# Supplementary material for: The cuproptosis-related gene ITGB6 and LTBP1 may be associated with diabetic kidney disease progression and immune cell infiltration
Source: PeerJ. 2025 Nov 11;13:e20346. doi: 10.7717/peerj.20346 (PMC12617370; doi:10.7717/peerj.20346)
Supplement: Supplemental Information 3 [file peerj-13-20346-s003.zip]

Archive with 338 entries (310 files):
- supplementary file/
- __MACOSX/._supplementary file
- supplementary file/02_ssGSEA_score/
- __MACOSX/supplementary file/._02_ssGSEA_score
- supplementary file/04_venn/
- __MACOSX/supplementary file/._04_venn
- supplementary file/10_ppi/
- __MACOSX/supplementary file/._10_ppi
- supplementary file/.DS_Store
- __MACOSX/supplementary file/._.DS_Store
- supplementary file/09_enrichment/
- __MACOSX/supplementary file/._09_enrichment
- supplementary file/11_immune_infiltration/
- __MACOSX/supplementary file/._11_immune_infiltration
- supplementary file/07_ROC/
- __MACOSX/supplementary file/._07_ROC
- supplementary file/06_expression/
- __MACOSX/supplementary file/._06_expression
- supplementary file/13_classification/
- __MACOSX/supplementary file/._13_classification
- supplementary file/12_drug_prediction/
- __MACOSX/supplementary file/._12_drug_prediction
- supplementary file/05_Machine_learning/
- __MACOSX/supplementary file/._05_Machine_learning
- supplementary file/01_DEGs/
- __MACOSX/supplementary file/._01_DEGs
- supplementary file/08_nomogram/
- __MACOSX/supplementary file/._08_nomogram
- supplementary file/03_WGCNA/
- __MACOSX/supplementary file/._03_WGCNA
- supplementary file/02_ssGSEA_score/01.ssgsea_score.csv
- __MACOSX/supplementary file/02_ssGSEA_score/._01.ssgsea_score.csv
- supplementary file/02_ssGSEA_score/01.ssGSEA_Score.png
- __MACOSX/supplementary file/02_ssGSEA_score/._01.ssGSEA_Score.png
- supplementary file/02_ssGSEA_score/01.ssGSEA_Score.pdf
- __MACOSX/supplementary file/02_ssGSEA_score/._01.ssGSEA_Score.pdf
- supplementary file/04_venn/brown_hub.csv
- __MACOSX/supplementary file/04_venn/._brown_hub.csv
- supplementary file/04_venn/01.Veen_blue.png
- __MACOSX/supplementary file/04_venn/._01.Veen_blue.png
- supplementary file/04_venn/01.Veen_blue.pdf
- __MACOSX/supplementary file/04_venn/._01.Veen_blue.pdf
- supplementary file/04_venn/01.Veen_brown.pdf
- __MACOSX/supplementary file/04_venn/._01.Veen_brown.pdf
- supplementary file/04_venn/01.Veen_brown.png
- __MACOSX/supplementary file/04_venn/._01.Veen_brown.png
- supplementary file/04_venn/blue_hub.csv
- __MACOSX/supplementary file/04_venn/._blue_hub.csv
- supplementary file/10_ppi/string_interactions.tsv.png
- __MACOSX/supplementary file/10_ppi/._string_interactions.tsv.png
- supplementary file/10_ppi/Φ»┤μÿÄ.txt
- __MACOSX/supplementary file/10_ppi/._Φ»┤μÿÄ.txt
- supplementary file/10_ppi/cytoscape.cys
- __MACOSX/supplementary file/10_ppi/._cytoscape.cys
- supplementary file/10_ppi/string_interactions.tsv
- __MACOSX/supplementary file/10_ppi/._string_interactions.tsv
- supplementary file/09_enrichment/GO/
- __MACOSX/supplementary file/09_enrichment/._GO
- supplementary file/09_enrichment/.DS_Store
- __MACOSX/supplementary file/09_enrichment/._.DS_Store
- supplementary file/09_enrichment/KEGG/
- __MACOSX/supplementary file/09_enrichment/._KEGG
- supplementary file/11_immune_infiltration/ssGSEA/
- __MACOSX/supplementary file/11_immune_infiltration/._ssGSEA
- supplementary file/11_immune_infiltration/cibersort/
- __MACOSX/supplementary file/11_immune_infiltration/._cibersort
- supplementary file/07_ROC/.DS_Store
- __MACOSX/supplementary file/07_ROC/._.DS_Store
- supplementary file/07_ROC/GSE30122/
- __MACOSX/supplementary file/07_ROC/._GSE30122
- supplementary file/07_ROC/GSE96804/
- __MACOSX/supplementary file/07_ROC/._GSE96804
- supplementary file/06_expression/brown/
- __MACOSX/supplementary file/06_expression/._brown
- supplementary file/06_expression/blue/
- __MACOSX/supplementary file/06_expression/._blue
- supplementary file/13_classification/classification.docx
- __MACOSX/supplementary file/13_classification/._classification.docx
- supplementary file/12_drug_prediction/ITGB6_chemicals.png
- __MACOSX/supplementary file/12_drug_prediction/._ITGB6_chemicals.png
- supplementary file/12_drug_prediction/LTBP1_chemicals.png
- __MACOSX/supplementary file/12_drug_prediction/._LTBP1_chemicals.png
- supplementary file/12_drug_prediction/ITGB6_chemicals.csv
- __MACOSX/supplementary file/12_drug_prediction/._ITGB6_chemicals.csv
- supplementary file/12_drug_prediction/LTBP1_chemicals.csv
- __MACOSX/supplementary file/12_drug_prediction/._LTBP1_chemicals.csv
- supplementary file/05_Machine_learning/blue_hub2.pdf
- __MACOSX/supplementary file/05_Machine_learning/._blue_hub2.pdf
- supplementary file/05_Machine_learning/brown_hub2.png
- __MACOSX/supplementary file/05_Machine_learning/._brown_hub2.png
- supplementary file/05_Machine_learning/brown_hub2.pdf
- __MACOSX/supplementary file/05_Machine_learning/._brown_hub2.pdf
- supplementary file/05_Machine_learning/blue_hub2.png
- __MACOSX/supplementary file/05_Machine_learning/._blue_hub2.png
- supplementary file/05_Machine_learning/xgboost/
- __MACOSX/supplementary file/05_Machine_learning/._xgboost
- supplementary file/05_Machine_learning/brown_hub1.csv
- __MACOSX/supplementary file/05_Machine_learning/._brown_hub1.csv
- supplementary file/05_Machine_learning/blue_hub2.csv
- __MACOSX/supplementary file/05_Machine_learning/._blue_hub2.csv
- supplementary file/05_Machine_learning/lasso/
- __MACOSX/supplementary file/05_Machine_learning/._lasso
- supplementary file/01_DEGs/05.GSE96804_heat.pdf
- __MACOSX/supplementary file/01_DEGs/._05.GSE96804_heat.pdf
- supplementary file/01_DEGs/01.GSE162830_DEG_all.csv
- __MACOSX/supplementary file/01_DEGs/._01.GSE162830_DEG_all.csv
- supplementary file/01_DEGs/05.GSE96804_heat.png
- __MACOSX/supplementary file/01_DEGs/._05.GSE96804_heat.png
- supplementary file/01_DEGs/05.GSE162830_heat.pdf
- __MACOSX/supplementary file/01_DEGs/._05.GSE162830_heat.pdf
- supplementary file/01_DEGs/05.GSE162830_heat.png
- __MACOSX/supplementary file/01_DEGs/._05.GSE162830_heat.png
- supplementary file/01_DEGs/02.GSE162830_DEG_sig.csv
- __MACOSX/supplementary file/01_DEGs/._02.GSE162830_DEG_sig.csv
- supplementary file/01_DEGs/04.GSE96804_volcano.pdf
- __MACOSX/supplementary file/01_DEGs/._04.GSE96804_volcano.pdf
- supplementary file/01_DEGs/04.GSE162830_volcano.pdf
- __MACOSX/supplementary file/01_DEGs/._04.GSE162830_volcano.pdf
- supplementary file/01_DEGs/01.GSE96804_DEG_all.csv
- __MACOSX/supplementary file/01_DEGs/._01.GSE96804_DEG_all.csv
- supplementary file/01_DEGs/04.GSE162830_volcano.png
- __MACOSX/supplementary file/01_DEGs/._04.GSE162830_volcano.png
- supplementary file/01_DEGs/02.GSE96804_DEG_sig.csv
- __MACOSX/supplementary file/01_DEGs/._02.GSE96804_DEG_sig.csv
- supplementary file/01_DEGs/04.GSE96804_volcano.png
- __MACOSX/supplementary file/01_DEGs/._04.GSE96804_volcano.png
- supplementary file/01_DEGs/01.GSE30122_DEG_all.csv
- __MACOSX/supplementary file/01_DEGs/._01.GSE30122_DEG_all.csv
- supplementary file/01_DEGs/02.GSE30122_DEG_sig.csv
- __MACOSX/supplementary file/01_DEGs/._02.GSE30122_DEG_sig.csv
- supplementary file/08_nomogram/01.lrm_coefficients.csv
- __MACOSX/supplementary file/08_nomogram/._01.lrm_coefficients.csv
- supplementary file/08_nomogram/03.calibrate.pdf
- __MACOSX/supplementary file/08_nomogram/._03.calibrate.pdf
- supplementary file/08_nomogram/01_nomogram.pdf
- __MACOSX/supplementary file/08_nomogram/._01_nomogram.pdf
- supplementary file/08_nomogram/03.calibrate.png
- __MACOSX/supplementary file/08_nomogram/._03.calibrate.png
- supplementary file/08_nomogram/01_nomogram.png
- __MACOSX/supplementary file/08_nomogram/._01_nomogram.png
- supplementary file/08_nomogram/04.model_ROC.png
- __MACOSX/supplementary file/08_nomogram/._04.model_ROC.png
- supplementary file/08_nomogram/04.model_ROC.pdf
- __MACOSX/supplementary file/08_nomogram/._04.model_ROC.pdf
- supplementary file/08_nomogram/05.Model_DCA.png
- __MACOSX/supplementary file/08_nomogram/._05.Model_DCA.png
- supplementary file/08_nomogram/05.Model_DCA.pdf
- __MACOSX/supplementary file/08_nomogram/._05.Model_DCA.pdf
- supplementary file/03_WGCNA/GS.txt
- __MACOSX/supplementary file/03_WGCNA/._GS.txt
- supplementary file/03_WGCNA/04.wgcna.dendroColors.png
- __MACOSX/supplementary file/03_WGCNA/._04.wgcna.dendroColors.png
- supplementary file/03_WGCNA/04.wgcna.dendroColors.pdf
- __MACOSX/supplementary file/03_WGCNA/._04.wgcna.dendroColors.pdf
- supplementary file/03_WGCNA/07.blue_hub.txt
- __MACOSX/supplementary file/03_WGCNA/._07.blue_hub.txt
- supplementary file/03_WGCNA/kME.txt
- __MACOSX/supplementary file/03_WGCNA/._kME.txt
- supplementary file/03_WGCNA/07.yellow_hub.txt
- __MACOSX/supplementary file/03_WGCNA/._07.yellow_hub.txt
- supplementary file/03_WGCNA/06.GS_MM.blue.pdf
- __MACOSX/supplementary file/03_WGCNA/._06.GS_MM.blue.pdf
- supplementary file/03_WGCNA/06.GS_MM.blue.png
- __MACOSX/supplementary file/03_WGCNA/._06.GS_MM.blue.png
- supplementary file/03_WGCNA/07.yellow_all.txt
- __MACOSX/supplementary file/03_WGCNA/._07.yellow_all.txt
- supplementary file/03_WGCNA/06.GS_MM.brown.pdf
- __MACOSX/supplementary file/03_WGCNA/._06.GS_MM.brown.pdf
- supplementary file/03_WGCNA/06.GS_MM.brown.png
- __MACOSX/supplementary file/03_WGCNA/._06.GS_MM.brown.png
- supplementary file/03_WGCNA/07.blue_all.txt
- __MACOSX/supplementary file/03_WGCNA/._07.blue_all.txt
- supplementary file/03_WGCNA/06.GS_MM.yellow.pdf
- __MACOSX/supplementary file/03_WGCNA/._06.GS_MM.yellow.pdf
- supplementary file/03_WGCNA/06.GS_MM.yellow.png
- __MACOSX/supplementary file/03_WGCNA/._06.GS_MM.yellow.png
- supplementary file/03_WGCNA/03.softThreshold.png
- __MACOSX/supplementary file/03_WGCNA/._03.softThreshold.png
- supplementary file/03_WGCNA/05.wgcna.Module-trait.heatmap.pdf
- __MACOSX/supplementary file/03_WGCNA/._05.wgcna.Module-trait.heatmap.pdf
- supplementary file/03_WGCNA/07.brown_all.txt
- __MACOSX/supplementary file/03_WGCNA/._07.brown_all.txt
- supplementary file/03_WGCNA/03.softThreshold.pdf
- __MACOSX/supplementary file/03_WGCNA/._03.softThreshold.pdf
- supplementary file/03_WGCNA/05.wgcna.Module-trait.heatmap.png
- __MACOSX/supplementary file/03_WGCNA/._05.wgcna.Module-trait.heatmap.png
- supplementary file/03_WGCNA/07.brown_hub.txt
- __MACOSX/supplementary file/03_WGCNA/._07.brown_hub.txt
- supplementary file/03_WGCNA/02.sampleClustering2.pdf
- __MACOSX/supplementary file/03_WGCNA/._02.sampleClustering2.pdf
- supplementary file/03_WGCNA/02.sampleClustering2.png
- __MACOSX/supplementary file/03_WGCNA/._02.sampleClustering2.png
- supplementary file/03_WGCNA/All_Gene_KME.txt
- __MACOSX/supplementary file/03_WGCNA/._All_Gene_KME.txt
- supplementary file/03_WGCNA/01.sampleClustering.pdf
- __MACOSX/supplementary file/03_WGCNA/._01.sampleClustering.pdf
- supplementary file/03_WGCNA/01.sampleClustering.png
- __MACOSX/supplementary file/03_WGCNA/._01.sampleClustering.png
- supplementary file/09_enrichment/GO/GO_sig.csv
- __MACOSX/supplementary file/09_enrichment/GO/._GO_sig.csv
- supplementary file/09_enrichment/GO/02.go_sig_vertical_bar.png
- __MACOSX/supplementary file/09_enrichment/GO/._02.go_sig_vertical_bar.png
- supplementary file/09_enrichment/GO/01.go_sig_Horizontal_bar.pdf
- __MACOSX/supplementary file/09_enrichment/GO/._01.go_sig_Horizontal_bar.pdf
- supplementary file/09_enrichment/GO/02.go_sig_vertical_bar.pdf
- __MACOSX/supplementary file/09_enrichment/GO/._02.go_sig_vertical_bar.pdf
- supplementary file/09_enrichment/GO/01.go_sig_Horizontal_bar.png
- __MACOSX/supplementary file/09_enrichment/GO/._01.go_sig_Horizontal_bar.png
- supplementary file/09_enrichment/GO/GO_sig2.csv
- __MACOSX/supplementary file/09_enrichment/GO/._GO_sig2.csv
- supplementary file/09_enrichment/GO/03.go_circle.png
- __MACOSX/supplementary file/09_enrichment/GO/._03.go_circle.png
- supplementary file/09_enrichment/GO/03.go_circle.pdf
- __MACOSX/supplementary file/09_enrichment/GO/._03.go_circle.pdf
- supplementary file/09_enrichment/GO/GO_sig2_text.csv
- __MACOSX/supplementary file/09_enrichment/GO/._GO_sig2_text.csv
- supplementary file/09_enrichment/KEGG/02.kegg_res_vertical_bar.png
- __MACOSX/supplementary file/09_enrichment/KEGG/._02.kegg_res_vertical_bar.png
- supplementary file/09_enrichment/KEGG/02.kegg_res_vertical_bar.pdf
- __MACOSX/supplementary file/09_enrichment/KEGG/._02.kegg_res_vertical_bar.pdf
- supplementary file/09_enrichment/KEGG/KEGG_res.csv
- __MACOSX/supplementary file/09_enrichment/KEGG/._KEGG_res.csv
- supplementary file/09_enrichment/KEGG/01.kegg_res_Horizontal_bar.pdf
- __MACOSX/supplementary file/09_enrichment/KEGG/._01.kegg_res_Horizontal_bar.pdf
- supplementary file/09_enrichment/KEGG/KEGG_sig.csv
- __MACOSX/supplementary file/09_enrichment/KEGG/._KEGG_sig.csv
- supplementary file/09_enrichment/KEGG/KEGG_chord.pdf
- __MACOSX/supplementary file/09_enrichment/KEGG/._KEGG_chord.pdf
- supplementary file/09_enrichment/KEGG/KEGG_chord.png
- __MACOSX/supplementary file/09_enrichment/KEGG/._KEGG_chord.png
- supplementary file/09_enrichment/KEGG/01.kegg_res_Horizontal_bar.png
- __MACOSX/supplementary file/09_enrichment/KEGG/._01.kegg_res_Horizontal_bar.png
- supplementary file/11_immune_infiltration/ssGSEA/wilcox_res.csv
- __MACOSX/supplementary file/11_immune_infiltration/ssGSEA/._wilcox_res.csv
- supplementary file/11_immune_infiltration/ssGSEA/score.csv
- __MACOSX/supplementary file/11_immune_infiltration/ssGSEA/._score.csv
- supplementary file/11_immune_infiltration/ssGSEA/03.cor_heatmap.pdf
- __MACOSX/supplementary file/11_immune_infiltration/ssGSEA/._03.cor_heatmap.pdf
- supplementary file/11_immune_infiltration/ssGSEA/01.immue_cell_bar.pdf
- __MACOSX/supplementary file/11_immune_infiltration/ssGSEA/._01.immue_cell_bar.pdf
- supplementary file/11_immune_infiltration/ssGSEA/01.immue_cell_bar.png
- __MACOSX/supplementary file/11_immune_infiltration/ssGSEA/._01.immue_cell_bar.png
- supplementary file/11_immune_infiltration/ssGSEA/03.cor_heatmap.png
- __MACOSX/supplementary file/11_immune_infiltration/ssGSEA/._03.cor_heatmap.png
- supplementary file/11_immune_infiltration/ssGSEA/cor_res.csv
- __MACOSX/supplementary file/11_immune_infiltration/ssGSEA/._cor_res.csv
- supplementary file/11_immune_infiltration/ssGSEA/DE_wilcox_res.csv
- __MACOSX/supplementary file/11_immune_infiltration/ssGSEA/._DE_wilcox_res.csv
- supplementary file/11_immune_infiltration/ssGSEA/02.immue_cell_map.png
- __MACOSX/supplementary file/11_immune_infiltration/ssGSEA/._02.immue_cell_map.png
- supplementary file/11_immune_infiltration/ssGSEA/02.immue_cell_map.pdf
- __MACOSX/supplementary file/11_immune_infiltration/ssGSEA/._02.immue_cell_map.pdf
- supplementary file/11_immune_infiltration/cibersort/CIBERSORT-Results.txt
- __MACOSX/supplementary file/11_immune_infiltration/cibersort/._CIBERSORT-Results.txt
- supplementary file/11_immune_infiltration/cibersort/CIBERSORT_RNA.txt
- __MACOSX/supplementary file/11_immune_infiltration/cibersort/._CIBERSORT_RNA.txt
- supplementary file/11_immune_infiltration/cibersort/01.immue_cell_bar.pdf
- __MACOSX/supplementary file/11_immune_infiltration/cibersort/._01.immue_cell_bar.pdf
- supplementary file/11_immune_infiltration/cibersort/01.immue_cell_bar.png
- __MACOSX/supplementary file/11_immune_infiltration/cibersort/._01.immue_cell_bar.png
- supplementary file/11_immune_infiltration/cibersort/CIBERSORT_result.csv
- __MACOSX/supplementary file/11_immune_infiltration/cibersort/._CIBERSORT_result.csv
- supplementary file/11_immune_infiltration/cibersort/wilcox_res_unfilter_sample.csv
- __MACOSX/supplementary file/11_immune_infiltration/cibersort/._wilcox_res_unfilter_sample.csv
- supplementary file/11_immune_infiltration/cibersort/DE_wilcox_res_unfilter_sample.csv
- __MACOSX/supplementary file/11_immune_infiltration/cibersort/._DE_wilcox_res_unfilter_sample.csv
- supplementary file/07_ROC/GSE30122/02.LTBP1.pdf
- __MACOSX/supplementary file/07_ROC/GSE30122/._02.LTBP1.pdf
- supplementary file/07_ROC/GSE30122/01.ITGB6.png
- __MACOSX/supplementary file/07_ROC/GSE30122/._01.ITGB6.png
- supplementary file/07_ROC/GSE30122/01.ITGB6.pdf
- __MACOSX/supplementary file/07_ROC/GSE30122/._01.ITGB6.pdf
- supplementary file/07_ROC/GSE30122/02.LTBP1.png
- __MACOSX/supplementary file/07_ROC/GSE30122/._02.LTBP1.png
- supplementary file/07_ROC/GSE30122/auc_results.csv
- __MACOSX/supplementary file/07_ROC/GSE30122/._auc_results.csv
- supplementary file/07_ROC/GSE96804/02.LTBP1.pdf
- __MACOSX/supplementary file/07_ROC/GSE96804/._02.LTBP1.pdf
- supplementary file/07_ROC/GSE96804/01.ITGB6.png
- __MACOSX/supplementary file/07_ROC/GSE96804/._01.ITGB6.png
- supplementary file/07_ROC/GSE96804/01.ITGB6.pdf
- __MACOSX/supplementary file/07_ROC/GSE96804/._01.ITGB6.pdf
- supplementary file/07_ROC/GSE96804/02.LTBP1.png
- __MACOSX/supplementary file/07_ROC/GSE96804/._02.LTBP1.png
- supplementary file/06_expression/brown/01.brown_hub_gene_Expression_train.pdf
- __MACOSX/supplementary file/06_expression/brown/._01.brown_hub_gene_Expression_train.pdf
- supplementary file/06_expression/brown/01.brown_hub_gene_Expression_train.png
- __MACOSX/supplementary file/06_expression/brown/._01.brown_hub_gene_Expression_train.png
- supplementary file/06_expression/brown/02.brown_hub_gene_Expression_test.pdf
- __MACOSX/supplementary file/06_expression/brown/._02.brown_hub_gene_Expression_test.pdf
- supplementary file/06_expression/brown/02.brown_hub_gene_Expression_test.png
- __MACOSX/supplementary file/06_expression/brown/._02.brown_hub_gene_Expression_test.png
- supplementary file/06_expression/blue/02.blue_hub_gene_Expression_test.png
- __MACOSX/supplementary file/06_expression/blue/._02.blue_hub_gene_Expression_test.png
- supplementary file/06_expression/blue/02.blue_hub_gene_Expression_test.pdf
- __MACOSX/supplementary file/06_expression/blue/._02.blue_hub_gene_Expression_test.pdf
- supplementary file/06_expression/blue/DEGs_hub.xls
- __MACOSX/supplementary file/06_expression/blue/._DEGs_hub.xls
- supplementary file/06_expression/blue/01.blue_hub_gene_Expression_train.png
- __MACOSX/supplementary file/06_expression/blue/._01.blue_hub_gene_Expression_train.png
[truncated: 38 more entries]
