# Supplementary material for: The cuproptosis-related gene ITGB6 and LTBP1 may be associated with diabetic kidney disease progression and immune cell infiltration
Source: PeerJ. 2025 Nov 11;13:e20346. doi: 10.7717/peerj.20346 (PMC12617370; doi:10.7717/peerj.20346)
Supplement: Supplemental Information 3 [file peerj-13-20346-s003.zip › supplementary file/02_ssGSEA_score/01.ssgsea_score.csv]

	V1
GSM2544275	7.28970786842099
GSM2544276	7.17757796261857
GSM2544277	7.48220828090858
GSM2544278	7.89305385417314
GSM2544279	7.58237089942049
GSM2544280	7.58314089966736
GSM2544281	7.61744240179691
GSM2544282	7.30052121313749
GSM2544283	7.27337561763565
GSM2544284	7.54807498012387
GSM2544285	7.41025251577086
GSM2544286	7.38766598554723
GSM2544287	7.32169013796502
GSM2544288	7.38123310939402
GSM2544289	7.42744751927203
GSM2544290	7.02522988371903
GSM2544291	7.32439377556454
GSM2544292	7.47954287814323
GSM2544293	7.32436773793806
GSM2544294	7.44158756216825
GSM2544295	7.84238449887348
GSM2544296	7.10710392800202
GSM2544297	7.53674429631724
GSM2544298	7.36957265485771
GSM2544299	6.94212500917001
GSM2544300	7.3322654591601
GSM2544301	7.28776359695237
GSM2544302	7.40252293524899
GSM2544303	7.21613315276721
GSM2544304	7.29983155631103
GSM2544305	7.21610499981808
GSM2544306	7.40374952054967
GSM2544307	7.47340178523571
GSM2544308	7.11269781628588
GSM2544309	7.698690063355
GSM2544310	7.24696304539194
GSM2544311	7.241344613342
GSM2544312	7.35661524456574
GSM2544313	7.42999026534103
GSM2544314	7.4441258915887
GSM2544315	7.5391839255203
GSM2544316	7.50489541449042
GSM2544317	7.20710529153012
GSM2544318	7.69739788558584
GSM2544319	7.56721509909531
GSM2544320	7.94212500917001
GSM2544321	7.71231707301464
GSM2544322	7.45505107745532
GSM2544323	7.58180506863129
GSM2544324	7.62532586625225
GSM2544325	7.38194268248317
GSM2544326	7.2361373240083
GSM2544327	7.51247170296392
GSM2544328	7.62474775353297
GSM2544329	7.41589890117515
GSM2544330	7.42039757138001
GSM2544331	7.60395626757587
GSM2544332	7.47743167637033
GSM2544333	7.53790882409516
GSM2544334	7.77570049730212
GSM2544335	7.6377349720024
