# Supplementary material for: The cuproptosis-related gene ITGB6 and LTBP1 may be associated with diabetic kidney disease progression and immune cell infiltration
Source: PeerJ. 2025 Nov 11;13:e20346. doi: 10.7717/peerj.20346 (PMC12617370; doi:10.7717/peerj.20346)
Supplement: Supplemental Information 3 [file peerj-13-20346-s003.zip › supplementary file/04_venn/brown_hub.csv]

	x
1	A1CF
2	ABAT
3	ABCC2
4	ACAA2
5	ACADSB
6	ACE2
7	ACMSD
8	ACSM2A
9	ACSM2B
10	ACY1
11	ACY3
12	ADH6
13	AFM
14	AGMAT
15	AGXT2
16	AK4
17	AK4P3
18	AKR7A2
19	AKR7A3
20	ALDH2
21	ALDH4A1
22	ALDH6A1
23	ALDOB
24	ALPL
25	ANGPTL3
26	ANKS4B
27	ANPEP
28	ANXA9
29	APOM
30	ASPA
31	ASS1
32	BHMT
33	BHMT2
34	C11orf54
35	CLYBL
36	CMBL
37	CRYAA
38	CRYL1
39	CTXN3
40	CUBN
41	CYB5A
42	CYP4A11
43	DAO
44	DCXR
45	DDC
46	DPEP1
47	DPYS
48	ECHS1
49	EHHADH
50	EPHX2
51	ETFB
52	FABP1
53	FABP3
54	FAM151A
55	FBP1
56	FMO1
57	FMO4
58	FUT6
59	GBA3
60	GIPC2
61	GK
62	GLYAT
63	GLYATL1
64	GSTA1
65	GSTA2
66	GSTA3
67	GSTA5
68	HAO2
69	HGD
70	HPD
71	HSD17B14
72	KCNJ15
73	KHK
74	KIAA1191
75	KL
76	MAOA
77	MIOX
78	MORN2
79	MT1F
80	NAPSA
81	NAT8
82	NAT8B
83	PAH
84	PBLD
85	PCBD1
86	PCK1
87	PDZK1
88	PDZK1IP1
89	PEPD
90	PIPOX
91	PLG
92	PRAP1
93	PRODH2
94	PSAT1
95	RBP5
96	RNF152
97	SAT2
98	SLC13A1
99	SLC13A3
100	SLC17A1
101	SLC17A3
102	SLC22A6
103	SLC22A8
104	SLC27A2
105	SLC2A2
106	SLC34A1
107	SLC36A2
108	SLC47A1
109	SLC4A4
110	SLC5A12
111	SLC6A13
112	SLC6A19
113	SLC7A7
114	SLC7A9
115	SORD
116	STRADB
117	TM4SF5
118	TMEM174
119	TST
120	UGT2B7
121	USH1C
122	USP2
123	WDR72
124	XPNPEP2
