# Supplementary material for: The cuproptosis-related gene ITGB6 and LTBP1 may be associated with diabetic kidney disease progression and immune cell infiltration
Source: PeerJ. 2025 Nov 11;13:e20346. doi: 10.7717/peerj.20346 (PMC12617370; doi:10.7717/peerj.20346)
Supplement: Supplemental Information 3 [file peerj-13-20346-s003.zip › supplementary file/04_venn/blue_hub.csv]

	x
1	AEBP1
2	C3
3	CCL2
4	CCND2
5	CDH11
6	CFH
7	CLDN1
8	COL15A1
9	COL3A1
10	COL6A3
11	COL8A1
12	CTHRC1
13	FBN1
14	FN1
15	FPR3
16	INHBA
17	ITGA11
18	ITGB6
19	LTBP1
20	MMP7
21	OLFML2B
22	RGS4
23	SFRP2
24	SLIT3
25	TGFB2
26	TGFBI
27	TNC
28	TPM1
