# Supplementary material for: The cuproptosis-related gene ITGB6 and LTBP1 may be associated with diabetic kidney disease progression and immune cell infiltration
Source: PeerJ. 2025 Nov 11;13:e20346. doi: 10.7717/peerj.20346 (PMC12617370; doi:10.7717/peerj.20346)
Supplement: Supplemental Information 3 [file peerj-13-20346-s003.zip › supplementary file/10_ppi/string_interactions.tsv]

#node1	node2	node1_string_id	node2_string_id	neighborhood_on_chromosome	gene_fusion	phylogenetic_cooccurrence	homology	coexpression	experimentally_determined_interaction	database_annotated	automated_textmining	combined_score
AEBP1	COL6A3	9606.ENSP00000223357	9606.ENSP00000295550	0	0	0	0	0.257	0	0	0.320	0.473
AEBP1	COL3A1	9606.ENSP00000223357	9606.ENSP00000304408	0	0	0	0	0.270	0	0	0.382	0.530
C3	CCL2	9606.ENSP00000245907	9606.ENSP00000225831	0	0	0	0	0.167	0	0	0.698	0.737
C3	MMP7	9606.ENSP00000245907	9606.ENSP00000260227	0	0	0	0	0.109	0	0	0.479	0.516
C3	FN1	9606.ENSP00000245907	9606.ENSP00000346839	0	0	0	0	0.108	0.096	0	0.570	0.623
C3	CFH	9606.ENSP00000245907	9606.ENSP00000356399	0	0	0	0	0.217	0.991	0.900	0.999	0.999
CCL2	CLDN1	9606.ENSP00000225831	9606.ENSP00000295522	0	0	0	0	0.072	0	0	0.398	0.417
CCL2	MMP7	9606.ENSP00000225831	9606.ENSP00000260227	0	0	0	0	0.062	0	0	0.479	0.490
CCL2	COL6A3	9606.ENSP00000225831	9606.ENSP00000295550	0	0	0	0	0.087	0	0	0.473	0.499
CCL2	COL3A1	9606.ENSP00000225831	9606.ENSP00000304408	0	0	0	0	0.151	0	0	0.447	0.511
CCL2	CFH	9606.ENSP00000225831	9606.ENSP00000356399	0	0	0	0	0.126	0	0	0.568	0.606
CCL2	TGFB2	9606.ENSP00000225831	9606.ENSP00000355896	0	0	0	0	0.075	0	0	0.702	0.712
CCL2	FN1	9606.ENSP00000225831	9606.ENSP00000346839	0	0	0	0	0.087	0	0	0.709	0.723
CCL2	C3	9606.ENSP00000225831	9606.ENSP00000245907	0	0	0	0	0.167	0	0	0.698	0.737
CCND2	FN1	9606.ENSP00000261254	9606.ENSP00000346839	0	0	0	0	0.057	0	0	0.588	0.595
CDH11	COL8A1	9606.ENSP00000268603	9606.ENSP00000261037	0	0	0	0	0.255	0.045	0	0.252	0.421
CDH11	FBN1	9606.ENSP00000268603	9606.ENSP00000325527	0	0	0	0	0.348	0.089	0	0.272	0.530
CDH11	COL6A3	9606.ENSP00000268603	9606.ENSP00000295550	0	0	0	0	0.358	0.045	0	0.305	0.537
CDH11	FN1	9606.ENSP00000268603	9606.ENSP00000346839	0	0	0.280	0	0.172	0.048	0	0.479	0.664
CDH11	COL3A1	9606.ENSP00000268603	9606.ENSP00000304408	0	0	0	0	0.522	0.045	0	0.387	0.695
CFH	CCL2	9606.ENSP00000356399	9606.ENSP00000225831	0	0	0	0	0.126	0	0	0.568	0.606
CFH	C3	9606.ENSP00000356399	9606.ENSP00000245907	0	0	0	0	0.217	0.991	0.900	0.999	0.999
CFH	COL8A1	9606.ENSP00000356399	9606.ENSP00000261037	0	0	0	0	0.080	0	0	0.448	0.470
CFH	FN1	9606.ENSP00000356399	9606.ENSP00000346839	0	0	0	0	0.099	0	0	0.561	0.587
CFH	TGFB2	9606.ENSP00000356399	9606.ENSP00000355896	0	0	0	0	0.067	0	0	0.426	0.441
CFH	TGFBI	9606.ENSP00000356399	9606.ENSP00000416330	0	0	0	0	0.109	0	0	0.424	0.464
CLDN1	CCL2	9606.ENSP00000295522	9606.ENSP00000225831	0	0	0	0	0.072	0	0	0.398	0.417
CLDN1	MMP7	9606.ENSP00000295522	9606.ENSP00000260227	0	0	0	0	0.113	0	0	0.370	0.417
CLDN1	FN1	9606.ENSP00000295522	9606.ENSP00000346839	0	0	0	0	0.084	0	0	0.470	0.493
COL15A1	MMP7	9606.ENSP00000364140	9606.ENSP00000260227	0	0	0	0	0.061	0	0.400	0.201	0.510
COL15A1	COL8A1	9606.ENSP00000364140	9606.ENSP00000261037	0	0	0.103	0.653	0.072	0	0.720	0.247	0.801
COL15A1	COL6A3	9606.ENSP00000364140	9606.ENSP00000295550	0	0	0	0.563	0.337	0	0.400	0.282	0.689
COL15A1	COL3A1	9606.ENSP00000364140	9606.ENSP00000304408	0	0	0.117	0.575	0.334	0	0.400	0.478	0.791
COL15A1	FBN1	9606.ENSP00000364140	9606.ENSP00000325527	0	0	0	0	0.249	0.048	0	0.402	0.535
COL15A1	CTHRC1	9606.ENSP00000364140	9606.ENSP00000330523	0	0	0	0	0.151	0	0	0.518	0.573
COL15A1	FN1	9606.ENSP00000364140	9606.ENSP00000346839	0	0	0	0	0.137	0	0	0.519	0.567
COL3A1	AEBP1	9606.ENSP00000304408	9606.ENSP00000223357	0	0	0	0	0.270	0	0	0.382	0.530
COL3A1	CCL2	9606.ENSP00000304408	9606.ENSP00000225831	0	0	0	0	0.151	0	0	0.447	0.511
COL3A1	INHBA	9606.ENSP00000304408	9606.ENSP00000242208	0	0	0	0	0.101	0.067	0	0.545	0.585
COL3A1	MMP7	9606.ENSP00000304408	9606.ENSP00000260227	0	0	0	0	0.136	0.050	0	0.600	0.643
COL3A1	COL8A1	9606.ENSP00000304408	9606.ENSP00000261037	0	0	0.175	0.704	0.179	0	0.400	0.251	0.655
COL3A1	CDH11	9606.ENSP00000304408	9606.ENSP00000268603	0	0	0	0	0.522	0.045	0	0.387	0.695
COL3A1	SFRP2	9606.ENSP00000304408	9606.ENSP00000274063	0	0	0	0	0.180	0	0	0.330	0.427
COL3A1	COL6A3	9606.ENSP00000304408	9606.ENSP00000295550	0	0	0	0.574	0.613	0	0.400	0.812	0.952
COL3A1	LTBP1	9606.ENSP00000304408	9606.ENSP00000386043	0	0	0	0	0.166	0.099	0	0.378	0.491
COL3A1	CTHRC1	9606.ENSP00000304408	9606.ENSP00000330523	0	0	0	0	0.336	0	0	0.308	0.520
COL3A1	TGFBI	9606.ENSP00000304408	9606.ENSP00000416330	0	0	0	0	0.220	0.068	0	0.407	0.531
COL3A1	TGFB2	9606.ENSP00000304408	9606.ENSP00000355896	0	0	0	0	0.086	0.067	0	0.577	0.608
COL3A1	ITGA11	9606.ENSP00000304408	9606.ENSP00000327290	0	0	0	0	0.134	0	0	0.642	0.677
COL3A1	COL15A1	9606.ENSP00000304408	9606.ENSP00000364140	0	0	0.117	0.575	0.334	0	0.400	0.478	0.791
COL3A1	FN1	9606.ENSP00000304408	9606.ENSP00000346839	0	0	0	0	0.447	0.050	0	0.874	0.928
COL3A1	FBN1	9606.ENSP00000304408	9606.ENSP00000325527	0	0	0	0	0.555	0.099	0	0.931	0.970
COL6A3	AEBP1	9606.ENSP00000295550	9606.ENSP00000223357	0	0	0	0	0.257	0	0	0.320	0.473
COL6A3	CCL2	9606.ENSP00000295550	9606.ENSP00000225831	0	0	0	0	0.087	0	0	0.473	0.499
COL6A3	COL8A1	9606.ENSP00000295550	9606.ENSP00000261037	0	0	0	0.646	0.171	0	0.400	0.233	0.585
COL6A3	CDH11	9606.ENSP00000295550	9606.ENSP00000268603	0	0	0	0	0.358	0.045	0	0.305	0.537
COL6A3	ITGB6	9606.ENSP00000295550	9606.ENSP00000283249	0	0	0	0	0.044	0.051	0.650	0.298	0.747
COL6A3	CTHRC1	9606.ENSP00000295550	9606.ENSP00000330523	0	0	0	0	0.242	0	0	0.287	0.436
COL6A3	TGFBI	9606.ENSP00000295550	9606.ENSP00000416330	0	0	0	0	0.201	0.068	0	0.370	0.489
COL6A3	COL15A1	9606.ENSP00000295550	9606.ENSP00000364140	0	0	0	0.563	0.337	0	0.400	0.282	0.689
COL6A3	FN1	9606.ENSP00000295550	9606.ENSP00000346839	0	0	0	0	0.185	0.050	0	0.686	0.736
COL6A3	FBN1	9606.ENSP00000295550	9606.ENSP00000325527	0	0	0	0	0.372	0.099	0	0.653	0.786
COL6A3	ITGA11	9606.ENSP00000295550	9606.ENSP00000327290	0	0	0	0.549	0.164	0	0.650	0.435	0.820
COL6A3	COL3A1	9606.ENSP00000295550	9606.ENSP00000304408	0	0	0	0.574	0.613	0	0.400	0.812	0.952
COL8A1	CDH11	9606.ENSP00000261037	9606.ENSP00000268603	0	0	0	0	0.255	0.045	0	0.252	0.421
COL8A1	FN1	9606.ENSP00000261037	9606.ENSP00000346839	0	0	0	0	0.116	0.050	0	0.395	0.448
COL8A1	CFH	9606.ENSP00000261037	9606.ENSP00000356399	0	0	0	0	0.080	0	0	0.448	0.470
COL8A1	ITGA11	9606.ENSP00000261037	9606.ENSP00000327290	0	0	0	0	0.331	0	0	0.352	0.548
COL8A1	COL6A3	9606.ENSP00000261037	9606.ENSP00000295550	0	0	0	0.646	0.171	0	0.400	0.233	0.585
COL8A1	FBN1	9606.ENSP00000261037	9606.ENSP00000325527	0	0	0	0	0.263	0.099	0	0.427	0.586
COL8A1	COL3A1	9606.ENSP00000261037	9606.ENSP00000304408	0	0	0.175	0.704	0.179	0	0.400	0.251	0.655
COL8A1	COL15A1	9606.ENSP00000261037	9606.ENSP00000364140	0	0	0.103	0.653	0.072	0	0.720	0.247	0.801
CTHRC1	COL6A3	9606.ENSP00000330523	9606.ENSP00000295550	0	0	0	0	0.242	0	0	0.287	0.436
CTHRC1	COL3A1	9606.ENSP00000330523	9606.ENSP00000304408	0	0	0	0	0.336	0	0	0.308	0.520
CTHRC1	ITGA11	9606.ENSP00000330523	9606.ENSP00000327290	0	0	0	0	0.142	0	0	0.365	0.431
CTHRC1	OLFML2B	9606.ENSP00000330523	9606.ENSP00000356917	0	0	0	0	0.181	0	0	0.330	0.428
CTHRC1	LTBP1	9606.ENSP00000330523	9606.ENSP00000386043	0	0	0	0	0.086	0	0	0.478	0.503
CTHRC1	FN1	9606.ENSP00000330523	9606.ENSP00000346839	0	0	0	0	0.203	0	0	0.431	0.527
CTHRC1	COL15A1	9606.ENSP00000330523	9606.ENSP00000364140	0	0	0	0	0.151	0	0	0.518	0.573
FBN1	MMP7	9606.ENSP00000325527	9606.ENSP00000260227	0	0	0	0	0.055	0.052	0	0.530	0.543
FBN1	COL8A1	9606.ENSP00000325527	9606.ENSP00000261037	0	0	0	0	0.263	0.099	0	0.427	0.586
FBN1	CDH11	9606.ENSP00000325527	9606.ENSP00000268603	0	0	0	0	0.348	0.089	0	0.272	0.530
FBN1	ITGB6	9606.ENSP00000325527	9606.ENSP00000283249	0	0	0	0	0.044	0.069	0.500	0.463	0.729
FBN1	COL6A3	9606.ENSP00000325527	9606.ENSP00000295550	0	0	0	0	0.372	0.099	0	0.653	0.786
FBN1	COL3A1	9606.ENSP00000325527	9606.ENSP00000304408	0	0	0	0	0.555	0.099	0	0.931	0.970
FBN1	TGFBI	9606.ENSP00000325527	9606.ENSP00000416330	0	0	0	0	0.137	0.046	0	0.365	0.432
FBN1	COL15A1	9606.ENSP00000325527	9606.ENSP00000364140	0	0	0	0	0.249	0.048	0	0.402	0.535
FBN1	ITGA11	9606.ENSP00000325527	9606.ENSP00000327290	0	0	0	0	0.260	0.045	0	0.484	0.604
FBN1	TGFB2	9606.ENSP00000325527	9606.ENSP00000355896	0	0	0	0	0.096	0.045	0	0.755	0.770
FBN1	FN1	9606.ENSP00000325527	9606.ENSP00000346839	0	0	0	0	0.240	0.236	0	0.973	0.982
FBN1	LTBP1	9606.ENSP00000325527	9606.ENSP00000386043	0	0	0	0.668	0.181	0.262	0	0.984	0.989
FN1	CCL2	9606.ENSP00000346839	9606.ENSP00000225831	0	0	0	0	0.087	0	0	0.709	0.723
FN1	C3	9606.ENSP00000346839	9606.ENSP00000245907	0	0	0	0	0.108	0.096	0	0.570	0.623
FN1	MMP7	9606.ENSP00000346839	9606.ENSP00000260227	0	0	0	0	0.047	0	0	0.777	0.778
FN1	COL8A1	9606.ENSP00000346839	9606.ENSP00000261037	0	0	0	0	0.116	0.050	0	0.395	0.448
FN1	CCND2	9606.ENSP00000346839	9606.ENSP00000261254	0	0	0	0	0.057	0	0	0.588	0.595
FN1	TNC	9606.ENSP00000346839	9606.ENSP00000265131	0	0	0	0.584	0.223	0.510	0	0.551	0.814
FN1	CDH11	9606.ENSP00000346839	9606.ENSP00000268603	0	0	0.280	0	0.172	0.048	0	0.479	0.664
FN1	ITGB6	9606.ENSP00000346839	9606.ENSP00000283249	0	0	0	0	0.056	0.292	0.900	0.820	0.986
FN1	CLDN1	9606.ENSP00000346839	9606.ENSP00000295522	0	0	0	0	0.084	0	0	0.470	0.493
FN1	COL6A3	9606.ENSP00000346839	9606.ENSP00000295550	0	0	0	0	0.185	0.050	0	0.686	0.736
FN1	COL3A1	9606.ENSP00000346839	9606.ENSP00000304408	0	0	0	0	0.447	0.050	0	0.874	0.928
FN1	FBN1	9606.ENSP00000346839	9606.ENSP00000325527	0	0	0	0	0.240	0.236	0	0.973	0.982
FN1	ITGA11	9606.ENSP00000346839	9606.ENSP00000327290	0	0	0	0	0.110	0	0.650	0.606	0.866
FN1	CTHRC1	9606.ENSP00000346839	9606.ENSP00000330523	0	0	0	0	0.203	0	0	0.431	0.527
FN1	SLIT3	9606.ENSP00000346839	9606.ENSP00000332164	0	0	0	0	0.067	0	0	0.610	0.620
FN1	COL15A1	9606.ENSP00000346839	9606.ENSP00000364140	0	0	0	0	0.137	0	0	0.519	0.567
FN1	CFH	9606.ENSP00000346839	9606.ENSP00000356399	0	0	0	0	0.099	0	0	0.561	0.587
FN1	TGFB2	9606.ENSP00000346839	9606.ENSP00000355896	0	0	0	0	0.109	0	0	0.816	0.829
FN1	LTBP1	9606.ENSP00000346839	9606.ENSP00000386043	0	0	0	0	0.149	0.292	0	0.923	0.949
FN1	TGFBI	9606.ENSP00000346839	9606.ENSP00000416330	0	0	0	0	0.237	0.298	0	0.993	0.995
INHBA	ITGA11	9606.ENSP00000242208	9606.ENSP00000327290	0	0	0	0	0.090	0	0	0.442	0.470
INHBA	COL3A1	9606.ENSP00000242208	9606.ENSP00000304408	0	0	0	0	0.101	0.067	0	0.545	0.585
ITGA11	INHBA	9606.ENSP00000327290	9606.ENSP00000242208	0	0	0	0	0.090	0	0	0.442	0.470
ITGA11	COL8A1	9606.ENSP00000327290	9606.ENSP00000261037	0	0	0	0	0.331	0	0	0.352	0.548
ITGA11	TNC	9606.ENSP00000327290	9606.ENSP00000265131	0	0	0	0	0.083	0.098	0.650	0.086	0.699
ITGA11	ITGB6	9606.ENSP00000327290	9606.ENSP00000283249	0	0	0	0	0.068	0.114	0.900	0.476	0.951
ITGA11	COL6A3	9606.ENSP00000327290	9606.ENSP00000295550	0	0	0	0.549	0.164	0	0.650	0.435	0.820
ITGA11	COL3A1	9606.ENSP00000327290	9606.ENSP00000304408	0	0	0	0	0.134	0	0	0.642	0.677
ITGA11	FBN1	9606.ENSP00000327290	9606.ENSP00000325527	0	0	0	0	0.260	0.045	0	0.484	0.604
ITGA11	CTHRC1	9606.ENSP00000327290	9606.ENSP00000330523	0	0	0	0	0.142	0	0	0.365	0.431
ITGA11	FN1	9606.ENSP00000327290	9606.ENSP00000346839	0	0	0	0	0.110	0	0.650	0.606	0.866
ITGB6	TNC	9606.ENSP00000283249	9606.ENSP00000265131	0	0	0	0.552	0.071	0	0.900	0.115	0.910
ITGB6	LTBP1	9606.ENSP00000283249	9606.ENSP00000386043	0	0	0	0	0.044	0.069	0.500	0.387	0.690
ITGB6	FBN1	9606.ENSP00000283249	9606.ENSP00000325527	0	0	0	0	0.044	0.069	0.500	0.463	0.729
ITGB6	COL6A3	9606.ENSP00000283249	9606.ENSP00000295550	0	0	0	0	0.044	0.051	0.650	0.298	0.747
ITGB6	TGFB2	9606.ENSP00000283249	9606.ENSP00000355896	0	0	0	0	0.148	0	0.500	0.700	0.861
ITGB6	ITGA11	9606.ENSP00000283249	9606.ENSP00000327290	0	0	0	0	0.068	0.114	0.900	0.476	0.951
ITGB6	FN1	9606.ENSP00000283249	9606.ENSP00000346839	0	0	0	0	0.056	0.292	0.900	0.820	0.986
LTBP1	ITGB6	9606.ENSP00000386043	9606.ENSP00000283249	0	0	0	0	0.044	0.069	0.500	0.387	0.690
LTBP1	COL3A1	9606.ENSP00000386043	9606.ENSP00000304408	0	0	0	0	0.166	0.099	0	0.378	0.491
LTBP1	FBN1	9606.ENSP00000386043	9606.ENSP00000325527	0	0	0	0.668	0.181	0.262	0	0.984	0.989
LTBP1	CTHRC1	9606.ENSP00000386043	9606.ENSP00000330523	0	0	0	0	0.086	0	0	0.478	0.503
LTBP1	FN1	9606.ENSP00000386043	9606.ENSP00000346839	0	0	0	0	0.149	0.292	0	0.923	0.949
LTBP1	TGFB2	9606.ENSP00000386043	9606.ENSP00000355896	0	0	0	0	0.098	0.045	0.700	0.925	0.978
MMP7	CCL2	9606.ENSP00000260227	9606.ENSP00000225831	0	0	0	0	0.062	0	0	0.479	0.490
MMP7	C3	9606.ENSP00000260227	9606.ENSP00000245907	0	0	0	0	0.109	0	0	0.479	0.516
MMP7	CLDN1	9606.ENSP00000260227	9606.ENSP00000295522	0	0	0	0	0.113	0	0	0.370	0.417
MMP7	COL15A1	9606.ENSP00000260227	9606.ENSP00000364140	0	0	0	0	0.061	0	0.400	0.201	0.510
MMP7	FBN1	9606.ENSP00000260227	9606.ENSP00000325527	0	0	0	0	0.055	0.052	0	0.530	0.543
MMP7	COL3A1	9606.ENSP00000260227	9606.ENSP00000304408	0	0	0	0	0.136	0.050	0	0.600	0.643
MMP7	FN1	9606.ENSP00000260227	9606.ENSP00000346839	0	0	0	0	0.047	0	0	0.777	0.778
OLFML2B	CTHRC1	9606.ENSP00000356917	9606.ENSP00000330523	0	0	0	0	0.181	0	0	0.330	0.428
SFRP2	COL3A1	9606.ENSP00000274063	9606.ENSP00000304408	0	0	0	0	0.180	0	0	0.330	0.427
SLIT3	FN1	9606.ENSP00000332164	9606.ENSP00000346839	0	0	0	0	0.067	0	0	0.610	0.620
TGFB2	CCL2	9606.ENSP00000355896	9606.ENSP00000225831	0	0	0	0	0.075	0	0	0.702	0.712
TGFB2	ITGB6	9606.ENSP00000355896	9606.ENSP00000283249	0	0	0	0	0.148	0	0.500	0.700	0.861
TGFB2	COL3A1	9606.ENSP00000355896	9606.ENSP00000304408	0	0	0	0	0.086	0.067	0	0.577	0.608
TGFB2	FBN1	9606.ENSP00000355896	9606.ENSP00000325527	0	0	0	0	0.096	0.045	0	0.755	0.770
TGFB2	FN1	9606.ENSP00000355896	9606.ENSP00000346839	0	0	0	0	0.109	0	0	0.816	0.829
TGFB2	CFH	9606.ENSP00000355896	9606.ENSP00000356399	0	0	0	0	0.067	0	0	0.426	0.441
TGFB2	TGFBI	9606.ENSP00000355896	9606.ENSP00000416330	0	0	0	0	0.112	0	0	0.432	0.474
TGFB2	LTBP1	9606.ENSP00000355896	9606.ENSP00000386043	0	0	0	0	0.098	0.045	0.700	0.925	0.978
TGFBI	COL6A3	9606.ENSP00000416330	9606.ENSP00000295550	0	0	0	0	0.201	0.068	0	0.370	0.489
TGFBI	COL3A1	9606.ENSP00000416330	9606.ENSP00000304408	0	0	0	0	0.220	0.068	0	0.407	0.531
TGFBI	FBN1	9606.ENSP00000416330	9606.ENSP00000325527	0	0	0	0	0.137	0.046	0	0.365	0.432
TGFBI	FN1	9606.ENSP00000416330	9606.ENSP00000346839	0	0	0	0	0.237	0.298	0	0.993	0.995
TGFBI	TGFB2	9606.ENSP00000416330	9606.ENSP00000355896	0	0	0	0	0.112	0	0	0.432	0.474
TGFBI	CFH	9606.ENSP00000416330	9606.ENSP00000356399	0	0	0	0	0.109	0	0	0.424	0.464
TNC	ITGA11	9606.ENSP00000265131	9606.ENSP00000327290	0	0	0	0	0.083	0.098	0.650	0.086	0.699
TNC	FN1	9606.ENSP00000265131	9606.ENSP00000346839	0	0	0	0.584	0.223	0.510	0	0.551	0.814
TNC	ITGB6	9606.ENSP00000265131	9606.ENSP00000283249	0	0	0	0.552	0.071	0	0.900	0.115	0.910
