# Supplementary material for: The cuproptosis-related gene ITGB6 and LTBP1 may be associated with diabetic kidney disease progression and immune cell infiltration
Source: PeerJ. 2025 Nov 11;13:e20346. doi: 10.7717/peerj.20346 (PMC12617370; doi:10.7717/peerj.20346)
Supplement: Supplemental Information 3 [file peerj-13-20346-s003.zip › supplementary file/12_drug_prediction/ITGB6_chemicals.csv]

Id	Label	Degree	Betweenness	Expression
3694	ITGB6	40	780	0
D015058	1-Naphthylisothiocyanate	1	0	0
C090942	4-(4-fluorophenyl)-2-(4-hydroxyphenyl)-5-(4-pyridyl)imidazole	1	0	0
C459179	4-(5-benzo(1,3)dioxol-5-yl-4-pyridin-2-yl-1H-imidazol-2-yl)benzamide	1	0	0
C027576	4-hydroxy-2-nonenal	1	0	0
C516138	(6-(4-(2-piperidin-1-ylethoxy)phenyl))-3-pyridin-4-ylpyrazolo(1,5-a)pyrimidine	1	0	0
D016604	Aflatoxin B1	1	0	0
D001564	Benzo(a)pyrene	1	0	0
C095105	bexarotene	1	0	0
D000069286	Bortezomib	1	0	0
D002117	Calcitriol	1	0	0
D003042	Cocaine	1	0	0
D003513	Cycloheximide	1	0	0
D004958	Estradiol	1	0	0
D004997	Ethinyl Estradiol	1	0	0
C056507	gemcitabine	1	0	0
D019833	Genistein	1	0	0
C071834	glycidamide	1	0	0
D006861	Hydrogen Peroxide	1	0	0
C561695	(+)-JQ1 compound	1	0	0
C042720	mercuric bromide	1	0	0
C406082	monomethylarsonous acid	1	0	0
D009532	Nickel	1	0	0
D017239	Paclitaxel	1	0	0
D010662	Phenylmercuric Acetate	1	0	0
C006253	pirinixic acid	1	0	0
D011374	Progesterone	1	0	0
C093642	SB 203580	1	0	0
D012822	Silicon Dioxide	1	0	0
C009277	sodium arsenate	1	0	0
C017947	sodium arsenite	1	0	0
D020122	tert-Butylhydroperoxide	1	0	0
D013739	Testosterone	1	0	0
D013749	Tetrachlorodibenzodioxin	1	0	0
D013755	Tetradecanoylphorbol Acetate	1	0	0
C009495	titanium dioxide	1	0	0
C012589	trichostatin A	1	0	0
D017974	Uranium Compounds	1	0	0
D014635	Valproic Acid	1	0	0
C016837	zinc chloride	1	0	0
D015032	Zinc	1	0	0
