# Supplementary material for: The cuproptosis-related gene ITGB6 and LTBP1 may be associated with diabetic kidney disease progression and immune cell infiltration
Source: PeerJ. 2025 Nov 11;13:e20346. doi: 10.7717/peerj.20346 (PMC12617370; doi:10.7717/peerj.20346)
Supplement: Supplemental Information 3 [file peerj-13-20346-s003.zip › supplementary file/12_drug_prediction/LTBP1_chemicals.csv]

Id	Label	Degree	Betweenness	Expression
4052	LTBP1	29	406	0
C459179	4-(5-benzo(1,3)dioxol-5-yl-4-pyridin-2-yl-1H-imidazol-2-yl)benzamide	1	0	0
C516138	(6-(4-(2-piperidin-1-ylethoxy)phenyl))-3-pyridin-4-ylpyrazolo(1,5-a)pyrimidine	1	0	0
D015123	7,8-Dihydro-7,8-dihydroxybenzo(a)pyrene 9,10-oxide	1	0	0
D001151	Arsenic	1	0	0
D001554	Benzene	1	0	0
D001564	Benzo(a)pyrene	1	0	0
D003994	Bucladesine	1	0	0
C018475	butyraldehyde	1	0	0
D002945	Cisplatin	1	0	0
C018021	cobaltous chloride	1	0	0
D004958	Estradiol	1	0	0
D006861	Hydrogen Peroxide	1	0	0
C475919	hydroxytamoxifen	1	0	0
D015474	Isotretinoin	1	0	0
D017258	Medroxyprogesterone Acetate	1	0	0
C006253	pirinixic acid	1	0	0
D011374	Progesterone	1	0	0
D020849	Raloxifene Hydrochloride	1	0	0
D012822	Silicon Dioxide	1	0	0
C017947	sodium arsenite	1	0	0
D018038	Sodium Selenite	1	0	0
D013629	Tamoxifen	1	0	0
C004648	testosterone enanthate	1	0	0
D013749	Tetrachlorodibenzodioxin	1	0	0
C009495	titanium dioxide	1	0	0
C012589	trichostatin A	1	0	0
D014635	Valproic Acid	1	0	0
D014638	Vanadates	1	0	0
D014800	Vitallium	1	0	0
