# Supplementary material for: The cuproptosis-related gene ITGB6 and LTBP1 may be associated with diabetic kidney disease progression and immune cell infiltration
Source: PeerJ. 2025 Nov 11;13:e20346. doi: 10.7717/peerj.20346 (PMC12617370; doi:10.7717/peerj.20346)
Supplement: Supplemental Information 3 [file peerj-13-20346-s003.zip › supplementary file/05_Machine_learning/blue_hub2.csv]

	x
1	CCL2
2	CCND2
3	CLDN1
4	FBN1
5	INHBA
6	ITGB6
7	LTBP1
8	SLIT3
9	TPM1
