# Supplementary material for: The cuproptosis-related gene ITGB6 and LTBP1 may be associated with diabetic kidney disease progression and immune cell infiltration
Source: PeerJ. 2025 Nov 11;13:e20346. doi: 10.7717/peerj.20346 (PMC12617370; doi:10.7717/peerj.20346)
Supplement: Supplemental Information 3 [file peerj-13-20346-s003.zip › supplementary file/01_DEGs/01.GSE162830_DEG_all.csv]

	logFC	AveExpr	t	P.Value	adj.P.Val	B	change
RNU11	7.6172409901838	11.3783733794638	7.30996235300296	2.56156379538508e-08	0.000632911182563746	8.24654130424403	UP
RNU6-36P	5.21349936064735	7.97102623544587	6.03561928164109	9.67222034610787e-07	0.0119490610155817	5.22685219877529	UP
MALAT1	-3.69763152934078	17.3639258826898	-5.62743896554027	3.16721857555541e-06	0.0194319273331162	4.22160754808601	DOWN
FABP1	-4.92711052323452	4.38618681052598	-5.62480825876557	3.19158266370934e-06	0.0194319273331162	4.21508853986199	DOWN
AHNAK	-4.55364360013266	12.5081574811769	-5.52221241543326	4.30375011659187e-06	0.0194319273331162	3.96052667467296	DOWN
MIR4449	5.01560651220721	8.04554476819883	5.47081750480265	4.99940876824793e-06	0.0194319273331162	3.83278566816917	UP
ALS2CL	-4.80751719221056	10.8772067439945	-5.41699261666133	5.84897826253229e-06	0.0194319273331162	3.69886625730643	DOWN
RNVU1-19	5.11448632777443	6.72640444611428	5.34055999289192	7.30941193512465e-06	0.0194319273331162	3.50848279164128	UP
RNVU1-8	5.35074822535458	6.31616507596444	5.3156865897198	7.85932393543619e-06	0.0194319273331162	3.44647860877703	UP
MMP11	4.1628531949446	4.82227472066943	5.30257812676808	8.16558063791383e-06	0.0194319273331162	3.41379346842889	UP
COL4A3	-4.55590503334867	9.75063675933996	-5.28277195523799	8.65109279036258e-06	0.0194319273331162	3.36439754289747	DOWN
C3orf36	-3.98875706724542	3.77645639940843	-5.23504676117253	9.94279539733564e-06	0.0204722157231141	3.24532533674692	DOWN
TUSC8	-4.24662203512132	2.93946696454891	-5.12920660954175	1.35361830025182e-05	0.0257270776635554	2.98107160368096	DOWN
SYNE1	-4.01728110103268	13.1647281376255	-5.06621852352105	1.62625961272166e-05	0.0273930925668404	2.82372774457873	DOWN
LINC00654	-3.81550823319436	3.66186429193793	-5.05854562142823	1.66300950502917e-05	0.0273930925668404	2.80455862804232	DOWN
WIPF3	-4.63679580994246	6.30853072489136	-4.98347516973109	2.06920622324964e-05	0.0319537171025326	2.61700302062865	DOWN
MIR143HG	-5.12187865667316	5.31735193039077	-4.92725310268502	2.43683363416557e-05	0.0354172267252723	2.47654924950728	DOWN
TBC1D10A	-4.62716318875127	5.00381307334112	-4.89481928573882	2.67775900977443e-05	0.036756705340837	2.39553722757968	DOWN
TRIM5	-4.95067897797916	5.11031614028527	-4.8266006549297	3.26453886624161e-05	0.0424527506879462	2.22519947516771	DOWN
RNU5A-1	5.05963612565125	9.71668972410204	4.80365595167078	3.48931527928194e-05	0.0431070009602491	2.16793069174357	UP
LINC00936	4.00324370071697	6.86807945834475	4.78197330396775	3.71583123907209e-05	0.0435625370451968	2.11382485425478	UP
UBQLNL	-3.44981730809813	3.26821701488742	-4.74724087589859	4.10947435552923e-05	0.0435625370451968	2.02718486669628	DOWN
MRPL40	-3.40733323989026	3.10271794271387	-4.73241926130797	4.28980520222822e-05	0.0435625370451968	1.99022466825006	DOWN
RPPH1	4.09304251099143	16.7560342046703	4.7284911942996	4.33889909816812e-05	0.0435625370451968	1.98043069285803	UP
SNORA61	4.9953678584902	10.7343543526227	4.72305708540912	4.40773606172057e-05	0.0435625370451968	1.96688259705657	UP
RNVU1-1	3.72653903185917	5.76653644133403	4.66533654585509	5.20921982266234e-05	0.0495036166839774	1.82304930805205	UP
LINC00612	-3.48081494976763	2.75328159125335	-4.6382135260431	5.63418586413206e-05	0.051559060863324	1.75551276637861	DOWN
SNORD3A	3.7410251263499	13.892152061974	4.62478428958576	5.85713515277798e-05	0.0516850340552994	1.72208721185894	UP
C8orf37-AS1	-3.51596406896421	3.19442583051887	-4.53736296969346	7.53779274134992e-05	0.0600746402797322	1.50473786973839	DOWN
SNORA71D	4.72578423462413	9.12404368270152	4.53600016644588	7.56745455514737e-05	0.0600746402797322	1.50135327599699	UP
NPTN-IT1	-3.5617453620309	3.86963751941119	-4.52988872366148	7.70189789687754e-05	0.0600746402797322	1.48617666974071	DOWN
SCARNA11	4.2413432062995	7.12606521906662	4.51217793951683	8.10499658013889e-05	0.0600746402797322	1.44220928102352	UP
LINC01550	-3.0281447755027	3.01602170411381	-4.51145309169095	8.12193118176542e-05	0.0600746402797322	1.44041028222743	DOWN
C5orf64	-4.26705752171829	4.43051822685368	-4.50531661958777	8.26670620653591e-05	0.0600746402797322	1.42518162784859	DOWN
REP15	-3.6760849109282	3.95800140200405	-4.48319901383072	8.81000129442019e-05	0.0621935748521526	1.37031512744853	DOWN
SRGAP2C	-4.96781059414794	4.53227623601829	-4.41123597664574	0.000108335658261706	0.0743543734536173	1.19205365793294	DOWN
VTRNA1-1	4.08924707365322	6.79261173740618	4.38841218747064	0.000115664880148731	0.0758131868642387	1.13560439061256	UP
AKAP12	-2.80375019040834	10.7274105966412	-4.38399311211116	0.000117139452933119	0.0758131868642387	1.12468006756951	DOWN
SNORD3C	4.05425072058106	7.29690866599052	4.37654666140357	0.00011966627358367	0.0758131868642387	1.10627573233431	UP
GNRH1	-3.63646712888093	4.19959056061169	-4.35475662919969	0.000127373218440668	0.0786784370308004	1.05244918691226	DOWN
SCARNA10	4.68178906383369	10.2622716893819	4.3280997293869	0.000137469491032504	0.07970819048453	0.986660626349793	UP
ZBTB16	-4.47120341930082	8.21312105555427	-4.32054908044493	0.000140469925801348	0.07970819048453	0.968038267811433	DOWN
ARHGEF35	-2.55283725260377	2.21690042758533	-4.30797959201906	0.000145608448702743	0.07970819048453	0.937050335131424	DOWN
MTRNR2L8	3.4293476751796	6.7417565322044	4.30386395365066	0.00014733086407807	0.07970819048453	0.926907374616592	UP
SNORA54	4.79747331775274	8.1004837984188	4.30251179296114	0.000147901117956352	0.07970819048453	0.9235753591039	UP
SNORA72	4.26766258254908	8.6161971868525	4.30134170447167	0.000148396339739695	0.07970819048453	0.920692158815151	UP
FMO3	-3.66400320405503	3.94255249167605	-4.28772346375069	0.000154281541811539	0.0811061347889257	0.887145953802323	DOWN
PLCE1	-3.43063267938873	9.68132330849052	-4.27907491971782	0.000158137761752388	0.0814014128620416	0.86585174932879	DOWN
NFASC	-2.79185232592642	10.9934360585546	-4.25621391023569	0.00016879382422032	0.0828541545436654	0.809602333750632	DOWN
LAMA5	-2.91010896061552	11.2823038297607	-4.24917205536637	0.000172216332606718	0.0828541545436654	0.792287311432408	DOWN
NSUN5P2	-4.11073010865832	4.142338338965	-4.24519759721347	0.00017417806264261	0.0828541545436654	0.782517044826585	DOWN
CCBL1	-4.0198646044398	4.86228995184864	-4.24125944101677	0.000176143554363497	0.0828541545436654	0.772837752585088	DOWN
NPHS1	-4.41627378915947	8.88153628146679	-4.23031768568234	0.000181719709351852	0.0828541545436654	0.74595400086575	DOWN
GLB1	-3.92963416515937	4.65072277749005	-4.22729348803958	0.000183291293007252	0.0828541545436654	0.738525981395146	DOWN
USE1	-4.08142781339331	4.39187819824806	-4.22345797025536	0.000185303733675776	0.0828541545436654	0.729106706731046	DOWN
ZNF3	-4.26378055318796	5.39932874846273	-4.2053374927442	0.000195108916066676	0.0828541545436654	0.684629437859846	DOWN
AKR1C2	-3.64562307158979	4.05213527444211	-4.2018840896123	0.000197034627678234	0.0828541545436654	0.676157323964048	DOWN
ACSM1	-4.30631202450157	4.45303830285448	-4.19342250208267	0.000201832357180373	0.0828541545436654	0.65540480628955	DOWN
SCARNA4	4.11917166968226	7.96824228491497	4.18745197738643	0.00020528655261824	0.0828541545436654	0.64076693314026	UP
SRCIN1	3.82936295581856	6.50694127964681	4.187064598929	0.000205512663105834	0.0828541545436654	0.639817350338573	UP
PLBD1-AS1	-2.99021391766855	2.43539189010019	-4.16590178923702	0.000218244253165649	0.0828541545436654	0.587968786899736	DOWN
TXNDC2	-4.56402045342151	4.70028300743153	-4.16220347082266	0.000220547344340108	0.0828541545436654	0.578913663279013	DOWN
SRPX	-3.7399969975903	3.56989747063377	-4.1444907240844	0.000231912899133585	0.0828541545436654	0.535568989078644	DOWN
F3	-3.68969469115762	4.86450208793897	-4.14247047895221	0.000233245189616596	0.0828541545436654	0.530627817354552	DOWN
MACF1	-2.81686979184497	12.088479554099	-4.14056403547111	0.000234509320852951	0.0828541545436654	0.525965468230406	DOWN
SYTL4	-4.60759223628626	5.32049984046112	-4.14055943860774	0.000234512377070789	0.0828541545436654	0.525954226827865	DOWN
CYTIP	-4.4099403742343	4.6585071989177	-4.13437673093266	0.000238658531871924	0.0828541545436654	0.510837203862476	DOWN
ZNF396	-3.22389544137891	3.50019964784475	-4.13236745839466	0.000240021387774929	0.0828541545436654	0.50592550674379	DOWN
TYW1	-4.34719341184666	6.09787281692787	-4.13129100957014	0.000240754664416227	0.0828541545436654	0.503294328669194	DOWN
RNU5E-1	4.10530664906253	8.51341481097422	4.12315968869601	0.000246365203592484	0.0828541545436654	0.483423758061906	UP
MEIS2	3.05403461417509	10.4567854235272	4.12270250415009	0.000246684438664984	0.0828541545436654	0.482306792090238	UP
METTL20	-2.89867388182221	2.59087483368369	-4.1195294044154	0.00024891130975171	0.0828541545436654	0.474555229326031	DOWN
PTH1R	-2.64825571095952	9.45959988461074	-4.11922889538132	0.000249123225703782	0.0828541545436654	0.473821185491395	DOWN
RNA28S5	3.18881676524726	16.8258856111147	4.11599504666117	0.000251414936048624	0.0828541545436654	0.465922728961635	UP
RNU5B-1	4.36924058475532	9.45477022098565	4.11587559302266	0.000251499983437547	0.0828541545436654	0.465630998308348	UP
ZNF790-AS1	-3.39845492143258	3.95193978115162	-4.10334967057057	0.0002605764974131	0.0847147907642482	0.435050748767944	DOWN
ATF1	-3.45187127178795	3.26135141612513	-4.09125539378843	0.000269644796444014	0.0865244627342688	0.405544561482883	DOWN
HAO2	-4.29418922964165	4.30710889099454	-4.07559286979104	0.00028184965292196	0.0882497859390957	0.367363093150987	DOWN
SNORA25	3.48296539792322	6.88652417342372	4.07519704238609	0.000282165010894794	0.0882497859390957	0.36639860667056	UP
RMRP	3.17509684853922	16.3586204259627	4.05680355898351	0.00029720691375443	0.0917923553130556	0.321605007771394	UP
ATP1A1-AS1	-3.99244470185098	5.24909651900515	-4.03781990838149	0.00031355496237641	0.0956458766715597	0.275425469716101	DOWN
LINC01000	2.8370256043043	12.9858118985112	4.00794794474306	0.000341078696718319	0.10229532284491	0.202867574781891	UP
IP6K3	-4.04822295936471	4.57542554958883	-4.00529533915487	0.000343634118347399	0.10229532284491	0.196431044867398	DOWN
SULT1C2	-3.43917465228331	5.55284717056106	-3.98838248749062	0.000360373530464096	0.10498874995608	0.155417755037863	DOWN
ADAMTS9-AS2	-3.98042235969596	4.76123917965728	-3.98348408602153	0.000365368933879836	0.10498874995608	0.143547597652983	DOWN
PODXL	-3.84905011080501	9.89894399928376	-3.98005248020445	0.000368908778716777	0.10498874995608	0.135234143139977	DOWN
CASP1	-3.80113015753807	4.80173901007036	-3.979310369603	0.000369678697028451	0.10498874995608	0.133436541597593	DOWN
PARD3B	-3.34235626255483	9.66064179208453	-3.97326188894004	0.000376012702327902	0.105574111921793	0.11878868258772	DOWN
ARG2	-3.34699181476514	3.60563457812355	-3.96840392533759	0.000381176736518783	0.105821514673102	0.107028186223617	DOWN
TARID	-3.99182305626621	5.92364264239703	-3.95325184346668	0.000397732914781977	0.108084471951411	0.0703714698538667	DOWN
EHMT2	4.17536454746461	8.4421132084636	3.95294350807434	0.000398077017467153	0.108084471951411	0.0696259168171185	UP
SNORD38B	3.6347668097137	5.79196759392371	3.94298865103218	0.000409344356438057	0.108168395878292	0.0455635377884871	UP
EBP	-3.28130018015557	3.64841549085946	-3.94294894273144	0.000409389918219578	0.108168395878292	0.0454675896528132	DOWN
IRAIN	2.73773675482505	7.18739515420635	3.94109756802425	0.000411519718818175	0.108168395878292	0.0409943581840162	UP
TIMD4	-3.64502323231364	3.68623103157402	-3.93512851510964	0.000418460441497105	0.10842861513881	0.0265760098266625	DOWN
OR52N4	-2.48993588264268	2.11090294505385	-3.93272575395516	0.00042128650855293	0.10842861513881	0.0207737796006713	DOWN
FAM89A	-3.76243060695815	3.84457014667397	-3.92729115423882	0.00042774750759906	0.108518148600677	0.00765378788724469	DOWN
ADIRF	-3.91200680444962	3.73489487325352	-3.92506792904238	0.000430418429774419	0.108518148600677	0.00228800202317903	DOWN
SNORA32	3.56712850250268	6.28840603508247	3.91074495484305	0.000448020371188858	0.111502650262244	-0.032260561843291	UP
PDE4DIP	-4.0630060513063	8.67718628806971	-3.90815172920998	0.000451281569784052	0.111502650262244	-0.0385119479731681	DOWN
SNORD3D	3.97314743170395	10.3161374033321	3.8900369510706	0.000474717721934339	0.116131935381719	-0.08214799523412	UP
LOC100131532	-3.17339087808031	2.93203769221906	-3.8780771265059	0.000490837522991425	0.118898171745805	-0.11092602292833	DOWN
SCARNA22	4.34652293588288	8.12115117755436	3.86908465474236	0.000503308372870094	0.119929819347698	-0.132547157147463	UP
LINC00443	-2.74450858339224	2.65357498496494	-3.86545804730818	0.000508424781376167	0.119929819347698	-0.141262713759739	DOWN
SNORD50B	3.24200018286531	5.1193752266682	3.86020714450056	0.000515922747377022	0.119929819347698	-0.153877604281337	UP
SNORA16A	3.70424522333005	8.34407770120925	3.84888548366004	0.000532458130909996	0.119929819347698	-0.181059936444618	UP
DLGAP3	3.75291235055149	6.1523193395748	3.84763019161747	0.00053432301042423	0.119929819347698	-0.184072337427146	UP
GSTM4	-3.68348277732017	4.56271704304512	-3.84650810749261	0.000535995383288886	0.119929819347698	-0.186764825532431	DOWN
PDCL	-3.80691880932218	4.93918908621227	-3.84445637475587	0.000539066525570402	0.119929819347698	-0.191687443908058	DOWN
SEPHS1	-3.55724175653584	5.07660107392741	-3.84404566886171	0.000539683349284215	0.119929819347698	-0.192672736330477	DOWN
LINC01594	-3.82683495206183	3.2503897756961	-3.83709114749645	0.000550233144014836	0.119929819347698	-0.209352038104824	DOWN
SLC22A5	-3.65878527041277	5.78944493933876	-3.83627049534285	0.000551491229376825	0.119929819347698	-0.211319647337912	DOWN
SCARNA27	3.12365750036639	6.38128639690188	3.83314570669468	0.000556307339557876	0.119929819347698	-0.218810542174146	UP
MTSS1	-4.44979505759807	8.05197254538782	-3.83312152810258	0.000556344764379246	0.119929819347698	-0.218868497153359	DOWN
SNHG18	-2.52703057247273	2.75394503683128	-3.83128161475656	0.000559199882205923	0.119929819347698	-0.223278364250132	DOWN
NUP62CL	-3.0527580707666	2.98668970322431	-3.82881443263756	0.000563050795059614	0.119929819347698	-0.229190660310607	DOWN
ANKS4B	-3.85141523463923	5.5944368753941	-3.81691504997398	0.00058198981979387	0.122904311687752	-0.25768993849992	DOWN
GPC6-AS2	-2.45006773331013	2.10843004802887	-3.80554070688011	0.000600672519975269	0.12577471714872	-0.284906552703228	DOWN
TRIM21	-4.02150167716459	5.33821368660374	-3.8018135468676	0.000606920588909049	0.126015074880376	-0.29381952456719	DOWN
LOC101928737	-3.28537752413035	3.21155075067663	-3.78988629774564	0.00062734320018577	0.12916996491825	-0.322323743576084	DOWN
CACNA1C-IT2	-2.34491092511071	1.9473588402977	-3.78555316606339	0.00063492709039382	0.129445617654092	-0.332672359637717	DOWN
LOC389765	-3.19687364547718	3.5441099378993	-3.78315650386038	0.000639160002986857	0.129445617654092	-0.338394611966208	DOWN
CRYL1	-3.29793055069288	4.38347584042874	-3.77852991508398	0.00064740916596581	0.129479478371087	-0.349437816216277	DOWN
PPCDC	-3.40104626890815	4.46073442414876	-3.77719529684998	0.000649807969807947	0.129479478371087	-0.352622629695741	DOWN
SLC3A1	-3.75901152427339	4.37519306732738	-3.77284590152058	0.000657685618212414	0.130000770038339	-0.362999184425068	DOWN
LINC00630	-3.62112104507578	3.89095283385886	-3.76872130849767	0.000665241899277612	0.130450768629772	-0.372835938391482	DOWN
TYRO3	-3.79703006204417	8.26878372313956	-3.76583137134083	0.000670586534149744	0.130463402250172	-0.379726132192761	DOWN
CEP89	-4.11825421764129	5.93557284341821	-3.75999107277996	0.00068151535627918	0.131553761116765	-0.393645466076362	DOWN
LARGE	-3.83719271512908	7.5098798820768	-3.74849212741213	0.000703541668331558	0.133533525477389	-0.421031051379935	DOWN
SMIM2-AS1	-3.25360136400387	3.50761317392224	-3.74723937707025	0.000705982726827557	0.133533525477389	-0.424012944343511	DOWN
GJA1	-3.61987112452955	4.67414914562851	-3.74528883296531	0.00070979987916577	0.133533525477389	-0.428655141430393	DOWN
LINC01013	-2.01616068595926	1.81354769864684	-3.74346388796085	0.000713389402744672	0.133533525477389	-0.432997713803328	DOWN
CLIC5	-4.51350783991026	7.73110607506365	-3.72270532079698	0.0007554822737768	0.140349293387046	-0.482345671003411	DOWN
FAM87B	-2.84432619891754	2.77440335316498	-3.71603840615273	0.000769505919482722	0.140928501850379	-0.498175435027393	DOWN
COG7	-3.71854226256355	5.68189406404157	-3.71580209799013	0.000770007598745392	0.140928501850379	-0.498736348046524	DOWN
CASP8	-3.72818932747256	5.32038536167202	-3.71103220192878	0.000780202225043234	0.141744386590943	-0.510055895174042	DOWN
MTRNR2L1	2.57159050539934	6.52042802352425	3.70438245488925	0.000794633680463363	0.14331247428386	-0.525828515626391	UP
LINC00893	-3.65752967472847	5.42940974188666	-3.69297659317064	0.0008199927797905	0.145858329800695	-0.552860251614211	DOWN
ALDOB	-3.91820715005694	6.0512569610698	-3.69210747726494	0.000821957013165231	0.145858329800695	-0.554918899129127	DOWN
ASTE1	-2.87626301726404	2.95523932346874	-3.69012275566559	0.000826459696134746	0.145858329800695	-0.559619435935013	DOWN
TYW1B	-4.12742818306519	5.74330494250619	-3.6803405769295	0.000849004369178831	0.148774467756529	-0.582774700811609	DOWN
TMEM42	-2.69458058782517	2.86361335891305	-3.67739789950614	0.00085590225716534	0.148926992746769	-0.589736199721005	DOWN
CALCOCO1	-4.19897733068994	7.64399655493685	-3.67373064986352	0.000864574749245478	0.149384006324177	-0.598409170027883	DOWN
UQCC1	-3.85063258282796	5.34814802359586	-3.66967457882336	0.0008742660478617	0.15000948271227	-0.607998257682321	DOWN
DUSP1	-4.50853454046552	6.43534627422556	-3.66481467191074	0.000886016813265741	0.150977264980482	-0.61948294608835	DOWN
ZNF35	-3.66336480339725	5.51526225754641	-3.6603735190063	0.00089688894017355	0.151127410020965	-0.629973486316978	DOWN
RNU6-34P	3.16792428101597	3.80222828213523	3.6594641490299	0.00089913102125149	0.151127410020965	-0.632120988177758	UP
SYNE2	-2.38414872475056	11.9253768908892	-3.64602556883253	0.000932904752838977	0.154853895678196	-0.663835034392869	DOWN
PTPRO	-3.3238298244383	8.93953099563839	-3.64566157877978	0.000933836427717792	0.154853895678196	-0.66469346030586	DOWN
PRSS46	-2.94528388553876	2.94851182087379	-3.64071534197344	0.000946586653749245	0.155921753605576	-0.676355590467554	DOWN
WLS	-3.66839839478663	5.34524518617007	-3.63290380360743	0.000967067324240774	0.156483599364495	-0.694762178860456	DOWN
RNU6-31P	3.4833408997064	5.33667307534165	3.62755550372929	0.000981336729517123	0.156483599364495	-0.707356539585553	UP
PDLIM1	-3.4309966490923	5.1856434351754	-3.6262994094011	0.00098471748898252	0.156483599364495	-0.710313484669285	DOWN
HKR1	-3.75692462002335	5.78339473282378	-3.61984805478031	0.00100225979561372	0.156483599364495	-0.725494770512278	DOWN
NKD1	-3.49848550888941	8.85205794074012	-3.61963163923588	0.00100285348282954	0.156483599364495	-0.726003872010721	DOWN
ACSM2B	-3.35726393387598	7.91665243881634	-3.61588633149297	0.00101318201117158	0.156483599364495	-0.734812716399892	DOWN
C1orf204	-3.62139210146058	4.92129678068335	-3.61556780887931	0.0010140651474515	0.156483599364495	-0.735561721712536	DOWN
SNORD22	3.51706824440554	9.51551734348387	3.61298542228316	0.00102125265431416	0.156483599364495	-0.741633330590992	UP
RAPGEF3	-3.13074729019948	9.62499466616643	-3.61183650986386	0.00102446623581955	0.156483599364495	-0.744334112189943	DOWN
GLE1	-3.97384301827876	5.86639246772535	-3.60943463120486	0.00103121611154721	0.156483599364495	-0.749979286187612	DOWN
LOC102724958	-2.31189891980959	2.06062039276391	-3.60942744036632	0.00103123638410631	0.156483599364495	-0.749996184914783	DOWN
GSTA1	-3.01944779727621	3.33045296242956	-3.60665911465886	0.00103906964537267	0.156483599364495	-0.756500953466957	DOWN
SF3B5	-2.54763538576042	2.80287657748153	-3.60628970329793	0.00104011927994163	0.156483599364495	-0.757368828585943	DOWN
RASGEF1C	2.97891525801272	6.07916254348492	3.60518404962835	0.00104326699039239	0.156483599364495	-0.759966201121324	UP
ALPK2	-4.28209033019755	7.15885624254682	-3.60457763361255	0.00104499732455649	0.156483599364495	-0.761390656312581	DOWN
PDZD8	-3.50824220478236	5.81627301662358	-3.59522161712081	0.00107204832352561	0.157557637320111	-0.783356758803988	DOWN
SPOCK1	-4.03444921470595	6.41147650770117	-3.59496997064899	0.00107278518882376	0.157557637320111	-0.783947291189172	DOWN
TRIM62	-3.34851786671351	4.83625464507326	-3.59436769591691	0.00107455074686688	0.157557637320111	-0.785360573311792	DOWN
IGLL3P	-2.61661355403604	2.18664718623397	-3.5922908120265	0.00108066069393733	0.157557637320111	-0.790233477410902	DOWN
TSL	-2.86445194884299	3.08827024396835	-3.591142375954	0.00108405368076813	0.157557637320111	-0.79292756594566	DOWN
BEND7	-3.65753675561387	4.73893267229106	-3.58369180028061	0.00110631769805095	0.159734954231408	-0.810398091067344	DOWN
HECTD4	-2.18067472535807	10.2482007569737	-3.5810644286017	0.00111427390705009	0.159734954231408	-0.816555746626681	DOWN
STAMBP	-4.09687553222785	6.64112677673564	-3.57969945784716	0.00111842913558497	0.159734954231408	-0.819754117686188	DOWN
SAAL1	-3.33758662892953	4.0086741548344	-3.57580245661315	0.00113037500727999	0.159846980191448	-0.828883034701765	DOWN
C15orf41	-3.14562814923611	3.73037084346158	-3.57382643769569	0.00113647936633408	0.159846980191448	-0.833510563699731	DOWN
SUGP2	-2.22492409101976	8.48643291058869	-3.5731353378168	0.001138621843682	0.159846980191448	-0.835128790538338	DOWN
NAT16	3.0693572667248	5.62850468656415	3.56592298985122	0.00116121523171604	0.160430553177722	-0.852009802099418	UP
LOC100506730	-2.63278937091862	2.7004465712669	-3.56461281081931	0.00116536576850708	0.160430553177722	-0.855075018942413	DOWN
SOCS2-AS1	-2.91468480513976	2.9664555609734	-3.56426703057588	0.00116646356171438	0.160430553177722	-0.855883916396857	DOWN
LOC100506302	-2.27657305658729	2.34145781754964	-3.56244371850389	0.00117226882562882	0.160430553177722	-0.860148782808155	DOWN
LOC100507639	-2.94341835133032	3.3536809061976	-3.55870740223218	0.00118425233235652	0.160430553177722	-0.868885787275302	DOWN
DCAF8	-3.20372527366517	8.66208694187682	-3.55447601920381	0.00119796670090331	0.160430553177722	-0.878776346016029	DOWN
VSIG8	-3.60866954121152	4.2755251926619	-3.55414683728059	0.00119904002831932	0.160430553177722	-0.879545602026599	DOWN
PLA2R1	-3.62584224443261	8.66250955306334	-3.55350024365171	0.00120115101235693	0.160430553177722	-0.881056531332616	DOWN
PITHD1	-2.99579687481541	4.18291602301101	-3.55348026361946	0.00120121629989795	0.160430553177722	-0.881103218093185	DOWN
MED27	-2.80131181962902	3.42460068303952	-3.54966023405527	0.00121376200672576	0.161234578828926	-0.890027571815959	DOWN
ZNF195	-3.21192702144659	4.53496369775602	-3.54741580766625	0.00122119209935643	0.161354087651864	-0.895269329501166	DOWN
GMDS-AS1	-3.18268049559863	4.59525004836433	-3.54217737402683	0.0012387051744876	0.162797486442764	-0.907498627504159	DOWN
COG1	-3.69490396825128	5.7312301718883	-3.53625999214455	0.00125878005100685	0.164489083680341	-0.921304786788927	DOWN
ZNRF3	-3.56131538152473	5.79331859107684	-3.53447680091363	0.00126489096241156	0.164489083680341	-0.925463540306521	DOWN
CLN8	3.5162675534197	6.43306634972324	3.52550087676128	0.00129608880231335	0.166693044960172	-0.946385115374866	UP
ZNF697	-3.71769117698576	5.6733594928982	-3.52416002296698	0.00130081258324415	0.166693044960172	-0.949508718670963	DOWN
SLC5A9	-4.15644814668824	5.53389063331601	-3.52295546249653	0.00130507038223513	0.166693044960172	-0.95231443290101	DOWN
EXOSC1	-2.88867689335021	3.40921588265294	-3.52189637036677	0.00130882510613054	0.166693044960172	-0.954781014496411	DOWN
LACTB2	-3.20740933470508	3.47666788807307	-3.51745080315431	0.00132469976495266	0.167142666239809	-0.965131472487473	DOWN
SNORD38A	3.08008715077173	5.94636572606175	3.51712099968923	0.00132588483823063	0.167142666239809	-0.965899143530897	UP
ZNF226	-3.60319208431247	4.89892188400127	-3.51448225558365	0.00133540349061334	0.167488068254184	-0.97204025753437	DOWN
LIMK2	-4.40422134308022	6.7238073358462	-3.5109827975164	0.00134812878091457	0.167596521450492	-0.980181777692638	DOWN
LOC388813	-3.18443397896467	2.93034984780606	-3.50575261857043	0.00136736605776	0.167596521450492	-0.992344030699329	DOWN
SRGAP2B	-4.00832762587202	4.82868561925955	-3.5049440423747	0.00137036365453451	0.167596521450492	-0.994223670532899	DOWN
SECISBP2	-4.01500948689487	7.49256404955473	-3.50442881202888	0.00137227705128762	0.167596521450492	-0.995421302925577	DOWN
C1orf54	-3.72449554765833	4.72580324488335	-3.50353404744311	0.0013756060427528	0.167596521450492	-0.997500986289413	DOWN
LINC00551	-3.67908203411423	4.99687269605539	-3.5006473839283	0.001386399155481	0.167596521450492	-1.00420900360275	DOWN
RBM6	-3.04256084626348	9.60020965686387	-3.49915891438321	0.00139199636810984	0.167596521450492	-1.00766706873123	DOWN
SLC6A13	-3.41161209691744	4.48103540235819	-3.49888938149084	0.00139301224362945	0.167596521450492	-1.00829319628371	DOWN
MPP5	-3.72612996197432	7.19840228943854	-3.49774960870128	0.00139731598748589	0.167596521450492	-1.01094069336515	DOWN
TNXB	3.92310243476002	8.73654489905055	3.49435233150429	0.00141022024253658	0.167930507760245	-1.01883000454166	UP
PTMS	2.47510191769551	12.9214816746088	3.49344298690785	0.00141369376777283	0.167930507760245	-1.02094122139767	UP
ZNF439	-3.349282975204	5.12423064741796	-3.48860875499053	0.00143229864752186	0.168876167056743	-1.03216122698049	DOWN
SETD5	-3.27727763098276	8.94071455209805	-3.4859901368614	0.00144247497837537	0.168876167056743	-1.03823637985056	DOWN
LOC729603	-2.66971282824283	3.0894018267609	-3.48364833848788	0.0014516345896396	0.168876167056743	-1.04366780745787	DOWN
MYH3	-3.97521167574287	8.0664503307467	-3.47786765004327	0.00147448570913541	0.168876167056743	-1.05706907875727	DOWN
BICD1	-2.96458702835113	7.7435267258813	-3.47589396024061	0.00148236686438732	0.168876167056743	-1.06164265187777	DOWN
NTNG1	-3.82841986779631	5.96535921713735	-3.47331413711485	0.00149272963889657	0.168876167056743	-1.06761926163036	DOWN
SLC7A8	-2.66916269266304	8.7890771567296	-3.47192588311875	0.00149833492321152	0.168876167056743	-1.07083467135604	DOWN
NUMA1	-2.55683903108555	10.6405730161431	-3.47131667737556	0.00150080108442193	0.168876167056743	-1.07224552572325	DOWN
LOC339874	-3.0916478582622	4.35214492102209	-3.47104888179759	0.00150188640106918	0.168876167056743	-1.07286568034711	DOWN
MAGI1	-2.37786409638959	9.3759862863299	-3.46994504175503	0.0015063680150226	0.168876167056743	-1.07542172775838	DOWN
ATP2B4	-2.09250945252358	9.52704143673138	-3.46944780623041	0.00150839101093342	0.168876167056743	-1.07657301953823	DOWN
ANKEF1	-3.87458145454817	5.33219584041797	-3.46860047135469	0.00151184441704981	0.168876167056743	-1.07853477619388	DOWN
DISC1FP1	-2.36983868138293	2.16640812424531	-3.46835844308249	0.00151283222841705	0.168876167056743	-1.0790950873106	DOWN
KIRREL	-2.68694011083836	8.92790072083342	-3.46656506743405	0.00152017110046882	0.168876167056743	-1.08324638688329	DOWN
URI1	-3.35695257568024	4.85229464240265	-3.46558948077345	0.0015241778069311	0.168876167056743	-1.08550431504867	DOWN
ADHFE1	-3.2993753319421	4.66570428482308	-3.46092125028221	0.00154349140046052	0.169786940551524	-1.0963051302512	DOWN
ZKSCAN5	-3.21439890878802	6.03901042402712	-3.46028512456211	0.00154614139647454	0.169786940551524	-1.09777647799392	DOWN
SNORA38B	3.71817012831683	6.99477717779423	3.45466715416937	0.00156973607113167	0.171275412613118	-1.11076607890864	UP
SMC1A	-2.35638549630101	10.3447381828929	-3.4530745887106	0.0015764874887838	0.171275412613118	-1.11444680350681	DOWN
PRDM5	-3.65550711501573	6.07292861876008	-3.45213310362667	0.00158049190852318	0.171275412613118	-1.11662243801737	DOWN
UNC13B	-2.68756361983975	9.17258642938678	-3.44127913822915	0.00162737054931583	0.175585465207404	-1.14168722158714	DOWN
C1orf226	-3.65079817933595	5.57680641712441	-3.43741376656882	0.00164438638164284	0.176037370805849	-1.15060577276163	DOWN
SNORA71A	2.59421983551912	7.79379025991145	3.43663496906604	0.00164783541894321	0.176037370805849	-1.15240219949724	UP
GALNT18	-3.05366712778245	5.95798470951283	-3.43498308842526	0.00165517412597977	0.176037370805849	-1.1562119952786	DOWN
TTC21A	-3.75527986467014	7.01443386864353	-3.43388772498686	0.00166005777067196	0.176037370805849	-1.15873786649342	DOWN
ZSCAN9	-3.42045846630152	4.94403446149646	-3.43168031777299	0.00166994161433362	0.176328706867329	-1.16382708445929	DOWN
PCK1	-3.76004801212191	6.0291016561491	-3.42699446106321	0.00169111104453246	0.177579777261228	-1.17462602305913	DOWN
KLHL12	-3.34527045512242	5.13880710533374	-3.42407229009534	0.00170444314931559	0.177579777261228	-1.18135737428574	DOWN
SRGAP2	-3.97787196450249	8.55088453927945	-3.4208589465294	0.00171922048090035	0.177579777261228	-1.18875675971464	DOWN
OR4M1	-2.63705730940876	2.38206332892378	-3.41756758776226	0.00173448437874878	0.177579777261228	-1.19633285729375	DOWN
TMEM115	-2.99182122545634	3.52166567548737	-3.41615001365026	0.00174109857788803	0.177579777261228	-1.1995949332967	DOWN
DOCK5	-2.18097686391489	9.77984362680486	-3.41539103060055	0.00174464985390834	0.177579777261228	-1.2013412534953	DOWN
MIR8078	3.36966695850058	4.87996409768375	3.41378126021289	0.00175220503977102	0.177579777261228	-1.20504459849077	UP
YTHDC1	4.35374496321724	10.0666198532984	3.41314688551436	0.00175519100926473	0.177579777261228	-1.20650380820194	UP
ANKZF1	-3.30876767463937	7.28268760779577	-3.41252353793249	0.00175812984324464	0.177579777261228	-1.20793754486026	DOWN
IQCG	-3.378983639523	5.37155851236499	-3.41119085875382	0.0017644287801308	0.177579777261228	-1.21100242682036	DOWN
LINC01517	-3.28957645908458	3.11841826593411	-3.41048431068897	0.00176777709594932	0.177579777261228	-1.21262713987014	DOWN
ZNF350-AS1	-2.82967850062159	3.47562298247627	-3.40998972794631	0.00177012454902786	0.177579777261228	-1.21376435483525	DOWN
TSPYL2	-3.22203292232563	8.46296813029722	-3.40891775149593	0.00177522280166437	0.177579777261228	-1.21622896330104	DOWN
EVC	-2.02986740603194	9.7462213031876	-3.40546116888831	0.00179175847813651	0.178511163216923	-1.2241739133193	DOWN
PMM2	-3.33723775318186	4.71149304308183	-3.40394990613488	0.00179903454773902	0.17851624741179	-1.2276465072738	DOWN
RRP8	-3.03906030411213	4.57370970642929	-3.39839008998691	0.00182604799851205	0.180471975788943	-1.24041643780316	DOWN
CYP4B1	-3.58376730701191	4.40391692555297	-3.39338257542517	0.0018507115063907	0.180758315398798	-1.25191044383166	DOWN
APOLD1	-3.2719239516413	6.09262914742221	-3.39193903245889	0.00185788065725361	0.180758315398798	-1.25522257869897	DOWN
LINC01021	-3.00798281587001	3.53267123888261	-3.39188870423249	0.00185813108628049	0.180758315398798	-1.25533804367479	DOWN
GABRA2	-3.27395736446569	4.54608751432249	-3.38938937757156	0.00187060843072802	0.180758315398798	-1.26107120159002	DOWN
PPP1R17	-3.08016654999853	3.30176719032718	-3.38354752549929	0.00190008753282401	0.180758315398798	-1.27446485899157	DOWN
SRGN	-2.9753244267517	4.38664954356136	-3.38308132956475	0.00190245918901101	0.180758315398798	-1.27553329511127	DOWN
SCAMP5	3.55628059364054	13.8389561567124	3.38287226214235	0.0019035236914815	0.180758315398798	-1.27601241959689	UP
ZNF792	-3.36850235241237	4.56866089032776	-3.38193263085568	0.00190831505681828	0.180758315398798	-1.27816564106861	DOWN
CXCR1	-2.59266289423222	2.47901629207648	-3.38188659617297	0.00190855009434596	0.180758315398798	-1.27827112589092	DOWN
C10orf11	-3.35638558384703	4.85370582791666	-3.3818823612798	0.00190857171767621	0.180758315398798	-1.27828082978243	DOWN
WDFY2	-2.98092289056435	6.0991621815402	-3.3815877783023	0.00191007643393599	0.180758315398798	-1.27895582875438	DOWN
KRCC1	-3.39167880090264	5.37343177018922	-3.37987040699809	0.00191887141084304	0.180758315398798	-1.28289047507195	DOWN
OLFML2B	-3.25623421271187	5.19340615131015	-3.37784498072457	0.00192929401241026	0.180758315398798	-1.28752982808862	DOWN
FCGR1A	-1.92754889424329	1.875601076117	-3.37744355174235	0.00193136616744709	0.180758315398798	-1.28844918563347	NOT
RBM5	-2.79766576332107	8.79031219663091	-3.37553833397425	0.00194122999591599	0.18099588958148	-1.29281191461323	DOWN
SEMA5A	-3.17610858364683	8.49829474754509	-3.37083818646362	0.00196577136070373	0.181678179564719	-1.30357029420054	DOWN
MIF	3.17609729604861	5.0788050511539	3.36886122421105	0.00197618268733792	0.181678179564719	-1.3080935702684	UP
CEP250	-2.18916239726224	10.3969816366105	-3.36877040365745	0.00197666224832226	0.181678179564719	-1.30830134024952	DOWN
CLPB	-3.36508529083873	6.01612507541674	-3.36789808578416	0.00198127405702607	0.181678179564719	-1.3102968198428	DOWN
LOC100270746	-2.43449272016322	2.5956129513317	-3.36713576443397	0.00198531279271791	0.181678179564719	-1.31204049757642	DOWN
LOC400706	-2.77483669502121	3.24639529457142	-3.3619836406221	0.00201281650600298	0.182985777315875	-1.32382072088747	DOWN
P2RY14	-2.71268175796393	2.61564457070665	-3.35993672898027	0.00202384484569348	0.182985777315875	-1.3284988260519	DOWN
LOC101927948	-2.59005726565204	2.64385177133991	-3.35979454207256	0.00202461307114058	0.182985777315875	-1.32882374172017	DOWN
USF1	-3.67484157255378	6.02134960709568	-3.35800131433949	0.00203432581707698	0.182985777315875	-1.33292100173191	DOWN
IL1RL1	-4.04986375705048	6.39304811306667	-3.35733975819325	0.00203792032098516	0.182985777315875	-1.33443232563389	DOWN
IQGAP2	-4.36572332536701	7.96603109094804	-3.35621651367659	0.00204403733767127	0.182985777315875	-1.33699808670465	DOWN
ABLIM2	-3.86093850930004	6.90619607071516	-3.35425664423398	0.00205475272440327	0.183280975864823	-1.34147402831974	DOWN
CGNL1	-3.16751869225222	10.4694687452332	-3.35218574326005	0.00206613375886951	0.183541749247393	-1.34620233657508	DOWN
NEURL1	2.8135016980247	6.40446362296454	3.35102611814716	0.00207253310830592	0.183541749247393	-1.34884946554062	UP
MUC6	3.20604864157084	7.34573144365899	3.34804263164751	0.00208908493957638	0.184006821142694	-1.35565821353989	UP
PLCXD1	3.84182239717987	6.77000664232452	3.3473977682433	0.00209267916225906	0.184006821142694	-1.35712954547699	UP
DPP6	-3.98628056246486	6.52658039835261	-3.33926169251075	0.00213853945692046	0.187085114551096	-1.37568255837618	DOWN
VPS25	-3.04124353602266	3.70874210405858	-3.3385087827692	0.00214283177181318	0.187085114551096	-1.37739847098042	DOWN
ASPA	-2.99950288060958	3.8308423799414	-3.33672896984334	0.00215301132216833	0.187311985028645	-1.38145407872545	DOWN
MIR5690	-3.39741951169698	3.31533579416963	-3.33378343064112	0.00216996019595045	0.187437574294217	-1.38816395237414	DOWN
EWSR1	-2.42452438139527	9.677143637883	-3.33276099508785	0.00217587324525211	0.187437574294217	-1.39049244246473	DOWN
IFNLR1	-3.44392444922659	5.12364863864171	-3.33190328621296	0.0021808455507579	0.187437574294217	-1.39244554770039	DOWN
SPANXN5	-2.77761456143787	2.61648827452743	-3.32757618023851	0.00220609728573815	0.187437574294217	-1.40229557979205	DOWN
ADAMTS9	-3.20961558251394	9.35094103543064	-3.32457729031276	0.00222376221344593	0.187437574294217	-1.40911887800436	DOWN
RNU6-15P	3.14456416108277	3.58339060760322	3.32189950420359	0.00223965025991197	0.187437574294217	-1.41520932804205	UP
SRCAP	-2.20448341607731	10.6467041906592	-3.32072251374134	0.00224666805639465	0.187437574294217	-1.41788564377125	DOWN
ARHGEF26-AS1	-2.4816758934697	2.79491810535718	-3.31738725916321	0.00226666920437466	0.187437574294217	-1.42546732315142	DOWN
POLE4	-2.86774869651428	3.75704303182199	-3.31639399164598	0.00227265863618515	0.187437574294217	-1.42772457325894	DOWN
MAGI2	-3.17743461239759	9.10486376995019	-3.315534464937	0.00227785385077413	0.187437574294217	-1.4296776535869	DOWN
BMS1P5	-3.55202801929738	4.88366985107353	-3.31466780542364	0.00228310370474466	0.187437574294217	-1.43164671871073	DOWN
ZNF165	-3.64688130670324	4.80843466796632	-3.31423280531763	0.00228574312026501	0.187437574294217	-1.4326349619264	DOWN
ATG2B	-3.86618610466552	7.46438721476985	-3.31406920612792	0.00228673653478871	0.187437574294217	-1.43300661571278	DOWN
LINC00958	-2.78968398516409	3.27447089660295	-3.31390032786917	0.00228776243926097	0.187437574294217	-1.433390253763	DOWN
STAMBPL1	-2.96653273295892	4.90687550998943	-3.31247009964729	0.00229646852249403	0.187437574294217	-1.43663893913891	DOWN
APELA	-2.65665495397241	2.4733405219447	-3.31243508269943	0.00229668207540991	0.187437574294217	-1.43671847056576	DOWN
PIH1D1	-3.600725037185	5.60253613026495	-3.31193456463335	0.0022997365957209	0.187437574294217	-1.43785522052387	DOWN
NNMT	-2.91358508054584	4.18062492789179	-3.31144625107331	0.00230272038800108	0.187437574294217	-1.43896418011739	DOWN
NSMCE2	-2.85150007392623	4.35881348849913	-3.31135805751175	0.00230325968162273	0.187437574294217	-1.43916446000676	DOWN
LINC01249	-2.42761438683547	2.62656864449161	-3.30674112329982	0.00233166138454173	0.187437574294217	-1.44964586432964	DOWN
CARS2	-3.23911072885087	4.72714897124928	-3.3062803125639	0.00233451447654827	0.187437574294217	-1.45069165026907	DOWN
TNNT2	-3.20025847029242	10.9527199696298	-3.30569192373847	0.00233816232711564	0.187437574294217	-1.45202687539334	DOWN
GPR143	-2.73253010105541	3.16069371170469	-3.30568917223633	0.00233817939850538	0.187437574294217	-1.45203311910665	DOWN
PPIH	-2.68519128257806	3.74557633991338	-3.3039261032589	0.00234914275906198	0.187437574294217	-1.45603341062381	DOWN
ISX	-3.13475911219978	5.89509307231465	-3.30077803157336	0.00236884115456874	0.187437574294217	-1.463173860343	DOWN
GOLGA4	-3.8844150818226	8.62435114610309	-3.29873245438329	0.00238172565107547	0.187437574294217	-1.4678120338373	DOWN
ARHGEF5	-3.48295886422346	5.35421498896086	-3.2984337817919	0.00238361251136389	0.187437574294217	-1.46848914308452	DOWN
CMYA5	-2.15327512674385	10.4410941438072	-3.29798420403815	0.00238645541367645	0.187437574294217	-1.46950831288869	DOWN
CDH4	2.89625611016328	6.61902302739346	3.29374909110169	0.00241339603639422	0.187437574294217	-1.47910609858749	UP
PLG	-3.31525514682587	5.36375928356122	-3.29177500317586	0.00242605302829612	0.187437574294217	-1.48357800120748	DOWN
VIPAS39	-3.52181015910702	5.57861907832025	-3.29127110140457	0.00242929399880925	0.187437574294217	-1.48471930081796	DOWN
FRY	-3.52198256497312	8.86356166565449	-3.29028373431823	0.00243565652545059	0.187437574294217	-1.48695538947754	DOWN
CPNE8	-3.36640876556714	5.56224140455738	-3.28999212865132	0.00243753866350033	0.187437574294217	-1.4876157317216	DOWN
PMS2	-3.35924890699577	5.18764971068059	-3.28988803979412	0.00243821083135586	0.187437574294217	-1.48785143511354	DOWN
PAQR7	-3.23637807440459	4.71288886571402	-3.28947974225618	0.00244084918220199	0.187437574294217	-1.48877597024747	DOWN
CTDSPL	-2.92138298172958	6.87775469758856	-3.28885497978751	0.00244489158712859	0.187437574294217	-1.49019056314248	DOWN
DHRS3	-3.84270251740512	5.50210953739933	-3.28652739392151	0.00246000829535247	0.187437574294217	-1.49545965890736	DOWN
POLK	-3.24428404589743	5.84692916161702	-3.28492988065299	0.00247043523774893	0.187437574294217	-1.49907509049405	DOWN
SPANXD	-2.23927670793116	1.98949840250333	-3.2832655856513	0.00248134306896685	0.187437574294217	-1.50284083197317	DOWN
PDCL3P4	-2.66879374135695	3.16815470005895	-3.283046693683	0.00248278111932203	0.187437574294217	-1.50333604816507	DOWN
ENPEP	-3.42475590596341	7.6964129273745	-3.28284209238014	0.00248412600609524	0.187437574294217	-1.50379892024721	DOWN
FAM122C	-3.57471840846104	5.12815650768759	-3.28160859345933	0.00249224884119127	0.187437574294217	-1.50658920919875	DOWN
OR52E4	-2.02612785719855	2.07049747960167	-3.28143527936147	0.00249339218452445	0.187437574294217	-1.50698122448897	DOWN
SNAPC5	-3.04647543568151	4.88846175286854	-3.28129820237052	0.00249429682936356	0.187437574294217	-1.50729126936913	DOWN
TMEM169	-3.22145923000566	4.12614209264732	-3.2810660311057	0.0024958297694187	0.187437574294217	-1.50781638823942	DOWN
HMHB1	-2.51920115106363	2.64411110367427	-3.27649247249421	0.00252621179576069	0.189144366817137	-1.51815737714181	DOWN
CASC19	-2.16093585325999	1.98718570256184	-3.27360505114806	0.00254557483170408	0.190018317044545	-1.52468264048307	DOWN
B4GALT4	-3.28471906197175	5.59087958726458	-3.27226278963858	0.00255462432433584	0.190119451221958	-1.52771513485504	DOWN
ZNF18	-2.84190174360945	5.02316701846728	-3.2695938404649	0.00257270987491692	0.190890437205548	-1.53374328935503	DOWN
FYCO1	-2.10518342433184	8.95693353290596	-3.26688194311602	0.00259121192604834	0.191048113471912	-1.5398661960081	DOWN
ANKRD44	-3.40194450036906	6.43403263449186	-3.26597293896207	0.00259744209338526	0.191048113471912	-1.54191803181602	DOWN
SRRM2	-2.44012137674379	12.2614911606852	-3.26588702788467	0.00259803165479045	0.191048113471912	-1.54211194006729	DOWN
TIMM10B	-3.01991397460292	4.73887875284923	-3.26358691508954	0.0026138637773938	0.191180670458091	-1.54730263103781	DOWN
DDX58	-3.73888211917121	6.06658464300446	-3.2625584623801	0.00262097264364017	0.191180670458091	-1.54962302163889	DOWN
CNTNAP3B	-3.88104849500108	6.11618004022257	-3.26225885267902	0.00262304708132154	0.191180670458091	-1.55029893805245	DOWN
SNORA80A	2.95315380892173	5.53637161526631	3.25769774837513	0.00265482188312504	0.192834057891591	-1.56058529907286	UP
MRPS25	-3.40040313133458	5.698399342574	-3.25377524964239	0.00268244202432703	0.192834057891591	-1.56942627461134	DOWN
UFC1	-3.08448809627375	4.76937315017891	-3.25300630781043	0.0026878886254546	0.192834057891591	-1.57115884067035	DOWN
PRRC2B	-1.90196478559762	10.4735420195204	-3.2524399847189	0.00269190679068567	0.192834057891591	-1.57243475164942	NOT
ZNF300P1	-2.99117352275731	3.84903899414281	-3.25146349030847	0.00269884869179544	0.192834057891591	-1.57463453228434	DOWN
LINC01116	-3.0695980331947	3.20744488404132	-3.25137741464123	0.00269946142429478	0.192834057891591	-1.57482842342933	DOWN
ACTN4	-3.00429397277966	9.59074345059576	-3.25125071131762	0.00270036360816297	0.192834057891591	-1.57511382684557	DOWN
ZNF821	-3.09891191985928	5.1376848665873	-3.24948264632522	0.00271298313934067	0.193176908953398	-1.57909592726669	DOWN
ZNF484	-3.43771522886124	6.06466651002355	-3.24793709505092	0.00272406065986611	0.193408306850494	-1.58257607197972	DOWN
GALT	-3.17252198192087	4.70820304468551	-3.24554115654933	0.00274131874315027	0.194075941277241	-1.5879695670935	DOWN
OSER1	-3.19423744170053	4.89401258797918	-3.2392169939263	0.00278737559312154	0.195592533282276	-1.60219721165175	DOWN
LMNA	-3.73524827255474	8.31312119025164	-3.23911988107927	0.00278808856841331	0.195592533282276	-1.60241559084435	DOWN
SLC5A4	-3.37291851933364	6.05387627185032	-3.23865001964558	0.00279154062200635	0.195592533282276	-1.60347213361238	DOWN
IWS1	-3.01609056993011	8.35567868698786	-3.23626306220874	0.00280914069021654	0.195592533282276	-1.60883843149119	DOWN
HTATIP2	-3.06566435964516	4.66991597814239	-3.23598961689841	0.00281116367793221	0.195592533282276	-1.60945306936178	DOWN
LOC100130899	-3.15977600225969	3.82239693673895	-3.23515879239396	0.00281731878248115	0.195592533282276	-1.61132041352453	DOWN
DIS3L2	-3.67002611915126	6.79950148490488	-3.23446742963453	0.00282245051060654	0.195592533282276	-1.61287413971053	DOWN
PMS2P1	-2.8875075680679	4.31826850510821	-3.23326545491467	0.00283139359340925	0.195592533282276	-1.61557502330957	DOWN
AURKAPS1	-3.07260360108502	3.70395065877576	-3.23291770215229	0.00283398603347316	0.195592533282276	-1.61635635176641	DOWN
TMC3-AS1	-2.41873499021437	2.5762225986034	-3.2307335743301	0.00285032028396096	0.19617190411172	-1.62126275740115	DOWN
AGXT2	-3.38392835384918	4.49690267763338	-3.22840003047505	0.00286787134494009	0.196672514068032	-1.62650313529781	DOWN
TTC12	-3.48102915926199	5.88710692707765	-3.22631540756529	0.00288363750033757	0.196672514068032	-1.63118305258702	DOWN
ARHGEF10	3.54705224680012	8.12286637087119	3.22540322222385	0.00289056243846663	0.196672514068032	-1.63323044641252	UP
SNORD17	-3.71753276723714	10.5629009572789	-3.22505748013441	0.00289319132064846	0.196672514068032	-1.63400639284636	DOWN
RAB9B	-3.00607726453165	3.65668418118791	-3.22284213591049	0.00291009017787182	0.196672514068032	-1.63897736821006	DOWN
MIR670HG	-2.73221237030742	2.73198815973485	-3.22277847846304	0.00291057715377738	0.196672514068032	-1.63912018496879	DOWN
ACP6	-3.01491573661458	4.51258489626141	-3.22219390647567	0.0029150527377022	0.196672514068032	-1.6404316233813	DOWN
DIEXF	-3.86312299234912	6.26803720564882	-3.22138288120753	0.00292127297486513	0.196672514068032	-1.64225090987552	DOWN
TET2	-1.88023983764714	9.51881124322987	-3.21944861199435	0.00293615925465948	0.196854128596014	-1.64658900018421	NOT
RAD54L2	-3.51339644666833	7.71240869968954	-3.21862579613913	0.00294251364736926	0.196854128596014	-1.64843401060496	DOWN
GPX3	-3.7693452755323	6.75744896181296	-3.21562598703307	0.00296579179906264	0.196854128596014	-1.65515868182064	DOWN
SIK3	-2.43177931998561	8.78685304977841	-3.21473532415581	0.00297273702297056	0.196854128596014	-1.65715472426662	DOWN
SPRY3	3.88120857613309	7.55435449770601	3.21416311409529	0.00297720720189447	0.196854128596014	-1.65843695549067	UP
NDUFAF6	-2.67008853694506	3.13913018399525	-3.21167657350052	0.00299670703308718	0.196854128596014	-1.66400767175856	DOWN
ZSCAN32	-3.29080811993862	5.34890879740906	-3.21141828106262	0.00299873957890662	0.196854128596014	-1.66458622256598	DOWN
ERG	-3.07426621757511	7.43530487027422	-3.20940335584824	0.00301464060201129	0.196854128596014	-1.66909872756925	DOWN
IL1R2	-3.5802231960664	5.38430967248772	-3.20746727429097	0.0030299952303496	0.196854128596014	-1.67343342484241	DOWN
ZCWPW1	-3.75084434948772	5.88726281046329	-3.20580354340824	0.00304324952224676	0.196854128596014	-1.67715738793198	DOWN
MIR4715	-1.91285796739001	1.83163898608333	-3.20480774502296	0.00305120911421944	0.196854128596014	-1.67938587558921	NOT
NPRL2	-3.30965132868668	4.64886259073709	-3.20337784079124	0.0030626733513735	0.196854128596014	-1.68258528296609	DOWN
GBA3	-2.87401464730452	3.70955004531909	-3.20321686259194	0.00306396656356366	0.196854128596014	-1.68294542981984	DOWN
POMP	-2.61828263442138	3.35907149767304	-3.2022797289112	0.00307150534546372	0.196854128596014	-1.68504185587492	DOWN
GABRA3	2.52119233051399	7.96676036941502	3.20208488866675	0.00307307496131184	0.196854128596014	-1.68547768979725	UP
KLF7	-2.56162075816151	8.56585045895422	-3.20173749508369	0.00307587543285937	0.196854128596014	-1.68625473642078	DOWN
LOC100505549	-2.82020977415282	3.78620240204968	-3.20170721092051	0.00307611968037971	0.196854128596014	-1.68632247388987	DOWN
SPTAN1	-2.37802917373668	10.9958646015196	-3.20064104002036	0.0030847303573437	0.196854128596014	-1.68870701963799	DOWN
ALDH7A1	-3.37834402263845	6.34483661495525	-3.19905988247983	0.00309754256548242	0.196854128596014	-1.6922426795403	DOWN
MIR6508	-1.80011137359968	1.60003712453323	-3.19842289051095	0.00310271848367949	0.196854128596014	-1.69366684113494	NOT
SNORA38	3.14779785020638	5.22447679176479	3.19615633297136	0.00312120254857733	0.196854128596014	-1.69873325053209	UP
AKR1E2	-3.21550385652374	5.17883972997187	-3.19558266164015	0.00312589754664145	0.196854128596014	-1.70001530596861	DOWN
LOC100130691	-3.60431699603332	5.54241511012894	-3.1944799585868	0.00313494113795538	0.196854128596014	-1.70247935377483	DOWN
SNORD116-21	-2.33768735119252	2.22992529142335	-3.19444314495005	0.00313524348758345	0.196854128596014	-1.70256160893608	DOWN
FUT8-AS1	2.70012675595029	4.39721170766547	3.19408537511062	0.00313818329316074	0.196854128596014	-1.70336097489498	UP
ERV3-1	-3.0258430815102	5.68846479654733	-3.19405708852678	0.00313841583702797	0.196854128596014	-1.70342417389142	DOWN
PELI1	-3.1615969900478	4.99926353185628	-3.19326755617831	0.00314491321612133	0.196854128596014	-1.70518807269596	DOWN
EIF3F	-2.85894469311601	4.03350712263544	-3.19300790308117	0.00314705280862172	0.196854128596014	-1.70576812071844	DOWN
LINC00851	-1.99859955708861	1.84077908582504	-3.19154270592073	0.00315915237292877	0.197111961692737	-1.70904086247498	NOT
SAFB2	-2.25880719769084	10.015180259677	-3.18840187287685	0.00318523899627885	0.197979498121105	-1.7160540273113	DOWN
MYO1E	-3.23608312518023	9.08026607429114	-3.18630720335559	0.00320275063588022	0.197979498121105	-1.72072941778536	DOWN
CIDEB	-3.39705322404774	4.78390329263555	-3.18557747586922	0.00320887276623986	0.197979498121105	-1.72235786215903	DOWN
SNW1	-3.45935043389476	6.25516219591244	-3.18466512508316	0.00321654273657057	0.197979498121105	-1.72439359885293	DOWN
CLK4	-3.73383354612415	5.84095368670043	-3.18404812070839	0.00322173968928061	0.197979498121105	-1.72577017138136	DOWN
TRAF2	-3.48819730058836	5.25150280661542	-3.18363129801613	0.00322525506712902	0.197979498121105	-1.72670005615274	DOWN
ITGB5	-3.22337769437716	7.63407091476167	-3.18224762838919	0.00323695083377259	0.197979498121105	-1.72978645855505	DOWN
PRKCE	-3.39413243380596	7.74502248857743	-3.18148992381051	0.00324337262222642	0.197979498121105	-1.73147632135888	DOWN
SLX4IP	-2.83642821826334	3.63499592844406	-3.18036619313207	0.00325291897237615	0.197979498121105	-1.73398216194293	DOWN
NEBL	-3.55480243454132	7.79627473649916	-3.17886283790942	0.00326573222470418	0.197979498121105	-1.7373338877553	DOWN
RNASEH1-AS1	-2.49341790105758	2.9828891877466	-3.17831229049772	0.00327043662471433	0.197979498121105	-1.73856114500933	DOWN
ADCK1	-3.173604411361	4.9145012863406	-3.17602264802793	0.00329007090738155	0.197979498121105	-1.7436640465553	DOWN
LINC01473	-2.39632792788446	2.56715487061036	-3.17478264427001	0.00330075112245607	0.197979498121105	-1.74642690628417	DOWN
PM20D2	-2.8441738880055	4.4343121190315	-3.17303333083131	0.00331587426284171	0.197979498121105	-1.7503236966502	DOWN
BEND5	-3.11491866239819	4.34429951698091	-3.17202551331795	0.00332461699691837	0.197979498121105	-1.75256826209266	DOWN
CUBN	-3.51925612280424	7.9300581057849	-3.17193384904121	0.00332541326618433	0.197979498121105	-1.75277239590722	DOWN
LIG3	-3.49449952960767	6.56230215894305	-3.17034802637994	0.00333921780056867	0.197979498121105	-1.75630353802126	DOWN
CASP10	-3.63200918592705	5.8064576483022	-3.16934012018103	0.00334801996191741	0.197979498121105	-1.75854740306056	DOWN
LINC00341	-2.97826922884707	3.98398093583117	-3.16915716805573	0.00334962007349224	0.197979498121105	-1.75895466656567	DOWN
POU4F2	2.62569271512798	5.11321974513706	3.1690665537896	0.00335041286181793	0.197979498121105	-1.75915637578445	UP
C1QTNF1-AS1	-2.22620327512816	2.35217031685517	-3.16550997729096	0.00338167114670086	0.197979498121105	-1.76707123143622	DOWN
OXNAD1	-3.48505086491688	5.08366886624035	-3.16506522528051	0.00338559950692965	0.197979498121105	-1.7680606926746	DOWN
HCLS1	-3.14559320330203	7.35082946467631	-3.16280305301277	0.00340564799237272	0.197979498121105	-1.773092435718	DOWN
HARS2	-3.09348930351207	5.69277397183722	-3.16238787277241	0.00340933978889846	0.197979498121105	-1.77401573447705	DOWN
COL4A4	-3.53853429600275	9.02909020529684	-3.1619450469725	0.00341328161292575	0.197979498121105	-1.77500044940286	DOWN
DTNB	-3.37958915972108	6.8671457447068	-3.16191197793966	0.00341357615185849	0.197979498121105	-1.77507398262222	DOWN
ZC3H11A	-3.17417833211811	6.85302097745609	-3.16129239643477	0.00341909911350558	0.197979498121105	-1.77645163372329	DOWN
AIFM1	-3.30519135242096	5.31974168309484	-3.16128059387775	0.00341920440431823	0.197979498121105	-1.77647787568557	DOWN
ACMSD	-3.39488540089202	4.58437799899112	-3.16113071557912	0.0034205417399051	0.197979498121105	-1.77681111304009	DOWN
PLEKHN1	3.06075339316843	6.36398551058743	3.16069757764903	0.0034244093490603	0.197979498121105	-1.77777410378253	UP
PRKXP1	-3.48779190964149	7.00062410662024	-3.15920129868449	0.00343780212159995	0.197979498121105	-1.78110028155668	DOWN
ZNF19	-3.60042863758157	5.32737820160201	-3.1591555916037	0.00343821201723657	0.197979498121105	-1.7812018750713	DOWN
PPP1R15A	-3.74597133854378	7.24544745371339	-3.15878302075446	0.003441554925037	0.197979498121105	-1.78202996537028	DOWN
MRPL51	-2.53670999786787	2.89471469266248	-3.15834481593453	0.00344549069904788	0.197979498121105	-1.78300387679738	DOWN
KLHL14	-3.34274406650293	5.09431803307063	-3.15681149456948	0.003459296133256	0.198311575082342	-1.78641118158347	DOWN
PDCD5	-2.76455059644769	3.8495086223079	-3.15526727282564	0.00347325295596152	0.198650773231244	-1.78984191243806	DOWN
ZFYVE26	-3.32278481022823	8.52861886311483	-3.15193306468636	0.00350357099038109	0.199680868140728	-1.79724664876247	DOWN
DSG1-AS1	-2.01499628142449	2.05528048884032	-3.15114362946883	0.00351078615822457	0.199680868140728	-1.79899930940933	DOWN
TUBB8	-1.9531140225251	2.07501365466017	-3.15062780684801	0.00351550824191423	0.199680868140728	-1.80014439713616	NOT
SLC22A2	-3.35079846045138	4.70303700427879	-3.14850615599267	0.00353499451250132	0.199737064256921	-1.80485336143043	DOWN
ACTR3C	-2.54963388283189	3.16076472236465	-3.1480397371899	0.00353929209843011	0.199737064256921	-1.80588836579965	DOWN
PPP1R21	-3.80913752055938	6.46872943140534	-3.14782711413041	0.00354125285917348	0.199737064256921	-1.80636016161641	DOWN
PRPS1	-2.79862363760337	3.91059272379177	-3.14700615991221	0.0035488332203654	0.199737064256921	-1.80818165893337	DOWN
FAM180A	-3.04845458052652	4.62740179738346	-3.14470082838756	0.003570202420476	0.200057377204456	-1.81329541100013	DOWN
MYL3	-3.37465571694816	4.60778431913559	-3.1446453565235	0.00357071812154626	0.200057377204456	-1.8134184381445	DOWN
TPD52	-3.18806506348864	6.38326803124847	-3.14368449631391	0.00357966213915037	0.20010473333513	-1.81554929728427	DOWN
DUSP8	3.24442831652733	5.57149082778746	3.14184125516079	0.00359687939730544	0.20061330959057	-1.81963610091248	UP
SLC12A8	-3.46579478543584	4.90547718501105	-3.13933040951268	0.00362045944998791	0.201473675879057	-1.82520125411814	DOWN
RNF113A	-2.94528067174363	3.64724980794877	-3.13493698311714	0.00366207372967494	0.202015305826066	-1.83493389624335	DOWN
RAET1E	-3.50193966752431	5.0458432997458	-3.13343236158857	0.00367642976868787	0.202015305826066	-1.83826553537579	DOWN
NRF1	-3.25649174250879	5.92216068154011	-3.13208566789412	0.00368932437538146	0.202015305826066	-1.84124682532813	DOWN
TMEM163	-2.81522848808015	3.68226806490215	-3.13106048872539	0.00369916931486216	0.202015305826066	-1.84351593666036	DOWN
CCDC59	-2.6569255943524	3.58393796472967	-3.12951675111915	0.00371404121763521	0.202015305826066	-1.84693213808843	DOWN
SNRNP70	-2.42836954706119	10.709473904376	-3.12951573689774	0.00371405100701206	0.202015305826066	-1.84693438223376	DOWN
LINC00152	-2.65204907558651	3.35626451752212	-3.1292700360798	0.00371642326188097	0.202015305826066	-1.84747802865485	DOWN
RPL23AP87	-2.00860951842637	1.89557974380798	-3.12894632884971	0.00371955087381932	0.202015305826066	-1.84819424335636	DOWN
CHI3L1	-3.5837819614989	4.95515889597268	-3.12655472199634	0.00374273594698468	0.202015305826066	-1.85348465503281	DOWN
SELT	-2.62655321957028	3.54668398735165	-3.12599420597775	0.00374818963808982	0.202015305826066	-1.85472427484098	DOWN
GNLY	-2.7511037576157	3.23401822079935	-3.1258455387455	0.0037496374038046	0.202015305826066	-1.85505304461539	DOWN
SLC7A2	-3.04845946712708	6.60937998329651	-3.1244475712077	0.00376327727204346	0.202015305826066	-1.85814420591464	DOWN
PRR15L	-2.6572534613046	3.4994747200257	-3.12437675520122	0.0037639694731749	0.202015305826066	-1.85830077519711	DOWN
PLXNB2	-2.08406063013754	10.3370544099794	-3.1240405864669	0.00376725705467564	0.202015305826066	-1.8590439975093	DOWN
SEC14L1P1	-2.97334626680438	3.72616503051364	-3.12354560711191	0.00377210270587884	0.202015305826066	-1.86013825745115	DOWN
SPATA13	-2.76315783665253	9.90143722654346	-3.12339841498113	0.00377354480158466	0.202015305826066	-1.86046364157923	DOWN
DNASE1L3	-2.90929266121441	3.42277263285861	-3.12312047651581	0.00377626929758537	0.202015305826066	-1.86107803434812	DOWN
HKDC1	-3.46870540126801	5.87171990273758	-3.12057527669152	0.00380130582351073	0.202015305826066	-1.86670305438438	DOWN
PDGFRB	-3.19828838658363	9.52022072842966	-3.11595011156217	0.00384720708922934	0.202015305826066	-1.87691919807309	DOWN
LOC283140	-3.35224437489395	4.79401532510137	-3.11580600288375	0.00384864569118427	0.202015305826066	-1.87723738935775	DOWN
CPNE1	-3.41642394218241	5.71569204330649	-3.11566586735699	0.00385004512067067	0.202015305826066	-1.87754680107099	DOWN
MIR95	-2.46135160415773	2.26571597094476	-3.11473870932474	0.003859316157341	0.202015305826066	-1.87959374544034	DOWN
VEPH1	-2.81247801807918	5.48589895148937	-3.1144662182124	0.0038620449422475	0.202015305826066	-1.88019528456901	DOWN
MTRNR2L2	2.813656591937	8.17303433466398	3.11414683365291	0.00386524566350863	0.202015305826066	-1.88090031092342	UP
RNPEP	-3.61816167877615	6.50103970472113	-3.11408694487202	0.00386584612133255	0.202015305826066	-1.8810325086606	DOWN
NPIPB11	-2.55067092130402	3.11167763179503	-3.11231359755572	0.00388366633040455	0.202015305826066	-1.88494641139535	DOWN
POU6F1	-3.21562644249087	5.89855260198566	-3.11101764662571	0.00389673858685521	0.202015305826066	-1.88780597884865	DOWN
ZNF112	-3.34444065871737	4.73984396854978	-3.11001157901743	0.00390691562043417	0.202015305826066	-1.89002550636188	DOWN
ERP27	-3.11113363741926	5.17643989760367	-3.10985944616841	0.00390845674147028	0.202015305826066	-1.89036110244345	DOWN
SRRM1	-2.65342220664757	8.9589779052106	-3.1098586784036	0.00390846452047027	0.202015305826066	-1.89036279606696	DOWN
BACH2	-2.8808543301201	7.03855897941648	-3.10980175342127	0.0039090413259065	0.202015305826066	-1.8904883671401	DOWN
SPR	-2.86832616303148	3.95250442020986	-3.10864986828385	0.00392073046607302	0.202015305826066	-1.89302907445555	DOWN
LOC101927056	-2.72532587215525	3.19392314899239	-3.1085766291695	0.00392147480685993	0.202015305826066	-1.89319060205408	DOWN
SLC36A2	-3.16771604102217	4.69578652495563	-3.10781499638761	0.00392922336794766	0.202015305826066	-1.89487025970742	DOWN
ITSN2	-2.61802878071025	9.20152674097706	-3.10653841684868	0.00394224344903076	0.202015305826066	-1.89768509757219	DOWN
DAAM2	-3.07664836310736	9.30405649660414	-3.10553122740101	0.00395254489779781	0.202015305826066	-1.89990553518068	DOWN
SKIDA1	2.10500912446071	6.57822193523415	3.10416583964568	0.00396655082497091	0.202015305826066	-1.9029150895485	UP
MTMR3	-1.89235442501229	9.32152700059865	-3.10400697314085	0.00396818351185911	0.202015305826066	-1.90326521712162	NOT
RAPGEF2	-2.97988777694287	7.50890040335365	-3.10287965088788	0.00397978747405228	0.202015305826066	-1.90574948234185	DOWN
S100PBP	-3.23592834731847	5.67014366816688	-3.10274936043229	0.00398113068086161	0.202015305826066	-1.90603657319111	DOWN
LOC728730	-3.20412181709158	4.64467481543184	-3.10271953274121	0.0039814382448568	0.202015305826066	-1.90610229672249	DOWN
SLC8A2	2.25722702706266	7.58726009002205	3.10073575582767	0.00400194444437207	0.202015305826066	-1.91047273469501	UP
ZNF169	-3.03273189653337	5.36890171745166	-3.10037505129018	0.00400568379543567	0.202015305826066	-1.91126725169357	DOWN
SYNC	-3.2583047067718	5.12658666311393	-3.09988727557047	0.0040107457484649	0.202015305826066	-1.9123415937945	DOWN
ANKRD20A9P	4.1328281598096	7.51921361606272	3.09843314966622	0.00402587221317658	0.202015305826066	-1.91554386139717	UP
CD4	-3.13065367227053	5.78835304630051	-3.09829966887431	0.00402726345270635	0.202015305826066	-1.91583777503194	DOWN
MIR6883	-1.92855845916578	1.64285281972193	-3.09798444770847	0.0040305507436122	0.202015305826066	-1.91653184120088	NOT
CSRNP1	-3.50085291019848	5.97195061432523	-3.09789710855942	0.00403146201280749	0.202015305826066	-1.91672414178097	DOWN
AP4M1	-2.9595092878236	4.01291846168274	-3.09679090501684	0.00404302074584184	0.202015305826066	-1.91915951514651	DOWN
HMGN3	-3.30791473661924	4.57596943873861	-3.09674923668429	0.00404345675344928	0.202015305826066	-1.91925124211837	DOWN
ADPRH	-3.08829737003387	4.87225093259874	-3.09529215139207	0.00405873147387909	0.202015305826066	-1.92245842854162	DOWN
FMN2	-3.06463332193128	7.92490962658696	-3.0944787621781	0.0040672821112382	0.202015305826066	-1.92424845420695	DOWN
ITPK1	3.35441156074953	7.11482533325874	3.09380122975434	0.00407441763462427	0.202015305826066	-1.92573932298561	UP
BATF3	-2.82334283359887	4.3264236396882	-3.09144705633769	0.00409930347969751	0.202015305826066	-1.93091828742229	DOWN
MED4	-2.8424721079748	3.94215296996278	-3.09059716249536	0.00410832308046026	0.202015305826066	-1.93278749792715	DOWN
RAB20	-3.06488859840103	3.87295195992691	-3.09034978579088	0.00411095193516111	0.202015305826066	-1.93333151721575	DOWN
TACC2	-1.79948567116862	9.87449839932459	-3.08986293586406	0.00411613032177417	0.202015305826066	-1.93440211206097	NOT
PDXDC2P	-3.38305350074434	6.73101604923685	-3.08932070783233	0.00412190503066414	0.202015305826066	-1.93559438670464	DOWN
APOBEC3D	-2.97464465131144	4.3648818446762	-3.08912694082484	0.00412397050774257	0.202015305826066	-1.93602042499675	DOWN
EXOSC7	-3.106926437374	4.78981578142953	-3.08863701358303	0.00412919731746136	0.202015305826066	-1.93709757617054	DOWN
STARD9	-1.90229774386107	10.690671060276	-3.08694163901091	0.00414733308955973	0.202015305826066	-1.94082436537928	NOT
NEDD9	-3.09550720530424	6.67248120894648	-3.08650065663232	0.00415206275102013	0.202015305826066	-1.94179357147285	DOWN
TRIT1	-3.40191007435129	5.13880584737841	-3.08615851723917	0.00415573582143568	0.202015305826066	-1.94254548991983	DOWN
MEX3D	2.30334768209673	6.44176836452335	3.08544343422803	0.00416342263007566	0.202015305826066	-1.94411689201378	UP
GALNT8	-3.26079329219909	4.71688736619024	-3.08460410315422	0.0041724622711385	0.202015305826066	-1.94596110062713	DOWN
LMBR1L	-3.03054729119549	5.59616487424351	-3.08436458195555	0.00417504534345771	0.202015305826066	-1.94648733973102	DOWN
CHGA	3.34617688559229	5.26395296536692	3.08409153731007	0.00417799179525334	0.202015305826066	-1.94708720671781	UP
MIR3920	-1.80704304912799	1.76582071111706	-3.08156202233455	0.00420538207029434	0.202942539439126	-1.95264318835843	NOT
PLCG2	-3.31908031047659	8.50982745540006	-3.08036573823686	0.00421839505727567	0.203119540529293	-1.95526999298094	DOWN
CYP27A1	-3.09398240955983	4.80979959623623	-3.07971483810095	0.00422549149393139	0.203119540529293	-1.95669902915255	DOWN
LYVE1	-2.73102542266102	4.21494018180814	-3.07840302235236	0.00423982801162258	0.203184519294865	-1.95957863480793	DOWN
LINC01599	-3.25937133371789	3.97966670575211	-3.07596200137111	0.00426662832484177	0.203184519294865	-1.96493537031007	DOWN
BAZ2B	-2.57647601057392	9.67496819514268	-3.07579580637738	0.00426845883757121	0.203184519294865	-1.96530000264183	DOWN
ELP2	-3.36788818378367	5.39006908590731	-3.0756244794015	0.00427034665549741	0.203184519294865	-1.96567588430359	DOWN
SRSF11	-4.01364509246263	7.89465668734791	-3.07545162011466	0.00427225216076444	0.203184519294865	-1.96605511721671	DOWN
TNKS1BP1	-2.21802166640972	9.6603610041279	-3.07509518718054	0.00427618382844949	0.203184519294865	-1.96683705562268	DOWN
DENND2A	-3.67114076668731	5.70324087538194	-3.07428369936822	0.0042851478357911	0.203219640550339	-1.96861711993481	DOWN
DDX27	-2.78791232904618	8.51699442612501	-3.07305697207007	0.00429873260327055	0.203387982762317	-1.9713076018281	DOWN
NDUFS2	-3.0469840157884	7.21731582675837	-3.07187330905899	0.00431187921395994	0.203387982762317	-1.97390312740174	DOWN
ST6GALNAC3	-3.30628126179178	5.56408464586378	-3.0717372753896	0.0043133925436075	0.203387982762317	-1.97420138889123	DOWN
LIMCH1	-1.89393298220663	10.2133060430917	-3.07085327744199	0.00432323901549796	0.203463980180807	-1.97613944385381	NOT
GBA2	-3.23059344649581	7.26141826728182	-3.06996051263521	0.00433320478297412	0.203545292353088	-1.97809643681171	DOWN
IDH3B	-3.26286654650573	5.08461910217914	-3.0681855576261	0.00435308306322231	0.203557064552201	-1.98198639935179	DOWN
ASNSD1	-3.13990544092996	4.3703252346314	-3.0681190479111	0.00435382960570386	0.203557064552201	-1.98213213913794	DOWN
CCDC84	-3.41563422534836	5.43115393115597	-3.06691763094452	0.00436733591992155	0.203557064552201	-1.98476447918056	DOWN
ARHGEF34P	-3.1678919134474	4.44000996066871	-3.06681665562429	0.00436847289230676	0.203557064552201	-1.98498569563103	DOWN
ZDHHC6	-3.51773253470507	5.89134022033782	-3.06626868043346	0.00437464793901646	0.203557064552201	-1.98618613469759	DOWN
IKBKG	-3.16918456889469	4.19743374079293	-3.0608984325468	0.00443560424851031	0.206005469496603	-1.99794495783115	DOWN
MCC	-2.78145556999851	8.75038722076847	-3.05876994715856	0.00445998636681493	0.206325666381191	-2.00260268308478	DOWN
IQCF4	-2.98809892064748	3.06473421220298	-3.05850782572682	0.00446299778280701	0.206325666381191	-2.00317616619902	DOWN
ZNF618	-3.38308849222586	7.82077832988344	-3.05811188572279	0.00446755024744767	0.206325666381191	-2.00404237790036	DOWN
TNS2	-2.9380218996568	9.59359695304708	-3.05652244007866	0.0044858698410766	0.20674758774221	-2.00751909680733	DOWN
C17orf96	3.12737098500466	4.22753632835491	3.05586904695351	0.00449342134602424	0.20674758774221	-2.00894805149505	UP
ERGIC3	-3.51059530183959	5.40258503776416	-3.05266095575241	0.00453067365395936	0.207826793935121	-2.01596183989948	DOWN
ERC1	-3.9034881077003	9.18557730355144	-3.05240149400683	0.00453369928488871	0.207826793935121	-2.01652893417798	DOWN
CDR1	-3.4571287238371	3.84765572825934	-3.04926069309282	0.0045704770174029	0.208439844062868	-2.02339172096064	DOWN
ZNFX1	-2.544549968593	9.29511623424308	-3.04849096711164	0.00457953330677214	0.208439844062868	-2.02507306254305	DOWN
LINC00987	-2.94636045024629	4.23169720149689	-3.04844836461194	0.00458003504730226	0.208439844062868	-2.02516611454397	DOWN
TFIP11	-3.48201868380203	6.24477742332849	-3.04838194773324	0.00458081735980806	0.208439844062868	-2.02531118039158	DOWN
SNORD1C	-1.8831906847222	1.77619830279471	-3.04745035983184	0.00459180372407278	0.20851991739471	-2.02734576004525	NOT
CEP97	-2.90668946262742	5.09247762656753	-3.04401633151697	0.00463251787048382	0.20851991739471	-2.03484293544197	DOWN
CERS6	-3.25331746767394	6.82519416729194	-3.04312630108487	0.00464312584711331	0.20851991739471	-2.03678535415417	DOWN
ABCG5	-2.86074539056534	3.49564403600893	-3.04260392912166	0.00464936254117476	0.20851991739471	-2.03792525453186	DOWN
MKS1	-3.40352068546963	5.27194249034724	-3.04234338487142	0.0046524761930212	0.20851991739471	-2.03849376736336	DOWN
AVIL	-3.2077329418628	5.43273083202824	-3.04222199835979	0.00465392750550814	0.20851991739471	-2.03875862678055	DOWN
C18orf25	-3.12172766813513	5.8180245209144	-3.04174306032111	0.00465965793623148	0.20851991739471	-2.03980359393405	DOWN
MYLK	-2.66135956317434	9.76542821195699	-3.03948083609218	0.00468681564958605	0.20851991739471	-2.0447382840624	DOWN
ARHGEF17	-2.57621665768499	9.68476725871358	-3.03931584496043	0.00468880220418785	0.20851991739471	-2.04509811378849	DOWN
ANKRD54	-2.80587645572905	4.0180782816767	-3.03925759863493	0.00468950370214245	0.20851991739471	-2.04522514103635	DOWN
APBB2	-2.96202191685042	8.90521284837982	-3.03835984255582	0.00470032854248561	0.20851991739471	-2.04718286787836	DOWN
VTI1A	-2.99200357181565	8.92155713238438	-3.0379605181626	0.00470515106517083	0.20851991739471	-2.04805357600402	DOWN
SIRT4	-2.77410465198008	2.92583077213223	-3.03782410525434	0.00470679955755407	0.20851991739471	-2.04835100466193	DOWN
FYN	-3.13710417116815	8.3178576828914	-3.03694900764034	0.00471738776485098	0.20851991739471	-2.05025886761515	DOWN
PVR	-2.96307012266656	8.36028528608109	-3.03558431954422	0.00473394479956677	0.20851991739471	-2.05323356526347	DOWN
TRIM35	-3.10558340195699	6.76323982629011	-3.03532042073671	0.00473715288936119	0.20851991739471	-2.05380872401822	DOWN
NBPF14	-3.28638802163607	6.01576987880196	-3.03460201518542	0.00474589663542973	0.20851991739471	-2.05537433660812	DOWN
MAGI3	-3.22281618872527	7.40425183757023	-3.03457718197216	0.00474619915479101	0.20851991739471	-2.05542845196637	DOWN
EIF2B5	-3.40080196130137	6.60439649840826	-3.03449036965777	0.00474725685001088	0.20851991739471	-2.05561762746912	DOWN
MMP2	-3.385000444955	5.63866052510705	-3.03415340216338	0.00475136447681809	0.20851991739471	-2.05635189811643	DOWN
MTRNR2L7	2.68952537970052	5.1187219779857	3.03337880195539	0.00476081960647274	0.208564416377178	-2.05803963737214	UP
LRIG3	-3.34537208895764	5.99633768966725	-3.03250782967478	0.00477147238531651	0.208661132206018	-2.05993709554075	DOWN
MIR6070	-1.58265634043726	1.52755211347909	-3.02841921087377	0.00482178236094642	0.209406643181729	-2.06884065753745	NOT
AAMDC	-2.72420026771648	3.63273061582958	-3.02799621415015	0.00482701586716176	0.209406643181729	-2.069761445256	DOWN
GBP1	-3.47831698734026	5.61169252393583	-3.02726401851369	0.00483608763904448	0.209406643181729	-2.07135514841275	DOWN
PTPRM	-3.00827915563737	9.04317735425757	-3.02715805198989	0.00483740188181862	0.209406643181729	-2.0715857797628	DOWN
FHIT	-2.62469954009231	3.881668638759	-3.02518033447845	0.00486199254090044	0.209406643181729	-2.07588943701732	DOWN
VAMP4	-2.97089331967266	5.27742031405734	-3.02512694074166	0.00486265806921167	0.209406643181729	-2.07600560578254	DOWN
TNFRSF21	-3.08334207520958	5.63525448750131	-3.02461112194547	0.00486909195623908	0.209406643181729	-2.07712781896778	DOWN
RGS9	-3.2206129402904	6.0427637115542	-3.02424842391698	0.00487362077009049	0.209406643181729	-2.07791684476871	DOWN
LDOC1	2.55121128333767	5.43962683992051	3.02371548294008	0.00488028255200068	0.209406643181729	-2.07907613530257	UP
LINC01248	-2.30467622074809	2.31677661088593	-3.02361107313658	0.00488158868803933	0.209406643181729	-2.07930324259653	DOWN
SMARCD1	-2.7571928636767	6.4873513395138	-3.02303410526267	0.00488881235708869	0.209406643181729	-2.08055816375492	DOWN
RPS16P5	-3.20085236870771	5.19639170221883	-3.02151684225964	0.00490785690451571	0.209406643181729	-2.0838576689038	DOWN
ZNF649	-2.99143021595049	6.18549048200467	-3.01967445793942	0.00493107677402852	0.209406643181729	-2.08786305809025	DOWN
ZNF143	-3.07601084764212	5.89641396472022	-3.0195282192863	0.00493292429176129	0.209406643181729	-2.08818093100577	DOWN
IRF2	-3.00914700194039	5.75351552069815	-3.01945522492533	0.00493384671701464	0.209406643181729	-2.08833959288337	DOWN
GHRLOS	-2.924297798722	4.56125942695694	-3.01825304207554	0.00494906213702912	0.209406643181729	-2.09095239704727	DOWN
IL1RAP	-3.31932706646565	5.88311400145102	-3.01682564771024	0.00496718562236573	0.209406643181729	-2.09405398016815	DOWN
DHX8	-3.27396442242361	7.73045094352342	-3.01594524575503	0.0049783953023544	0.209406643181729	-2.0959666294059	DOWN
ZBTB37	-3.33859144860679	5.42876666993829	-3.01469228427691	0.00499438987260119	0.209406643181729	-2.09868816046767	DOWN
CCDC9	2.22270710200717	13.15856857531	3.01449193227557	0.00499695195438715	0.209406643181729	-2.09912328700824	UP
MERTK	-3.32263400962598	6.04035487715912	-3.0139421557466	0.00500398883417355	0.209406643181729	-2.10031722111352	DOWN
PFKFB2	-3.06409758220865	7.01028999392107	-3.01303398744522	0.00501563350468423	0.209406643181729	-2.10228921965773	DOWN
SNORD68	3.09996451636691	8.81442916821285	3.01269762723004	0.00501995287018948	0.209406643181729	-2.1030195155001	UP
POU3F1	3.0424899837091	4.35001457977231	3.01269572051765	0.00501997736524368	0.209406643181729	-2.1030236551811	UP
SUSD6	-3.20791065323926	6.65261418575184	-3.01249735870543	0.00502252628758662	0.209406643181729	-2.10345431300501	DOWN
RPUSD4	-2.79384275468114	4.42194224318578	-3.01172041828794	0.00503252166441641	0.209406643181729	-2.10514096652979	DOWN
TOM1L2	-3.18975890597804	7.92081021103439	-3.01043426189134	0.00504910951342624	0.209406643181729	-2.10793258145222	DOWN
SYTL2	-3.31971232193006	7.36797307406951	-3.01043032936458	0.0050491603113557	0.209406643181729	-2.10794111609976	DOWN
FAM65B	-2.71615367692212	7.85783213317969	-3.00945868996006	0.00506172617482959	0.209406643181729	-2.11004966092105	DOWN
LOC101929315	-1.62106063084046	1.68808154158424	-3.00945500730458	0.00506177385752967	0.209406643181729	-2.11005765194848	NOT
CAPN2	-3.18376277017401	9.38892548402457	-3.00829399622241	0.00507682773370854	0.209406643181729	-2.11257668958391	DOWN
ARHGDIB	-2.89839537581137	5.76544324527844	-3.00826061054017	0.0050772612443211	0.209406643181729	-2.11264911886732	DOWN
CAP2	-3.02754121903159	5.4527160450627	-3.00804148797847	0.00508010740398325	0.209406643181729	-2.11312448873348	DOWN
RNASEL	-3.10279792273361	5.48200567765562	-3.00784794158991	0.005082622612895	0.209406643181729	-2.11354435819708	DOWN
ZNF236	-2.69629088157819	7.88492036444242	-3.00725176867028	0.00509037751263476	0.209406643181729	-2.11483757730087	DOWN
BECN1	-3.24077036261311	6.17578954613431	-3.00700203748376	0.00509362929222191	0.209406643181729	-2.11537925530172	DOWN
TSC22D3	-3.84972930542475	6.55449965591368	-3.00589697409998	0.00510804205726794	0.209650337460093	-2.11777590858727	DOWN
NID1	-3.01727342314771	8.06372062369486	-3.00252245617682	0.00515229328974755	0.210969348247254	-2.12509172696865	DOWN
CLDN2	-2.84102047040882	4.4401152594991	-3.00214570454283	0.00515725620614139	0.210969348247254	-2.12590824617088	DOWN
TRPC6	-3.35434944314704	5.55543224352528	-3.00120136147905	0.00516971583324402	0.211129485632716	-2.12795465177154	DOWN
WNT10B	2.5150485511622	7.64957986093943	3.00029736884011	0.00518166974573118	0.211255739682466	-2.1299133058656	UP
RPL13AP6	-2.28511203209473	2.64491480227792	-2.99967555265463	0.00518990747884315	0.211255739682466	-2.13126039959849	DOWN
LOC101929709	-2.85239667678529	5.56326105602178	-2.99822505746508	0.00520917160303612	0.211691138104961	-2.13440217062319	DOWN
ITGA2	-3.3011508305467	6.09752145700889	-2.99662127177095	0.00523055029933712	0.21221089785882	-2.13787505359197	DOWN
MEIS3	2.27876039434462	6.45349906472186	2.99464733446423	0.00525697707449465	0.212933425502645	-2.14214815252519	UP
ZRANB1	-3.2503390898168	6.7800452323513	-2.99349716764766	0.00527243349243988	0.213209961916865	-2.14463731398592	DOWN
YLPM1	-2.44876318860629	9.81961205662222	-2.9917480646283	0.00529602103830689	0.213813868977919	-2.1484217273467	DOWN
AP4B1	-3.12991228734764	5.50433479842173	-2.99054662258635	0.00531228085550099	0.213986417020523	-2.15102053949991	DOWN
RHOBTB1	-3.05650218537578	7.26096405818396	-2.9895445509201	0.00532587855966013	0.213986417020523	-2.15318768352428	DOWN
TTC1	-3.14399838993781	6.31085218900934	-2.98810786678417	0.00534543118774562	0.213986417020523	-2.15629408980922	DOWN
TACR3	-2.93070246946657	3.94699331603361	-2.9870743319268	0.00535953907513536	0.213986417020523	-2.15852832443497	DOWN
PLD6	-2.88696957739567	4.22729239064255	-2.98700444615419	0.00536049429433814	0.213986417020523	-2.15867938486276	DOWN
LOC644669	-2.09935751208522	2.55530565998943	-2.98694219298393	0.00536134532440276	0.213986417020523	-2.15881394561794	DOWN
RAB40AL	-2.52916023745414	2.92440817070261	-2.98689844966387	0.00536194339251294	0.213986417020523	-2.1589084963024	DOWN
MFAP3	-2.97690614532328	5.60615269381248	-2.98493399444721	0.00538886694137947	0.213986417020523	-2.16315390091356	DOWN
SLC15A2	-2.929155766845	5.69661539941807	-2.98444223664981	0.00539562662154055	0.213986417020523	-2.16421641625585	DOWN
CDK5RAP2	-2.73392243188443	9.28411405759034	-2.98406440368287	0.0054008257389229	0.213986417020523	-2.16503271824171	DOWN
RBP4	-2.06609188988504	2.55557559608458	-2.98339152394975	0.0054100965309715	0.213986417020523	-2.16648633065116	DOWN
IL18R1	-3.3012081764057	6.35935610584285	-2.98336467645694	0.00541046674174522	0.213986417020523	-2.16654432536041	DOWN
ACSM2A	-2.96878743513937	8.19494295656616	-2.98131770613023	0.0054387638315321	0.213986417020523	-2.17096529459514	DOWN
SNORA9	2.86839859240257	7.59816637140305	2.98119029184573	0.00544052980757057	0.213986417020523	-2.1712404268447	UP
SEMA3B	-3.09040291894501	7.59284156542926	-2.9809662145367	0.00544363685815459	0.213986417020523	-2.17172427367947	DOWN
GJC2	2.9425424263258	5.01535765532441	2.98077733171796	0.00544625720497759	0.213986417020523	-2.1721321108319	UP
CCDC102B	-3.23686692609165	6.18957313921047	-2.98068595080036	0.00544752534830455	0.213986417020523	-2.17232941633264	DOWN
PRDX6	-3.17353656163103	5.04233949014116	-2.97976159216762	0.00546036887668581	0.214150466992306	-2.17432507178138	DOWN
DNAJC7	-2.98852797964373	6.83735283598609	-2.97738199898384	0.00549356395464217	0.215110900461646	-2.17946103666555	DOWN
ULK4	-3.22704767340917	6.79338338259715	-2.97492359699565	0.00552805856918498	0.216119099885162	-2.18476484501016	DOWN
NDNF	-2.9562544140445	7.13865726322717	-2.97390788533728	0.00554236998241768	0.216336299408493	-2.18695549364049	DOWN
ERP44	-3.07281202135919	6.16313120486664	-2.97245531660529	0.00556289754767253	0.216618760596318	-2.19008765853292	DOWN
SPTBN1	-2.29167552983764	11.8530073950639	-2.9721556931175	0.00556714072278864	0.216618760596318	-2.1907336350688	DOWN
AFAP1L1	-3.87327490994081	7.46958761891891	-2.97072137055802	0.00558749552980585	0.21682238358849	-2.19382550575109	DOWN
GOLGA2P7	-2.24953272422761	1.97407610877329	-2.97048021647642	0.00559092469810194	0.21682238358849	-2.19434526821758	DOWN
LINC01491	-2.59450184114946	2.59822631762608	-2.96936252012807	0.00560684411057117	0.21682238358849	-2.19675396442226	DOWN
TGS1	-3.2612656554328	5.62647998332692	-2.96931825668359	0.00560747543763337	0.21682238358849	-2.1968493447548	DOWN
RSF1	-2.84686044218973	8.72563038892212	-2.96791406787216	0.00562753818302525	0.217258145978419	-2.19987474986653	DOWN
ARHGEF12	-2.91397003180177	9.21301935429996	-2.96716695455106	0.0056382403827727	0.217331736938452	-2.20148414202159	DOWN
CCNT2-AS1	-2.4486319075001	3.00499555775328	-2.96466812712711	0.00567417521544091	0.218000775068948	-2.20686543747288	DOWN
DDI2	-2.93767958703346	5.20447555226925	-2.96360231870076	0.00568956795103758	0.218000775068948	-2.20915996076727	DOWN
ARSE	-2.86655927172456	3.60746840773897	-2.96306441631584	0.00569735146393643	0.218000775068948	-2.21031781789543	DOWN
DHX40	-2.91084058860616	4.93653464225279	-2.96301011140199	0.00569813782103859	0.218000775068948	-2.21043470532138	DOWN
UIMC1	-3.38095030197732	7.72182573491975	-2.96176683812242	0.00571616896961719	0.218000775068948	-2.21311045327205	DOWN
MPPED2	-3.10199089760253	6.12509807583123	-2.96156091312508	0.00571916068698145	0.218000775068948	-2.21355358386249	DOWN
SDAD1	-2.87913887559999	5.86639016205291	-2.96127052431679	0.00572338202240954	0.218000775068948	-2.21417844479175	DOWN
APAF1	-3.61211304674887	6.0726628335828	-2.96107802838332	0.00572618192568186	0.218000775068948	-2.21459264127168	DOWN
PTGER4	-3.19472750565792	5.35237711756533	-2.95986888787062	0.00574379877663034	0.218335046419973	-2.21719404317713	DOWN
AFF1	-2.93115836866104	8.9413537577256	-2.95781309626485	0.00577386858709503	0.218866147853559	-2.22161568423093	DOWN
PTGR1	-3.1289641612648	5.61689115738781	-2.95748726460529	0.00577864810510011	0.218866147853559	-2.22231634122477	DOWN
PNN	-2.51188130665761	9.72334099672336	-2.95650971114376	0.00579300993239616	0.218866147853559	-2.22441819349461	DOWN
TRH	-2.69204028350637	3.79914011534531	-2.9564965826976	0.0057932030393487	0.218866147853559	-2.22444641866618	DOWN
PTDSS1	-3.05253341266739	5.83108801857099	-2.95483495306457	0.00581769313081469	0.219352232145052	-2.22801826296231	DOWN
DMGDH	-2.87194763497848	4.90376830494676	-2.9544199552571	0.00582382484568376	0.219352232145052	-2.22891017798589	DOWN
LINC00839	-3.69476538204315	6.64748855915165	-2.95236212013056	0.00585432016219495	0.219401147301323	-2.23333190732116	DOWN
ALG2	-2.929109564281	4.49353837560866	-2.94942061956063	0.00589817231925369	0.219401147301323	-2.23964956284074	DOWN
INPP1	-3.23247402877339	4.89171893820401	-2.9488736640067	0.00590636047476411	0.219401147301323	-2.24082392772704	DOWN
UHRF1BP1	-3.00032491668851	7.29410333985119	-2.94799586115517	0.00591952397220753	0.219401147301323	-2.24270841151202	DOWN
SRGAP1	-3.04352136775775	8.23625020357384	-2.94782174689882	0.00592213826973812	0.219401147301323	-2.24308216794712	DOWN
LOC100996263	-1.69785706096545	1.92391659726049	-2.94780598800303	0.00592237494076206	0.219401147301323	-2.24311599566616	NOT
ZNF532	-2.98698395360135	7.79947604945049	-2.94779944326189	0.00592247323393745	0.219401147301323	-2.24313004444364	DOWN
PAPSS1	-3.00536455974177	5.40619238614506	-2.94766124981154	0.00592454907230769	0.219401147301323	-2.24342668318299	DOWN
SCARNA20	3.09007879157023	6.54872411263769	2.94762553976243	0.00592508559346262	0.219401147301323	-2.24350333528364	UP
HSPB8	-2.82051978770828	4.4826619847641	-2.94690974477124	0.0059358496368771	0.219401147301323	-2.24503969498654	DOWN
FAT1	-2.62577455690185	10.0906279447461	-2.94638632351635	0.00594373245864328	0.219401147301323	-2.24616302450979	DOWN
THUMPD1	-3.14193179569598	5.86356078353956	-2.94570669986486	0.0059539824520185	0.219401147301323	-2.24762142653461	DOWN
INF2	-1.94658930818908	10.5995192311531	-2.94565995093835	0.00595468812560542	0.219401147301323	-2.24772173832975	NOT
FIGN	-2.60881241522823	4.76312821520384	-2.9446933591447	0.00596929648806509	0.219401147301323	-2.24979561920061	DOWN
ZNF675	-2.66374821814657	3.4996064476371	-2.94452946222132	0.00597177685556971	0.219401147301323	-2.25014723408044	DOWN
FTX	-2.90945216306324	4.68687631207514	-2.94232912176178	0.00600517041723582	0.219401147301323	-2.25486670908247	DOWN
TMEM140	-2.90949294799629	3.89857575420487	-2.94114963143931	0.00602314342398268	0.219401147301323	-2.25739580685718	DOWN
ST3GAL3	-3.05844299474718	5.74593500451381	-2.94077721195535	0.00602882885948161	0.219401147301323	-2.25819424761498	DOWN
NOL9	-3.14258269437163	6.27395304464709	-2.94025829360005	0.00603675921660006	0.219401147301323	-2.25930668178584	DOWN
DNTTIP1	-2.95269676717664	5.98416182967601	-2.93996717532044	0.00604121253061508	0.219401147301323	-2.25993072250825	DOWN
HP	-2.08673562218985	2.08346568346848	-2.93809607281756	0.00606990930491056	0.219401147301323	-2.26394082989875	DOWN
IL4R	-1.88658820313541	9.13136701205135	-2.93798915170088	0.0060715530113611	0.219401147301323	-2.26416993991144	NOT
LIPK	-1.69361123050534	1.78569561052288	-2.9377803426623	0.00607476425870147	0.219401147301323	-2.26461736202544	NOT
TARDBP	-3.09539541945534	5.93522948057547	-2.93724176064867	0.0060830544354538	0.219401147301323	-2.26577132151312	DOWN
GRHL1	-2.97166395554146	5.48138440728901	-2.93641093823949	0.00609586387202551	0.219401147301323	-2.26755121069146	DOWN
INPPL1	-3.02056729148892	8.00133741499059	-2.93588734829018	0.00610394952440046	0.219401147301323	-2.26867277109625	DOWN
ERI1	-2.80642704309598	3.92021674955289	-2.93544697190127	0.00611075796009591	0.219401147301323	-2.26961600059274	DOWN
TSC1	-3.06429334310404	8.20576751803332	-2.9350771985486	0.00611648036689021	0.219401147301323	-2.27040794918973	DOWN
SLIT1-AS1	-2.09826149605291	2.16692691964483	-2.93507132550928	0.00611657129552187	0.219401147301323	-2.27042052712822	DOWN
IL17RE	-2.83528080718044	4.80039661257395	-2.93500786302302	0.00611755392718829	0.219401147301323	-2.27055644009855	DOWN
NKTR	-3.25160792131866	8.87308220611776	-2.93431766325182	0.00612825036126396	0.219401147301323	-2.27203448926349	DOWN
TNS3	-2.02217001327826	10.0177605754232	-2.93334970824655	0.00614328103500675	0.219401147301323	-2.27410703321686	DOWN
DSEL	2.91640045473609	5.64796768748702	2.93333466296551	0.00614351493633246	0.219401147301323	-2.27413924464957	UP
SETD3	-3.21224015877836	6.6524968218377	-2.9331964664242	0.00614566380032273	0.219401147301323	-2.27443511459661	DOWN
SERTAD2	-2.875105896626	4.7818179595959	-2.93314927031926	0.00614639783053619	0.219401147301323	-2.27453615673064	DOWN
SLCO2A1	-3.6650844730164	6.79337512071512	-2.93256298404776	0.00615552309875776	0.219401147301323	-2.27579126453847	DOWN
CTTNBP2NL	-2.83010280842904	7.74914721859152	-2.93182708557435	0.0061669950838999	0.219401147301323	-2.2773664689321	DOWN
LOC100131564	-2.77192415446399	5.24126159368884	-2.93136666900018	0.00617418280256716	0.219401147301323	-2.2783518917686	DOWN
GOPC	-2.93722130151164	4.63251545570798	-2.93074551385251	0.00618389237766444	0.219401147301323	-2.27968120994347	DOWN
LINC01266	-2.19185926992166	2.50620846462383	-2.92946062424403	0.00620402279638784	0.219401147301323	-2.28243049114098	DOWN
KRTCAP2	-2.1953918955925	2.79319770468324	-2.92892388986929	0.00621245010954559	0.219401147301323	-2.28357875194702	DOWN
OAS1	-2.94850706411203	3.94134914767768	-2.92882977261704	0.00621392896395337	0.219401147301323	-2.2837800897609	DOWN
PIGO	-3.09779351902944	5.37729355716368	-2.92762337562117	0.00623291435535555	0.219401147301323	-2.28636053560464	DOWN
ACOX2	-2.82928989754528	5.19662513141304	-2.92758442054665	0.00623352831181783	0.219401147301323	-2.28644384981894	DOWN
BHMT2	-3.21799760458676	5.80059153820052	-2.92648092528977	0.00625094378074469	0.219401147301323	-2.28880367675201	DOWN
USP32P1	-3.01476009535358	4.93095168022191	-2.92646145100819	0.00625125153703665	0.219401147301323	-2.28884531826542	DOWN
IFT122	-3.02442883112047	7.52227417445348	-2.92588995307061	0.00626028940257658	0.219401147301323	-2.29006727613933	DOWN
JRKL-AS1	-2.39206650647397	2.68019370997579	-2.92526609479556	0.00627016936746308	0.219401147301323	-2.29140104314825	DOWN
LRRC8D	-3.04076640987435	5.25698622827422	-2.92500774977642	0.0062742650450208	0.219401147301323	-2.29195332278006	DOWN
PRG4	2.84074031424736	7.44364381175637	2.92464183622697	0.00628007037588983	0.219401147301323	-2.29273551336084	UP
HARS	-3.06309292111349	6.01022969628753	-2.92375895509824	0.00629409839960673	0.219401147301323	-2.29462257726142	DOWN
RCSD1	-3.10818316938191	7.57410141116145	-2.92374131826127	0.00629437893035076	0.219401147301323	-2.29466027099946	DOWN
KAT6A	-2.7236381858498	9.53864660148401	-2.92365507332813	0.00629575090807181	0.219401147301323	-2.29484459333254	DOWN
RIOK1	-2.74948745244608	6.26075326692426	-2.92266937655592	0.00631145131980415	0.219638505929184	-2.29695101342104	DOWN
DDX10	-2.874370961297	6.75161671452581	-2.9207838034847	0.00634158799578525	0.220376872292352	-2.30097939416723	DOWN
SPRY2	-2.64657608182307	3.46039405417292	-2.91910331841788	0.00636856098746396	0.221003377638005	-2.3045684433087	DOWN
GMEB1	-2.78683268176509	5.69176262531209	-2.91724097182032	0.00639857920715794	0.221267082200085	-2.30854460080335	DOWN
MYT1	3.27573869429641	6.86102005149036	2.91660629075489	0.00640883971895076	0.221267082200085	-2.30989934917568	UP
RNF169	-3.10428491035535	7.20151855185573	-2.91501467314878	0.0064346386493698	0.221267082200085	-2.31329601326882	DOWN
KIAA1217	-1.72366738189657	10.2762927077007	-2.91449935506699	0.00644301250689263	0.221267082200085	-2.31439553732433	NOT
KLF8	-3.3446353812854	5.82947817164768	-2.9141293668843	0.00644903109860622	0.221267082200085	-2.31518490924303	DOWN
CCDC25	-3.37985846198854	5.72311534689527	-2.91298228272807	0.00646772436530043	0.221267082200085	-2.31763187660116	DOWN
ERI3	-2.80513820989685	4.24178707312265	-2.91296269286673	0.00646804405089062	0.221267082200085	-2.31767366131024	DOWN
RAB9A	-2.34033590005813	2.991732975313	-2.91262644998331	0.00647353349509342	0.221267082200085	-2.31839083577843	DOWN
DMPK	-3.19946921880463	8.1745128671408	-2.91221802443147	0.00648020728170598	0.221267082200085	-2.31926190904723	DOWN
CECR5	-2.62543277724154	4.19500816104341	-2.91208547151328	0.00648237462513813	0.221267082200085	-2.31954459831555	DOWN
TJAP1	-3.38287429370207	6.96256301780193	-2.91202289585053	0.00648339802308951	0.221267082200085	-2.3196780480269	DOWN
SHISA6	-3.06279754614549	6.65549571599666	-2.91200911507983	0.0064836234220844	0.221267082200085	-2.31970743687853	DOWN
TVP23B	-2.59627057325718	4.18087715180129	-2.91097984368976	0.00650047910797811	0.221536327999894	-2.32190224746966	DOWN
C9orf85	-2.67962561176324	3.895385155025	-2.91033315460849	0.00651109059547758	0.221592322910551	-2.32328102823233	DOWN
CCNK	-3.19031998097239	5.53466879285804	-2.90909614784921	0.00653143402357707	0.221749517699715	-2.32591794170997	DOWN
NDUFAF7	-2.64037075890838	3.97483963459395	-2.90896106990575	0.00653365909362928	0.221749517699715	-2.32620584918753	DOWN
PCAT5	-3.26455117894201	3.73600007258645	-2.90808428892337	0.00654811921710803	0.221879662360421	-2.32807445983207	DOWN
MECR	-2.99713824467884	5.16946142816535	-2.90764025481072	0.00655545384179647	0.221879662360421	-2.32902067682592	DOWN
ANG	-1.49063633880313	1.49687877960104	-2.90688208588061	0.00656799527305213	0.222000037218293	-2.3306361206487	NOT
MYO1B	-2.26489225067026	8.69970412688852	-2.90622706087397	0.00657884870636707	0.222063106334587	-2.33203161049163	DOWN
LYAR	-2.74464136188076	5.45819679324778	-2.90520869028302	0.00659575612325932	0.222174389782178	-2.33420084756315	DOWN
WT1-AS	-3.03281674371557	6.37129962834989	-2.90494566637561	0.00660012959770595	0.222174389782178	-2.3347610494635	DOWN
FMO2	-2.88220160170194	5.13445575596494	-2.90174605967339	0.00665355060688422	0.222707806296945	-2.34157353773804	DOWN
MIPEPP3	-2.78687549524832	4.34717587236395	-2.90133116483542	0.00666050746758559	0.222707806296945	-2.34245661906787	DOWN
FADS1	-3.10957655938427	6.6846222245124	-2.90085109051593	0.00666856578511662	0.222707806296945	-2.34347834598261	DOWN
PRRC2A	3.31665658554391	8.54741876743764	2.90075901164713	0.00667011242892863	0.222707806296945	-2.34367430403446	UP
ECSCR	-3.15459665333269	5.32210920019136	-2.90069288831571	0.00667122330720161	0.222707806296945	-2.34381502261388	DOWN
MARK3	-3.52995993214014	6.4333242094642	-2.89990447041665	0.00668448222325384	0.222707806296945	-2.34549273880303	DOWN
PDHA1	-2.73524503551368	6.7053709956828	-2.8997171788681	0.00668763556992917	0.222707806296945	-2.34589125004066	DOWN
PEAK1	-3.32941664777574	8.86549889400696	-2.89969052056166	0.00668808451806431	0.222707806296945	-2.34594797135114	DOWN
TMEM27	-2.10041213102377	2.46615347129679	-2.89859558388067	0.00670654868727516	0.223022079360962	-2.34827744136878	DOWN
FLJ42393	-3.15677415680207	6.10246700503405	-2.8976162637984	0.00672310380973113	0.223122465883631	-2.35036053329217	DOWN
EIF3IP1	-2.00483625309886	2.11464781535987	-2.89695894989168	0.00673423706667074	0.223122465883631	-2.35175847800366	DOWN
UPRT	-2.9978149744883	4.77042292461444	-2.89648856264685	0.00674221489755683	0.223122465883631	-2.3527587700038	DOWN
LRRC48	-2.82094663384428	5.09736946160042	-2.89584856000224	0.0067530837077862	0.223122465883631	-2.35411961228644	DOWN
POLR3G	-2.70398363141664	4.4603677049443	-2.89541582640851	0.0067604419204878	0.223122465883631	-2.35503964425947	DOWN
ARMC1	-2.6135757462087	3.94339468707488	-2.89489213601076	0.00676935685190323	0.223122465883631	-2.35615295891398	DOWN
PRX	-3.15397083478408	7.71698605489169	-2.89469121938537	0.0067727800474633	0.223122465883631	-2.35658005897926	DOWN
GALK2	-2.62450368801792	4.83880667983675	-2.89395080258589	0.00678540925115631	0.223240867879587	-2.35815386651644	DOWN
HRH2	-3.19609601523122	4.24338495858568	-2.89225680646682	0.00681438691321442	0.223662609596042	-2.36175374942454	DOWN
BCS1L	-2.94844712150443	5.36490335311555	-2.89089173880357	0.00683782254110046	0.223662609596042	-2.3646537969479	DOWN
SH2D3A	-2.93939685530536	4.55392761990398	-2.89058870105918	0.00684303539735377	0.223662609596042	-2.36529749088702	DOWN
MSRA	-3.11365693888568	5.15609716312364	-2.89039293185798	0.00684640500672863	0.223662609596042	-2.36571331210691	DOWN
ORC2	-3.01231772828749	5.3968695597633	-2.88955986067082	0.00686076141163442	0.223662609596042	-2.36748261533204	DOWN
KRT12	2.91441587275265	4.40654889729584	2.88892712880837	0.00687168425969642	0.223662609596042	-2.36882624571806	UP
ATP6V1B2	-2.84201955841029	6.02807301227258	-2.88823201957641	0.00688370277851775	0.223662609596042	-2.37030215187733	DOWN
SRGAP2D	-2.76023939254659	3.13576694593353	-2.88822112475841	0.00688389130841983	0.223662609596042	-2.37032528300048	DOWN
NASP	-2.75247214999107	8.79200936914749	-2.88806543279293	0.00688658601806348	0.223662609596042	-2.37065583220061	DOWN
PDCD6IPP2	-2.55010419179783	3.83694902165213	-2.88794042061556	0.00688875044125741	0.223662609596042	-2.37092123818793	DOWN
CNTN3	-3.15372270461635	5.54285199724447	-2.8849970742989	0.00693989586017395	0.224480356594224	-2.37716827133409	DOWN
ST6GAL1	-3.32316260295406	6.97550420702152	-2.8849516325731	0.00694068827537927	0.224480356594224	-2.37726469074264	DOWN
ZBTB49	-2.83529713091274	5.06018778666363	-2.88492270101282	0.00694119282977121	0.224480356594224	-2.37732607803019	DOWN
DIO1	-2.62938170852142	3.58508247029492	-2.88217065672566	0.00698934530434706	0.225742148731774	-2.38316385601932	DOWN
NT5C2	-3.08877130501857	7.11855782568277	-2.88141062804749	0.00700269874823962	0.225878173200398	-2.38477553102606	DOWN
DAPK1	-3.23357203545598	7.9817113175501	-2.88083870354422	0.00701276307562	0.225907887969256	-2.38598816929993	DOWN
ENTPD5	-2.80987814317989	5.00869738906862	-2.87995361062086	0.00702836512805797	0.22611568435424	-2.38786455156814	DOWN
PRPF38A	-2.94022297067832	6.34325086029937	-2.87897642036558	0.00704562852790272	0.226141080996156	-2.38993581191566	DOWN
CEBPD	-3.22970519790712	4.34406596904067	-2.8788729037459	0.00704745962307918	0.226141080996156	-2.390155204024	DOWN
KDM3A	-3.08719245860271	7.60096607977787	-2.87822450249873	0.00705893930725157	0.226163442866283	-2.39152932094036	DOWN
IL4	-1.51153293222631	1.5038443107421	-2.87738737539775	0.00707378630037899	0.226163442866283	-2.39330314207722	NOT
DHRS1	-2.70330406628659	4.32620179367163	-2.87719927688821	0.00707712638535838	0.226163442866283	-2.39370167239832	DOWN
MKRN7P	-2.83327313944589	3.19116005643181	-2.87676911940304	0.00708477030834155	0.226163442866283	-2.39461300711581	DOWN
POLR1B	-3.27491142261177	5.80528453203457	-2.87499025746093	0.00711646324843966	0.22688203089348	-2.39838092305074	DOWN
ZIC2	2.50597776740465	4.69116512061639	2.8742113321064	0.0071303828038028	0.227032858655103	-2.4000304096854	UP
CYP4A11	-3.13199297052925	5.08918371816043	-2.87283930446705	0.00715496345721602	0.22728196326264	-2.40293527892211	DOWN
PQBP1	-3.05986961700832	4.96854746407864	-2.87274790090275	0.00715660382946148	0.22728196326264	-2.40312877230106	DOWN
TMOD1	-3.19192194597721	6.75708538774748	-2.87162145564837	0.00717684858874255	0.227541717168105	-2.40551308097213	DOWN
FSTL1	-3.07934284508311	6.9163411236558	-2.87126859395691	0.00718320136761868	0.227541717168105	-2.40625986569095	DOWN
TGFBR2	-3.44105350869009	7.0172922100674	-2.87010486471671	0.00720419014040226	0.227914378987272	-2.40872238580862	DOWN
SULF1	-2.71907079609079	8.13673175458668	-2.86753271866403	0.00725078539040901	0.228172365343543	-2.41416325057292	DOWN
DHTKD1	-3.13130841244312	6.2397725796734	-2.8663321033052	0.00727263169567466	0.228172365343543	-2.41670199459655	DOWN
FLJ42627	-2.46758838173657	3.00602804468627	-2.8661748441783	0.00727549774570056	0.228172365343543	-2.41703448124456	DOWN
FAM46C	-3.24318437239955	4.97023986275719	-2.86542549372239	0.00728916924655888	0.228172365343543	-2.41861866468081	DOWN
PER1	-2.82751196986966	8.54572977747722	-2.86483711766663	0.00729992076158394	0.228172365343543	-2.41986237603819	DOWN
ZNF304	-3.05331831114559	5.41795106180641	-2.86444355445041	0.00730712073338677	0.228172365343543	-2.42069421272748	DOWN
POFUT1	-3.08710556815265	6.45657573452551	-2.864109382621	0.00731323941516576	0.228172365343543	-2.42140047007851	DOWN
SLA2	-2.86027654194539	3.54662051752763	-2.86375351236625	0.00731976068516087	0.228172365343543	-2.42215253611465	DOWN
PDZK1	-2.94129919922907	4.61928857442226	-2.86233293207805	0.00734584705872444	0.228172365343543	-2.42515415629947	DOWN
SLC16A5	-3.0159523599435	4.08412016590599	-2.86227196686619	0.00734696852533718	0.228172365343543	-2.42528295456464	DOWN
SHOX	3.29279966197031	4.1595635420842	2.86213166024893	0.00734955010293163	0.228172365343543	-2.4255793678398	UP
PLA1A	-3.10227641360253	5.01079624168604	-2.86200993312869	0.00735179051634232	0.228172365343543	-2.42583652336969	DOWN
NRIP2	-2.96615439045198	5.25246067647051	-2.86192363328648	0.00735337927169585	0.228172365343543	-2.42601883308258	DOWN
KPNB1	-3.07889867589418	7.57938127758004	-2.86157914487411	0.00735972441725556	0.228172365343543	-2.42674653978434	DOWN
ANKRD10	-3.23737587154425	5.30175856759124	-2.86156433862007	0.00735999724943035	0.228172365343543	-2.42677781583425	DOWN
THOC5	-3.28300962717321	6.79561156597003	-2.86155870906731	0.00736010098667654	0.228172365343543	-2.42678970741909	DOWN
ACACB	-3.32255385228074	9.28913057351854	-2.86004722760527	0.00738800317694626	0.228750354004998	-2.42998201748592	DOWN
PARD6A	-2.43909035368344	2.97930486285604	-2.85839665050101	0.00741858652839271	0.22937898986274	-2.43346703832142	DOWN
RCAN3	-2.77382601378252	4.51783635091957	-2.85631702782009	0.00745728884537158	0.22937898986274	-2.43785635956939	DOWN
ERICH5	-2.74755149588938	4.20357391369464	-2.85627253885538	0.00745811886362469	0.22937898986274	-2.43795024015141	DOWN
ENOSF1	-3.34203528150577	7.42511141812256	-2.85612652400594	0.00746084363154405	0.22937898986274	-2.43825835489548	DOWN
COMT	-2.98065622002645	5.80487291191271	-2.8556109628196	0.00747047194195823	0.22937898986274	-2.43934620190103	DOWN
MUTYH	-2.82346848318173	5.36137756041607	-2.85548677234898	0.00747279299103042	0.22937898986274	-2.43960823064923	DOWN
LGALSL	2.11128719680776	7.16173979901969	2.85538894852561	0.00747462173909697	0.22937898986274	-2.43981462411905	UP
EFHC1	-3.19761946392464	6.39254975345179	-2.854859335821	0.00748452977477835	0.22937898986274	-2.4409319588162	DOWN
SMTN	-3.10440255223079	8.01528944667652	-2.85441518663534	0.00749284845550754	0.22937898986274	-2.44186890086956	DOWN
METTL17	-2.80199179223364	5.60864069846806	-2.85384624903831	0.00750351703635824	0.22937898986274	-2.44306896869646	DOWN
C8orf89	-1.70902823228367	1.8711443312543	-2.85323385041371	0.00751501652019638	0.22937898986274	-2.44436056129601	NOT
ZNF709	-2.64576074105254	4.17072088800446	-2.85205051786906	0.00753728374889367	0.22937898986274	-2.4468558590523	DOWN
ASXL2	-2.98764306402274	8.18536044401516	-2.85201281378735	0.00753799425818124	0.22937898986274	-2.44693535635332	DOWN
PRMT5	-3.07684742827397	5.5414646414699	-2.8519978285865	0.00753827666215578	0.22937898986274	-2.44696695178982	DOWN
APCDD1L-AS1	-2.91009046833019	4.26403666773952	-2.84874500394552	0.00759981340456596	0.230113597284227	-2.4538231650854	DOWN
ASUN	-3.49914471915277	6.18083426718971	-2.84831414527612	0.00760799962750289	0.230113597284227	-2.45473099112042	DOWN
PCDHGA6	-2.49211524189822	3.53050016848661	-2.8482463226586	0.00760928899627484	0.230113597284227	-2.45487388749901	DOWN
TTC31	-2.88960230700638	6.48456282373593	-2.84766599936139	0.00762032984848718	0.230113597284227	-2.45609650109714	DOWN
RANBP10	-3.4229068641077	6.53102408281649	-2.84751769365048	0.00762315382670972	0.230113597284227	-2.45640892641064	DOWN
AWAT2	-2.9660836000362	3.430146668929	-2.84734852493947	0.00762637626870985	0.230113597284227	-2.45676529131144	DOWN
NXF3	-3.06564469812447	5.46534946192109	-2.8472836728572	0.00762761195466172	0.230113597284227	-2.45690190332332	DOWN
EYA2	-3.15129567205146	6.11272843440243	-2.84508003761426	0.00766971163999138	0.230976227642246	-2.46154286998554	DOWN
MID1	-2.89533573052555	6.96581087415519	-2.84480913437887	0.00767490217315379	0.230976227642246	-2.46211326784775	DOWN
IFT20	-3.1937587859869	5.18759399999664	-2.84340802358913	0.00770180023448424	0.231371008415205	-2.46506288145934	DOWN
LOC101929380	-2.25179212129266	2.5020884559756	-2.84305006703438	0.00770868633457876	0.231371008415205	-2.46581632060737	DOWN
HIP1R	-2.84601150737142	8.85329307330527	-2.84266436564966	0.00771611263291764	0.231371008415205	-2.46662809888429	DOWN
GTF3C3	-2.58098956230808	6.92636230197172	-2.84196937585592	0.00772951091676954	0.231491825129141	-2.46809067563023	DOWN
BRPF1	-2.98137015602725	7.27260958092832	-2.84135837322973	0.00774130808624213	0.231564455441732	-2.46937634030259	DOWN
PPM1H	-3.13678038845852	6.52247761912506	-2.83884355298326	0.0077900419801081	0.231948068235911	-2.4746663730975	DOWN
C1orf137	-1.47874470695308	1.55093679783761	-2.83757403264443	0.00781475275251232	0.231948068235911	-2.47733587108517	NOT
RNU6-39P	2.74522389821015	3.23198802589332	2.836467138488	0.00783635802961034	0.231948068235911	-2.47966286096093	UP
AMN1	-2.32471034710359	2.79264781997242	-2.83622941485922	0.00784100541693923	0.231948068235911	-2.48016255395247	DOWN
CEACAM18	-2.73519160225202	2.91874540600868	-2.83532337899984	0.00785874170638118	0.231948068235911	-2.48206681884979	DOWN
ADIPOR2	-3.20487141350533	5.86354058020678	-2.83525653914561	0.00786005163239253	0.231948068235911	-2.48220728634339	DOWN
MIR7852	-1.60620462246832	1.72094876320525	-2.83405527623507	0.0078836288882034	0.231948068235911	-2.4847314883446	NOT
WDR91	-3.22918445377083	6.92511965017014	-2.83382626906011	0.00788813114396371	0.231948068235911	-2.48521263099495	DOWN
PDZK1IP1	-2.83689298017542	4.13652468269132	-2.83346645415194	0.00789520993496264	0.231948068235911	-2.48596855595203	DOWN
WDFY1	-2.79082585191227	6.43301151661021	-2.83241791974392	0.00791587217688508	0.231948068235911	-2.48817108594186	DOWN
CHTF8	2.35676854379607	7.38918880124819	2.83212212941919	0.0079217101322344	0.231948068235911	-2.48879233456469	UP
APOD	-2.76542083894626	5.05203995650514	-2.83197822851473	0.00792455173528597	0.231948068235911	-2.48909455660217	DOWN
CFDP1	-3.34660890234941	6.98586982551371	-2.8319272053542	0.00792555951622055	0.231948068235911	-2.48920171386111	DOWN
DDHD2	-2.51385534823033	7.09156276027441	-2.83188012823406	0.00792648946373974	0.231948068235911	-2.48930058280981	DOWN
ZNF385D-AS2	-2.27333823421746	2.62782332520969	-2.83121843634824	0.00793957115751591	0.231948068235911	-2.49069013674636	DOWN
ZNF212	-2.8851562650636	5.63098560134172	-2.83121224775241	0.00793969360195334	0.231948068235911	-2.49070313194854	DOWN
DNAJC3	-2.99429493158703	5.51791500574641	-2.83096148014134	0.00794465665289907	0.231948068235911	-2.49122969614584	DOWN
CBLB	-2.56251513801495	7.55128249833441	-2.83094551340213	0.00794497275604519	0.231948068235911	-2.4912632223711	DOWN
OS9	-2.41047075013244	8.93776771330727	-2.83088265309547	0.00794621735395291	0.231948068235911	-2.4913952125252	DOWN
NT5C3B	-2.75367331799897	5.0272620036724	-2.83053102844049	0.00795318269105348	0.231948068235911	-2.49213350178762	DOWN
FAM189A2	-3.16035022682891	5.62717240346992	-2.83048101610386	0.00795417385082918	0.231948068235911	-2.49223850609657	DOWN
CGN	-2.87970299097646	7.66446335858857	-2.82995527607824	0.00796460013602247	0.231948068235911	-2.49334227021652	DOWN
SLC7A6OS	-3.17663241620123	5.26982591083207	-2.8282992042335	0.00799752654470465	0.231948068235911	-2.49681835673718	DOWN
CHD7	-1.56601791383089	10.7860785174251	-2.82783709616866	0.00800673702779846	0.231948068235911	-2.49778811568093	NOT
LINC00951	-2.69787172760929	3.09144609602023	-2.82756686124546	0.0080121278071659	0.231948068235911	-2.49835517720668	DOWN
GTPBP8	-2.12700282667803	3.00058759103461	-2.82755788865326	0.0080123068551905	0.231948068235911	-2.49837400479149	DOWN
FLRT3	-2.76407277996756	4.50884169295885	-2.82682479265092	0.00802694845822445	0.231948068235911	-2.49991217913703	DOWN
C1orf61	-2.54967472934931	2.93494703031135	-2.82672135835235	0.00802901629507621	0.231948068235911	-2.50012918588419	DOWN
PLEKHA5	-2.9492175329417	8.20082466051743	-2.82671739699207	0.0080290954996874	0.231948068235911	-2.50013749679032	DOWN
CHRNA9	-2.61334547582147	2.84297482426515	-2.82615546561536	0.00804033834443521	0.231948068235911	-2.50131635866175	DOWN
C10orf111	3.06626349748908	3.85929734335653	2.82591534297326	0.00804514709722257	0.231948068235911	-2.50182006587183	UP
ZNF584	-2.79162251324347	4.81898144790787	-2.8252978350954	0.00805752583671362	0.232034205563543	-2.50311530680789	DOWN
EPAS1	-2.71892050713997	9.49081294281474	-2.8246345672236	0.00807084177493009	0.232147099621621	-2.50450635363449	DOWN
MAPKAPK5	-2.7392051875119	6.42346973991071	-2.82275225192938	0.00810874401472777	0.232579734465567	-2.50845306364217	DOWN
GBP5	-3.11501458502409	5.24237729346999	-2.82246404215225	0.00811456209977343	0.232579734465567	-2.50905723166509	DOWN
ITGA7	-3.1113597020874	7.53749228617508	-2.82239288925205	0.00811599906385701	0.232579734465567	-2.50920638263786	DOWN
FGA	-3.64556006042949	4.87214238004057	-2.82201991587576	0.00812353532636328	0.232579734465567	-2.50998817622482	DOWN
TMEM234	-2.81621406795809	4.50302515374252	-2.82081245434637	0.00814797816917461	0.232818044281283	-2.51251875102251	DOWN
FBXO21	-1.9240481814299	7.79767969460763	-2.82059066521829	0.00815247536702184	0.232818044281283	-2.51298350620849	NOT
TUB	-2.704515054334	7.80723807929727	-2.8202135547109	0.00816012734124942	0.232818044281283	-2.51377368738624	DOWN
GABPB2	-2.54080494720829	6.79497498355249	-2.8192429637893	0.00817985262196688	0.233095726285636	-2.51580714847695	DOWN
NEGR1	2.21247001908013	6.73639293345466	2.81880696404454	0.00818872795920076	0.233095726285636	-2.51672047251756	UP
RPIA	-2.9055143075384	4.67272655598144	-2.81665131906108	0.00823274160492674	0.23347548025559	-2.52123490767015	DOWN
TRPM3	-2.282650062234	9.00898647892146	-2.81634341603563	0.00823904637997705	0.23347548025559	-2.52187957124787	DOWN
NRP1	-2.73405746631936	8.44224482529908	-2.81573062158999	0.00825160772206984	0.23347548025559	-2.52316247470713	DOWN
FUCA1	-2.8801087321593	5.07408713762088	-2.81523969739503	0.00826168385044035	0.23347548025559	-2.5241901255826	DOWN
SCARNA8	3.31357606691292	6.65356577380389	2.81437821958588	0.00827939338241885	0.23347548025559	-2.52599321146953	UP
OAS3	-3.16647111128265	6.8822399982215	-2.81418277443647	0.00828341612337818	0.23347548025559	-2.52640223774807	DOWN
PIGL	-3.05812429836535	4.55646120623452	-2.81402610048218	0.00828664217971515	0.23347548025559	-2.52673011235842	DOWN
HAUS7	-3.2949466138601	6.51072341324251	-2.81383302483788	0.00829061939779435	0.23347548025559	-2.52713415131876	DOWN
PRKCA	-2.10885968879589	8.19942906466335	-2.8137588758034	0.00829214728911666	0.23347548025559	-2.5272893148355	DOWN
SNORD31	2.58893476602522	5.07199879526455	2.81343833600419	0.00829875526426467	0.23347548025559	-2.52796004661259	UP
MBD5	-2.86412276175913	7.6746801775521	-2.81219539466144	0.00832442534715098	0.23347548025559	-2.53056050209222	DOWN
PHF8	-3.07545079924887	7.64940890717143	-2.81125423228062	0.00834391232994	0.23347548025559	-2.53252915025222	DOWN
FKBP5	-2.40552000855213	9.44714973857439	-2.81125078020023	0.00834398388461722	0.23347548025559	-2.53253637035251	DOWN
ITGB3	-2.7432282204109	8.49030656500846	-2.81046049649058	0.0083603800058529	0.23347548025559	-2.53418913383888	DOWN
MBD6	-3.16996279117192	6.7101897010733	-2.81012798722827	0.00836728763238264	0.23347548025559	-2.5348844501197	DOWN
DGKG	-3.15112535139821	7.62188731232678	-2.80922035077337	0.00838617029961678	0.23347548025559	-2.53678218875884	DOWN
TPTEP1	-2.82996187156015	4.1819552936725	-2.80821874156449	0.00840705430006256	0.23347548025559	-2.53887600860912	DOWN
NOMO2	-2.75080426267653	3.91490269499352	-2.80652145393016	0.00844255470508355	0.23347548025559	-2.54242314879214	DOWN
OCRL	-3.16713598017678	7.01730736969619	-2.80624904754267	0.00844826539897568	0.23347548025559	-2.54299233442566	DOWN
TANC1	-2.03837245914335	10.8274604827935	-2.80607762651947	0.00845186090165558	0.23347548025559	-2.54335049788661	DOWN
SNORD116-20	-2.24923824461271	2.52677946023528	-2.80602179023034	0.00845303235970922	0.23347548025559	-2.54346715837302	DOWN
PIP5K1A	-2.83066836206872	6.60421164692081	-2.8059851072631	0.00845380205943708	0.23347548025559	-2.54354380051583	DOWN
C1S	-3.00717886294673	6.2944722600848	-2.80577604871097	0.00845818987942919	0.23347548025559	-2.5439805781059	DOWN
PHF20	-3.30393911088924	6.8464949125971	-2.80526568849436	0.00846891051789537	0.23347548025559	-2.54504677566343	DOWN
DYNC1H1	-1.77196212734691	11.2309021941196	-2.80483417247702	0.00847798487560094	0.23347548025559	-2.54594817344793	NOT
FLT4	-2.51669762789839	9.65785037991089	-2.80470443511234	0.00848071490384738	0.23347548025559	-2.54621916766125	DOWN
SLC22A8	-2.88088133412306	5.09561815208905	-2.80459129427255	0.00848309636759291	0.23347548025559	-2.54645548940756	DOWN
RANBP3L	-2.90704901709711	4.50154177209482	-2.8045292229019	0.0084844031530313	0.23347548025559	-2.54658513803902	DOWN
IFI6	-2.70797674283137	4.20415553673857	-2.80441671053709	0.00848677235050737	0.23347548025559	-2.54682013875925	DOWN
POU5F1P5	-2.34070644024997	3.22361557624026	-2.80403444593044	0.00849482640671934	0.23347548025559	-2.547618521822	DOWN
MIR5687	-1.88790329713333	1.80428705012804	-2.80402621675747	0.00849499986845457	0.23347548025559	-2.54763570827587	NOT
FLJ37201	-2.48457626014285	3.31922135300997	-2.80299989234052	0.00851665964513659	0.233754393217236	-2.54977894094301	DOWN
LATS2	-2.93905916332512	7.14059401631612	-2.80264934713594	0.00852406946287557	0.233754393217236	-2.55051086868379	DOWN
UBR7	2.95366446810418	5.6794000796036	2.80079621923445	0.00856334120199806	0.234339889554278	-2.55437928041289	UP
RSPH1	-2.9029336646772	4.10764708637219	-2.8007468914631	0.00856438887273407	0.234339889554278	-2.55448223248621	DOWN
BOD1L1	-2.43852129922733	10.1958387774348	-2.80029088921292	0.00857407956914033	0.234345528754778	-2.55543390679378	DOWN
HIP1	-2.25112588957285	9.43940099308378	-2.79834021225494	0.00861565017442982	0.235221529845096	-2.5595039658139	DOWN
C17orf64	-1.88268531550174	1.89246090098819	-2.79748522390887	0.00863393009198711	0.235321960457098	-2.56128737851307	NOT
LEPR	-2.66440053445907	4.52669067956044	-2.79713125831853	0.00864150860308065	0.235321960457098	-2.56202562155357	DOWN
RSU1	-2.40164625218294	6.31365383612254	-2.79650331808449	0.0086549683109544	0.235321960457098	-2.56333514500514	DOWN
EIF2AK3	-3.01427543082774	6.88577796968646	-2.79611917093641	0.00866321205526418	0.235321960457098	-2.56413617335703	DOWN
ZNF333	-2.90188057218031	7.44366560557221	-2.79594513178119	0.00866694932879874	0.235321960457098	-2.56449906133691	DOWN
AADACL4	-2.64081391029932	4.48975260035245	-2.79435458351631	0.0087011743159479	0.235790066340982	-2.56781490827244	DOWN
PGM5P4-AS1	-1.44153386543484	1.62285808982389	-2.79412079895717	0.008706215473218	0.235790066340982	-2.56830219296022	NOT
MYH9	-2.22506610557324	13.1405506557986	-2.79381475314729	0.00871281894808632	0.235790066340982	-2.56894005901567	DOWN
ARMCX6	-2.42572159743135	3.54071665577697	-2.79247277410675	0.00874182985003458	0.236019560843455	-2.57173656547517	DOWN
SOX1	2.68887292090947	4.94634616028488	2.79186210704141	0.00875506114083158	0.236019560843455	-2.5730088612697	UP
FAM24A	-1.78147573384423	1.85350259284506	-2.79159426356318	0.00876087039879166	0.236019560843455	-2.57356685038808	NOT
EN1	2.71684652790246	4.77877198853934	2.7912508176071	0.00876832467453549	0.236019560843455	-2.57428229489986	UP
PPFIBP1	-2.32765101072743	8.66349108092403	-2.79121691155018	0.00876906090554847	0.236019560843455	-2.57435292309391	DOWN
MPZL1	-2.64459207361947	6.13874648748314	-2.79007933729562	0.00879379555848681	0.2362273451498	-2.57672226970344	DOWN
LOC100506127	-3.16638699626032	7.06798031550684	-2.78998257772786	0.00879590244203561	0.2362273451498	-2.57692377570354	DOWN
FTH1P3	-2.17052919074001	3.15833387662121	-2.78950259416721	0.00880636078716144	0.236251424895966	-2.57792330336716	DOWN
SCMH1	-2.64577442432236	6.74701512411408	-2.78846584531239	0.00882899017153681	0.236601615139188	-2.58008191567	DOWN
MGAT5	-2.44554224934632	7.86162389018908	-2.7877424090828	0.00884481299948772	0.2366311223666	-2.58158790919434	DOWN
OR6B1	-1.67254975640838	1.82132837306596	-2.78752684324195	0.0088495329305406	0.2366311223666	-2.58203661432482	NOT
TMEM72-AS1	-2.59761836950345	5.34563490140995	-2.78708779552561	0.00885915340298203	0.2366311223666	-2.58295044071216	DOWN
ARHGAP26-AS1	-2.68090494577849	2.96539202245857	-2.78666624480854	0.00886839968072977	0.2366311223666	-2.58382777178009	DOWN
ANKS1A	-2.23681128784006	9.0549691682908	-2.7859629857215	0.00888384502549847	0.236655857538465	-2.58529122537503	DOWN
COLQ	-2.76670931308247	5.47115886134327	-2.7855333205245	0.00889329393163744	0.236655857538465	-2.58618523732647	DOWN
TAF1A	-2.61309362395207	3.81084017223286	-2.78531671121302	0.00889806101882928	0.236655857538465	-2.58663591026063	DOWN
CYP3A5	-3.18035948207752	6.013825184348	-2.78396848721127	0.00892778617283918	0.237016268437279	-2.58944054724872	DOWN
GPATCH4	-3.06968717096929	7.65605944118315	-2.78383213630004	0.00893079755201176	0.237016268437279	-2.58972414738845	DOWN
ZNF445	-2.84697670059413	8.1177152305038	-2.78311511140982	0.00894664904417232	0.237182193759023	-2.59121537710185	DOWN
UBN1	-2.7777790294685	7.88690787088123	-2.78215281995857	0.00896796405927985	0.237492450135784	-2.5932163535374	DOWN
RNASE7	-2.96435083713488	3.78881088319838	-2.78034818921904	0.0090080651608458	0.237791382678131	-2.59696781128035	DOWN
ACTN1	-2.49058387806405	7.97599987045523	-2.78007123704586	0.00901423419150906	0.237791382678131	-2.59754341473476	DOWN
LZTS1	-3.12410887277597	6.117327308995	-2.77992215107183	0.00901755667382413	0.237791382678131	-2.59785325391644	DOWN
WISP2	2.89345706620157	5.20882826443882	2.77991355297379	0.00901774832319121	0.237791382678131	-2.59787112269577	UP
ZNF567	-2.67640770116566	4.16661950220051	-2.77947017954499	0.00902763616287515	0.237798330823368	-2.59879250936642	DOWN
MARS	-2.42434794968534	6.78344915381954	-2.77866629505832	0.00904558974417638	0.238017498827593	-2.60046286930066	DOWN
C14orf105	-2.95120172142238	5.49437640804946	-2.77806313340023	0.00905908238155245	0.238118944131274	-2.60171597328421	DOWN
REREP3	-2.76940174234942	4.65529446963618	-2.77565827770386	0.00911306586634043	0.239283349017576	-2.60671065158349	DOWN
LINC00521	3.00448540931323	4.28050761449624	2.77511965154188	0.00912519791977824	0.239347547985011	-2.60782899148248	UP
PLEC	-1.9091510099931	13.372230575362	-2.77340433814905	0.00916393439231873	0.23953015705702	-2.61138963553785	NOT
LOC101928231	-2.19927979601688	2.69066748161461	-2.77297129416621	0.0091737379719057	0.23953015705702	-2.61228834739079	DOWN
WDR47	-2.94954279967038	6.10596021269767	-2.7729697386563	0.00917377320437962	0.23953015705702	-2.61229157545145	DOWN
GPSM1	-3.65372062342056	7.51553384227928	-2.77277543958431	0.00917817509442638	0.23953015705702	-2.61269478500705	DOWN
ZNF570	-3.17573111927529	4.90618929152357	-2.77193849004258	0.00919715894567875	0.23953015705702	-2.61443143756314	DOWN
TCAF1	-2.78095197617808	4.59401037130113	-2.77181408467235	0.0091999838619403	0.23953015705702	-2.61468955033734	DOWN
GGT7	-3.18543882027074	5.39986131641371	-2.77181244908251	0.00920002100724916	0.23953015705702	-2.61469294376893	DOWN
YY2	-2.61456280962824	3.41803172855514	-2.77098222716183	0.00921889398322482	0.239768876355283	-2.61641529376901	DOWN
CMIP	-3.21932573110262	6.72127895279085	-2.77015263280703	0.00923778881527833	0.240007661459408	-2.61813604537434	DOWN
ZNF654	-2.59427747217891	4.07227305654304	-2.76799186703312	0.00928717234747178	0.240469138049353	-2.62261653173228	DOWN
NQO2	-2.71141482046348	4.10998902853342	-2.76772971969791	0.0092931803756731	0.240469138049353	-2.6231599740946	DOWN
RAB3IL1	-3.02089672416882	5.36622519509575	-2.76717348215243	0.00930594054074649	0.240469138049353	-2.62431297952754	DOWN
ZNF767P	-3.20637193537978	6.98517021522409	-2.7671579638469	0.00930629676731269	0.240469138049353	-2.62434514496811	DOWN
ZNF407	-2.74768663397743	7.41002366733825	-2.76703100157887	0.00930921169615653	0.240469138049353	-2.62460830106463	DOWN
TEX14	-3.41603309846123	6.47572812025909	-2.76682489624286	0.00931394548782705	0.240469138049353	-2.6250354830583	DOWN
LOC100507283	-2.68127915438358	4.12665930147699	-2.76560591844703	0.00934198875795805	0.240696816362833	-2.62756160918233	DOWN
UNC79	3.23533621531901	7.04189350577742	2.76559469505288	0.00934224732442759	0.240696816362833	-2.62758486479448	UP
ADAM17	-3.0433894550991	6.27423130013716	-2.76513714765137	0.00935279407135931	0.24071753741161	-2.62853288682533	DOWN
FILIP1L	-2.87969630598157	7.56100238014417	-2.7645176615154	0.00936709132416485	0.240781070305737	-2.6298162960315	DOWN
AMT	-2.83666500326032	3.9366973495155	-2.76418606490365	0.00937475269686412	0.240781070305737	-2.63050320716116	DOWN
UGT1A5	-2.04512811417501	2.22597991594612	-2.76334395207235	0.00939423559707783	0.241030917063966	-2.63224745242508	DOWN
SULF2	-3.45885916244537	6.92645257352123	-2.76185950235989	0.00942867152700915	0.241663502167367	-2.63532140544846	DOWN
SORBS1	-1.65268219636424	9.06478087071595	-2.76061830669774	0.00945755493800509	0.242021216281222	-2.63789090314442	NOT
ZMYND8	-2.42290758425813	8.45398634006015	-2.75977971798554	0.0094771161666052	0.242021216281222	-2.63962655444148	DOWN
APEX2	-2.28010796316224	3.3088087835167	-2.7597504441819	0.00947779969991094	0.242021216281222	-2.63968713777369	DOWN
AARS	-3.31699639848861	6.72089562806824	-2.75957877582264	0.00948180902380697	0.242021216281222	-2.64004240497762	DOWN
LINC01435	-2.31182575631252	3.09934479031945	-2.75896639955655	0.00949612400649062	0.242136462283148	-2.64130961191841	DOWN
SIL1	-3.18297798755651	6.5658693350819	-2.75852781161879	0.00950638888830991	0.242148305827176	-2.64221709397736	DOWN
PRKG1	-3.10677914013912	7.91313828119091	-2.7580049283311	0.00951864018633848	0.242170555408026	-2.64329888245648	DOWN
ANKRD36	-3.01610310392659	8.5439984516276	-2.75724746151456	0.00953641398207923	0.242170555408026	-2.64486578824373	DOWN
DISP1	-2.97867915919334	5.97751587103553	-2.75723671886806	0.00953666627861458	0.242170555408026	-2.64488800883211	DOWN
RCL1	-2.72592721251509	5.47513402851825	-2.75645035402695	0.00955515138740951	0.24217763082033	-2.64651442627335	DOWN
OSMR-AS1	-2.43964950829819	3.54511984270333	-2.75639099565436	0.00955654808360943	0.24217763082033	-2.64663718471333	DOWN
PHLDB1	-2.03900881685112	10.9962555008223	-2.75574961868492	0.00957165177367956	0.242311856582044	-2.6479635122158	DOWN
TMOD2	-3.08552769515374	7.0735303377563	-2.75482080813391	0.00959356369135317	0.242617985348981	-2.64988391755512	DOWN
TGFBR3	-2.65816849916442	8.65708372755969	-2.75289926348527	0.00963904426264255	0.243518921923693	-2.65385570556661	DOWN
GAN	-2.91735834761594	5.39982862814614	-2.75231466933893	0.00965292074705876	0.243620394094308	-2.65506372931163	DOWN
ATXN2	-3.01648194425492	7.06005426628147	-2.751889311059	0.00966302917095096	0.243626657914139	-2.65594260953712	DOWN
ZNF418	-3.00398243420427	5.5818807555189	-2.75076284506308	0.00968984680051458	0.243972548774963	-2.65826974600172	DOWN
VCL	-2.49089624166725	8.49506931431381	-2.75048396414267	0.00969649679848686	0.243972548774963	-2.6588457933782	DOWN
UBE3B	-2.66973077816286	7.44152659371644	-2.74950471656958	0.00971988098810626	0.244312125589145	-2.66086822686021	DOWN
LOC100505635	-2.73421106690389	4.17960391067213	-2.7484721955176	0.00974459431415394	0.244431446085952	-2.66300023277734	DOWN
SEC16B	-2.80852781145208	7.19337400162222	-2.7478372883807	0.00975981986924277	0.244431446085952	-2.66431099278738	DOWN
SLC25A18	-3.04992390542503	4.5503959613478	-2.74743747612671	0.00976941905545199	0.244431446085952	-2.66513631126206	DOWN
PLIN2	-2.93299100342983	5.14380459291137	-2.74718869958709	0.00977539643415268	0.244431446085952	-2.66564981676177	DOWN
SORT1	-3.01562498804948	7.59963689523315	-2.74684009696763	0.00978377808403201	0.244431446085952	-2.66636933014814	DOWN
LARP1B	-2.74511048292516	5.71333186310887	-2.74676538296225	0.00978557534727584	0.244431446085952	-2.66652353242989	DOWN
LINC00862	-2.76927419716353	3.51853231488398	-2.74573509580443	0.00981039057696217	0.244431446085952	-2.66864969404812	DOWN
NFE2L3	-2.72841632316802	4.35492816663752	-2.74554875064121	0.00981488510203191	0.244431446085952	-2.66903419743224	DOWN
OR4A16	-1.64713212393277	1.80008032773722	-2.74444746848548	0.00984148655762578	0.244431446085952	-2.67130626582033	NOT
PAQR3	-2.45173685318215	4.1968485428068	-2.74307970396238	0.00987461851447915	0.244431446085952	-2.67412737859397	DOWN
UVRAG	-3.05564444936888	5.85363030469667	-2.74277606955095	0.00988198767955974	0.244431446085952	-2.67475353537149	DOWN
WIPI1	-3.13624415857511	5.22419215187546	-2.7418825712592	0.00990370252215032	0.244431446085952	-2.67659587894773	DOWN
TUBGCP6	-2.91973926537515	8.07119302260863	-2.741711641108	0.00990786173437701	0.244431446085952	-2.67694828752982	DOWN
S100A9	-2.337637173519	2.57792204081183	-2.74113851037719	0.0099218195105144	0.244431446085952	-2.6781298240766	DOWN
C15orf59	-2.71920197343146	5.9397096872853	-2.74101800509428	0.00992475657570363	0.244431446085952	-2.67837823319549	DOWN
LOC100505912	-2.23599505157912	2.82398595961323	-2.7408909611913	0.00992785388405599	0.244431446085952	-2.67864011410867	DOWN
RCBTB1	-2.95926791550738	5.74873192800142	-2.74084172804569	0.00992905442193592	0.244431446085952	-2.67874159854994	DOWN
MBTD1	-2.82995232975839	5.87949396258044	-2.74057910181246	0.00993546078409909	0.244431446085952	-2.67928293289869	DOWN
BRCC3	-2.83822533650824	4.68156405980657	-2.74054018373602	0.00993641045843241	0.244431446085952	-2.67936314962263	DOWN
SRSF4	-2.46999157768533	8.73080442959413	-2.73956506929126	0.00996023273407038	0.244431446085952	-2.68137280829358	DOWN
EP400NL	-3.03817224104366	4.90402435648068	-2.73945079203268	0.00996302803801956	0.244431446085952	-2.68160830030744	DOWN
MMAB	-2.58867427286718	5.79419132320613	-2.73866133028018	0.0099823588306726	0.244431446085952	-2.6832349936258	DOWN
SMARCA2	-2.37203352854645	9.84980992637144	-2.73850875027517	0.00998609894111029	0.244431446085952	-2.68354935461557	DOWN
LAD1	-2.74587007510022	6.69573037338884	-2.73821811137727	0.00999322682881949	0.244431446085952	-2.68414813043957	DOWN
AOAH	-3.14778227557032	5.09896152848277	-2.73775002927473	0.01000471646455	0.244431446085952	-2.68511239775785	DOWN
ZNF578	-2.8055744639426	5.95197898463491	-2.73706823232619	0.0100214740233473	0.244431446085952	-2.68651675383373	DOWN
ARNTL	-2.66462347483241	5.69261483673105	-2.73666207053391	0.0100314693122743	0.244431446085952	-2.68735326331731	DOWN
MRPL46	-2.67813485169394	4.36529257505009	-2.73614946363697	0.0100440973894752	0.244431446085952	-2.68840889807737	DOWN
C3orf20	-3.06767890947128	5.11512252935626	-2.73612564432314	0.0100446845387217	0.244431446085952	-2.68845794746903	DOWN
CENPO	-2.76834919292215	5.51901699000429	-2.7360986464813	0.0100453500777921	0.244431446085952	-2.68851354187225	DOWN
AMOT	-2.8576695233776	7.18342779791521	-2.73496419907977	0.0100733531665711	0.244431446085952	-2.69084932514018	DOWN
CETP	-2.66044618921863	4.34986155707545	-2.73485830398785	0.0100759708273146	0.244431446085952	-2.69106733015583	DOWN
CMTR1	-2.86681932067507	8.03472344168899	-2.73427828045814	0.0100903198994525	0.244431446085952	-2.69226133046637	DOWN
H2BFM	-2.50674426458458	2.58292997629221	-2.73421778238489	0.0100918176441937	0.244431446085952	-2.69238585950786	DOWN
ALG5	-2.2476635084554	3.59357291073171	-2.73338713831405	0.010112402782442	0.244431446085952	-2.69409549174735	DOWN
SRPR	-2.84682257632935	6.78836510565506	-2.73150408754027	0.0101592138247653	0.244431446085952	-2.69797006326316	DOWN
YARS	-2.61265226036255	6.35830582737043	-2.73140385197876	0.0101617112480184	0.244431446085952	-2.69817626449795	DOWN
FAM179A	-2.98874559681539	6.73088914012781	-2.73013822673562	0.0101932942466027	0.244431446085952	-2.70077948527841	DOWN
CNTROB	-3.32874185172818	7.91367198754655	-2.7298592772834	0.0102002675722129	0.244431446085952	-2.70135315176137	DOWN
KIAA1551	-2.90519154296624	7.42246045676625	-2.72966660462108	0.0102050867005411	0.244431446085952	-2.70174936783968	DOWN
PNISR	-2.70244702539929	9.57067831153962	-2.72960184035837	0.0102067070605688	0.244431446085952	-2.70188254674166	DOWN
RBM22	-2.90866155294507	6.0913440936454	-2.72947965386023	0.0102097647407032	0.244431446085952	-2.70213380162565	DOWN
CROCC	-1.94202680349367	10.5588590254357	-2.72846539927044	0.0102351791249889	0.244431446085952	-2.70421918215674	NOT
OR2M3	-2.99136320441224	3.04939657015023	-2.72800938285751	0.0102466248203413	0.244431446085952	-2.70515663678509	DOWN
PCDHGA7	-2.64540283905519	4.32265458052884	-2.72789396582963	0.0102495235982447	0.244431446085952	-2.70539389049745	DOWN
SENP3	-2.10419501365039	2.58309703323794	-2.72730907347184	0.0102642253226224	0.244431446085952	-2.70659611729144	DOWN
SNORD44	2.61145044401547	4.5253670508587	2.72705222542042	0.0102706876048173	0.244431446085952	-2.70712401216903	UP
LOC101927151	-2.5781253350116	3.67536051618812	-2.72608254183071	0.0102951189741943	0.244431446085952	-2.70911672148346	DOWN
LYPLAL1-AS1	-2.73295036205617	3.28556486337019	-2.72577758412472	0.0103028136284396	0.244431446085952	-2.70974332665844	DOWN
LOC102724555	-2.26108226780386	2.47053402639515	-2.72544434722254	0.0103112279458233	0.244431446085952	-2.71042799087568	DOWN
RIMKLB	-3.12603057408062	7.37187239929125	-2.72529656190569	0.0103149616118566	0.244431446085952	-2.71073161295231	DOWN
SEC22A	-3.2662242503038	4.66489750182705	-2.72520213406018	0.0103173479077527	0.244431446085952	-2.7109256080777	DOWN
SLBP	-2.82345408652634	4.95355209666517	-2.7251275168478	0.0103192339308394	0.244431446085952	-2.71107890091183	DOWN
SEC31B	-3.04068758595989	7.42698261561602	-2.72507423733797	0.0103205808191498	0.244431446085952	-2.71118835628212	DOWN
CSPG4	-3.29915052434044	7.37988305353577	-2.72506659841691	0.0103207739419601	0.244431446085952	-2.71120404928403	DOWN
TRIM22	-3.14068021874026	7.28713201420451	-2.7248791244335	0.010325514606729	0.244431446085952	-2.71158917798934	DOWN
SPEM1	-1.59842995333019	1.80801786004131	-2.72482374588129	0.0103269153552479	0.244431446085952	-2.7117029394406	NOT
ACCSL	-2.52598184240679	2.98774824247485	-2.72376048398962	0.0103538439187084	0.244431446085952	-2.71388688318965	DOWN
FZD5	-2.80200545134243	4.98134374971238	-2.72337327128886	0.0103636668482305	0.244431446085952	-2.71468209517241	DOWN
ITGA9	-2.83654183653203	7.23718659283076	-2.72223458666197	0.0103926036683539	0.244431446085952	-2.71702020724597	DOWN
EXT2	-2.98114763668982	6.30255741393265	-2.72172409169927	0.0104056010374684	0.244431446085952	-2.71806824289862	DOWN
MYO1C	-1.76852798095348	9.57314746873536	-2.72156565966034	0.010409637846598	0.244431446085952	-2.71839347713062	NOT
DCN	-2.86479190031045	5.27459783384903	-2.72103246504414	0.0104232342307682	0.244431446085952	-2.71948795393931	DOWN
STRADA	-2.60453878156869	6.01330059908494	-2.7209426292966	0.0104255266565944	0.244431446085952	-2.71967234538659	DOWN
SPIDR	-3.29091367711499	6.9436821945629	-2.7208393727914	0.0104281621329416	0.244431446085952	-2.71988427905283	DOWN
HES1	-2.65694421446153	3.36086292896141	-2.72019720669409	0.0104445664488883	0.244431446085952	-2.7212022168935	DOWN
SMIM2-IT1	-1.63344536236943	1.54448178745648	-2.72005589529745	0.0104481795135046	0.244431446085952	-2.72149221019936	NOT
PHF3	-2.66648371195369	8.67373235149939	-2.72005018241778	0.010448325605489	0.244431446085952	-2.72150393374449	DOWN
ATN1	-2.3614328447773	9.66275868091354	-2.71906799587747	0.0104734707608596	0.244431446085952	-2.72351928836266	DOWN
TOB1	-2.82645489446029	4.79317330567321	-2.71878531744867	0.010480718105127	0.244431446085952	-2.72409923862957	DOWN
CWF19L1	-2.69820929628844	4.49467337142569	-2.71841490215464	0.0104902219273416	0.244431446085952	-2.72485913838405	DOWN
SLC9A3R2	-2.41499346220549	9.90665117702161	-2.71835405608857	0.0104917838347019	0.244431446085952	-2.7249839570767	DOWN
LINC00399	-1.59137202227872	1.70198305416237	-2.71816555234991	0.0104966240659276	0.244431446085952	-2.72537064033695	NOT
PARM1	-2.72157576636473	6.42344709922817	-2.71809662434492	0.0104983944570104	0.244431446085952	-2.72551203043961	DOWN
PPIAP30	-1.97092213958955	2.38009014787836	-2.71730808120006	0.0105186677002389	0.244431446085952	-2.72712939692596	NOT
TTC17	-2.91183272113466	7.35092752696315	-2.7170029304089	0.0105265228278387	0.244431446085952	-2.72775521201823	DOWN
STK36	-2.88020748705913	7.44005364676368	-2.71678030132106	0.0105322571448695	0.244431446085952	-2.72821176228828	DOWN
HNRNPA2B1	-2.56645023795848	9.13080100643542	-2.71668897883573	0.010534610203738	0.244431446085952	-2.7283990329063	DOWN
RBM39	-2.40270072024346	9.38278373898894	-2.71653912774663	0.0105384723992581	0.244431446085952	-2.72870631727833	DOWN
RBM17	-2.55768418055099	8.32955385882283	-2.71633914446063	0.0105436287336098	0.244431446085952	-2.72911638709253	DOWN
DGCR11	-2.53681109360665	4.27327802757336	-2.71491074449044	0.0105805267165358	0.244431446085952	-2.73204483325225	DOWN
NDUFB5	-2.77630406825941	4.27823099794252	-2.71465665857501	0.0105871027659485	0.244431446085952	-2.73256565453426	DOWN
SGSM3	-2.65673769713387	7.16412584876841	-2.71464402473373	0.010587429844257	0.244431446085952	-2.73259155043212	DOWN
TOX4	-2.68473281142332	6.93168572667847	-2.71432929581806	0.0105955809177782	0.244431446085952	-2.7332366351711	DOWN
ME3	-2.98145752358857	6.21031871754455	-2.71384638894495	0.0106080989436295	0.244431446085952	-2.73422634046547	DOWN
BCAS3	-2.85194076369072	6.43091649596366	-2.71371262299087	0.0106115688905774	0.244431446085952	-2.73450047200775	DOWN
SDPR	-3.26460519067694	5.49424172149532	-2.71349900076114	0.01061711253523	0.244431446085952	-2.73493823946288	DOWN
MAP4K5	-3.157989263471	6.18294172126555	-2.71244909072355	0.0106443976354263	0.244431446085952	-2.73708948251254	DOWN
SFPQ	-2.90630765256137	9.82436437199836	-2.7122498119468	0.0106495838643389	0.244431446085952	-2.73749774498177	DOWN
ZNF182	-2.6914083385791	5.59616316853476	-2.71200380556338	0.0106559894230664	0.244431446085952	-2.73800171389996	DOWN
FBXO22	-2.73668117925883	5.41087944071119	-2.71197357187224	0.0106567769008067	0.244431446085952	-2.73806364880817	DOWN
FBXO42	-2.7860302004711	6.37192596409656	-2.71190805430734	0.0106584835810767	0.244431446085952	-2.73819786272476	DOWN
HIPK2	-1.85643486884707	10.649301698636	-2.71131631304327	0.0106739094986781	0.244431446085952	-2.7394099687213	NOT
EHD3	-3.57998437312767	7.73581571942933	-2.71069098611927	0.0106902335323244	0.244431446085952	-2.74069070096055	DOWN
STX18	-3.02311176659046	6.01734422748231	-2.71058091820423	0.0106931092370084	0.244431446085952	-2.74091611303679	DOWN
CABIN1	-2.58479546962431	8.78619187299191	-2.71045463588818	0.010696409456418	0.244431446085952	-2.74117472451634	DOWN
CYP8B1	-2.46847909026074	3.75545106527432	-2.7094985357612	0.0107214266311945	0.244431446085952	-2.74313247539377	DOWN
ATP2A2	-3.1533788118471	8.07763705599934	-2.70948969096415	0.0107216583168599	0.244431446085952	-2.74315058446829	DOWN
HPR	-2.28593787059202	2.82490305316073	-2.70916306029639	0.0107302175312123	0.244431446085952	-2.74381931239558	DOWN
VWF	-3.37498944213782	7.80406763156864	-2.70880552019098	0.0107395940041056	0.244431446085952	-2.7445512682177	DOWN
SART3	-2.88652110070033	7.16160371521827	-2.70816555044997	0.0107563962234906	0.244431446085952	-2.74586127123766	DOWN
TTLL6	-3.02721414599816	6.73671890865404	-2.70773270056807	0.0107677744364813	0.244431446085952	-2.74674720106565	DOWN
CLIC1	2.79833523980081	6.26587562306322	2.70763455967767	0.0107703557979149	0.244431446085952	-2.74694805800722	UP
STX3	-2.70886470002348	6.86434027797954	-2.70746906764003	0.0107747099745619	0.244431446085952	-2.74728674729159	DOWN
S1PR3	-2.52124096473263	5.31025284021506	-2.70741854102882	0.0107760396808522	0.244431446085952	-2.74739015056384	DOWN
EGR3	2.27188023031562	6.51453448183933	2.7073430953344	0.0107780254656561	0.244431446085952	-2.74754454889369	UP
LOC100507195	-2.43003680764799	3.57983222956964	-2.70714814258915	0.010783158338744	0.244431446085952	-2.74794350459041	DOWN
ANPEP	-3.42960607156826	6.12930159974939	-2.70630301153279	0.0108054359461968	0.244523172784579	-2.74967280339736	DOWN
A2MP1	-2.23311773931094	3.02464944314268	-2.70590158647252	0.0108160324838718	0.244523172784579	-2.75049408351567	DOWN
MPP3	-3.08040550604906	7.50921825106215	-2.70586894932974	0.0108168944412152	0.244523172784579	-2.75056085305123	DOWN
DBET	2.5826713255317	3.81269175891703	2.70490560291727	0.0108423655321402	0.244874924650933	-2.75253146637093	UP
KCTD9	-2.68923502227902	5.20159080912768	-2.70429796798473	0.0108584602227902	0.245014461355891	-2.75377422569789	DOWN
ZNF415	-2.56529833591183	4.57738628656472	-2.70324443326162	0.0108864183472204	0.245421190258322	-2.75592856538629	DOWN
SIX3	-2.31789316524476	3.32319580967132	-2.70174264888275	0.0109263876637203	0.245692284970872	-2.75899865698505	DOWN
POLR3D	-3.22231162437004	6.76489529210287	-2.70150556161731	0.0109327100975708	0.245692284970872	-2.75948324110939	DOWN
ZMYND11	-2.77314230504573	7.82512654026203	-2.70075902793495	0.0109526402342885	0.245692284970872	-2.76100892126439	DOWN
OARD1	-2.97151069215765	4.13383755165091	-2.70043866708686	0.0109612032355287	0.245692284970872	-2.7616635614701	DOWN
CCT8	-2.66817807101395	4.87106184218046	-2.70012716634235	0.0109695353839186	0.245692284970872	-2.76230005237542	DOWN
PTPRB	-2.31733866115094	9.44712947227115	-2.69967423175999	0.0109816611733983	0.245692284970872	-2.76322545800438	DOWN
CAPN8	-3.05306068599704	6.03208291918996	-2.6987720411355	0.0110058514298694	0.245692284970872	-2.76506847910789	DOWN
CDCA7L	-2.78994473753604	5.19254178108039	-2.69871629322546	0.0110073478120491	0.245692284970872	-2.76518235056155	DOWN
DDX47	-2.89352310059117	5.50039800999303	-2.69823596814008	0.0110202485112541	0.245692284970872	-2.76616341141296	DOWN
RGS16	-2.84604457003693	5.0656579676402	-2.69801157432514	0.0110262801581342	0.245692284970872	-2.76662169879755	DOWN
PARP14	-2.71009938558383	8.5127288560785	-2.69770152824434	0.0110346191674293	0.245692284970872	-2.76725487959455	DOWN
GSR	-2.65116630673482	5.22668735348695	-2.69761572612285	0.0110369279399968	0.245692284970872	-2.76743009835424	DOWN
TMEM206	-2.7591050374309	4.41574376744686	-2.69691762070987	0.0110557293385907	0.245692284970872	-2.76885559472496	DOWN
LOC440700	-3.18379601948783	3.95001182020186	-2.69670553055251	0.0110614472543171	0.245692284970872	-2.76928862883959	DOWN
HIVEP1	-2.96088616701273	7.60650577155297	-2.69662174957819	0.011063706733253	0.245692284970872	-2.76945968269048	DOWN
TPST1	-2.4760894413046	4.32506623118831	-2.69661872830753	0.0110637882215524	0.245692284970872	-2.76946585109619	DOWN
SPATA31A6	-2.55618658361508	3.13636776132441	-2.69617016755156	0.0110758927873528	0.245692284970872	-2.77038161384726	DOWN
FAM151B	-2.19840651830386	2.58214425829847	-2.69581170172131	0.0110855749627937	0.245692284970872	-2.77111337753698	DOWN
ZNF229	-2.97747312502405	5.75205025936893	-2.69574503627111	0.0110873764668335	0.245692284970872	-2.77124946043997	DOWN
SFMBT2	-2.80264583603026	8.33230572549936	-2.69464513416168	0.0111171385066657	0.246087027576458	-2.77349438081644	DOWN
ERCC8	-2.02970719397881	2.6610492592109	-2.69435101227953	0.0111251096730979	0.246087027576458	-2.77409459670182	DOWN
BMP10	-2.92581087610049	4.68059697082494	-2.69391360353097	0.0111369739682791	0.246129117002003	-2.77498714672479	DOWN
ZFYVE9	-2.94479858943236	7.67707288483189	-2.69271526333695	0.0111695380938507	0.246628192334998	-2.77743196631738	DOWN
PXMP2	-2.45571943679549	3.11481927769294	-2.69196896885912	0.011189862876895	0.246856367823502	-2.77895420811402	DOWN
PTTG2	-2.77652885849598	3.58840974987911	-2.69139052208072	0.0112056400985867	0.246983903261266	-2.78013391261432	DOWN
ULK2	-3.01438662320045	6.81301197839489	-2.69093352467941	0.0112181193908743	0.246991274699848	-2.78106582232578	DOWN
TUBGCP4	-2.43970393355918	6.41554077972298	-2.69064637051319	0.0112259673582616	0.246991274699848	-2.78165133928917	DOWN
SND1	-2.58831534260916	8.23828435333592	-2.68966856860705	0.011252729128972	0.247338438927175	-2.78364483106401	DOWN
CYP4A22	-2.93488617184465	4.64139337582752	-2.6893316517735	0.011261964041707	0.247338438927175	-2.78433161964808	DOWN
LYG2	-1.38534299568287	1.46178099856096	-2.68897390366839	0.0112717776522584	0.247338438927175	-2.78506081566153	NOT
DENND1A	-3.08073396814697	7.13158619805277	-2.68846352255375	0.0112857919933562	0.247375283607875	-2.7861010226546	DOWN
ACER2	-2.33956541487062	4.18135300585442	-2.68784854902825	0.0113026998070135	0.247375283607875	-2.78735424296493	DOWN
TRAF5	-2.71065237412755	5.62662100759639	-2.68760969559545	0.0113092730845125	0.247375283607875	-2.78784094300109	DOWN
LINC01568	-1.52317481710788	1.62250767183917	-2.68715902322571	0.0113216853240486	0.247375283607875	-2.78875918596811	NOT
KMT2C	-2.42509111582782	10.1704398621455	-2.68683989017687	0.0113304824156915	0.247375283607875	-2.78940936261886	DOWN
ATP10A	-2.91425972679569	8.35860451376225	-2.68672944238085	0.0113335284541086	0.247375283607875	-2.78963436957213	DOWN
ANXA2R	-1.87580943940849	2.32139430368221	-2.68633852526509	0.0113443156672313	0.247392190208254	-2.79043071117301	NOT
NT5E	-2.82063470293113	5.8054631743796	-2.68510535910449	0.0113784069885597	0.247916825285125	-2.79294235467657	DOWN
TBC1D20	-3.12009408942205	6.41529671152304	-2.68474030670389	0.0113885172416479	0.247918488111573	-2.79368574087057	DOWN
TCL6	-3.466742808197	5.11160713844941	-2.68320048637781	0.0114312550373858	0.248319138423565	-2.79682073943391	DOWN
KIAA0226	-2.51272100643573	8.56068706111654	-2.68301021954154	0.011436546235957	0.248319138423565	-2.79720803881281	DOWN
SH2D2A	-2.66371173198861	3.84870164416817	-2.68284173242256	0.011441233654279	0.248319138423565	-2.79755099059601	DOWN
ZC3H6	-3.04295191943224	6.79294277796486	-2.68211414933044	0.011461495981843	0.248319138423565	-2.79903182204964	DOWN
ANKRD42	-2.87014666730206	5.61476218833036	-2.68208106568894	0.0114624181140764	0.248319138423565	-2.7990991506439	DOWN
C11orf74	-2.65297758575372	4.73192508991189	-2.68190873219694	0.0114672226380641	0.248319138423565	-2.79944985890127	DOWN
ECHDC2	-2.96444908385693	5.21217688583279	-2.6815239993278	0.0114779554437147	0.248333908146499	-2.80023276313259	DOWN
ZNF772	-2.71929845433884	4.55978676966753	-2.68084144186198	0.01149701956376	0.248388694431537	-2.80162155419133	DOWN
AP5S1	-2.68896497067422	3.69239032212875	-2.68054787778793	0.0115052279764046	0.248388694431537	-2.80221880030603	DOWN
SF3A3	-3.18422423286578	6.85277331462978	-2.68020240792983	0.0115148947119824	0.248388694431537	-2.80292159688105	DOWN
DERL2	-2.76898443672649	5.38098356367119	-2.67999508499837	0.0115206995231723	0.248388694431537	-2.80334333225951	DOWN
RNF148	-2.68073802125975	4.29303578394138	-2.67940311070146	0.0115372891100795	0.248408465543254	-2.80454741632493	DOWN
FIP1L1	-2.7884435663806	7.05605776696988	-2.67906598607567	0.0115467466617016	0.248408465543254	-2.80523306145683	DOWN
NME6	-2.77560412822649	5.07067470615575	-2.67868819760481	0.0115573535363516	0.248408465543254	-2.80600134751385	DOWN
TEAD1	-2.54551782803586	8.09660388708174	-2.6778334167169	0.0115813859722926	0.248408465543254	-2.80773942550295	DOWN
DPCR1	3.02461362135796	7.63153430362154	2.67781408893822	0.0115819299151876	0.248408465543254	-2.80777872201284	UP
CCDC64	-2.89707208182569	6.56687277084336	-2.67781376111277	0.0115819391414047	0.248408465543254	-2.80777938853371	DOWN
NRIP1	-2.72091385449503	7.73344624806287	-2.67648095540076	0.011619505692316	0.248804791389869	-2.8104887889673	DOWN
GIMAP4	-2.88536296575072	6.95462435176649	-2.67644370425236	0.0116205572795819	0.248804791389869	-2.8105645035381	DOWN
ZNF652	-2.54456164278244	8.50483790188835	-2.67592890932573	0.0116350988195484	0.248855422904746	-2.81161078186305	DOWN
NMI	-2.32654488609334	3.34149420507827	-2.67564711945839	0.01164306576323	0.248855422904746	-2.81218344551826	DOWN
ALMS1P	-2.58134716393268	4.63012710095972	-2.67436359717313	0.01167941846185	0.249258231543127	-2.81479140915974	DOWN
ADAMTS19	-2.74674438725161	7.27839068857945	-2.67426948618421	0.0116820880737794	0.249258231543127	-2.81498260191079	DOWN
VPS13D	-2.40763088187792	10.3438327843475	-2.67374134641567	0.0116970801367843	0.249362774822836	-2.8160554782408	DOWN
STAG3L4	-2.45574457808188	3.75416549703038	-2.6720594070561	0.0117449437121807	0.250046046887091	-2.8194713650641	DOWN
ALKBH2	-2.22474590883269	3.27851192535406	-2.67154293312059	0.0117596776581786	0.250046046887091	-2.82052002428826	DOWN
CROCCP3	-2.78698075559134	7.64721265873598	-2.67137857403755	0.0117643700854405	0.250046046887091	-2.82085371680907	DOWN
SLC44A3	-2.32802438106426	4.28057071276601	-2.67119506974507	0.0117696111595308	0.250046046887091	-2.82122626462283	DOWN
PLA2G4C	-2.70098865985941	6.68033310123244	-2.67022888829486	0.0117972420832496	0.250216929336858	-2.82318753910318	DOWN
CNOT6L	-3.0128174930151	5.95642016081422	-2.67020561215726	0.011797908478122	0.250216929336858	-2.82323478262793	DOWN
QSOX2	-2.91205189513253	5.55691984155644	-2.6696050907796	0.0118151134671724	0.250366915563375	-2.82445357403159	DOWN
ZNF542P	-2.63432466282697	4.58104890519429	-2.66907955264268	0.0118301892884514	0.250471565500478	-2.82552004769135	DOWN
IFNB1	-1.42650699775453	1.552853300517	-2.66836572887866	0.0118506949565457	0.250550199377981	-2.82696840701787	NOT
DRICH1	-2.99229191483786	4.38819489500695	-2.66824437902465	0.0118541841943038	0.250550199377981	-2.82721460457489	DOWN
LINC01427	-1.62123143029725	1.80585920618438	-2.66715084481198	0.0118856702180247	0.251000974142697	-2.82943288998974	NOT
LINC01202	-1.41301819980926	1.63047077324661	-2.66648672423347	0.0119048300460113	0.251105756382298	-2.83077982287631	NOT
PPP1R3F	-3.07478553315936	5.24287550394318	-2.66592795814358	0.0119209726071982	0.251105756382298	-2.83191292530426	DOWN
TRIP10	-2.99465509611218	8.1287799360552	-2.66592283246914	0.0119211207801698	0.251105756382298	-2.83192331882103	DOWN
MIR365B	-1.72664249273197	1.57554749757732	-2.66528410584442	0.0119395984703523	0.251264458731204	-2.83321839396894	NOT
UTRN	-1.70520072998227	11.2600278603981	-2.66495968473509	0.0119489938080446	0.251264458731204	-2.83387611517139	NOT
PRPF38B	-2.73508334860372	9.30107486555435	-2.66438410562758	0.0119656796480675	0.251401371381337	-2.83504290765801	DOWN
MRPS18A	-2.65075051330434	4.39984330909323	-2.66359515435605	0.0119885862087441	0.251668638951274	-2.83664199372271	DOWN
KALRN	-2.30257889601661	10.6070219956202	-2.66313520787914	0.0120019591522768	0.251735489587824	-2.83757410476614	DOWN
BCAR3	-2.98106608130055	6.88769298091119	-2.6623186411904	0.0120257349363074	0.252020236476915	-2.83922869069247	DOWN
ENPP7P13	-1.89767813067516	2.30111791831175	-2.66146708316891	0.0120505761029919	0.252223801054483	-2.84095385292672	NOT
GRIP1	-2.67554326864434	6.54080241916219	-2.66128599418065	0.0120558648634185	0.252223801054483	-2.84132067627671	DOWN
OVGP1	-2.87696716464077	4.34912021454566	-2.66027619540526	0.0120853958608663	0.252529086687467	-2.84336590174859	DOWN
SAPCD2	2.77517579216539	5.36871831124351	2.66008830290873	0.0120908980715264	0.252529086687467	-2.84374640367094	UP
CDK10	-3.05996151576724	6.17974284817907	-2.65928782026552	0.0121143653160532	0.252805522152907	-2.84536728298047	DOWN
METTL11B	-2.28071192835687	2.94287952003211	-2.65815183990249	0.0121477406741551	0.25304389284194	-2.84766699891262	DOWN
MEAF6	-2.60419577325146	6.1394464977601	-2.65786124533154	0.0121562920983567	0.25304389284194	-2.84825519285999	DOWN
TRMT2B	-2.89349129227306	5.49657081217565	-2.65785377196082	0.0121565120933861	0.25304389284194	-2.84827031923572	DOWN
C22orf34	-2.87263705225201	5.31363249366149	-2.6570851826611	0.0121791569333746	0.25330185985675	-2.84982583499806	DOWN
PSPC1	-2.44779909165581	7.64468428677702	-2.65646690903008	0.0121974014347005	0.253381841955911	-2.85107693602367	DOWN
MOGAT2	-2.50827737443123	3.6243526714454	-2.65597047665252	0.0122120688948278	0.253381841955911	-2.85208135920727	DOWN
EPB41L2	-2.34946033891901	9.7087818938198	-2.65591301295216	0.0122137677581953	0.253381841955911	-2.85219761721266	DOWN
GUSBP1	-2.76754616190291	7.26416155630707	-2.65512501650466	0.0122370862985663	0.253652624383368	-2.85379170331858	DOWN
UNC45A	-3.06709090036012	6.99374220059854	-2.65469147800384	0.0122499332535621	0.253706077811411	-2.85466861292675	DOWN
SNORA65	2.7830571283966	7.09714012149241	2.6508733620608	0.0123636160351915	0.255459222004985	-2.86238769962187	UP
RNF168	-2.20389891656623	7.87785435804591	-2.65032571995932	0.0123800018341836	0.255459222004985	-2.86349431662476	DOWN
VWA3A	-2.8798282083179	7.13429763378316	-2.65009254383098	0.0123869847217116	0.255459222004985	-2.86396545216674	DOWN
FBXL22	-2.24065696897674	2.73704517567555	-2.64982833200476	0.0123949014433841	0.255459222004985	-2.86449926542566	DOWN
LINGO4	-1.88894345500789	2.22902873674099	-2.64971045164412	0.0123984350694836	0.255459222004985	-2.86473742036834	NOT
ATF7IP2	-2.57581265201259	4.95388728497788	-2.64930121372305	0.0124107097904957	0.255459222004985	-2.86556415827566	DOWN
HRASLS5	-3.03557833994952	4.8711988052316	-2.64924794296118	0.012412308427266	0.255459222004985	-2.86567176958864	DOWN
TXNIP	-2.92997249563235	7.23449607459582	-2.64908181712569	0.0124172950310825	0.255459222004985	-2.86600734899993	DOWN
ASCC1	-2.70383271928872	5.74076111079452	-2.64842711797146	0.0124369652423513	0.255620416775115	-2.86732973775662	DOWN
LOC101928766	2.72987441322851	6.22443268366689	2.64813265645532	0.0124458216521153	0.255620416775115	-2.86792443888565	UP
RSAD2	-2.54172796739176	5.4497935158872	-2.64673845652652	0.0124878339153576	0.256092670950148	-2.87073965242552	DOWN
MICAL2	-2.82562929176238	8.44497329383743	-2.64668177800104	0.0124895446209701	0.256092670950148	-2.87085408052353	DOWN
LOC100507387	-2.19336983556257	3.21942952173709	-2.64586156577628	0.0125143250937602	0.256388013612461	-2.87250983806886	DOWN
DYM	-2.85328824731374	4.75262880649895	-2.64533128593651	0.0125303702993562	0.256504050833879	-2.87358014515165	DOWN
MIB2	-3.4134313529952	6.50073942182736	-2.64496034966838	0.0125416054197263	0.256521512177648	-2.87432875873398	DOWN
LCAL1	-2.43078332341297	3.55188646416849	-2.64451226628124	0.0125551896657137	0.256586953069027	-2.87523298360153	DOWN
IFFO1	-2.89175511477147	6.72557100972752	-2.64230855730945	0.0126221967167788	0.257347739684966	-2.87967867837745	DOWN
ADA	-2.43845528277384	4.19183700381338	-2.64188890402591	0.01263499440357	0.257347739684966	-2.88052501888935	DOWN
LOC100505715	-2.32641031786161	4.07022554508921	-2.6418083507951	0.0126374523185571	0.257347739684966	-2.88068746618734	DOWN
DCLK2	-2.82713566611606	6.69106557858802	-2.64153232220222	0.0126458781201693	0.257347739684966	-2.88124409513963	DOWN
TTF2	-2.8709263740623	5.98586853988794	-2.64149018098175	0.0126471649432714	0.257347739684966	-2.88132907244159	DOWN
SH3D19	-3.07696317876673	7.19374039266123	-2.64123664436419	0.0126549094915506	0.257347739684966	-2.8818403088213	DOWN
SCARNA21	2.79449722991645	6.00608381404793	2.64019425433303	0.0126867966113854	0.257784021935946	-2.88394189183636	UP
REN	-2.71735254097477	4.65897162993804	-2.63790169673104	0.0127571889350287	0.258307696302587	-2.8885621873309	DOWN
DICER1	-2.51222816316543	8.46041769840956	-2.63778944536282	0.0127606448558728	0.258307696302587	-2.88878834990597	DOWN
SYNGR3	2.78063444597713	3.80793068228209	2.6377576665451	0.0127616233985997	0.258307696302587	-2.88885237638472	UP
NAV2-AS4	-3.00037628144636	3.58299285227215	-2.63752669888818	0.0127687375117627	0.258307696302587	-2.88931770513552	DOWN
THADA	-2.51894971465617	7.29362031498172	-2.63734811487007	0.0127742406570678	0.258307696302587	-2.88967747997422	DOWN
WT1	-3.06645159783247	6.10732579438495	-2.63571697156926	0.0128246068375111	0.258307696302587	-2.89296289008017	DOWN
CAMK2G	-2.62504673842933	7.99352139108616	-2.63552140250319	0.0128306579217128	0.258307696302587	-2.89335671754883	DOWN
LOC284581	-2.50184673111632	6.09791717017332	-2.63537635581726	0.0128351475056221	0.258307696302587	-2.89364879401036	DOWN
RIPPLY1	-2.53626718486255	3.61766282311201	-2.63530422548461	0.0128373806745469	0.258307696302587	-2.89379403720172	DOWN
MEIS1-AS3	2.58745738707819	5.98960881903572	2.63474051194774	0.0128548457546744	0.258307696302587	-2.89492905949565	UP
MSANTD4	-2.78588599543497	5.76224032765307	-2.6347251483087	0.0128553220618032	0.258307696302587	-2.89495999170545	DOWN
LINC01111	-2.912385849283	4.19790673330361	-2.63430314476666	0.0128684115069712	0.258307696302587	-2.89580958481743	DOWN
GVINP1	-3.30057821304702	7.0331024842228	-2.63419974393689	0.0128716206123627	0.258307696302587	-2.89601774253592	DOWN
SFI1	-2.82724163584412	7.36689963305794	-2.63418471093975	0.012872087231955	0.258307696302587	-2.89604800526712	DOWN
PTPRG	-3.16344534662753	8.42084475320048	-2.63383445091307	0.0128829636311931	0.258307696302587	-2.89675307937798	DOWN
ZC3H8	-2.45731576854508	4.09323540887359	-2.6334845459104	0.0128938375042668	0.258307696302587	-2.89745738176193	DOWN
COL4A5	-2.64624733356813	7.67562147320099	-2.63335344710328	0.0128979138037507	0.258307696302587	-2.89772124784454	DOWN
AMOTL2	-3.03412032654114	7.51926770102518	-2.63326229810968	0.0129007486335354	0.258307696302587	-2.89790470114719	DOWN
UBXN7	-2.84367429993579	6.50811761047323	-2.63226220834612	0.0129318904012453	0.258432397197742	-2.89991730251801	DOWN
DNAJC8	-2.65286371252581	5.64232123577553	-2.63217917047782	0.012934479242842	0.258432397197742	-2.90008438868192	DOWN
LINC01207	-2.15148102934943	2.77047940881207	-2.63188004053001	0.0129438090881273	0.258432397197742	-2.90068626181969	DOWN
LOC400927	-2.12984026792493	2.27329872912751	-2.63171964241823	0.0129488144621501	0.258432397197742	-2.90100897833369	DOWN
ZZEF1	-2.7336269269259	9.44156029224567	-2.63107677109247	0.0129688938607212	0.258575991643922	-2.90230229702703	DOWN
NEUROD2	2.47408766052069	5.19372005685818	2.63037312192764	0.0129909046378648	0.258575991643922	-2.90371766662157	UP
MBOAT7	2.79456420877934	5.73186604760815	2.6298771901674	0.0130064386038601	0.258575991643922	-2.90471507994117	UP
TTLL4	-2.91704051705694	7.58890424692054	-2.62978643046843	0.013009283311909	0.258575991643922	-2.90489760257047	DOWN
KLHL25	-2.40169102808418	3.58038685326343	-2.62953152856542	0.0130172758588743	0.258575991643922	-2.90541020341899	DOWN
MUC2	2.95325939452649	7.80010479164262	2.62946360639581	0.0130194063515904	0.258575991643922	-2.90554678795002	UP
SMG6	-3.14878410049185	8.55317352689191	-2.62914939842511	0.013029266213238	0.258575991643922	-2.90617859998366	DOWN
DNM2	-2.56979602856084	8.10876832980576	-2.62839312234796	0.0130530265473038	0.258839630763067	-2.90769913721642	DOWN
POP5	-2.01555375937713	3.34405333567584	-2.62764796953104	0.0130764766457136	0.259096700049953	-2.90919704911039	DOWN
HEATR5A	-2.5037618770206	6.64852941527228	-2.62699944042735	0.0130969177156177	0.259293784389009	-2.9105005160357	DOWN
ZXDA	-2.44009442167787	3.28360110574026	-2.6261190079678	0.0131247155165253	0.259620710586312	-2.91226976657918	DOWN
PPFIA4	-2.3236742082097	10.72008929373	-2.62581122928028	0.0131344458569245	0.259620710586312	-2.9128881698377	DOWN
PCDHA7	-1.86390490822749	2.12993404745523	-2.62484556468906	0.0131650184430776	0.259871892953328	-2.91482814032721	NOT
HYI	-2.63182283369909	4.7438766230652	-2.62470089082951	0.013169604433686	0.259871892953328	-2.91511874507259	DOWN
CCKAR	-2.29827050455905	3.55227747386636	-2.62430657519272	0.0131821112823791	0.259871892953328	-2.91591075267638	DOWN
TRIP4	-3.15431572084652	5.77367837349547	-2.6238055611055	0.0131980182358752	0.259871892953328	-2.91691696575146	DOWN
SPATA6	-2.82861001992458	5.95249001252197	-2.62343439797279	0.0132098139386187	0.259871892953328	-2.91766231647216	DOWN
ARHGEF40	-3.28330625075347	8.01403481000318	-2.62342037655563	0.013210259735688	0.259871892953328	-2.91769047229608	DOWN
CCBE1	-2.72919494926529	7.01662329565691	-2.62292519523453	0.0132260124671934	0.259974793985214	-2.91868476621225	DOWN
C10orf76	-2.88354751344768	6.75968304423242	-2.62123962111155	0.0132797644293833	0.260823862894438	-2.92206843478792	DOWN
FRMD3	-2.276578860447	8.09147223154415	-2.62074360427848	0.0132956205681865	0.260927873708302	-2.92306389908323	DOWN
DACH1	-2.71669987681639	6.63499094479897	-2.62011824510106	0.0133156363528194	0.261113288099574	-2.92431877811637	DOWN
GIMAP7	-2.75267633124585	5.26854669970899	-2.61974630679694	0.0133275541500959	0.261139736669762	-2.92506504227614	DOWN
BLOC1S2	-2.76381892871502	4.54704436597763	-2.61908076800299	0.013348904247419	0.261350813110325	-2.92640023000675	DOWN
RBM7	-2.23102669174233	3.48829776648161	-2.61824627799109	0.0133757189163024	0.261476615555859	-2.92807406960248	DOWN
RAB17	-2.43164372780302	3.70234178904596	-2.61771944345529	0.0133926733447729	0.261476615555859	-2.92913063815958	DOWN
PLCL2	-2.76307736624912	6.37892702373107	-2.61754480113511	0.0133982980171442	0.261476615555859	-2.92948085517321	DOWN
CASC3	-1.88246581707112	8.93986458389941	-2.61743215693832	0.0134019270869419	0.261476615555859	-2.92970673734137	NOT
OXSR1	-2.40815136654025	8.08295649862795	-2.6167864096501	0.0134227487496693	0.261476615555859	-2.93100152068903	DOWN
MPV17L	2.89227643436893	3.89710018633727	2.61672007808435	0.0134248892579833	0.261476615555859	-2.93113451054066	UP
MINA	-2.88555539127328	6.23027471156682	-2.61655696507268	0.0134301542301333	0.261476615555859	-2.93146153118682	DOWN
HDHD1	-2.7775780237773	4.61956086233082	-2.61625236741453	0.013439991167069	0.261476615555859	-2.93207217688206	DOWN
LINC00473	-2.94083925172127	4.92573911042529	-2.61534030993701	0.0134694858027657	0.261804425401148	-2.93390037369614	DOWN
TTC13	-2.56070782995775	6.42617581118834	-2.61492246641211	0.0134830182540441	0.261804425401148	-2.93473780003112	DOWN
TDRD3	-2.84543225320182	4.93851797487175	-2.61474935105	0.0134886285225701	0.261804425401148	-2.93508472727497	DOWN
CCDC53	-2.28680154968702	3.86675780642378	-2.61392567676027	0.0135153514913718	0.261969430606211	-2.93673519657631	DOWN
GPR89A	-1.99493737790481	2.56444989510993	-2.61383380689742	0.0135183351150607	0.261969430606211	-2.93691926457177	NOT
LINC01602	-1.72186106730391	1.9393729582528	-2.61192549884458	0.0135804484505513	0.26252969461468	-2.9407418002327	NOT
CHD1L	-2.75679706451392	7.33985034861987	-2.61191271983749	0.0135808652814502	0.26252969461468	-2.94076739210161	DOWN
DOCK6	-2.76796214609944	9.88463344935616	-2.61169210841986	0.0135880631407501	0.26252969461468	-2.9412091872512	DOWN
BTN3A3	-3.0708169930201	6.00290769294452	-2.61119692993672	0.0136042321113721	0.26252969461468	-2.94220074524239	DOWN
BRD8	-2.53412596535701	8.84844313874167	-2.61091705726945	0.0136133786095209	0.26252969461468	-2.9427611182336	DOWN
KANK1	-3.12164581189189	8.60999327782304	-2.61088112395671	0.0136145533553268	0.26252969461468	-2.94283306276827	DOWN
DHRS4	-2.51071954655993	4.50929617810543	-2.61066492789062	0.0136216232999846	0.26252969461468	-2.94326591078956	DOWN
FAM53B-AS1	-2.45447156962706	3.58666905866018	-2.61028126800074	0.0136341779285865	0.262566849773589	-2.94403398529077	DOWN
EIF3I	-2.58801132208385	5.29406861033361	-2.60941142679623	0.0136626816678473	0.262910855645773	-2.9457751215099	DOWN
SNORD96A	2.42641075072578	4.92589787326865	2.6079375948627	0.0137111033214999	0.263637308068186	-2.94872443311455	UP
DZIP1	-2.98860426779076	6.49439526319515	-2.60590304463859	0.0137782076750739	0.26450670019472	-2.95279412151007	DOWN
GNL2	-2.87162499719315	6.54720077393624	-2.60559189383358	0.0137884969015492	0.26450670019472	-2.95341634045237	DOWN
TMED6	-1.82749347048182	2.27486584962656	-2.60556615350871	0.0137893484082195	0.26450670019472	-2.95346781221193	NOT
ATP1A2	-2.6745659664935	8.65169060803393	-2.60527028534692	0.0137991394103527	0.26450670019472	-2.95405942383625	DOWN
RFC3	-2.92485822284393	4.55852742447226	-2.60335802890642	0.0138625758069567	0.26533113219402	-2.95788213135082	DOWN
SLC22A16	-2.13136573717986	2.67240009118771	-2.60307661664118	0.0138719339793686	0.26533113219402	-2.95844454402014	DOWN
MANBAL	-2.50688234249064	4.33185249274112	-2.60265297980462	0.0138860327440028	0.26533113219402	-2.95929112691859	DOWN
RFT1	-2.79904719305046	5.27760739971162	-2.60221652141758	0.0139005720635689	0.26533113219402	-2.96016324305887	DOWN
WDR59	-2.74173851761812	7.56736509734482	-2.60214187101597	0.0139030602293139	0.26533113219402	-2.96031239788182	DOWN
PMS2CL	-2.60804389936815	3.89048359573083	-2.60203624571632	0.0139065815198015	0.26533113219402	-2.96052343741553	DOWN
PSTPIP2	-2.76976697341111	5.04363621075638	-2.60001279802418	0.0139741976750192	0.266318185403524	-2.96456526792368	DOWN
SNAPC1	-2.77533463721412	4.93526315392676	-2.59950363955004	0.013991259646536	0.266318185403524	-2.96558200448978	DOWN
FLNB	-3.00760973810082	9.15078117211699	-2.59917161017128	0.0140023963644182	0.266318185403524	-2.96624496636434	DOWN
BCLAF1	-1.96915614264826	8.35519931380982	-2.59914988250467	0.0140031254254315	0.266318185403524	-2.96628834809396	NOT
FAM134B	-2.91022033424971	6.0995257838324	-2.59887928188923	0.0140122082331464	0.266318185403524	-2.96682861387021	DOWN
SLTM	-2.60087870941219	9.01164959045397	-2.59842144313947	0.0140275881540228	0.266384841500748	-2.96774262944829	DOWN
ATPAF1	-2.91403434725557	5.17525315714231	-2.59813322949765	0.0140372779518364	0.266384841500748	-2.96831795947001	DOWN
CD59	-2.55645151520585	7.63608880083324	-2.59517167284563	0.0141372049237041	0.268048226858966	-2.97422751048276	DOWN
BIN2	-2.78837305473415	6.0310235073797	-2.59460556111156	0.0141563809592995	0.268048226858966	-2.97535666652686	DOWN
GGT8P	-2.56744856945727	3.75962651868942	-2.59457323214906	0.01415747677072	0.268048226858966	-2.97542114467625	DOWN
EMX2OS	-2.98202902319438	6.76811200708337	-2.59376247693889	0.0141849834852783	0.268128778628242	-2.97703798392354	DOWN
TAF2	-2.87058297986226	6.70494707732436	-2.59323246107646	0.0142029921531023	0.268128778628242	-2.97809479275845	DOWN
SNORD69	2.43856478794181	3.62774929002733	2.59323192395325	0.0142030104139668	0.268128778628242	-2.9780958636709	UP
EZH1	-2.96076282539503	7.90801242796035	-2.59313553604341	0.0142062877163242	0.268128778628242	-2.97828803897632	DOWN
TAB1	-2.79373283944224	5.63349624733467	-2.59285028228661	0.0142159907723408	0.268128778628242	-2.97885674337556	DOWN
TGFBRAP1	-2.66210689978443	5.80214875493711	-2.59160990890607	0.0142582539384106	0.268511337244596	-2.98132919873829	DOWN
SNORA11	2.63798174604786	10.1896710188954	2.59079337302929	0.0142861390188138	0.268511337244596	-2.98295641192441	UP
AFF4	-2.64207404708134	7.94170158361186	-2.59020904041267	0.014306125155829	0.268511337244596	-2.98412068940939	DOWN
CEP164	-2.76761914344857	8.77003860472862	-2.59012584061668	0.0143089729670887	0.268511337244596	-2.98428645100621	DOWN
PCDHB15	-2.24589683671809	3.08753923084703	-2.59008895987449	0.0143102355101418	0.268511337244596	-2.98435992862398	DOWN
SOX13	-2.23216507660149	8.38884751937131	-2.58968837903546	0.01432395527205	0.268511337244596	-2.98515796526762	DOWN
RUFY2	-2.71626843408371	6.61017992611504	-2.58956208572501	0.0143282832940507	0.268511337244596	-2.98540955076348	DOWN
VEGFA	-2.13349063634655	13.3206482824323	-2.58888262527989	0.0143515888669145	0.268511337244596	-2.98676295491054	DOWN
C17orf51	-2.75701886354689	6.67756460299351	-2.58876061026297	0.0143557777015691	0.268511337244596	-2.98700597092306	DOWN
DPH1	-2.63424990279221	4.55402838273842	-2.58844912626444	0.0143664762180135	0.268511337244596	-2.98762631805254	DOWN
LINC01203	-1.32238098219584	1.44079366073194	-2.58734475794255	0.0144044672172265	0.268511337244596	-2.98982538894995	NOT
PARG	-2.50066199608847	6.57582386461958	-2.5872820697788	0.014406626510919	0.268511337244596	-2.9899501991349	DOWN
TMEM161B	-2.73116849124587	4.59766586014732	-2.58711975801497	0.0144122187280015	0.268511337244596	-2.99027334808345	DOWN
RNU6-14P	2.63269110219727	4.24978706174513	2.58703226532206	0.0144152339934344	0.268511337244596	-2.9904475333878	UP
ARHGAP26	-2.51337707740372	9.27584175237502	-2.58636365982411	0.0144382954190202	0.268511337244596	-2.99177850945988	DOWN
FDPSP2	-2.32670271230047	3.59925874277892	-2.58608841320714	0.014447799070898	0.268511337244596	-2.99232637384198	DOWN
SNORD116-14	-1.85160903186914	2.15562378842581	-2.5858362045543	0.0144565123429984	0.268511337244596	-2.99282835052126	NOT
DAPK2	-2.0162993585576	7.46210632454958	-2.58545553107347	0.0144696729884395	0.268511337244596	-2.99358595608583	DOWN
DEFA6	-1.53238612782911	1.76407418279563	-2.58510732622514	0.0144817208123837	0.268511337244596	-2.99427888279365	NOT
XKR4	-2.29363489441109	4.671362887152	-2.58467096719697	0.01449683182784	0.268511337244596	-2.99514715417824	DOWN
PMFBP1	-3.11945699860555	6.67586323834986	-2.58460407235133	0.0144991496676172	0.268511337244596	-2.99528025412931	DOWN
CCAR2	-2.1793303149355	8.78965896737972	-2.58454900915321	0.0145010578092612	0.268511337244596	-2.99538981117226	DOWN
GPR21	-2.47191881679274	3.56063482335707	-2.58454520883553	0.0145011895127493	0.268511337244596	-2.99539737245881	DOWN
TMEM44-AS1	-2.29053001999077	3.41425852191677	-2.58417595664995	0.0145139915521314	0.268511337244596	-2.99613202059554	DOWN
RASAL2-AS1	2.20640469090537	5.34496392558373	2.58403981404768	0.0145187142721763	0.268511337244596	-2.9964028675453	UP
IQCJ	-2.33248939034417	3.88487201121588	-2.58400167143861	0.0145200376749099	0.268511337244596	-2.99647874822127	DOWN
PRIMPOL	-2.63729116473939	5.08496165031252	-2.58372348261631	0.0145296931316183	0.268511337244596	-2.99703215431702	DOWN
POPDC2	-2.52327676908016	3.95102803362805	-2.58290635292264	0.0145580885809254	0.268746688232424	-2.99865747101409	DOWN
PPP1R12B	-1.53348484731701	9.76820604581043	-2.58250219961698	0.0145721519265363	0.268746688232424	-2.99946123634615	NOT
NPNT	-2.68948686335745	7.97063523354266	-2.58241869567427	0.014575059180486	0.268746688232424	-2.99962729618224	DOWN
DST	-1.54298799501104	12.2832281948445	-2.5815913956377	0.0146038912043561	0.269077512212699	-3.00127232307865	NOT
UBXN11	-2.85200379453156	6.18268168156196	-2.58027844129164	0.0146497567150643	0.269721452247249	-3.00388236520141	DOWN
KLF3	-2.82213814129987	6.17638641684507	-2.57963942040116	0.0146721277275993	0.269842305249408	-3.00515238549666	DOWN
GON4L	-1.52930954416644	10.6812168905572	-2.57923626903729	0.0146862575699087	0.269842305249408	-3.00595352674734	NOT
TCEAL4	-2.97497194142313	7.40926487655598	-2.57912077528038	0.0146903077636133	0.269842305249408	-3.00618302123956	DOWN
RNU2-2P	2.91555409421069	9.30162762019992	2.57884434969361	0.0147000057821638	0.269842305249408	-3.00673227297594	UP
ZFYVE27	-2.7995158922129	6.09933520094006	-2.57819444404988	0.014722830120245	0.270060643363781	-3.00802347708356	DOWN
C17orf105	-2.33501220895855	2.78195169321667	-2.57753365881209	0.0147460700633982	0.270093535050515	-3.00933608831867	DOWN
SMIM17	-2.22753659027663	3.33077809874375	-2.5773887186243	0.0147511721615283	0.270093535050515	-3.00962397547589	DOWN
E2F5	-1.86950181922669	2.91773369071471	-2.5772113634213	0.014757417529472	0.270093535050515	-3.00997623315992	NOT
IFT172	-2.59712761673424	9.18731205805765	-2.57681897537225	0.0147712437120686	0.270146476415833	-3.01075552903923	DOWN
SMC4	-3.01299068547911	6.16336478341068	-2.57608331184965	0.0147971977577722	0.270400830815574	-3.01221638213192	DOWN
SPDYE1	-2.52665011042863	3.08147131859736	-2.5758046694073	0.0148070391813774	0.270400830815574	-3.0127696319266	DOWN
PAG1	-2.65994943984034	7.71321728448835	-2.57530611545973	0.0148246627679801	0.270522723538592	-3.01375942697041	DOWN
EIF4E2	-2.6054517208418	6.8371219595755	-2.57487445390115	0.0148399373755903	0.270564281741453	-3.0146163218509	DOWN
PDIA5	-3.15364204090451	5.73868601313043	-2.57462302286093	0.0148488411057718	0.270564281741453	-3.01511539834407	DOWN
UTP6	-2.7235099571964	6.03408209290753	-2.57428974964568	0.0148606506434369	0.270579923432601	-3.01577688007351	DOWN
FAM95A	-2.38754938145984	2.93808021591252	-2.57346538893327	0.0148898990957677	0.270705981634761	-3.01741284415397	DOWN
APOBEC1	-1.70295703618578	2.06659382700936	-2.57343478213569	0.0148909860515166	0.270705981634761	-3.01747357779659	NOT
RNASE8	-1.64341872621247	1.81550525193087	-2.5727655566291	0.0149147709209214	0.270705981634761	-3.01880142175748	NOT
STX17	-2.59186059379945	6.49154225042591	-2.57268866987537	0.0149175057874016	0.270705981634761	-3.01895396281529	DOWN
GARS	-2.79810555154362	6.28886286147069	-2.57231288090998	0.0149308792794545	0.270705981634761	-3.01969947609618	DOWN
LOC286437	-2.02327581096249	3.37141882027523	-2.57211044587814	0.0149380880730386	0.270705981634761	-3.02010105097652	DOWN
SYT17	-2.79899694542718	4.19474893451556	-2.57171209761992	0.0149522827897593	0.270705981634761	-3.02089120562686	DOWN
CHMP1B2P	-2.74417569494136	5.06630743113656	-2.57146687613482	0.0149610271814472	0.270705981634761	-3.02137758342361	DOWN
KIAA0319L	-2.40999994976829	8.23901634748398	-2.57132244118682	0.0149661798167834	0.270705981634761	-3.02166404537734	DOWN
PRSS50	-2.43593205897566	3.69952158033573	-2.57072757437273	0.014987418609699	0.270891835412175	-3.02284375569633	DOWN
ANGPTL4	-2.35592411382492	3.98291046470548	-2.5696058088146	0.0150275451445157	0.271418556601385	-3.02506792111119	DOWN
VPS13C	-2.03820504065827	9.15722097010228	-2.56922269266239	0.015041272222665	0.271468045345221	-3.02582740038403	DOWN
ATF3	-2.54495631148542	6.40625803478219	-2.56779428112318	0.0150925542836457	0.271652424064938	-3.02865842093856	DOWN
MIR4473	-1.36279148197653	1.45426382732551	-2.5674189486386	0.0151060559864923	0.271652424064938	-3.02940214252749	NOT
TSFM	-2.72459275164469	4.84015073715363	-2.56661792928855	0.0151349080228587	0.271652424064938	-3.03098913533978	DOWN
SFT2D2	-2.28542459298906	3.29908274977363	-2.5658158428944	0.0151638493898215	0.271652424064938	-3.03257793149556	DOWN
SUPT6H	-1.63209794389732	10.7107178195255	-2.5650861829016	0.0151902217300034	0.271652424064938	-3.03402299314236	NOT
INO80C	-2.35752823282102	3.6394834640346	-2.56478696947293	0.0152010485174539	0.271652424064938	-3.0346154986047	DOWN
KLC4	-2.67219713673739	6.37155871421397	-2.5647788380403	0.015201342845793	0.271652424064938	-3.0346315999455	DOWN
MAML3	-2.05079206891485	8.15043126387512	-2.5647643072471	0.0152018688208325	0.271652424064938	-3.0346603728096	DOWN
ZSCAN20	-2.84170465923042	6.49927775570315	-2.56462892863127	0.0152067699633587	0.271652424064938	-3.03492843520173	DOWN
MTERF1	-2.73121553029352	4.38700598530752	-2.56450322519494	0.0152113221372507	0.271652424064938	-3.03517733188977	DOWN
CCDC159	-2.85554969388034	5.5653436561111	-2.56430665176079	0.015218443286874	0.271652424064938	-3.03556653803782	DOWN
ZNF641	-2.9380088496444	6.98164131410055	-2.56428573190867	0.0152192013188792	0.271652424064938	-3.03560795725968	DOWN
FAM74A3	-1.36239230483743	1.54383687072999	-2.56415227167954	0.015224038077005	0.271652424064938	-3.03587219022487	NOT
ARHGEF10L	-2.35873557540014	8.18532636516959	-2.56356930550298	0.0152451820834125	0.271652424064938	-3.03702628230709	DOWN
POU5F2	-2.47760963842672	3.51411664249507	-2.56294033667557	0.015268024944339	0.271652424064938	-3.03827126086419	DOWN
RASA3	-3.21726141685002	6.64038824783923	-2.56277209766308	0.0152741403863099	0.271652424064938	-3.03860424006966	DOWN
SMCR2	-1.99246026823334	2.38730113325378	-2.5627396387068	0.015275320520235	0.271652424064938	-3.03866848136509	NOT
LOC100506476	-1.9023202028492	2.74103630839623	-2.5622211573978	0.0152941827187139	0.271652424064938	-3.03969456690355	NOT
SPEN	-2.23498622199831	10.2218645101206	-2.56200430636712	0.0153020780603371	0.271652424064938	-3.04012368108595	DOWN
KAT2A	-2.79838881552242	6.86676788067565	-2.56179247876408	0.0153097941302934	0.271652424064938	-3.04054283269643	DOWN
RHBDF2	-3.09101802131174	6.26537588027416	-2.5617288896112	0.015312111139765	0.271652424064938	-3.04066865481177	DOWN
CACNA1C	-2.22877308361571	10.0175045210298	-2.56158799402121	0.0153172461292017	0.271652424064938	-3.04094743407696	DOWN
SCARNA5	2.64498577371479	8.66735989241655	2.56149498942039	0.0153206365841353	0.271652424064938	-3.04113144985533	UP
DCTD	-2.57435059057415	4.42726265101599	-2.56145237295564	0.0153221903856735	0.271652424064938	-3.0412157679602	DOWN
SH2B3	-2.50286013343563	7.45568297393973	-2.56133827996753	0.0153263509448974	0.271652424064938	-3.04144150043154	DOWN
LEKR1	-3.08091791532821	5.25949137005812	-2.55991501306698	0.015378339922518	0.272202416394612	-3.04425689734408	DOWN
IL18BP	-2.89068718646346	6.12204258766213	-2.55959179705369	0.0153901689507061	0.272202416394612	-3.04489612148984	DOWN
GTPBP6	3.37114175413301	7.27571366475527	2.55951862688419	0.0153928479890255	0.272202416394612	-3.04504082306249	UP
MYCBPAP	-2.65240975308289	5.98441529815958	-2.55899964883827	0.0154118620861457	0.272202416394612	-3.04606708123992	DOWN
ADIPOR1	-2.76280650659571	6.948603796072	-2.55898320749979	0.0154124648104283	0.272202416394612	-3.04609959118873	DOWN
CALCOCO2	-3.41522544630706	8.31636908503927	-2.55858707051811	0.01542699339352	0.272264394833638	-3.04688284499705	DOWN
FAF2	-2.55282403941463	6.43288856593948	-2.55687693491568	0.0154898586700109	0.273178749477966	-3.05026330157237	DOWN
D2HGDH	-3.04430928186941	6.51469089235882	-2.55551857294515	0.0155399606930045	0.273865946522163	-3.05294738833837	DOWN
RAB40A	-2.46221393624899	3.06404664114449	-2.55522002120341	0.0155509925113564	0.273865946522163	-3.05353719833815	DOWN
HOXA10	-2.42768900266909	3.64899626152241	-2.55321962080282	0.0156250958236497	0.274781120299317	-3.05748801186764	DOWN
PRAMEF10	-1.90595294545184	2.1815709046392	-2.55321677940088	0.0156252013121475	0.274781120299317	-3.05749362228396	NOT
C5orf30	-1.90787886969229	3.00356222311087	-2.55223166242542	0.015661813843282	0.275229087083792	-3.05943852247872	NOT
PLAUR	-2.63023875897875	5.20805012569617	-2.55164741244509	0.0156835651920653	0.275415443330171	-3.06059177432126	DOWN
KDM4A	-2.95823028954129	7.21034594833858	-2.55007985920179	0.0157420619761363	0.276246354621006	-3.06368514806622	DOWN
PIEZO2	-1.41928254585146	11.0142136179637	-2.54966486163817	0.0157575821457303	0.276295250725658	-3.06450389423824	NOT
LAYN	-2.76104270593331	5.19096015740859	-2.54940752399555	0.015767213190998	0.276295250725658	-3.06501155192244	DOWN
RBMXL3	2.73027995292625	3.70574766633211	2.54884822400868	0.0157881640871332	0.276466306353569	-3.06611478838332	UP
TPM3P9	-2.90721679341342	6.6940632237464	-2.54828901266869	0.0158091372858373	0.276637509956422	-3.06721769740027	DOWN
TSC22D1	-2.00174388728095	7.95613623310292	-2.54765515486088	0.0158329411116717	0.27676390916136	-3.06846764396826	DOWN
IDH3A	-2.7354021438502	5.15067774894722	-2.54741434776781	0.0158419930005618	0.27676390916136	-3.06894245615607	DOWN
TRIM4	-2.8488501466528	6.66888218740949	-2.5472023778629	0.0158499648479571	0.27676390916136	-3.06936038509142	DOWN
EFCAB10	-1.46156574392449	1.6219810676805	-2.54666501731588	0.0158701906653039	0.276885983368684	-3.0704197698212	NOT
HNRNPH1	-1.95677003290042	8.93050256006048	-2.54637459264329	0.015881131903976	0.276885983368684	-3.07099227168232	NOT
GLT8D2	-2.46100559054555	5.21955892230469	-2.54566201354563	0.015908006494484	0.276885983368684	-3.07239677409127	DOWN
RAB8A	-2.47536278845196	4.97266283772804	-2.54535989166205	0.0159194135137444	0.276885983368684	-3.07299218523579	DOWN
TUSC3	-2.54210063828465	4.69040991470284	-2.54531196132549	0.0159212238800953	0.276885983368684	-3.07308664055093	DOWN
LOC101928791	-1.48721097032286	1.78978081996222	-2.54523334000881	0.0159241938791849	0.276885983368684	-3.07324157550902	NOT
SP140L	-2.77966804956432	6.56702052827899	-2.54440111596918	0.0159556632617012	0.277238064606268	-3.07488141103463	DOWN
ZBTB5	-2.71568613207939	4.52978764665028	-2.54334489509785	0.0159956851937463	0.277738151628309	-3.07696212788906	DOWN
GALNT14	-2.97266977274412	6.59137240758983	-2.54267636497713	0.0160210646166227	0.277773846346993	-3.07827882591922	DOWN
SLC9A9	-2.47229901184676	4.5653791354977	-2.54216441046678	0.0160405250070783	0.277773846346993	-3.07928699382462	DOWN
KLHL36	-2.98746451842981	6.05780182811033	-2.5414870890043	0.0160663047471921	0.277773846346993	-3.08062061386864	DOWN
FAM83H	2.69902090117582	5.61057422014303	2.54137140080721	0.0160707118016205	0.277773846346993	-3.08084837703637	UP
DNAJC11	-2.6824894790104	7.04261835462793	-2.54102648361289	0.0160838577648505	0.277773846346993	-3.0815273999018	DOWN
BTN3A2	-2.66400900751442	6.77339930670606	-2.54099565843772	0.0160850330983127	0.277773846346993	-3.08158808119154	DOWN
SLAMF9	-1.99936254087909	2.19461347720548	-2.54087966313743	0.0160894565927757	0.277773846346993	-3.08181642103979	NOT
ZMYM5	-2.38988354556156	4.68676112339676	-2.540529245021	0.016102826628748	0.277773846346993	-3.08250618842396	DOWN
MSMP	-1.65942507652003	2.07808521213723	-2.54039159800467	0.0161080812810258	0.277773846346993	-3.08277711806432	NOT
ZNF76	-2.71699604607656	5.20320352743695	-2.53981201786161	0.0161302239708752	0.277773846346993	-3.08391779965318	DOWN
WNT7B	2.78132883097413	4.74718743867439	2.53958789295701	0.0161387941039942	0.277773846346993	-3.08435885955838	UP
MKKS	-2.33515871803618	3.87323555131918	-2.53857853622742	0.016177442034229	0.277773846346993	-3.08634488769305	DOWN
ADCK2	-2.37452378304963	4.72246726777354	-2.53812040102997	0.0161950119575729	0.277773846346993	-3.08724615771075	DOWN
TIMP1	-2.22298374888449	3.40043155835476	-2.53703462980834	0.0162367224531027	0.277773846346993	-3.08938173823744	DOWN
FAM166B	-2.00071804306511	2.790102090567	-2.53700388246326	0.0162379050668406	0.277773846346993	-3.08944220611633	DOWN
BUD13	-2.82445429630739	5.7604913228629	-2.53692056969514	0.0162411098661203	0.277773846346993	-3.08960604707992	DOWN
KIAA1671	-2.93639552218796	8.93326152228339	-2.53664556336976	0.016251692688439	0.277773846346993	-3.09014684396871	DOWN
TENM2	-3.03480222533416	7.82587471644582	-2.53640807214821	0.0162608369547738	0.277773846346993	-3.09061383793695	DOWN
XPNPEP1	-2.68051987781093	6.19573484769745	-2.53617871665406	0.0162696724587149	0.277773846346993	-3.09106480781743	DOWN
NCOA5	-2.84800616896726	6.78179726402021	-2.53602994046823	0.0162754061523611	0.277773846346993	-3.091357324943	DOWN
BAZ2A	-1.42549027313534	11.0027060328812	-2.53509286030694	0.0163115630807015	0.277773846346993	-3.09319952035768	NOT
GM2A	-2.6813471093365	5.01303940996463	-2.53469855615376	0.0163267992497648	0.277773846346993	-3.09397454949174	DOWN
ACSS2	-2.91422004307717	6.80319754066176	-2.53390286679294	0.0163575850717256	0.277773846346993	-3.09553829326244	DOWN
PHC1	-3.09350177283909	6.73874535693395	-2.53369053472173	0.016365809379746	0.277773846346993	-3.09595553031148	DOWN
LMX1B	-2.45353265795815	7.63228262843266	-2.5336417277199	0.0163677003703016	0.277773846346993	-3.09605143397687	DOWN
POLR3F	-2.46845508710422	3.56916381015448	-2.53362864569496	0.0163682072576617	0.277773846346993	-3.09607713939572	DOWN
RBM19	-1.42256755749673	10.2694707132056	-2.53358706507323	0.0163698184719716	0.277773846346993	-3.09615884234228	NOT
LINGO2	-2.4552690222202	4.96506508382186	-2.53358455381488	0.0163699157858029	0.277773846346993	-3.09616377675804	DOWN
LOC102467217	-2.30271040004359	2.68465612464554	-2.53356178295674	0.0163707982041446	0.277773846346993	-3.0962085194765	DOWN
GNA14	-2.9389615506768	5.38476101703794	-2.53323530456898	0.0163834547349908	0.277773846346993	-3.09684999253446	DOWN
NPIPB15	-2.33794898149537	3.8796987860821	-2.5324918076468	0.0164123113401873	0.277773846346993	-3.09831063854035	DOWN
NT5DC2	-2.79231944037521	5.95969027470998	-2.5321202254532	0.0164267507005379	0.277773846346993	-3.09904053294641	DOWN
LOC101929771	-2.19872488064038	2.60721875582751	-2.53211757567582	0.0164268537105164	0.277773846346993	-3.09904573762799	DOWN
SNX29P1	-1.69088276840207	2.20101388003201	-2.5320864853106	0.0164280623914686	0.277773846346993	-3.09910680493446	NOT
SETBP1	-2.82721800605145	8.72689826971632	-2.53208644749333	0.0164280638617173	0.277773846346993	-3.0991068792144	DOWN
NAPSA	-2.42445861265335	3.81338114372505	-2.53199931103894	0.0164314518480199	0.277773846346993	-3.09927802901088	DOWN
NOL8	-2.87545995889165	7.07017627676601	-2.53140380366768	0.0164546232073657	0.277773846346993	-3.10044759973001	DOWN
POU3F3	1.51258509217363	7.15863802177017	2.53126832610279	0.0164598988712905	0.277773846346993	-3.10071365197585	NOT
ACBD5	-2.54351813866441	4.92074777655708	-2.53085120904084	0.0164761516936482	0.277773846346993	-3.10153273402486	DOWN
PPP1R32	-2.89546273378648	4.78674169189504	-2.53080548913735	0.0164779340510165	0.277773846346993	-3.10162250781234	DOWN
STARD13	-1.94298690962144	8.53902726123258	-2.53077838059116	0.0164789909418068	0.277773846346993	-3.1016757365912	NOT
CDH26	-2.9155621810507	5.87642118425991	-2.53051884588524	0.0164891126717259	0.277773846346993	-3.10218532565707	DOWN
NAV2-AS5	-3.0208366656509	4.22562390666084	-2.53044399678562	0.0164920328128305	0.277773846346993	-3.10233228358529	DOWN
GSN	-2.33516214695381	8.66908652884395	-2.53017559427781	0.0165025081008259	0.277773846346993	-3.10285923952564	DOWN
SCPEP1	-2.27009699075712	4.72670135982768	-2.52978054251491	0.016517937420789	0.277773846346993	-3.10363478198314	DOWN
SLC38A9	-2.57399831686803	4.18399236092509	-2.52942796730429	0.0165317189576117	0.277773846346993	-3.10432687200628	DOWN
TMEM145	2.91092265077452	4.71130410327465	2.52942555402674	0.01653181332475	0.277773846346993	-3.10433160895551	UP
IRF9	-2.67337471846679	5.95648706528659	-2.52914418678654	0.0165428191106529	0.277773846346993	-3.10488387648701	DOWN
LINC01572	-2.95059938066704	5.61464606504996	-2.5289961620134	0.0165486118594291	0.277773846346993	-3.10517440379743	DOWN
C11orf63	-2.35314285740814	7.00936223371238	-2.52859999982008	0.0165641243054675	0.27784547409334	-3.10595189574237	DOWN
C11orf57	-2.58084493124154	5.19786552292425	-2.52801346545115	0.0165871156676148	0.277860708140805	-3.10710286230943	DOWN
PDE4D	-1.95027230091091	8.05334682895019	-2.5274929135842	0.0166075451735112	0.277860708140805	-3.10812420811988	NOT
LOC284080	-2.87907813419512	5.22626081243192	-2.5272750549356	0.0166161020878183	0.277860708140805	-3.10855161674514	DOWN
GPKOW	-2.76574123037679	5.71238965269939	-2.52711283842477	0.0166224761576768	0.277860708140805	-3.10886984795573	DOWN
VPS26B	-2.48347218718732	6.00068474676945	-2.52700298958997	0.0166267937896399	0.277860708140805	-3.10908533854373	DOWN
KIAA0100	-2.59946869094796	8.20605445686344	-2.52685767035174	0.0166325071774425	0.277860708140805	-3.10937040231236	DOWN
MTFR1L	-2.65734164314417	6.22229063921814	-2.52648954985934	0.0166469883221984	0.277900456719271	-3.11009247488056	DOWN
YBX3	-2.65314444945543	6.72333110369702	-2.52622553551279	0.0166573812692748	0.277900456719271	-3.11061030085116	DOWN
CHD6	-1.50534397134587	11.07905747896	-2.52576125585534	0.0166756721447406	0.278017886202599	-3.11152083478961	NOT
UACA	-1.80756170755486	9.97999818917287	-2.52527185730511	0.0166949725954446	0.278098299285764	-3.11248051602624	NOT
APC2	2.65319635612708	6.20816729697743	2.52452843777293	0.0167243301790601	0.278098299285764	-3.11393809078663	UP
SETX	-2.34392737211943	8.34399706236128	-2.52442353616252	0.0167284765539697	0.278098299285764	-3.11414374262441	DOWN
PGCP1	-2.15004583817304	2.70800470734348	-2.52422800662324	0.0167362076395388	0.278098299285764	-3.11452704928705	DOWN
TRIB2	-2.88570697420723	7.10964900133784	-2.52368940712901	0.0167575204276856	0.278098299285764	-3.11558279598408	DOWN
PLA2G12B	-2.3717338269071	3.58313008758783	-2.52366764896116	0.0167583819387547	0.278098299285764	-3.11562544268309	DOWN
KIAA0391	-2.50123847797865	4.9547526554934	-2.5229226234178	0.0167879056728181	0.278098299285764	-3.11708557512208	DOWN
CPM	-1.38481707828718	8.71956445950631	-2.52259211936385	0.0168010181254882	0.278098299285764	-3.11773322297771	NOT
FOXO1	-2.61713723350502	5.82498628123216	-2.52247409813012	0.0168057027924296	0.278098299285764	-3.11796448147633	DOWN
ANXA4	-2.70730329777851	5.69972680038989	-2.52235856829044	0.0168102897300179	0.278098299285764	-3.1181908515001	DOWN
TACC1	-1.99602008478649	9.12703531931806	-2.52201819112449	0.016823810579566	0.278098299285764	-3.11885775064779	NOT
SNX19	-2.28386396983666	7.58800199982006	-2.52188878446236	0.0168289536398137	0.278098299285764	-3.11911128138151	DOWN
IRF1	-3.16776211919419	6.46693871636273	-2.52126414504794	0.0168537992554371	0.278098299285764	-3.12033494484742	DOWN
LINC00486	-2.76871768955493	3.54702032429421	-2.52117957211623	0.016857165812233	0.278098299285764	-3.12050060767761	DOWN
PRKAB1	-2.69496016470822	5.82812885766515	-2.52110075538228	0.0168603037908951	0.278098299285764	-3.12065499198633	DOWN
EXOC8	-2.7265448237124	5.78109478224532	-2.52109377609674	0.0168605816873108	0.278098299285764	-3.12066866269349	DOWN
LY9	-3.08808726312359	5.18685709950162	-2.5197755011739	0.016913147394418	0.278779216691981	-3.12325040706508	DOWN
SNORA14B	2.61544452802294	9.0495686668838	2.51923548936598	0.0169347235984272	0.278941472675448	-3.12430773186177	UP
RAB23	-2.48475826294792	4.14684885753881	-2.51864686689666	0.0169582708474776	0.278941472675448	-3.12546007005532	DOWN
IGF2	2.8801390235543	9.63533563243083	2.51818180906478	0.0169768962845929	0.278941472675448	-3.12637038597513	UP
CCL17	-2.40865091111554	3.22274114334484	-2.51800267549627	0.0169840755464119	0.278941472675448	-3.12672099792605	DOWN
NOD1	-2.79284008449649	7.27631944693243	-2.51761789296378	0.0169995061768286	0.278941472675448	-3.12747406568926	DOWN
OR4C3	-1.42076442138085	1.53858397387374	-2.51760216812359	0.0170001370515143	0.278941472675448	-3.12750483961542	NOT
ZNF582-AS1	-2.43447247476503	4.10660860614343	-2.51755529072343	0.0170020178828406	0.278941472675448	-3.12759657919357	DOWN
BMPR2	-2.8279061699237	7.79535091166687	-2.5167108292302	0.0170359324143055	0.279260532587346	-3.12924901273682	DOWN
DENND5B	-2.79886936000965	6.93752109498413	-2.5162384810207	0.0170549295439539	0.279260532587346	-3.13017314451477	DOWN
HCAR3	-2.12031972864142	2.99751682222061	-2.51614184582625	0.0170588184619931	0.279260532587346	-3.1303621940478	DOWN
RSRC2	-2.86766488078079	8.50255632178293	-2.51573213881939	0.017075315468292	0.279260532587346	-3.1311636612834	DOWN
RNF216	-1.98396791031466	8.38550349997271	-2.51431611606991	0.0171324450605361	0.279260532587346	-3.133933037476	NOT
HCAR1	-2.39696176951855	3.55476482150796	-2.51390048309018	0.0171492471132907	0.279260532587346	-3.13474571954364	DOWN
CASP12	-2.58865035097676	3.79956349567056	-2.5136008532698	0.01716136909889	0.279260532587346	-3.13533152880018	DOWN
BTC	-2.56725164254309	3.70624939599103	-2.51347824720417	0.0171663315843331	0.279260532587346	-3.13557122427825	DOWN
NOS1AP	-1.88371046834268	8.21192365543347	-2.51320502613206	0.0171773949590153	0.279260532587346	-3.13610534597362	NOT
POMGNT1	-2.88136827189662	6.51496258573177	-2.5129654024434	0.0171871032844455	0.279260532587346	-3.1365737573708	DOWN
USP46	-2.69370917605358	6.79356046017277	-2.51292255966837	0.0171888395853005	0.279260532587346	-3.13665750252669	DOWN
COA4	-2.07659495073729	3.26711003183383	-2.5127631236826	0.0171953025062742	0.279260532587346	-3.13696914545685	DOWN
WBP11P1	-2.69372503722317	3.96276748522191	-2.51267769519301	0.0171987663664035	0.279260532587346	-3.13713612379245	DOWN
PCDHB14	-2.23960185635201	3.99654586472095	-2.51261385115917	0.0172013554621925	0.279260532587346	-3.13726091082913	DOWN
B3GALT5-AS1	-2.57494805371694	3.42662247519471	-2.51247921324319	0.0172068166673924	0.279260532587346	-3.13752406215717	DOWN
LRRC2	-2.92432685134766	6.40077111789596	-2.51205027960543	0.017224225761622	0.279260532587346	-3.13836235767918	DOWN
DYRK4	-2.74008795280734	5.83918205027531	-2.51195829601704	0.0172279611974375	0.279260532587346	-3.13854211583152	DOWN
IL20RB	-2.54375886465149	3.69041389276605	-2.51191735592614	0.0172296240058566	0.279260532587346	-3.1386221213054	DOWN
TALDO1	-2.561397355858	4.49894471602232	-2.51167673462597	0.0172393999752402	0.279260532587346	-3.13909232864297	DOWN
PDGFRA	-2.56698560209928	8.05839824585657	-2.51139497396594	0.0172508538294886	0.279260532587346	-3.1396428913668	DOWN
PFKM	-2.82804192038795	6.79167194044105	-2.5110527868814	0.0172647734744974	0.279260532587346	-3.14031147471036	DOWN
UBR4	-2.3944667933003	11.0413923726011	-2.51061970307287	0.0172824054442122	0.279260532587346	-3.14115757335011	DOWN
KIAA1328	-2.8558944931496	6.37903139014572	-2.50939530439505	0.0173323433847195	0.279260532587346	-3.14354912717508	DOWN
ABCC3	-3.21904101796756	6.4370540294615	-2.50911254312921	0.0173438948107266	0.279260532587346	-3.14410132381334	DOWN
DPF2	-2.87664305903447	5.77045290986541	-2.5090278596056	0.0173473556958959	0.279260532587346	-3.14426669216758	DOWN
PARD3	-3.12295023017091	8.56759835693145	-2.50817855332382	0.0173821006164085	0.279260532587346	-3.14592500346725	DOWN
SMARCC2	-2.26060979924993	10.428981468689	-2.50775500106603	0.0173994519027846	0.279260532587346	-3.14675187522453	DOWN
LOC101929596	-2.52003074815349	4.0244240638521	-2.50736851550232	0.0174152985828213	0.279260532587346	-3.14750630619197	DOWN
ZFP1	-2.62821608122842	5.14798239242618	-2.5068332939326	0.0174372656131923	0.279260532587346	-3.14855095111896	DOWN
CNKSR3	-2.94210076219068	7.35621432694077	-2.50659711339402	0.0174469672262485	0.279260532587346	-3.14901188261883	DOWN
EBNA1BP2	-2.47309100270443	5.97438298570171	-2.50652557247492	0.0174499068976895	0.279260532587346	-3.14915149685779	DOWN
TEX10	-2.89791692683506	4.92408657551279	-2.50642985127176	0.0174538408667105	0.279260532587346	-3.14933829564875	DOWN
ABCF2	-2.5881583443967	7.65316308287426	-2.50625372902412	0.0174610813007319	0.279260532587346	-3.14968198417848	DOWN
DYNC2LI1	-2.65963095945661	5.45518575716663	-2.50600435402564	0.0174713378907564	0.279260532587346	-3.15016859313902	DOWN
R3HCC1L	-2.1868963956354	7.26317012088502	-2.50594784449223	0.0174736628500817	0.279260532587346	-3.15027885667745	DOWN
ICA1	-2.77357873747615	5.7534882947356	-2.50585910086445	0.017477314582814	0.279260532587346	-3.15045201338305	DOWN
RABAC1	-2.43385045548667	3.66178891041284	-2.50555833397315	0.0174896961218278	0.279260532587346	-3.15103884097626	DOWN
MIR4262	-1.27092509995937	1.42364169998646	-2.50538219708615	0.0174969508092698	0.279260532587346	-3.15138248145935	NOT
SLC17A5	-2.31447959118067	3.77544277714303	-2.5052534775482	0.0175022542278952	0.279260532587346	-3.15163360159493	DOWN
MYH11	2.75013645788574	8.48224979629058	2.50520836040812	0.0175041134640923	0.279260532587346	-3.15172161908243	UP
ANKRD30B	-2.74918480796413	4.38500730567336	-2.50474160020703	0.0175233588670504	0.279260532587346	-3.15263214596707	DOWN
PNKD	-2.64651305656987	5.38247062405009	-2.50472842769035	0.0175239022763907	0.279260532587346	-3.15265784051812	DOWN
PCK2	-2.83945281289902	5.17957141270324	-2.50470063335771	0.0175250489341454	0.279260532587346	-3.15271205636553	DOWN
NHS	-2.77336675000865	5.94699442539901	-2.50448005694447	0.0175341512762912	0.279260532587346	-3.15314230079981	DOWN
RSPH14	-2.05925020955771	2.94533542452735	-2.5043860842617	0.0175380304861064	0.279260532587346	-3.15332559145599	DOWN
ROBO4	-2.83984145625184	7.15088206542969	-2.50408883117675	0.017550306335304	0.279260532587346	-3.1539053448694	DOWN
OR4F13P	-2.04483386993409	2.39009999081717	-2.50403138629924	0.0175526795818419	0.279260532587346	-3.15401737852933	DOWN
ATF4	-2.83319347126535	6.44328837672024	-2.50284762701845	0.0176016503825436	0.279824876314531	-3.1563256748174	DOWN
C2orf68	-2.6064350662764	5.87219706031746	-2.50257338812583	0.0176130132115476	0.279824876314531	-3.15686033278776	DOWN
GABPB1	-2.04326003166455	3.44139725524277	-2.50228191523976	0.0176250974931061	0.279824876314531	-3.15742854904716	DOWN
GBAS	-2.74026881404781	4.64452726624273	-2.50182910890027	0.0176438856477521	0.279824876314531	-3.15831119500379	DOWN
PLEKHM3	-2.45165303214311	7.18303722627729	-2.50104399361023	0.017676505755959	0.279824876314531	-3.15984136080212	DOWN
ZNF25	-2.48970162085573	4.79654671111793	-2.50102497658613	0.0176772965645471	0.279824876314531	-3.15987842057786	DOWN
HEMK1	-2.82892721090722	5.99324636892687	-2.5008235250087	0.0176856757697047	0.279824876314531	-3.16027099193525	DOWN
HINFP	-2.65687636448924	6.12666706641412	-2.50073160014674	0.01768950051597	0.279824876314531	-3.16045012038377	DOWN
FLJ44635	-2.5544359834446	3.45782188148618	-2.50044659534229	0.0177013636236701	0.279824876314531	-3.16100546521967	DOWN
BMI1	2.49079694016046	4.9649084173222	2.50013618168999	0.0177142926590736	0.279824876314531	-3.16161027409796	UP
SEC23IP	-2.49743352200943	6.7879285315785	-2.49998201904305	0.0177207169049241	0.279824876314531	-3.16191062613601	DOWN
SCCPDH	-2.38169589672856	5.03034828364894	-2.499901953947	0.0177240542104679	0.279824876314531	-3.1620666106859	DOWN
SLC30A1	-2.63241885891026	4.28053744969538	-2.49940041607105	0.0177449726359254	0.279889484015301	-3.16304364458604	DOWN
HOOK2	-2.55551876339675	6.93420124053435	-2.49906345086595	0.0177590396890248	0.279889484015301	-3.16370000766955	DOWN
ROCK2	-3.21495154847938	7.08551626610676	-2.49898945489326	0.0177621301172087	0.279889484015301	-3.16384413429734	DOWN
TYW5	-2.41703309224025	4.57489201714941	-2.49814047779489	0.0177976228076129	0.280117648120724	-3.16549754431927	DOWN
RAD51D	-2.55085381609651	4.49550654193351	-2.49731834344749	0.0178320552910279	0.280117648120724	-3.16709833299038	DOWN
FRMD1	-2.72289650162641	7.655196321636	-2.49725809715586	0.0178345809167284	0.280117648120724	-3.16721562601866	DOWN
DPEP2	-2.72225301835182	4.66039831476673	-2.49707625793934	0.0178422059117949	0.280117648120724	-3.16756963631482	DOWN
EXOG	-2.51055213471819	5.15291065766974	-2.496530096147	0.0178651258888859	0.280117648120724	-3.16863282155529	DOWN
DDX46	-2.21873030636975	8.99332126311863	-2.49633208793867	0.0178734420788934	0.280117648120724	-3.1690182370629	DOWN
PHF21A	-2.40330786382817	8.18586598775286	-2.4962088978839	0.0178786177563772	0.280117648120724	-3.16925801193372	DOWN
FLJ34503	-1.98206775785977	2.46152775181205	-2.49600396867171	0.0178872306486057	0.280117648120724	-3.16965686554131	NOT
UHRF1BP1L	-2.99623387793596	5.82534265147717	-2.49589592511958	0.0178917731020115	0.280117648120724	-3.16986714216272	DOWN
KIZ	-2.73312774320741	5.91420845534215	-2.49545387078364	0.0179103693253706	0.280117648120724	-3.17072741655497	DOWN
SLMAP	-2.37377402728794	6.98075309067787	-2.49505647867432	0.017927101838673	0.280117648120724	-3.17150069085072	DOWN
COMMD4	-2.47766260366687	4.98523222684038	-2.49503207018708	0.017928130044756	0.280117648120724	-3.17154818406619	DOWN
SLC13A1	-2.56532531419004	4.28757882433904	-2.49475599329486	0.0179397635333894	0.280117648120724	-3.1720853443994	DOWN
PPP4R1L	-2.78746225061567	6.00581435950364	-2.49429863914423	0.0179590510230854	0.280117648120724	-3.17297513007071	DOWN
MDN1	-1.6894193481366	11.0609864474501	-2.49347551554819	0.0179938116180084	0.280117648120724	-3.17457625810184	NOT
CCDC148	-2.96933468601909	5.63889927788014	-2.4930106056557	0.0180134720639838	0.280117648120724	-3.1754804436588	DOWN
HDAC9	-2.88480089979314	7.15521640160074	-2.49283827068284	0.0180207648926246	0.280117648120724	-3.17581558380057	DOWN
SHANK3	-2.63316637944187	11.5090625181791	-2.49224296908732	0.0180459775505376	0.280117648120724	-3.17697315309492	DOWN
LOC100506314	-2.76188819290583	5.0462626756594	-2.49221838822899	0.0180470193123959	0.280117648120724	-3.17702094696534	DOWN
PREX1	-2.87733238308968	9.2434992506653	-2.49090336351565	0.0181028318477704	0.280117648120724	-3.17957737661787	DOWN
NDUFB8	-2.86820456445227	5.27206736352689	-2.49089292932563	0.0181032753298005	0.280117648120724	-3.17959765737719	DOWN
BBS1	-2.53743820212965	6.11311296715984	-2.49025085971507	0.0181305842417722	0.280117648120724	-3.18084553188	DOWN
ITPRIP	-2.00236044443569	8.34856357650498	-2.49017187961423	0.0181339460807564	0.280117648120724	-3.18099901688224	DOWN
UBE4A	-2.60714017273481	7.25450619655035	-2.48967599290974	0.0181550668795462	0.280117648120724	-3.18196262044857	DOWN
LOC101928909	-2.23339028286714	2.95624561732627	-2.48891835198883	0.0181873798598813	0.280117648120724	-3.18343462395	DOWN
SLC28A1	-2.85538593830576	6.11794068394213	-2.48889309499855	0.0181884579644743	0.280117648120724	-3.18348369021059	DOWN
C15orf27	-2.6510911316101	4.36853162388407	-2.48881228011115	0.0181919079734305	0.280117648120724	-3.1836406855521	DOWN
SNORD29	2.23588189066942	5.3088967658952	2.4882083123109	0.0182177105179957	0.280117648120724	-3.18481388170405	UP
BBS2	-2.67391083696107	5.73361958501949	-2.48815402730641	0.0182200313091325	0.280117648120724	-3.18491932031084	DOWN
N4BP1	-2.86522323434616	6.606189357391	-2.48801107094174	0.0182261442725592	0.280117648120724	-3.18519697957491	DOWN
PAK1	-2.66749577591891	6.54935990789686	-2.48766798147531	0.0182408228067929	0.280117648120724	-3.18586330852193	DOWN
MARK4	-2.84213784650829	7.13958245396234	-2.48694752804594	0.0182716815261653	0.280117648120724	-3.18726233935646	DOWN
PQLC1	-2.68062256225336	4.30174321574689	-2.48691495798984	0.0182730777082363	0.280117648120724	-3.18732558016879	DOWN
C14orf159	-2.79255319899499	7.10470820905438	-2.48685854296733	0.0182754962849252	0.280117648120724	-3.18743511914635	DOWN
LRP2BP	-2.70677078471463	5.29819928345759	-2.48669125602626	0.018282669792834	0.280117648120724	-3.18775992462494	DOWN
THBS1	-2.31441885560046	8.06403187481481	-2.48654011000609	0.0182891533735677	0.280117648120724	-3.18805337864889	DOWN
TUT1	-2.49566339835357	5.22461304201801	-2.48645094047941	0.018292979390239	0.280117648120724	-3.18822649825837	DOWN
LINC00494	-2.66591683554756	5.18831982030709	-2.48642396814131	0.0182941368428273	0.280117648120724	-3.18827886334762	DOWN
CLUAP1	-2.51116470096351	5.83536235635284	-2.48483453398934	0.018362462190498	0.280117648120724	-3.19136400143615	DOWN
METTL13	-2.60358821866903	6.25390969690693	-2.48464710702757	0.0183705345484001	0.280117648120724	-3.19172771863792	DOWN
RBMXL1	-2.55125843119328	4.96750594634844	-2.48439354238929	0.0183814605887889	0.280117648120724	-3.19221975314356	DOWN
CASP2	-2.55755078727864	5.73969459071173	-2.48435804340485	0.0183829907067388	0.280117648120724	-3.19228863525895	DOWN
LINC00693	-2.1066182514918	3.35362460336057	-2.48395757694661	0.0184002601581781	0.280117648120724	-3.1930656550262	DOWN
COQ6	-2.54009139194941	4.45583155258589	-2.48375535801979	0.0184089861611334	0.280117648120724	-3.19345798697136	DOWN
NUGGC	-3.21420194110024	6.29462661131822	-2.48367529062139	0.0184124422185973	0.280117648120724	-3.19361332279921	DOWN
SNORD12B	-1.90791753758886	2.58424272251869	-2.48324277955869	0.018431121560612	0.280117648120724	-3.19445236570481	NOT
BMP6	-2.24565567493691	4.40473061687673	-2.48313971827624	0.0184355751450873	0.280117648120724	-3.19465228385161	DOWN
GTF2A1	-2.18752601800224	6.59688105363887	-2.48287219363506	0.018447140282342	0.280117648120724	-3.19517120278039	DOWN
BCL11B	2.47437888201484	6.5653301310094	2.48265731998944	0.0184564341210962	0.280117648120724	-3.19558796812295	UP
SLC35D2	-2.29423791895283	4.78278007764534	-2.48259554110282	0.018459107011022	0.280117648120724	-3.19570778910518	DOWN
SEMA3G	-2.80916987959487	7.6846180406607	-2.48184553778271	0.018491584524844	0.280117648120724	-3.19716227683603	DOWN
RPUSD3	-2.21488034811509	4.48534703424109	-2.48112609963899	0.0185227876558511	0.280117648120724	-3.19855722213122	DOWN
LINC01282	-2.27645091163502	2.6828765080588	-2.48066012665469	0.0185430233463923	0.280117648120724	-3.19946057480714	DOWN
RBMS3-AS3	-2.06930605766254	3.85179022769366	-2.47990085165117	0.0185760395773671	0.280117648120724	-3.20093229852925	DOWN
HLCS	-2.68032117559905	6.62067940611071	-2.47955531857141	0.0185910825216286	0.280117648120724	-3.2016019582937	DOWN
RHOJ	-2.55513458135959	6.06169819713007	-2.47917043428976	0.0186078517753262	0.280117648120724	-3.20234781146263	DOWN
TBC1D1	-1.98712590775251	9.01798023486854	-2.4789912777831	0.018615662277042	0.280117648120724	-3.20269496673381	NOT
KIAA0141	-2.70191102737488	7.36643120183461	-2.47890329314815	0.0186194991519399	0.280117648120724	-3.20286545043416	DOWN
GPATCH2L	-1.43559446935367	8.56012714134522	-2.47857834118995	0.0186336760867286	0.280117648120724	-3.20349506064245	NOT
NFKBIZ	-2.093453820249	7.35570283435557	-2.47856129296959	0.0186344201357405	0.280117648120724	-3.20352809092206	DOWN
SCARNA15	2.45969416609089	3.98821969386214	2.47850021826585	0.0186370858908793	0.280117648120724	-3.20364641963377	UP
VDAC3	-2.44906551997267	4.80596799052622	-2.47816792952758	0.0186515955680844	0.280117648120724	-3.20429017678852	DOWN
TCEAL2	-2.51910305019334	6.17218364825562	-2.47753419046793	0.0186792970225366	0.280117648120724	-3.20551779151693	DOWN
PABPC1L	-2.64020200394036	6.50301250780416	-2.47710057138191	0.0186982727112054	0.280117648120724	-3.20635763701739	DOWN
CCNL2	-2.63087528407439	8.1780019380871	-2.47706070779238	0.0187000180752535	0.280117648120724	-3.20643484114502	DOWN
COPS3	-2.49574659212228	4.47197325402836	-2.47704988406188	0.0187004920008829	0.280117648120724	-3.20645580341009	DOWN
HERC6	-2.83134079923287	5.51573236065705	-2.47704781557501	0.0187005825724744	0.280117648120724	-3.2064598094316	DOWN
DCTN1	-2.67888625600911	8.80631983755851	-2.47682718812052	0.0187102453611246	0.280117648120724	-3.20688708435956	DOWN
FBXO9	-2.65659932583118	5.99258351493702	-2.47649656380642	0.0187247342267656	0.280117648120724	-3.20752733691993	DOWN
ACTN1-AS1	-2.17820692977276	2.60566401257645	-2.47636527854241	0.0187304903571769	0.280117648120724	-3.20778155490297	DOWN
NR4A1	-2.31792613622245	6.82242530084816	-2.47636025537881	0.0187307106272131	0.280117648120724	-3.20779128147624	DOWN
PHKA2-AS1	-1.77522844026096	2.48781302208712	-2.47635556875341	0.0187309161418996	0.280117648120724	-3.20780035638423	NOT
NPHS2	-3.48688571636384	8.75089584901792	-2.47613674541229	0.0187405141325539	0.280117648120724	-3.20822406074043	DOWN
FAM106CP	-1.58703634686848	1.72670215524886	-2.47583816171024	0.0187536178235124	0.280117648120724	-3.20880216473497	NOT
PITPNC1	-2.74085007645326	7.08183183361245	-2.47577780952568	0.0187562674680399	0.280117648120724	-3.20891901036088	DOWN
LOC100506675	-2.40835164234649	3.16571970135884	-2.47573022814794	0.0187583566769632	0.280117648120724	-3.20901112959964	DOWN
YARS2	-2.24356701687015	3.60310244841155	-2.4751877281815	0.0187821919017122	0.280117648120724	-3.21006134766706	DOWN
RCN3	-2.70477104413846	5.16741409436359	-2.47513163137687	0.0187846581468083	0.280117648120724	-3.21016993616986	DOWN
PYGL	-2.75477143542503	5.92783012682517	-2.47492907454856	0.0187935658425818	0.280117648120724	-3.21056201906318	DOWN
TMEM159	-2.372109104557	3.73724367229827	-2.47466776062318	0.0188050631703651	0.280117648120724	-3.21106780548504	DOWN
CCZ1	-2.15645841282023	3.49832859750907	-2.47423820818213	0.0188239766762392	0.280117648120724	-3.21189915086024	DOWN
LZTFL1	-2.55175537072858	4.69749294037584	-2.47415419161039	0.0188276780227895	0.280117648120724	-3.21206174355	DOWN
MGME1	-2.50463167221249	4.17887778613714	-2.47353252021354	0.01885508644452	0.280117648120724	-3.21326471899707	DOWN
LINC00634	2.52978408151766	4.0287586647975	2.47314560141733	0.0188721634668038	0.280117648120724	-3.21401333353925	UP
SDHAF1	-2.15040238581715	3.32795131965459	-2.47295498304511	0.0188805817921156	0.280117648120724	-3.2143821160213	DOWN
SNORA6	2.33125502466922	6.71998283787723	2.47285828708955	0.0188848535132188	0.280117648120724	-3.21456918314275	UP
MIR4489	-1.85940053964339	1.8477606136818	-2.47270391096498	0.0188916751955229	0.280117648120724	-3.21486782795802	NOT
ZNF277	-2.48248121043891	4.97988921502858	-2.47241202429679	0.0189045794573487	0.280117648120724	-3.21543245759213	DOWN
PIK3R1	-2.7983452388259	7.92059710648232	-2.4723578912637	0.0189069735567609	0.280117648120724	-3.21553716852888	DOWN
ASB12	-2.16550836747866	2.28137577469575	-2.47227330101767	0.0189107152193224	0.280117648120724	-3.21570079066666	DOWN
RCOR1	-2.55692522178364	6.13743997017298	-2.47214818047174	0.0189162508930204	0.280117648120724	-3.21594280352894	DOWN
RAI14	-2.4500899745074	8.47607190152043	-2.47190796778917	0.0189268827143862	0.280117648120724	-3.21640740964049	DOWN
MRPS22	-2.65059579732554	5.67129120823609	-2.47096819701485	0.0189685295851803	0.280117648120724	-3.21822478071668	DOWN
KIAA1324L	-2.63026718839237	6.69859592473524	-2.47089385837913	0.0189718275529818	0.280117648120724	-3.21836852096687	DOWN
CAP1	-2.72123565801563	6.26740013689276	-2.47085636086245	0.0189734912962783	0.280117648120724	-3.2184410246274	DOWN
ILDR2	-2.40433335279033	7.05045242874841	-2.47078517524026	0.0189766501289266	0.280117648120724	-3.21857866426117	DOWN
LOC100506990	-2.55053019694495	7.05589608688625	-2.47060731152301	0.0189845448622723	0.280117648120724	-3.21892255808101	DOWN
SLC1A1	-2.4320531360656	5.39411708705033	-2.47059882250071	0.0189849217347247	0.280117648120724	-3.2189389709326	DOWN
EPDR1	-2.48896811998122	4.50602604476442	-2.46995046832565	0.0190137258378697	0.280117648120724	-3.2201924040783	DOWN
BRWD1-AS1	-2.28431997466898	3.1695066001197	-2.46992633857267	0.0190147986098665	0.280117648120724	-3.22023904888884	DOWN
PAWR	-2.64220342107015	8.55013319703962	-2.46983927913426	0.0190186696001978	0.280117648120724	-3.22040733953093	DOWN
LOC100421746	-2.56260887268817	2.9141809287508	-2.46978531698007	0.0190210693227809	0.280117648120724	-3.22051164938288	DOWN
C7	-2.50949684633557	7.50233673014032	-2.46973767191088	0.0190231883519732	0.280117648120724	-3.2206037469606	DOWN
PRSS45	-2.25751288067282	3.82398818435571	-2.46937668691892	0.0190392502927736	0.280117648120724	-3.22130149085725	DOWN
WDR20	-2.73714679197645	5.71332889732961	-2.46936776249753	0.0190396475399496	0.280117648120724	-3.22131873993309	DOWN
PSTK	-2.49404769976179	3.9648122807566	-2.46934375617839	0.0190407161558376	0.280117648120724	-3.22136513902243	DOWN
MIR31HG	-2.35565834891692	3.37477896001583	-2.46877765016677	0.0190659316816269	0.280117648120724	-3.2224592161063	DOWN
NPTN	-2.76133674680251	5.47775013240953	-2.46861973634434	0.0190729709376475	0.280117648120724	-3.22276437702376	DOWN
NIPA2	-2.20120201719142	4.29835917667261	-2.46694800039707	0.0191476371959846	0.280117648120724	-3.22599414849202	DOWN
TRNT1	-2.35431035052911	4.73934865154822	-2.46689338461488	0.0191500810562878	0.280117648120724	-3.22609964145014	DOWN
RABGAP1L	-2.03801698614886	8.84129696305302	-2.46686008068334	0.0191515714278279	0.280117648120724	-3.22616396881839	DOWN
BLVRA	-2.73640788634744	6.51709916615532	-2.46657444073771	0.0191643583518608	0.280117648120724	-3.22671566624468	DOWN
CDK14	-2.83528000917145	6.53612942457587	-2.46615143682872	0.0191833088464675	0.280117648120724	-3.22753259806443	DOWN
HMGN1	-2.87426119222817	5.23641340475631	-2.46598164987142	0.0191909200912177	0.280117648120724	-3.22786047570368	DOWN
MCM9	-2.50914811226796	7.5629359555463	-2.46594778592178	0.0191924384818286	0.280117648120724	-3.227925869028	DOWN
NPHP3-AS1	-2.43518332506947	3.32117305327827	-2.4658036440062	0.0191989027419407	0.280117648120724	-3.22820420920298	DOWN
TUFT1	-2.92129028831258	5.9021187103965	-2.46565531056383	0.0192055570572596	0.280117648120724	-3.22849063222475	DOWN
LRCH4	-2.83970365232345	6.73528078675304	-2.46551450049612	0.019211875822532	0.280117648120724	-3.22876251768506	DOWN
LINC01349	-1.8604434561956	2.33775043235614	-2.46524504743466	0.0192239726661981	0.280117648120724	-3.22928276743827	NOT
PIGS	-2.54765073895093	5.79778201016768	-2.46522934714473	0.0192246777308834	0.280117648120724	-3.22931307982176	DOWN
MAP3K3	-2.70875566357493	7.31038570150644	-2.46509395764911	0.0192307587502403	0.280117648120724	-3.22957446967355	DOWN
PKHD1	-2.1702152195922	9.86092882201573	-2.4650565779011	0.0192324379716686	0.280117648120724	-3.22964663527175	DOWN
WIPF1	-2.9289742681759	5.77184635611778	-2.46475270916428	0.0192460937354856	0.280117648120724	-3.2302332599107	DOWN
RCCD1	-2.46518118444747	4.76532325877075	-2.46442574991329	0.0192607970873752	0.280117648120724	-3.23086440866731	DOWN
ATG16L2	-2.87396404464479	7.58611627063322	-2.4641227206757	0.0192744334826743	0.280117648120724	-3.23144931523165	DOWN
PCAT19	-2.59200849405226	4.39807344431193	-2.46408393623775	0.0192761794300253	0.280117648120724	-3.23152417351316	DOWN
TAF1	-2.12759607185688	9.97960468044571	-2.4637752305598	0.0192900815006402	0.280117648120724	-3.23211998247044	DOWN
FAM183A	-2.18968093956161	2.94968061285634	-2.4637621129015	0.0192906724366961	0.280117648120724	-3.23214529877172	DOWN
DNALI1	-2.5520477947509	5.89984844724534	-2.46375046085264	0.0192911973625503	0.280117648120724	-3.2321677864602	DOWN
RBMX	-3.00708313791289	6.61537886561215	-2.46365886522409	0.0192953242090413	0.280117648120724	-3.2323445575913	DOWN
XYLB	-2.87773679544305	6.71695501149137	-2.46325937680317	0.0193133326283615	0.280117648120724	-3.23311548342623	DOWN
SPICE1	-2.79584672195455	6.28899380896415	-2.46322582875913	0.0193148456302506	0.280117648120724	-3.23318022015453	DOWN
NSRP1	-1.69305566601141	8.92631708566764	-2.46319403596069	0.0193162795714144	0.280117648120724	-3.23324156930419	NOT
COPS7A	-2.55175698937727	5.15155270894672	-2.46297800812885	0.0193260255900841	0.280117648120724	-3.23365841494793	DOWN
OSGEP	-2.49239113686278	4.97465942469318	-2.46297325364093	0.0193262401376961	0.280117648120724	-3.23366758890344	DOWN
CPSF3L	-2.81535641906481	6.81091732509654	-2.4628322364971	0.0193326045669904	0.280117648120724	-3.23393968131135	DOWN
UBN2	-2.02352379553895	9.14794953564423	-2.46271018179355	0.0193381147254597	0.280117648120724	-3.23417517752038	DOWN
LINC01279	-2.52717723731395	3.48855069455372	-2.46264334372631	0.0193411327381397	0.280117648120724	-3.23430413378148	DOWN
UGT1A1	-1.94815590137147	2.36073841661416	-2.46223567886974	0.019359549807713	0.280220126917969	-3.23509062624312	NOT
HRAT13	-2.86500200020173	4.2921669344593	-2.46186716942241	0.0193762117575707	0.280297096080829	-3.23580150463936	DOWN
CAST	-2.33239463626762	8.56192145386988	-2.4613401280616	0.0194000644364939	0.280461690237217	-3.23681808077801	DOWN
MESDC2	-2.26852213034059	8.15299652210767	-2.46072541763316	0.0194279187457719	0.280461690237217	-3.23800357690326	DOWN
ADD1	-2.04214096561196	8.91767939041472	-2.46046697281008	0.0194396405478858	0.280461690237217	-3.23850194148157	DOWN
MIR126	-2.43037756585786	2.83078894579922	-2.46010163104878	0.019456221711406	0.280461690237217	-3.23920637944583	DOWN
MAP4	-2.81116208789149	7.99503467497355	-2.45995499264189	0.0194628805838986	0.280461690237217	-3.23948910281135	DOWN
PCDHB10	-2.16783082951173	3.86994650431147	-2.45989914172692	0.0194654173305735	0.280461690237217	-3.23959678220581	DOWN
RBM15	-2.82289598581086	6.78501220971993	-2.45978576776409	0.0194705677021266	0.280461690237217	-3.23981535992888	DOWN
DCAF6	-2.86853092476942	6.33768695200285	-2.45902870660897	0.0195049915648041	0.280461690237217	-3.2412747568085	DOWN
RGL3	-2.66340576918787	7.84122171510738	-2.45831554746319	0.0195374700888922	0.280461690237217	-3.24264925513087	DOWN
BHMT	-2.86555070144637	5.87615841460625	-2.45800216790723	0.019551757581019	0.280461690237217	-3.24325316100942	DOWN
BATF2	-2.5066224466759	4.28845269440219	-2.4576447915519	0.0195680626203688	0.280461690237217	-3.24394179069603	DOWN
CCDC130	-2.94491648213071	5.95444476137461	-2.45753680991019	0.0195729916506686	0.280461690237217	-3.24414984802424	DOWN
GATS	-2.71335600699058	7.20189190260141	-2.45742155202928	0.0195782540715893	0.280461690237217	-3.24437191851217	DOWN
WDR49	-2.52664761962945	5.2508418556573	-2.4573811971921	0.0195800968903237	0.280461690237217	-3.24444966966561	DOWN
LOC100507291	-2.1855280890792	4.14699188666005	-2.45719723327458	0.0195884996812044	0.280461690237217	-3.24480410005456	DOWN
TOPORS	-2.58734137896813	6.79499588158494	-2.45683864472082	0.0196048881577689	0.280461690237217	-3.24549491770412	DOWN
DZIP1L	-2.48100675883055	7.92970851696861	-2.4567317064796	0.0196097779539234	0.280461690237217	-3.24570092053009	DOWN
LOC102724301	-2.45015896900837	3.26426926060767	-2.45596906837715	0.0196446822497989	0.280461690237217	-3.24716987539059	DOWN
UBE2Z	-2.42510483204161	6.00269150620554	-2.45592467429235	0.0196467158195314	0.280461690237217	-3.2472553758535	DOWN
ARID5B	-2.89873336483874	8.21278958451155	-2.45584477236142	0.0196503763900439	0.280461690237217	-3.24740925984969	DOWN
CNIH3	-2.50303289184751	3.75593110196464	-2.45569024017668	0.0196574577875119	0.280461690237217	-3.24770686578436	DOWN
PKIG	-2.554027332817	5.40295111576331	-2.45563621822845	0.0196599338796865	0.280461690237217	-3.24781090111226	DOWN
C18orf8	-2.51933555814296	5.46210037625691	-2.45563193087383	0.0196601304024955	0.280461690237217	-3.24781915762466	DOWN
ADAMTSL3	-2.94909282939409	6.406751961566	-2.45540490511632	0.0196705393247357	0.280461690237217	-3.24825634639966	DOWN
PTK2	-2.63830591693514	8.28777022422605	-2.45463927617893	0.0197056798664984	0.280461690237217	-3.24973054114091	DOWN
GNAQ	-2.6498732417325	8.00134755115153	-2.45443453610383	0.0197150866684532	0.280461690237217	-3.25012471089289	DOWN
SPECC1	-2.58512468320671	8.12160132011876	-2.45438029936655	0.0197175792681323	0.280461690237217	-3.25022912496184	DOWN
CCL13	-1.92946825702672	2.39360430627591	-2.45416043509347	0.0197276866920181	0.280461690237217	-3.25065238209031	NOT
GLYCTK	-2.59191877264654	4.8405805092258	-2.4541452288684	0.0197283859154847	0.280461690237217	-3.2506816544302	DOWN
EML3	-2.86458618716931	6.97269559550346	-2.4541055803628	0.0197302091678467	0.280461690237217	-3.25075797817588	DOWN
ICT1	-2.32779015396215	3.80783363495952	-2.45390419770273	0.0197394722082937	0.280461690237217	-3.25114562924633	DOWN
OPHN1	-3.02000149772923	6.69497651159	-2.45305197095381	0.0197787162877781	0.280765766439934	-3.25278589089347	DOWN
LOC100130357	-1.90532076098131	3.01756748033032	-2.45278951845265	0.0197908162852426	0.280765766439934	-3.25329095229915	NOT
PRPF6	-2.7492605005189	7.72309881466175	-2.45219196391204	0.0198183909283043	0.280765766439934	-3.25444074946026	DOWN
SNORD100	2.42018986325816	4.81018272218181	2.45211526515068	0.0198219327972835	0.280765766439934	-3.25458831773122	UP
LOC728613	-2.54568989426849	4.48688775333341	-2.45199292891969	0.0198275833545309	0.280765766439934	-3.25482368615952	DOWN
FITM2	-1.89576941067213	2.69286663785577	-2.4514107084575	0.0198544955706792	0.280765766439934	-3.25594374222498	NOT
CC2D1B	-2.74089601093802	7.54612724957844	-2.45127099366815	0.0198609586301076	0.280765766439934	-3.25621249493224	DOWN
MLEC	-2.47462070123026	7.38466382309671	-2.45117255478973	0.0198655134638643	0.280765766439934	-3.25640184406594	DOWN
PSMF1	-2.46569138144596	6.08203919280155	-2.45107516170764	0.019870020847458	0.280765766439934	-3.25658917669376	DOWN
LOC101928569	-2.3152848839849	3.00994656414094	-2.45097824169816	0.0198745072649929	0.280765766439934	-3.25677559454626	DOWN
CHMP4A	-2.78793934642783	6.49801076353474	-2.45054681302606	0.0198944892902239	0.280825334022244	-3.25760535441746	DOWN
GRK5	-2.85568337029878	6.9957863220694	-2.45029615160437	0.0199061073412112	0.280825334022244	-3.25808740362319	DOWN
RNU6-30P	2.69801080458134	4.17915019936262	2.44918427019187	0.0199577173657504	0.280825334022244	-3.26022528351545	UP
ODC1	-2.58685525126437	6.07759659243493	-2.44903346088452	0.0199647268672107	0.280825334022244	-3.26051520453138	DOWN
CHD4	-1.57768247008603	10.4832812035717	-2.4490071146363	0.0199659516515265	0.280825334022244	-3.26056585226861	NOT
NAT9	-2.72360450653312	5.4906506734967	-2.44898105619956	0.0199671631236037	0.280825334022244	-3.2606159463693	DOWN
LOC101929517	-2.01518625411485	2.37771815460066	-2.44885498841208	0.0199730250379562	0.280825334022244	-3.26085829106828	DOWN
GRIK5	-2.89421732819461	5.59790451786638	-2.44870306653997	0.0199800912078849	0.280825334022244	-3.26115032516175	DOWN
NANOG	-1.88144227004744	2.64572716868991	-2.44803547109878	0.0200111694013908	0.280825334022244	-3.26243347986476	NOT
ZNF671	-2.42658722873244	4.77380084264721	-2.44797673667523	0.0200139057447786	0.280825334022244	-3.26254635965013	DOWN
EPC1	-2.67609640218174	6.14633018011665	-2.44773506868593	0.0200251682699184	0.280825334022244	-3.26301079486101	DOWN
MGEA5	-2.45320560788786	8.94708105954505	-2.44656588822857	0.0200797377571775	0.280825334022244	-3.26525729034536	DOWN
TP53TG1	-2.29173130404716	2.53967037436669	-2.44582944217624	0.0201141798154922	0.280825334022244	-3.26667195697594	DOWN
ATP6V1E2	-2.01474926004168	2.87686926578702	-2.44561550880721	0.0201241951483833	0.280825334022244	-3.26708285721773	DOWN
PDZD9	-2.50244409200392	3.47131216309676	-2.44561125094472	0.0201243945272874	0.280825334022244	-3.26709103502362	DOWN
EML4	-2.48446450489494	7.60910437153435	-2.44558590093759	0.0201255816054775	0.280825334022244	-3.26713972297806	DOWN
ZNF613	-2.62453436850887	4.63324833946422	-2.44538199132861	0.0201351325155973	0.280825334022244	-3.26753134561629	DOWN
DUSP11	-2.35808362039436	4.45032794141547	-2.44500636776469	0.0201527371654758	0.280825334022244	-3.26825270084547	DOWN
DROSHA	-2.33523399016944	8.60811802175617	-2.44500287600801	0.0201529008823705	0.280825334022244	-3.26825940614606	DOWN
PLXNB1	-2.4520993020631	9.13188888107762	-2.44485468748654	0.0201598500709186	0.280825334022244	-3.26854397018104	DOWN
LOC101927394	-2.75930187938793	4.6427015748105	-2.44474608729477	0.0201649441845661	0.280825334022244	-3.26875250620143	DOWN
PNO1	-2.42913743954256	4.74857189611346	-2.4440762900279	0.0201963883913483	0.280825334022244	-3.27003852854438	DOWN
TRMT13	-2.54075839523304	4.78732719956998	-2.44341103774469	0.0202276635581518	0.280825334022244	-3.27131559563042	DOWN
XRRA1	-2.66141894417243	7.44522966624973	-2.44312585237242	0.020241084374719	0.280825334022244	-3.27186298854329	DOWN
MDC1	2.95898943731012	8.30397770795354	2.44269089480958	0.0202615691294701	0.280825334022244	-3.2726977777197	UP
SF3A1	-2.81498050029907	8.05721315487681	-2.44226902511013	0.0202814555857415	0.280825334022244	-3.27350735491886	DOWN
NUP107	-2.54182689950238	5.74530933519754	-2.44195429677009	0.0202963031292348	0.280825334022244	-3.27411126572222	DOWN
TRIP12	-2.1029960398922	9.14965416244366	-2.44190000763335	0.020298865263293	0.280825334022244	-3.27421543228735	DOWN
ABCC2	-2.73033816688201	7.10624550241086	-2.44183610125043	0.0203018816544066	0.280825334022244	-3.27433804986861	DOWN
LOC403323	-2.52747936060966	3.94362687168956	-2.44138081007867	0.020323383317773	0.280825334022244	-3.27521155894792	DOWN
DIDO1	-2.04919278667734	9.23877174437163	-2.44125068625533	0.0203295323892518	0.280825334022244	-3.27546119127399	DOWN
C1orf186	-2.46950605440297	5.03834483131353	-2.44108949997364	0.0203371516898266	0.280825334022244	-3.27577040237028	DOWN
BTN2A2	-2.82113978296262	6.29524021090246	-2.44100922945902	0.020340947062183	0.280825334022244	-3.27592438400881	DOWN
OR52B4	-1.9879691011327	2.22996184491859	-2.44096165894772	0.0203431966093147	0.280825334022244	-3.27601563618717	NOT
PIBF1	-2.75413339340399	5.74658282210416	-2.44091215148333	0.020345537993677	0.280825334022244	-3.27611060268749	DOWN
ZFYVE16	-2.72988661548523	6.25404118827423	-2.44091069431669	0.0203456069120068	0.280825334022244	-3.27611339784311	DOWN
LOC101927070	-2.2559136523151	2.89491699686951	-2.4405860412396	0.0203609670594267	0.280825334022244	-3.27673612419292	DOWN
CREB3	-2.36266773556278	5.14461056222668	-2.44055248848876	0.0203625551274516	0.280825334022244	-3.27680047958198	DOWN
TOP3B	-2.63469802573684	6.5813838881315	-2.44025332621129	0.0203767196247405	0.280825334022244	-3.27737425795474	DOWN
TRRAP	-1.97583406864201	9.54412757547912	-2.44000315468176	0.0203885714545548	0.280825334022244	-3.27785403903546	NOT
FGD5	-3.23291309886636	8.80939199291578	-2.4398587303376	0.0203954163967108	0.280825334022244	-3.27813100255529	DOWN
MLH3	-2.59020739422901	7.24879105742263	-2.43981365897766	0.0203975529679065	0.280825334022244	-3.27821743399527	DOWN
CA10	-2.61204551496518	6.21716128226894	-2.4393234406129	0.0204208045751494	0.280825334022244	-3.2791574372571	DOWN
POLR3C	-2.4730841227651	6.63692124996304	-2.4392679594055	0.0204234376350807	0.280825334022244	-3.27926381573464	DOWN
PYROXD2	-2.49768578613679	5.8613969045727	-2.43925061909962	0.0204242606451502	0.280825334022244	-3.27929706333925	DOWN
PTPRD-AS1	-2.10016799286721	2.56526562117475	-2.43923616597098	0.0204249466464083	0.280825334022244	-3.27932477506774	DOWN
ADAR	-2.00500021980908	9.22012911464877	-2.43867509288684	0.020451593606806	0.280825334022244	-3.28040046600799	DOWN
GNGT2	-2.73341408369038	5.07826106481565	-2.43851389346895	0.0204592552945519	0.280825334022244	-3.28070948792262	DOWN
HMGN3-AS1	-2.15695169227874	3.40139300743539	-2.43825807704946	0.0204714194372398	0.280825334022244	-3.28119986461176	DOWN
DLG2	-2.86164311833964	7.94695049006599	-2.43809507545069	0.0204791736529446	0.280825334022244	-3.28151230613543	DOWN
KIAA0556	-2.67599049335185	8.35600568294906	-2.43783306210488	0.0204916436169373	0.280825334022244	-3.2820145046349	DOWN
NBEA	-1.91161260389869	9.15329918804723	-2.43765836475433	0.0204999618148105	0.280825334022244	-3.2823493256759	NOT
ERCC6	-2.30762964256606	6.51338010675366	-2.43712842703043	0.0205252136126875	0.280825334022244	-3.28336489596323	DOWN
NAA35	-2.43613904170057	5.40986732126518	-2.43702636888608	0.0205300799942417	0.280825334022244	-3.2835604630608	DOWN
DHDDS	-2.50672733731125	5.95783702975203	-2.43676235095497	0.0205426739013949	0.280825334022244	-3.28406635771943	DOWN
NDUFS5	-2.57644774928704	4.31850601120814	-2.43673283903806	0.020544082086142	0.280825334022244	-3.28412290437021	DOWN
SMAP2	-2.77991536416619	7.22680561168331	-2.43616897456455	0.0205710042633197	0.280825334022244	-3.28520321690921	DOWN
LINC01506	-1.51744539682356	1.8180941105592	-2.43616872089114	0.0205710163824115	0.280825334022244	-3.28520370288715	NOT
PROS1	-2.79379485064813	5.93151965898132	-2.43558367681094	0.020598983853246	0.280825334022244	-3.28632441966715	DOWN
SESN1	-2.42647333557709	5.51397627838291	-2.43533901205375	0.0206106901066417	0.280825334022244	-3.2867930496064	DOWN
WRAP53	-2.45882057506149	4.24680478054507	-2.43506465859625	0.0206238240708463	0.280825334022244	-3.2873185083209	DOWN
CAMK1G	-2.31557486206504	6.94382632138214	-2.43504331489294	0.0206248461658166	0.280825334022244	-3.28735938546857	DOWN
MLLT6	3.08835039638925	8.78893884857215	2.43502481205849	0.0206257322563105	0.280825334022244	-3.28739482163504	UP
ZNF180	-2.33873989794481	4.66229909263428	-2.43478991541556	0.0206369843475867	0.280825334022244	-3.28784467441372	DOWN
AHSA2	-2.92418497298789	7.21197186727635	-2.43474100220807	0.0206393281078354	0.280825334022244	-3.28793834496606	DOWN
CREBRF	-2.39901381537467	6.85710934548763	-2.43430598478452	0.0206601834057678	0.280825334022244	-3.28877136448903	DOWN
RUVBL1	-2.3742358637197	4.70030684056119	-2.43410746252353	0.0206697072100886	0.280825334022244	-3.28915148433088	DOWN
IPCEF1	-2.56896305729911	6.42875907377384	-2.43383197992222	0.0206829297083539	0.280825334022244	-3.28967892991774	DOWN
KIAA1407	-2.35479474888736	8.36470278199825	-2.43351157596188	0.0206983180339913	0.280825334022244	-3.29029233357097	DOWN
TSR2	-2.49234263632979	5.28821955001975	-2.43332240076276	0.0207074086247945	0.280825334022244	-3.29065447877759	DOWN
DACH2	-2.55826820327388	4.74671812835747	-2.43325924907169	0.0207104441158915	0.280825334022244	-3.29077536831005	DOWN
PRODH2	-2.72028940867921	4.06939140190543	-2.43257631971575	0.0207432962033053	0.280825334022244	-3.29208254905268	DOWN
CD163	-2.61204479497913	7.24999745485336	-2.43208157115806	0.0207671256158218	0.280825334022244	-3.29302938590044	DOWN
ANKRD1	-2.3826575936942	3.59872553516727	-2.43164255585642	0.0207882915692335	0.280825334022244	-3.2938694556474	DOWN
NCAPD2	-2.14237187489049	7.70859464806247	-2.43111698244427	0.0208136565810629	0.280825334022244	-3.29487502565865	DOWN
ENOPH1	-2.71294782955189	4.60238762159821	-2.43080784054016	0.0208285894510269	0.280825334022244	-3.29546643430339	DOWN
FMNL2	-2.50615329457244	8.02139838096944	-2.4306826113614	0.0208346413351538	0.280825334022244	-3.29570599179	DOWN
ASXL1	-3.07962397513041	7.92345909780768	-2.43061440343866	0.0208379382581922	0.280825334022244	-3.29583646689284	DOWN
TOP1P1	-2.30164585448787	3.87999966668508	-2.43037496925338	0.0208495154053105	0.280825334022244	-3.29629446202648	DOWN
CTGF	-3.05133931930939	7.48646906811458	-2.43000870462138	0.0208672364275696	0.280825334022244	-3.29699500375915	DOWN
TYK2	-2.86270278182224	7.32750984327946	-2.4298112810907	0.0208767940914286	0.280825334022244	-3.29737258006487	DOWN
SUCO	-2.74998062168183	6.39464030300175	-2.42950921390877	0.0208914254927166	0.280825334022244	-3.29795025021643	DOWN
RUNX1T1	-2.38526177690458	7.66952187048716	-2.4293860800061	0.0208973924839673	0.280825334022244	-3.29818571662924	DOWN
AK2	-2.81773707321814	7.11360250738719	-2.42895735424914	0.0209181803979823	0.280825334022244	-3.29900549860657	DOWN
RAB5A	1.92157322124897	7.07471880013068	2.42868397593133	0.0209314457252244	0.280825334022244	-3.2995281853171	NOT
GLYAT	-2.35571255289461	4.5451870817499	-2.42839581733408	0.0209454365543065	0.280825334022244	-3.30007908922574	DOWN
UBE2R2	-2.30956438507143	7.02908931673122	-2.42821325679461	0.0209543047446778	0.280825334022244	-3.30042808760868	DOWN
BBS7	-2.52689592415682	5.7800301596675	-2.42818094826575	0.0209558745434173	0.280825334022244	-3.30048984956026	DOWN
LOC100506682	-1.3576588844214	1.54225906392465	-2.42817492645548	0.020956167141494	0.280825334022244	-3.30050136097322	NOT
LOC100506725	-2.1462566449992	3.23702121926948	-2.42798958729791	0.0209651745421913	0.280825334022244	-3.3008556498025	DOWN
MROH6	2.98877054227784	4.63636393309532	2.42793631673915	0.0209677641210695	0.280825334022244	-3.3009574769192	UP
PPP1R14C	-2.11662572460387	3.44378217174441	-2.42748984780664	0.0209894792630467	0.280825334022244	-3.3018108480454	DOWN
AMIGO2	-2.47274926216513	6.61273382842828	-2.42745855625948	0.0209910019753813	0.280825334022244	-3.30187065415274	DOWN
NELFCD	-2.40791503873846	5.67320876304268	-2.42718560139271	0.0210042888058909	0.280825334022244	-3.30239231876783	DOWN
CTNNA1	-2.56015345070841	8.15980431282503	-2.42655878524032	0.0210348298527975	0.280825334022244	-3.30359012779707	DOWN
FRG2DP	-2.17563441938231	2.79305250976027	-2.42649229752495	0.0210380717813966	0.280825334022244	-3.30371716995468	DOWN
ZNF354A	-2.19973620865637	3.95818345613903	-2.42620631416927	0.0210520214734178	0.280825334022244	-3.30426358969906	DOWN
TTLL5	-2.21596402543842	8.06092013401064	-2.42529104039119	0.021096723413835	0.280825334022244	-3.30601208975483	DOWN
PHGDH	-2.59019490724024	6.31057190197778	-2.42452449884584	0.0211342278740461	0.280825334022244	-3.30747612279624	DOWN
ABCC4	-2.91284605150216	5.81015910618591	-2.42413024809505	0.021153540990894	0.280825334022244	-3.30822899113185	DOWN
LOC103344931	-2.45474074047857	5.42541781519239	-2.42400748834403	0.0211595578942831	0.280825334022244	-3.30846339884771	DOWN
RAB30-AS1	-2.46411119255758	3.73123267016453	-2.42397557847019	0.0211611221692171	0.280825334022244	-3.30852432893999	DOWN
ELP6	-2.32793739850991	3.96385563201807	-2.42393023142218	0.0211633453381454	0.280825334022244	-3.30861091564164	DOWN
ATXN3L	-2.28294258140971	3.11429614168866	-2.42380830591648	0.0211693238727847	0.280825334022244	-3.30884371771236	DOWN
TRIM68	-2.50284124800651	5.67845625331138	-2.42378987604642	0.0211702277029806	0.280825334022244	-3.30887890665664	DOWN
CASQ2	-2.37314662767251	4.24967975087129	-2.42357479733025	0.0211807781080531	0.280825334022244	-3.30928955263556	DOWN
ESYT1	-2.13765172317002	7.95785994799368	-2.42339708027284	0.0211894994034976	0.280825334022244	-3.30962884649065	DOWN
BTG2	-2.69171833333003	5.72370539795982	-2.42333689514415	0.0211924536736383	0.280825334022244	-3.30974374700837	DOWN
RASAL2	-2.27527686805175	8.56549962544818	-2.42329616691809	0.0211944530879425	0.280825334022244	-3.30982150093137	DOWN
LOC100507053	-2.53778461464739	5.9691661352049	-2.42295122841994	0.0212113935743287	0.280825334022244	-3.31047998555863	DOWN
USP39	-2.50527501860681	6.61080725278813	-2.42262334023251	0.0212275081386565	0.280825334022244	-3.31110586384383	DOWN
EIF3A	-2.17125024746796	10.6159475951498	-2.42245742298798	0.0212356666473908	0.280825334022244	-3.31142254803158	DOWN
PEX14	-2.6281211134641	5.35432522161813	-2.42233807148559	0.021241537186228	0.280825334022244	-3.31165034389679	DOWN
PCSK7	-2.76341790657326	6.77551386130568	-2.42223316087426	0.0212466986434502	0.280825334022244	-3.31185057155698	DOWN
ZC3HAV1	-2.73620505827053	7.17879510125375	-2.42199488002458	0.0212584259810678	0.280825334022244	-3.31230532233566	DOWN
TRAK2	-2.31400041486904	8.13564844870577	-2.42187528692384	0.0212643141533171	0.280825334022244	-3.31253355049158	DOWN
HP1BP3	-2.84315275714561	8.11109967680833	-2.42150477139594	0.0212825659455523	0.280825334022244	-3.31324058473393	DOWN
ZNF408	-2.26770981515781	4.26856826467361	-2.42145620485209	0.0212849594179789	0.280825334022244	-3.31333325627385	DOWN
SUCLG2	-2.37777274982576	5.81647354740517	-2.42136924860773	0.0212892454374045	0.280825334022244	-3.31349917748805	DOWN
UCHL1-AS1	-1.86891716852444	2.49683546658287	-2.42056320002886	0.0213290125438052	0.280825334022244	-3.31503701121802	NOT
MED13L	-2.96553132403037	8.73220550960772	-2.42051339511477	0.021331471932737	0.280825334022244	-3.31513202127392	DOWN
SRRD	-2.30327418304991	4.56329859091616	-2.42050728855435	0.021331773495215	0.280825334022244	-3.31514367032953	DOWN
HPCA	2.53602682835259	3.29437701608359	2.42048936218379	0.0213326587820973	0.280825334022244	-3.31517786709287	UP
ZBED2	-2.70012611059401	5.04287702178596	-2.42009076269813	0.0213523521187017	0.280825334022244	-3.3159382014968	DOWN
ANKIB1	-2.63956674283739	6.7438942942589	-2.41994600836656	0.0213595080001676	0.280825334022244	-3.31621430201229	DOWN
CD40LG	-2.28064925046322	3.40212926928272	-2.4198806344385	0.0213627404548295	0.280825334022244	-3.31633899090055	DOWN
XYLT1	-2.71799438885127	7.87240625780536	-2.41978737483805	0.0213673525058749	0.280825334022244	-3.31651686278339	DOWN
ZSCAN31	-2.58915186521935	4.96999032183918	-2.41952829567907	0.0213801697450714	0.280825334022244	-3.31701097467389	DOWN
ASCC2	-2.34727295667205	7.4443297335085	-2.41937866346914	0.0213875755858494	0.280825334022244	-3.3172963350311	DOWN
SH3TC1	-3.0579145659218	6.18518011023902	-2.4179705793471	0.0214573814116981	0.280825334022244	-3.31998108957146	DOWN
LRRC75A	-2.6555482528578	5.66629945973592	-2.41780240239001	0.0214657326602187	0.280825334022244	-3.32030167867699	DOWN
ZBTB24	-2.47403043464351	5.74544563082901	-2.41752214529817	0.0214796561115665	0.280825334022244	-3.32083588891568	DOWN
GPR139	-2.36519844395578	3.21105554957916	-2.41737625013364	0.0214869075862906	0.280825334022244	-3.32111396980434	DOWN
MTF1	-2.67736248200729	6.53160964144754	-2.41709843508744	0.0215007220881461	0.280825334022244	-3.32164346350363	DOWN
GIT2	-2.9122569181654	7.65659120115509	-2.41685050487853	0.02151305738601	0.280825334022244	-3.32211596500439	DOWN
LINC00535	-2.64694446402785	3.89319478730485	-2.41671037289052	0.0215200322404776	0.280825334022244	-3.3223830121444	DOWN
LOC100506639	-2.19101125586013	3.9278964686041	-2.4166301112005	0.0215240280710902	0.280825334022244	-3.3225359608579	DOWN
MIR4713	-1.23193424143686	1.51523602766572	-2.41657305115061	0.0215268692186184	0.280825334022244	-3.32264469389033	NOT
CEND1	2.51317678586747	3.83289896561438	2.41631037577175	0.0215399528224982	0.280825334022244	-3.323145223396	UP
SEPP1	-2.52746833939684	5.44048093222893	-2.41627103413847	0.0215419130147121	0.280825334022244	-3.32322018600939	DOWN
ABCF1	2.82622440431344	8.12878233260014	2.41625737832492	0.0215425934520133	0.280825334022244	-3.32324620597723	UP
CCL7	-1.68225771826853	2.12976622430204	-2.41615841531493	0.021547525133102	0.280825334022244	-3.3234347684941	NOT
ITGA6	-2.22060464261096	8.24336424843725	-2.41593506226706	0.0215586593971518	0.280825334022244	-3.32386032296493	DOWN
LINC00366	-1.95921660527238	2.36199199410423	-2.41564859974047	0.0215729473763713	0.280825334022244	-3.32440608173666	NOT
POLM	-2.59206935409177	5.33384649415936	-2.41557503369449	0.0215766180450442	0.280825334022244	-3.32454623037159	DOWN
MED12	-2.10336622105035	9.5511245847146	-2.41549540257599	0.0215805919795255	0.280825334022244	-3.32469793021966	DOWN
ZNF346	-1.22248333985708	8.36088945616322	-2.41517092692263	0.0215967916042566	0.280825334022244	-3.32531603252767	NOT
RPL32	-2.41133979652714	4.93285906146371	-2.41493489127391	0.0216085827753937	0.280825334022244	-3.32576562853261	DOWN
FGD6	-2.63639417836717	7.58058401406855	-2.41482889609576	0.0216138796776989	0.280825334022244	-3.3259675165599	DOWN
LOC101927876	-2.78378221019614	3.79454150609394	-2.41445831546516	0.0216324080235197	0.280825334022244	-3.32667331185311	DOWN
PLCD4	-2.28241056109499	6.66001904607806	-2.41430372577846	0.0216401414992846	0.280825334022244	-3.32696771689459	DOWN
TNNT1	2.71021617378196	5.5203601566594	2.41413370748541	0.0216486497127347	0.280825334022244	-3.32729149018394	UP
KRT4	-2.69940705998966	4.33474940307357	-2.41363086194883	0.0216738314195489	0.280825334022244	-3.3282489924863	DOWN
USF2	-2.85879993852356	6.69815819016882	-2.41315270637052	0.0216978014466885	0.280825334022244	-3.32915935824936	DOWN
PLAT	-2.5416658874547	8.39498553686609	-2.41305382736489	0.0217027612824566	0.280825334022244	-3.32934760016669	DOWN
SPATS1	-2.40070720969415	3.1832380872418	-2.41293862696381	0.0217085411130115	0.280825334022244	-3.32956690765359	DOWN
TPTE2P3	-1.63566529614024	1.9860508353819	-2.41283621218778	0.0217136806412685	0.280825334022244	-3.32976186925983	NOT
ZDHHC11	-2.32027681770568	4.45780628591995	-2.41264510319305	0.0217232741174707	0.280825334022244	-3.33012565868995	DOWN
CDYL2	-2.48538380126575	6.35257036892825	-2.412237661662	0.0217437401608334	0.280825334022244	-3.33090118850338	DOWN
RNF41	-2.76999490294572	6.2727534973845	-2.41204601294683	0.021753372869653	0.280825334022244	-3.33126594524649	DOWN
TNRC6B	-1.59135775262123	10.3520267125642	-2.41186508382145	0.021762470354767	0.280825334022244	-3.33161028220682	NOT
TSEN2	-2.56186337401878	6.43747383222655	-2.41174768113611	0.0217683754552967	0.280825334022244	-3.33183370905653	DOWN
KLHL42	-1.6772219571923	8.18721788767944	-2.41165936095997	0.0217728187308121	0.280825334022244	-3.33200178477031	NOT
LYG1	-2.62329988627423	4.13030590644875	-2.41134216490493	0.0217887832736551	0.280825334022244	-3.33260538386392	DOWN
NPR2	-2.49218424722816	6.26678183304736	-2.41128395074582	0.0217917143622409	0.280825334022244	-3.33271615509704	DOWN
ACADSB	-2.62014965402082	5.5936044707703	-2.41120919733063	0.0217954787307904	0.280825334022244	-3.33285839500139	DOWN
LOC105748977	-1.55137939294099	1.79529464580777	-2.41111237989948	0.0218003550606928	0.280825334022244	-3.33304261370043	NOT
SMYD3	-2.19435189886317	4.99024705812861	-2.41099400727565	0.0218063183950615	0.280825334022244	-3.33326783972125	DOWN
LOC100507487	-2.55895088048281	5.22045512638385	-2.41096788982328	0.0218076343309805	0.280825334022244	-3.3333175320628	DOWN
TBRG1	-2.31356146587033	6.95018924900725	-2.40998675424055	0.0218571215881498	0.280825334022244	-3.33518402965704	DOWN
GPC4	-2.52274216011941	5.51114899762326	-2.40943016290736	0.021885240818809	0.280825334022244	-3.33624265634477	DOWN
LRIT3	-2.477432405486	4.81102899800643	-2.40942810802622	0.0218853446933028	0.280825334022244	-3.33624656439075	DOWN
MYCT1	-2.1311770875193	3.5311477250175	-2.40930633204451	0.0218915012860999	0.280825334022244	-3.3364781583273	DOWN
MAGOH2P	-1.64119221570774	1.90246629975524	-2.409259441938	0.0218938723161914	0.280825334022244	-3.33656733200258	NOT
MATN3	-2.55340174976264	4.08635669720625	-2.40923578857053	0.0218950684535461	0.280825334022244	-3.33661231456614	DOWN
UBAP2L	-2.63696265475113	8.24788409688214	-2.40912108213832	0.0219008699369778	0.280825334022244	-3.3368304522566	DOWN
ARHGEF7-AS1	-1.22884904485394	1.4869673162168	-2.40904478421673	0.0219047296165303	0.280825334022244	-3.33697554450447	NOT
ADGRE3	-2.80253229657871	4.1517234259411	-2.40789901351641	0.021962765228922	0.280825334022244	-3.33915403672112	DOWN
LOC101928751	-2.01133011997278	2.5733312953029	-2.40770973852105	0.0219723658590157	0.280825334022244	-3.33951384532423	DOWN
C2orf15	2.60343878956633	3.63602052077552	2.40742960234428	0.0219865822725292	0.280825334022244	-3.3400463450104	UP
EFHB	-2.4080617161324	4.95482772153077	-2.40731923012307	0.0219921857669135	0.280825334022244	-3.34025613585333	DOWN
PRRC2C	-1.72715343772001	12.0978432992589	-2.40696658837405	0.0220100977759637	0.280825334022244	-3.34092637950024	NOT
R3HDM2	-2.65996884862913	7.7604667185028	-2.40694728769369	0.0220110785139518	0.280825334022244	-3.34096306118634	DOWN
RHBDD1	-2.62159229445269	4.95467547120455	-2.40681863188584	0.0220176170018637	0.280825334022244	-3.34120757150564	DOWN
HSF1	-2.85994967875749	5.27941979714602	-2.40658998753097	0.0220292414282674	0.280825334022244	-3.34164208857908	DOWN
WWP2	-1.98824742229548	8.80782475638945	-2.40658650665694	0.0220294184413311	0.280825334022244	-3.34164870344038	NOT
PALM2-AKAP2	-1.41344344503587	1.65392663984155	-2.40629764942918	0.0220441122272072	0.280825334022244	-3.34219760963749	NOT
CASC21	-2.20455933496466	2.55237507161932	-2.40628273731621	0.022044871028932	0.280825334022244	-3.34222594546184	DOWN
SCAF4	-2.54766971296433	6.62922479202007	-2.4061652427461	0.0220508505632085	0.280825334022244	-3.34244920319804	DOWN
ZNF12	-2.65744509171313	5.78979482998311	-2.40609178526266	0.0220545897121766	0.280825334022244	-3.34258878001999	DOWN
CPVL	-2.79441783439107	5.39961427911765	-2.40599927622723	0.0220592994488694	0.280825334022244	-3.34276455273086	DOWN
SYNJ2BP	-2.71332910567721	5.65141494364646	-2.40574766457944	0.0220721139080961	0.280825334022244	-3.34324260720052	DOWN
SAFB	-2.2236041671031	9.471312493575	-2.40549570300085	0.0220849529816845	0.280825334022244	-3.34372129320324	DOWN
ZNF441	-2.36162632050862	4.77733018881289	-2.40534654710042	0.0220925566446232	0.280825334022244	-3.34400464942939	DOWN
ATOH8	-2.1746026737993	6.58778454685903	-2.40522895751917	0.0220985528015174	0.280825334022244	-3.34422802987128	DOWN
BANCR	-1.35018465714836	1.68126179149406	-2.4049067023688	0.0221149929117506	0.280825334022244	-3.34484016844871	NOT
MPZL2	-2.80149602130969	4.97872213676649	-2.40485209867918	0.0221177796667997	0.280825334022244	-3.34494388527837	DOWN
HOOK1	-2.36314408185695	5.29735836390528	-2.40429284340891	0.0221463402446849	0.281043541225308	-3.34600607096456	DOWN
PSMC2	-2.57967621700694	6.11649894551296	-2.40398749463606	0.0221619482536934	0.281066631192242	-3.34658594621615	DOWN
LINC00999	2.60698190368577	9.3261153313834	2.40362462465223	0.0221805095023208	0.281066631192242	-3.34727499388337	UP
RABGAP1	-2.62849198743649	7.39542021859765	-2.40358990225992	0.0221822863374159	0.281066631192242	-3.34734092401654	DOWN
MAP3K12	-2.66516044630382	7.21904254205039	-2.40231587998774	0.0222475710487537	0.281605772023794	-3.34975957167003	DOWN
NR2F2-AS1	-2.6157704054201	5.40500534271958	-2.40231471142113	0.0222476310098125	0.281605772023794	-3.34976178972508	DOWN
SUMF1	-2.63048313727635	4.42885586004065	-2.40183407685979	0.0222723056310064	0.28177374681562	-3.35067402074203	DOWN
TOP1	-2.56636819430858	8.47181312593762	-2.40117721594561	0.0223060675776713	0.281934517748671	-3.35192052783907	DOWN
NCOA6	-2.09184826669105	8.07275181921982	-2.40066309360775	0.0223325254091563	0.281934517748671	-3.35289600534373	DOWN
FRMPD1	-2.83486901244011	4.74409888788299	-2.40053586441715	0.0223390773022736	0.281934517748671	-3.35313738401677	DOWN
SPATA8-AS1	-1.9202915734902	2.49126245667123	-2.40022364718581	0.0223551628986723	0.281934517748671	-3.3537296850743	NOT
ITFG2	-2.41893726745321	7.24148403453057	-2.40013257130108	0.0223598571621316	0.281934517748671	-3.35390245363818	DOWN
CELF1	-1.84364741969009	8.71043474202039	-2.40007084545181	0.0223630391664096	0.281934517748671	-3.35401954347065	NOT
HHIPL2	-2.42023939883864	3.91251335834061	-2.39986139617515	0.0223738394736462	0.281934517748671	-3.35441683986388	DOWN
USP26	-2.18176556423022	2.78269405318653	-2.39966227800319	0.0223841114566086	0.281934517748671	-3.35479451814644	DOWN
LOC100130950	-2.57024199992836	4.65595921732245	-2.39937200005151	0.0223990938228088	0.281934517748671	-3.35534506672306	DOWN
PCDHB9	-2.314165295908	5.17121077528494	-2.39937149195023	0.0223991200558783	0.281934517748671	-3.35534603036199	DOWN
TTF1	-2.61716057929064	5.56974871445313	-2.39900941342398	0.0224178211394839	0.282026234579618	-3.35603269540898	DOWN
CYP21A2	2.2612970197391	3.02550669068962	2.39845869496826	0.02244629257861	0.282240710957911	-3.35707697481038	UP
PI3	-1.58093844429962	1.908594127362	-2.39808131679972	0.0224658215440521	0.282342583270823	-3.35779247181346	NOT
EHD4	-2.84192465170729	5.37204676984651	-2.39724796739795	0.0225090013763238	0.2827414367088	-3.35937220973768	DOWN
APLP2	-1.44138262893117	9.57103840068311	-2.3965855583868	0.0225433778256106	0.282822216888177	-3.36062764336212	NOT
FNBP4	-2.36205071704325	8.40846871300947	-2.39647499536667	0.0225491202661245	0.282822216888177	-3.36083716587096	DOWN
FAM153C	-2.02324610411812	2.993241801236	-2.39618748659521	0.0225640591758099	0.282822216888177	-3.36138197931836	DOWN
EPB41L4A	-2.68633733191188	7.41558148551921	-2.39590894278861	0.0225785408554296	0.282822216888177	-3.36190976303717	DOWN
PLXND1	-2.58105085532105	9.37054149474346	-2.39547243479008	0.0226012522107859	0.282822216888177	-3.36273677430794	DOWN
LOC283335	-2.57432275594295	6.20042402106133	-2.39531112370432	0.0226096504276013	0.282822216888177	-3.36304237002286	DOWN
CAPSL	-2.03911862141324	2.61977931451439	-2.39526918716352	0.0226118342029118	0.282822216888177	-3.36312181443373	DOWN
NBPF11	-2.53476124711139	6.61442322139938	-2.39519612123536	0.0226156394475258	0.282822216888177	-3.36326022800981	DOWN
OXA1L	-2.59850940343835	5.58628868161077	-2.39514213244229	0.0226184515367912	0.282822216888177	-3.36336250070755	DOWN
SMARCAL1	-2.77878263234325	6.60478327146811	-2.39368776711575	0.0226943242047233	0.283620761787766	-3.36611697212079	DOWN
CHCHD7	-2.31239703972174	3.85513686339204	-2.39347827475131	0.0227052722525579	0.283620761787766	-3.36651364467546	DOWN
MAP4K3	-2.68963625933142	6.56503076397388	-2.39255638356917	0.0227535072983891	0.283799573314682	-3.36825896453134	DOWN
LOC101928270	-1.30265855609399	1.434219518698	-2.39231760315076	0.0227660159187382	0.283799573314682	-3.36871094918417	NOT
FBXW11	-2.63789748830978	5.54194090427083	-2.39216044831812	0.0227742519586038	0.283799573314682	-3.36900840927133	DOWN
NEK4	-2.57511712781535	6.49105573248889	-2.3920386276738	0.0227806380982671	0.283799573314682	-3.36923898040047	DOWN
C6orf203	-2.56796906430498	4.55104160654951	-2.39189598640858	0.0227881177766005	0.283799573314682	-3.3695089489475	DOWN
TMEM165	-2.43105115348764	4.73136381686588	-2.39174640090503	0.0227959639893742	0.283799573314682	-3.36979204887655	DOWN
PCDHGB4	-1.97204642509179	3.93229925455508	-2.39166966441149	0.0227999900044375	0.283799573314682	-3.36993727290082	NOT
C9orf43	-2.57452254413967	5.55229872748062	-2.39117166949538	0.0228261332555986	0.283974314101376	-3.370879653938	DOWN
SLC22A7	-2.5986042018439	5.08430512757443	-2.39096454277912	0.0228370148178498	0.283974314101376	-3.37127157169188	DOWN
ATP11A	-2.48500576262906	8.29624894809122	-2.39042924989863	0.0228651586990463	0.284078880211516	-3.37228432855368	DOWN
CCNB3	-2.8202543431437	5.34082888228709	-2.39020104035565	0.0228771667693927	0.284078880211516	-3.37271604753672	DOWN
P3H2	-2.66059381574748	5.96181356135706	-2.39014880197828	0.0228799162870696	0.284078880211516	-3.37281486642909	DOWN
IKBKB	-2.83743352240465	8.13180261044656	-2.38949765518367	0.0229142140131025	0.284277544686491	-3.37404651401793	DOWN
PIK3C2A	-2.70475583871597	7.89499784792293	-2.38940823189837	0.0229189278377647	0.284277544686491	-3.37421564109978	DOWN
TNS1	-1.41292938626075	11.3529906281825	-2.38909270137464	0.0229355676387016	0.28434119679731	-3.37481237304653	NOT
BCL11A	2.52683928734678	6.13958846593654	2.38876014186692	0.0229531173700119	0.284416060169636	-3.37544125316308	UP
PACSIN2	-2.59356144139836	7.36669694925203	-2.38810312810266	0.022987825002539	0.284639268344577	-3.37668351390111	DOWN
LINC00649	-2.27663395994847	5.37481005361307	-2.38781719999474	0.023002944435705	0.284639268344577	-3.37722406624558	DOWN
INVS	-2.30350210330283	7.29692206016973	-2.38775931487528	0.023006006411039	0.284639268344577	-3.37733349385441	DOWN
AQP7P1	-2.52566834030059	4.65487547481483	-2.38754755069621	0.0230172113547218	0.284639268344577	-3.37773380350249	DOWN
C19orf18	-1.93296384459197	3.1870299285813	-2.38641203376972	0.0230773789254174	0.28494255217815	-3.37987992900961	NOT
[truncated: 22,709 more rows]
