# Supplementary material for: The cuproptosis-related gene ITGB6 and LTBP1 may be associated with diabetic kidney disease progression and immune cell infiltration
Source: PeerJ. 2025 Nov 11;13:e20346. doi: 10.7717/peerj.20346 (PMC12617370; doi:10.7717/peerj.20346)
Supplement: Supplemental Information 3 [file peerj-13-20346-s003.zip › supplementary file/01_DEGs/01.GSE96804_DEG_all.csv]

	logFC	AveExpr	t	P.Value	adj.P.Val	B	change
FOS	-3.70053047560975	6.22802770491803	-15.7802025846272	2.83264842771657e-23	4.89198383466652e-19	42.2494733948564	DOWN
DUSP1	-1.95311049999999	7.40022409836066	-15.5584266538075	5.69064924426539e-23	4.91387562242317e-19	41.5840242476397	DOWN
PDK4	-3.27459360975608	9.86326163934426	-12.2773620302182	3.55760784366501e-18	2.04799624866983e-14	30.9579272881632	DOWN
NFATC3	-0.516623243902431	7.52216442622951	-12.0375825389558	8.41378802436732e-18	3.63265297952059e-14	30.1235809620278	NOT
C6orf136	-0.469459405923337	5.69380592505855	-11.8626965204543	1.58352137017475e-17	5.46948281258359e-14	29.510186829656	NOT
CXCR2	-1.91509171951219	5.14341770491803	-11.8020952000033	1.97321595784475e-17	5.67957326532981e-14	29.2966866814266	DOWN
HSD17B14	-1.89970609756097	6.27517836065574	-11.6892325063124	2.97612922728599e-17	7.34253596503272e-14	28.8977772492728	DOWN
HSPA1A	-1.72637585609755	8.3428651147541	-11.4486042248683	7.18517162361935e-17	1.55109892424883e-13	28.0417265167341	DOWN
CHCHD2	-0.617597682926805	12.3154983606557	-11.3925791235817	8.83077504459221e-17	1.69452761133453e-13	27.8413383564395	NOT
ALKBH7	-1.11216823170731	9.49762459016393	-11.2813263431492	1.33147588625559e-16	2.29945885556341e-13	27.4422234664455	DOWN
GABARAP	-0.591588780487783	14.6877147540984	-11.1544942855487	2.13021205796577e-16	3.3252278229329e-13	26.9853034013129	NOT
DGKH	0.753897146341472	6.06595475409836	11.1326167336052	2.31052309642124e-16	3.3252278229329e-13	26.9062835810389	NOT
ZFP36	-3.29341965853657	10.2450860655738	-10.983470922185	4.02647330207508e-16	5.34901491744897e-13	26.3659938666037	DOWN
NDUFC1	-0.581376963414624	7.24803393442623	-10.9188968205932	5.12518301650834e-16	6.32227933536421e-13	26.1312185391487	NOT
HSPA1B	-1.68545161219511	9.24819557377049	-10.8977723943005	5.54668312353553e-16	6.38608116956391e-13	26.0543046774992	DOWN
MORN2	-1.32711652439023	8.01335114754098	-10.7434708635954	9.89512231492812e-16	1.05073620396944e-12	25.4908550387755	DOWN
CPPED1	-0.80491813414633	6.91458295081967	-10.7316975940877	1.03430894426639e-15	1.05073620396944e-12	25.4477461701547	NOT
MTHFS	-0.816459207317064	6.24600983606557	-10.6087224211447	1.64401822963717e-15	1.57734415699078e-12	24.996479617413	NOT
LPAR6	0.888597243902449	6.5027168852459	10.5342435376382	2.17846123602912e-15	1.98010660769594e-12	24.7223111643904	NOT
COASY	-0.536386560975601	5.9432568852459	-10.5134099146175	2.35717399129476e-15	2.03541974148302e-12	24.6455041501114	NOT
BLVRB	-1.25056846341462	7.88390098360656	-10.3838606380899	3.85279045642953e-15	3.16846148488276e-12	24.1667804681731	DOWN
TALDO1	-0.720257195121938	11.708137704918	-10.3142241857328	5.02108927350137e-15	3.93237212808566e-12	23.9086680300078	NOT
RAB11B	-0.766215780487794	9.63266950819672	-10.2832285217012	5.65023986774907e-15	3.93237212808566e-12	23.7936063801048	NOT
NDUFA7	-0.862778536585346	12.8396196721311	-10.2675784542423	5.99749380627243e-15	3.93237212808566e-12	23.7354699974691	NOT
ECH1	-1.36628768292681	10.9438604918033	-10.2608880485463	6.15243037333876e-15	3.93237212808566e-12	23.7106084372369	DOWN
CXCR1	-1.94393719512194	4.71055426229508	-10.2505316622901	6.40025316131423e-15	3.93237212808566e-12	23.6721143628621	DOWN
ABHD14B	-0.553173512195113	6.47917885245902	-10.2473606934597	6.47812511317985e-15	3.93237212808566e-12	23.6603257001408	NOT
PTOV1	-0.587050902439007	8.37005180327869	-10.2425919177557	6.59703618129606e-15	3.93237212808566e-12	23.6425948149591	NOT
DICER1	0.49522291463416	9.96950524590164	10.2423435794329	6.60328846059549e-15	3.93237212808566e-12	23.6416713946095	NOT
NUDT16	-0.669741146341455	5.7117831147541	-10.1559887557094	9.18303024655386e-15	5.27563309434031e-12	23.3201618074317	NOT
RNF38	-0.554286463414615	10.5533018032787	-10.147945116938	9.469868322209e-15	5.27563309434031e-12	23.2901731873006	NOT
CNBP	-0.533968170731683	13.8654983606557	-10.0640132202331	1.30586584357949e-14	6.79261056318671e-12	22.9768416101742	NOT
CKB	-1.22893513414633	6.44679491803279	-10.0605076493757	1.3235307690598e-14	6.79261056318671e-12	22.9637384424621	DOWN
NPIPA3	0.849135000000025	12.5082950819672	10.0578110212007	1.33728291342414e-14	6.79261056318671e-12	22.9536580679304	NOT
LAMTOR4	-0.720330499999985	6.25633393442623	-10.0144441348505	1.57929175860969e-14	7.79267676319695e-12	22.7914414772107	NOT
PCBD1	-1.23324926829267	10.1670147540984	-9.98754508613481	1.7510990217882e-14	8.2852257067233e-12	22.6907250136179	DOWN
AAMP	-0.343024524390239	5.28425803278689	-9.98400596893691	1.7750628323611e-14	8.2852257067233e-12	22.6774681114541	NOT
SPDYE3	1.17382989024392	6.59168213114754	9.97466555271949	1.83990556914625e-14	8.36188662609363e-12	22.6424743411678	UP
NPIPA5	0.855229939024404	11.9623991803279	9.94152845882761	2.08980276850753e-14	9.25407533644231e-12	22.5182538764136	NOT
ARHGAP24	-0.729937036585359	6.20604508196721	-9.92406305084861	2.23499174277422e-14	9.64957684942767e-12	22.4527361772806	NOT
EIF4EBP2	-0.738326219512171	12.4151229508197	-9.90742973512671	2.38269675243232e-14	9.90216310586341e-12	22.3903109075676	NOT
SDHB	-0.752438256097548	7.62022131147541	-9.90466650198857	2.40816937143175e-14	9.90216310586341e-12	22.3799376907132	NOT
SMG1	0.727471378048797	8.70355967213115	9.89034121907183	2.54468686686084e-14	1.01322106164311e-11	22.3261479377649	NOT
FIS1	-0.551747524390233	9.86608180327869	-9.88661515865995	2.58145493412258e-14	1.01322106164311e-11	22.3121536084315	NOT
YTHDC2	0.503614402439034	6.95475442622951	9.84411135244078	3.04070646148681e-14	1.13323739542197e-11	22.1524187939369	NOT
UQCR10	-1.00748280487803	11.1581444262295	-9.84218283851469	3.06339310695837e-14	1.13323739542197e-11	22.1451668846115	DOWN
DCAKD	-0.521843170731698	6.68464295081967	-9.83495965892846	3.149889599274e-14	1.13323739542197e-11	22.11800181386	NOT
PDK2	-0.725893146341455	5.95258360655738	-9.83491635509755	3.15041550015783e-14	1.13323739542197e-11	22.1178389402721	NOT
RASA1	0.488642743902453	9.67824950819672	9.82962681197303	3.21532324120883e-14	1.13323739542197e-11	22.0979425984616	NOT
NFIC	-0.700222304878034	10.1121132786885	-9.77007675835877	4.0458938164413e-14	1.3805828991445e-11	21.8737566276219	NOT
MXD1	-1.04664097560974	7.25698	-9.7680935303774	4.07699640164271e-14	1.3805828991445e-11	21.866284423466	DOWN
RPP25L	-0.721782975609746	6.57562918032787	-9.75520910824868	4.28500390618119e-14	1.42311572037979e-11	21.817730433628	NOT
UBXN6	-0.772736365853643	8.73469081967213	-9.73890719654562	4.56356096292577e-14	1.48703203452317e-11	21.7562746642186	NOT
NDUFS7	-0.417679134146332	5.5157793442623	-9.7184207579329	4.93961153267285e-14	1.57976094757889e-11	21.6790072440216	NOT
TXN2	-0.815109853658528	7.87063327868852	-9.70597373368509	5.18316259200449e-14	1.62751305388941e-11	21.6320417636771	NOT
KIAA1191	-1.31653353658535	11.7761918032787	-9.69693881224134	5.36748536338539e-14	1.65529414688689e-11	21.5979415867711	DOWN
AURKAIP1	-0.287683536585361	4.95136393442623	-9.6817483173596	5.69237885992746e-14	1.72469092826223e-11	21.540591000525	NOT
NPIPB5	1.23893621951222	14.5471426229508	9.66260145006313	6.13023625209229e-14	1.82533069092472e-11	21.4682720263189	UP
S100A8	-1.80845435365852	5.98735	-9.63979367889379	6.69627049820057e-14	1.9600778221004e-11	21.3820801472291	DOWN
JUN	-1.24452052439023	6.26810049180328	-9.57658274273507	8.55540748262755e-14	2.42544919600136e-11	21.1429470653691	DOWN
FUOM	-0.703478109756084	5.98180295081967	-9.57623311719084	8.56701800556359e-14	2.42544919600136e-11	21.1416233642754	NOT
CLPP	-0.878103487804861	9.48916229508197	-9.56832670369189	8.83385170401261e-14	2.4606551440048e-11	21.1116862448206	NOT
VPS28	-0.827524268292668	10.2587101639344	-9.54475677581577	9.67996994047214e-14	2.65354096622149e-11	21.0224061235441	NOT
COX8A	-0.914454634146317	17.165706557377	-9.52348299820278	1.05134730120648e-13	2.83699498309935e-11	20.9417799283932	NOT
PNRC1	-0.5739201219512	11.5654754098361	-9.49536614400121	1.1726907686701e-13	3.11574916537425e-11	20.835155959592	NOT
VASH1	0.658298524390251	5.40705344262295	9.47532452025908	1.26769496733491e-13	3.31713516452636e-11	20.7591112474695	NOT
NPIPB11	1.40072895121953	13.292116557377	9.45084106925275	1.39432589637799e-13	3.59403107917133e-11	20.6661641270381	UP
PRDX6	-0.942319634146326	11.6905426229508	-9.44455913359016	1.4288191928544e-13	3.6287805089111e-11	20.6423072967299	NOT
FUZ	-0.64606499999999	6.32675459016393	-9.42036143254669	1.5698981496339e-13	3.92929580350397e-11	20.5503795169779	NOT
NPIPB3	1.20244341463417	14.6305196721311	9.41664217483139	1.59279151490269e-13	3.92964420890992e-11	20.5362453960826	UP
MRPL16	-0.967498475609742	8.23594163934426	-9.40679865354963	1.65501513040827e-13	4.02564947917618e-11	20.4988316989902	NOT
C11orf71	-0.782772432926817	7.29328401639344	-9.38212121024314	1.82196920677904e-13	4.3701955834825e-11	20.4049995823458	NOT
APOOL	-0.683689658536569	9.4694568852459	-9.35006584037881	2.0643896369171e-13	4.8322376644521e-11	20.283035778734	NOT
ANG	-0.745932792682913	7.41143983606557	-9.34930033168662	2.07055927718272e-13	4.8322376644521e-11	20.2801221091418	NOT
CRYAB	-0.826522719512186	8.92012983606557	-9.33062103707811	2.22698836035687e-13	5.12801186444842e-11	20.2090098022217	NOT
HMGCL	-0.541614548780479	5.15266049180328	-9.32343083926222	2.29032247687266e-13	5.20445647047249e-11	20.1816287664536	NOT
PROK2	-0.818595695121942	5.10536983606557	-9.31169068599738	2.39765061912562e-13	5.37758781718174e-11	20.1369116706251	NOT
PMM1	-0.654649219512187	5.78816786885246	-9.28015205922859	2.71168997637559e-13	6.0039597297444e-11	20.0167271164019	NOT
NAA60	-0.587244999999985	8.29404934426229	-9.27610725663178	2.75485015228859e-13	6.02231166202836e-11	20.0013075758505	NOT
FGFR4	-0.531143292682919	6.08552704918033	-9.27288327174463	2.78974583139545e-13	6.02236381352492e-11	19.9890161782455	NOT
BLOC1S1	-0.590772670731702	4.77125278688525	-9.24482524895277	3.11283057676389e-13	6.63686222971757e-11	19.8820093218849	NOT
BIRC6	0.425718353658549	8.74343606557377	9.23164249756485	3.27736488423748e-13	6.90245018911966e-11	19.8317111584721	NOT
ATOX1	-0.309876207317061	5.51231704918033	-9.22187184463758	3.4049289079905e-13	7.08471352301156e-11	19.7944226152869	NOT
SAT2	-1.68528073170731	10.0732603278689	-9.20783688536719	3.59695110038385e-13	7.39516017900346e-11	19.7408463979879	DOWN
NPIPB6	0.85660902439026	7.83123360655738	9.18388127899492	3.95019078977265e-13	8.0258582281616e-11	19.6493633135835	NOT
BTG2	-1.46565587804876	10.4575880327869	-9.16265949508456	4.29214820144227e-13	8.60769407569861e-11	19.5682823335591	DOWN
MACROD1	-0.881518146341452	5.01504819672131	-9.16004742842847	4.33624426511743e-13	8.60769407569861e-11	19.5583000968157	NOT
CHP1	-0.509103292682912	13.0625508196721	-9.1519349275139	4.47612090669192e-13	8.78438727938289e-11	19.5272940751877	NOT
IMP3	-0.588393097560965	5.63955967213115	-9.14868287881821	4.53345826260067e-13	8.79694653877681e-11	19.5148632851607	NOT
NME3	-0.88144298780487	6.38239721311475	-9.12723775577896	4.93049522739891e-13	9.40334438173693e-11	19.4328698324296	NOT
LUC7L	0.625545256097571	7.65744295081967	9.12597884838659	4.95486009691987e-13	9.40334438173693e-11	19.428055410784	NOT
ADI1	-0.978857182926816	8.56256409836066	-9.09952481744513	5.49578838013407e-13	1.03165505787951e-10	19.3268595160426	NOT
CISH	-0.475674682926824	4.3002362295082	-9.08139801505383	5.90033704599931e-13	1.09568624499364e-10	19.2574874133712	NOT
NFIL3	-1.22389526829267	5.71973786885246	-9.06109666830959	6.38905259324989e-13	1.17381849239814e-10	19.179763856733	DOWN
S100A9	-3.2927433414634	9.83268163934426	-9.05810439532163	6.46444734969302e-13	1.17516848135998e-10	19.1683053559146	DOWN
OCEL1	-0.678883756097551	6.47190508196721	-9.05165426803821	6.63002214975399e-13	1.19271335964845e-10	19.14360320911	NOT
NPIPA8	0.592452243902454	9.86240360655738	9.0484792039353	6.71308433682657e-13	1.19520584017521e-10	19.1314424855917	NOT
SKIL	0.670836341463433	11.562	9.02804360557309	7.27329760449807e-13	1.28173315948655e-10	19.0531548659036	NOT
ATP6V1F	-0.845093414634123	10.2129363934426	-9.01314115614188	7.71123214713094e-13	1.3451816078884e-10	18.9960451201216	NOT
LIMA1	0.651616585365874	9.73217180327869	9.00939330994426	7.82547735475322e-13	1.35145993916588e-10	18.9816799337977	NOT
RBM25	0.567414658536602	9.04730606557377	8.99986812584644	8.12354406927079e-13	1.38462934300915e-10	18.9451661076026	NOT
DHDH	-0.579457646341456	4.86598196721311	-8.99728941414087	8.20618240482176e-13	1.38462934300915e-10	18.9352797509829	NOT
BCAT2	-0.442236158536576	5.72744180327869	-8.99568365385732	8.25806730341297e-13	1.38462934300915e-10	18.9291232880945	NOT
ERRFI1	-1.98400119512194	10.58073	-8.96991394946975	9.137287337525e-13	1.5173168492217e-10	18.8302973265286	DOWN
PEBP1	-0.798470731707285	15.2369229508197	-8.96578390542462	9.28669335528888e-13	1.52743994519847e-10	18.8144543475779	NOT
SPRYD4	-0.712051219512186	7.69878819672131	-8.92509663438289	1.08963392578594e-12	1.7708254962712e-10	18.6583126374231	NOT
VTI1B	-0.742654512195106	10.3833137704918	-8.9233468127486	1.09715302895784e-12	1.7708254962712e-10	18.6515949266553	NOT
BNIP3L	-0.46723743902437	11.6210901639344	-8.91288467310461	1.14320946835717e-12	1.8252113033184e-10	18.6114255013599	NOT
MRPS36	-0.753785341463397	10.0177563934426	-8.91093903973221	1.15198628871862e-12	1.8252113033184e-10	18.6039544053184	NOT
TMEM160	-0.747659756097546	8.52783459016393	-8.8852486801928	1.27442700670023e-12	2.00085040051936e-10	18.5052810217872	NOT
HAUS4	-0.579123926829261	7.3200537704918	-8.86874296323505	1.35990732492545e-12	2.11581977490653e-10	18.4418611499066	NOT
NDUFB5	-0.63066357317072	8.31730786885246	-8.86016966853311	1.40655553835574e-12	2.16885840601818e-10	18.4089128169098	NOT
GABARAPL1	-0.68119480487804	5.65145475409836	-8.80188796594778	1.76923727014372e-12	2.70395819959134e-10	18.184800424756	NOT
MED16	-0.460625817073161	6.24174754098361	-8.79226101489419	1.83760326064961e-12	2.7604011993592e-10	18.1477605162352	NOT
PRKX	0.476968048780498	6.57998508196721	8.79218737727552	1.83813629372501e-12	2.7604011993592e-10	18.1474771711514	NOT
MAML2	-0.671367743902422	9.89108032786885	-8.78597325190676	1.88368170696001e-12	2.80441233441374e-10	18.1235650318053	NOT
SPDYE1	1.16517191463416	6.99564983606557	8.77900870695015	1.93607519681212e-12	2.81845133803356e-10	18.096762357575	UP
MRPS24	-0.503969804878035	6.95102819672131	-8.77892248622482	1.93673291173922e-12	2.81845133803356e-10	18.0964305226458	NOT
NDUFAB1	-0.938691707317052	13.8320360655738	-8.7782237587139	1.94207127519394e-12	2.81845133803356e-10	18.0937413353408	NOT
TMED1	-0.570867317073163	4.75995229508197	-8.74872564092357	2.18144583701868e-12	3.13946413377605e-10	17.9801843630475	NOT
MGMT	-0.459193134146336	3.89130049180328	-8.74643005726751	2.20127226477233e-12	3.14181586881142e-10	17.9713449455994	NOT
TTC14	0.732393439024403	7.62082344262295	8.73283056723566	2.32249448202086e-12	3.28766227086068e-10	17.9189718755579	NOT
SSU72	-0.327607426829255	7.64864934426229	-8.7226269531941	2.41782786760164e-12	3.38906573098958e-10	17.8796692926092	NOT
S100A12	-2.91052698780487	5.6313406557377	-8.71828387600996	2.45958839479193e-12	3.38906573098958e-10	17.8629385904047	DOWN
ASMTL	-0.573617426829258	5.53897836065574	-8.71704257883891	2.4716564938263e-12	3.38906573098958e-10	17.8581565710089	NOT
COMTD1	-0.274047414634136	4.55895819672131	-8.71694325725762	2.47262467923965e-12	3.38906573098958e-10	17.8577739368531	NOT
DDTL	-0.893635536585355	5.71433672131148	-8.70204574403959	2.62224205918385e-12	3.56583624898466e-10	17.8003749159526	NOT
ARF1	-0.569471951219493	13.3701901639344	-8.69785348424209	2.66596086303807e-12	3.57363360382143e-10	17.7842200642224	NOT
GHITM	-0.954374390243892	11.6243852459016	-8.69753028811276	2.66936152225226e-12	3.57363360382143e-10	17.7829745863368	NOT
SLC25A1	-0.420959414634141	6.04353606557377	-8.68286230348723	2.82836878797679e-12	3.75737915141224e-10	17.726443134839	NOT
MRPL11	-0.574704999999986	6.45285786885246	-8.67463137056613	2.92172490210816e-12	3.85177015720672e-10	17.6947150115062	NOT
VDAC3	-0.524836987804869	7.40367721311475	-8.66438271834858	3.04230128837378e-12	3.98034418562237e-10	17.6552035971567	NOT
SON	0.391705085365874	9.39250868852459	8.65822748220098	3.11710596990963e-12	4.04755038348416e-10	17.6314705291095	NOT
FTL	-0.601706951219491	18.4769590163934	-8.65331173046291	3.17817093534093e-12	4.09604567562223e-10	17.6125150441456	NOT
MAK	0.620713500000007	4.69742737704918	8.64435972811733	3.29247630735701e-12	4.21193080207819e-10	17.577991948183	NOT
UBQLN2	-0.483411914634134	8.72783229508197	-8.64029215473272	3.34576847443376e-12	4.24863393775522e-10	17.5623039836375	NOT
MED11	-1.06987274390243	6.77235770491803	-8.62280819407428	3.5848747318173e-12	4.51903551959743e-10	17.4948605942097	DOWN
BBS1	-0.683332768292667	8.68942426229508	-8.61224738684143	3.73753400251725e-12	4.67733421909224e-10	17.454114607768	NOT
MYPOP	-0.472815073170724	5.63128426229508	-8.60749642908602	3.80832173461053e-12	4.73163427026791e-10	17.4357823241468	NOT
HBA1	-3.40596317073169	12.7846460655738	-8.59563288776745	3.99101529852516e-12	4.9189571876264e-10	17.3899996586979	DOWN
RGS17	0.586876121951225	4.53985672131148	8.59404940681051	4.01605653419411e-12	4.9189571876264e-10	17.3838882561502	NOT
LMAN2	-0.79129591463413	10.0946178688525	-8.58843190982621	4.10617048480419e-12	4.95961717054343e-10	17.3622065778311	NOT
SCAND1	-0.344714012195114	4.80334147540984	-8.58839992278336	4.10668937688309e-12	4.95961717054343e-10	17.3620831135404	NOT
SPDYE2	1.41860717682928	7.59636081967213	8.58395398468329	4.17945503310063e-12	4.99392241291279e-10	17.344922046135	UP
RNH1	-0.470964280487794	7.03171573770492	-8.58313929337784	4.19292848796963e-12	4.99392241291279e-10	17.3417772685717	NOT
PRR13	-0.519803048780471	11.5261491803279	-8.57923111015698	4.2581709714447e-12	5.0368912792363e-10	17.3266908532047	NOT
SETD5	0.435159853658547	7.26817049180328	8.57334011731525	4.35844424354901e-12	5.12043075415588e-10	17.3039488245301	NOT
VNN2	-1.41109854878048	6.35476721311475	-8.56852846578581	4.44210107140044e-12	5.18345172318145e-10	17.2853721907141	DOWN
SDHC	-0.622712317073146	11.3058606557377	-8.52943071376105	5.18442777790353e-12	5.9949498498671e-10	17.1343799890654	NOT
SNX22	0.269270243902448	4.78109491803279	8.52716369150856	5.23110316668399e-12	5.9949498498671e-10	17.1256225103766	NOT
SF3B5	-0.525148329268275	8.94084295081967	-8.52417378362767	5.29330724516366e-12	5.9949498498671e-10	17.1140721317203	NOT
TMEM167B	-0.620197170731698	8.31996016393443	-8.52363766875231	5.30453915165443e-12	5.9949498498671e-10	17.1120010063622	NOT
HSPA1L	-0.795193517073161	4.92695786885246	-8.52287199285127	5.32062196266486e-12	5.9949498498671e-10	17.1090430127233	NOT
SPDYE6	1.54336836585367	8.15694295081967	8.52167724199041	5.34581515274773e-12	5.9949498498671e-10	17.104427337733	UP
FUNDC2	-0.357517231707308	6.51090803278688	-8.51975437829996	5.38661328794941e-12	6.00172977308944e-10	17.0969985956719	NOT
RABAC1	-0.821061585365834	14.2263639344262	-8.51567145227768	5.47428111187973e-12	6.06030992321557e-10	17.0812241023305	NOT
FAM174B	-0.521839280487794	5.39734606557377	-8.51252007716567	5.54292446573815e-12	6.09721691231196e-10	17.0690481040548	NOT
EMC6	-0.735573231707309	6.30018081967213	-8.50793405405484	5.64436301116999e-12	6.14977514948472e-10	17.051328148428	NOT
XAB2	-0.477669182926819	6.29829016393443	-8.50714853459474	5.66192384926503e-12	6.14977514948472e-10	17.0482928701777	NOT
TST	-1.0402375609756	8.18581393442623	-8.48368382985081	6.21254437407392e-12	6.70566508376604e-10	16.957610160739	DOWN
APOO	-0.967300658536566	9.70967409836066	-8.47862042091586	6.33823733417523e-12	6.79884215908113e-10	16.938038332142	NOT
ANKS1B	-0.782573036585358	4.90728278688525	-8.47101697564052	6.5317915781906e-12	6.96321237995998e-10	16.9086460388787	NOT
BTAF1	0.492206134146351	7.47495557377049	8.46300859695301	6.74206888230279e-12	7.14328402437848e-10	16.8776853906492	NOT
VAPA	-0.415791097560952	11.746068852459	-8.45322856228406	7.00809715678037e-12	7.34553310436298e-10	16.8398712953082	NOT
ETFB	-1.14465462195121	9.53161147540984	-8.45265966590001	7.023891913257e-12	7.34553310436298e-10	16.8376715410563	DOWN
KLF15	-0.508218402439016	5.08926508196721	-8.45134392963652	7.06055874536337e-12	7.34553310436298e-10	16.8325839188366	NOT
PSMF1	-0.509932536585357	8.64642245901639	-8.44618650272937	7.20614625474314e-12	7.45210454008467e-10	16.8126406526762	NOT
FBXO17	-0.860224365853651	8.08371540983607	-8.44043193427765	7.37214750067166e-12	7.57839210336902e-10	16.7903868199967	NOT
KDM4B	-0.219091670731702	4.96674016393443	-8.43159196900582	7.63465554261484e-12	7.79856950794354e-10	16.7561982503349	NOT
SREK1	0.409437085365866	8.43956491803279	8.4302062716652	7.67664630197106e-12	7.79856950794354e-10	16.7508387359121	NOT
BAD	-0.378638451219501	5.78366180327869	-8.42041675036018	7.97997097601825e-12	8.05930402080908e-10	16.7129729071388	NOT
ELP4	-0.585076158536571	8.30817459016393	-8.41261082271639	8.23042655396354e-12	8.26392247598548e-10	16.6827764639505	NOT
IVD	-0.71420849999999	6.64552672131148	-8.40798928852973	8.3824099128987e-12	8.29962364825299e-10	16.6648972205299	NOT
AKR7A2	-1.04195681707316	7.32042786885246	-8.40716191664235	8.40991436247231e-12	8.29962364825299e-10	16.6616962803694	DOWN
TMEM141	-0.495524853658528	4.82254131147541	-8.40715462558372	8.41015714212086e-12	8.29962364825299e-10	16.661668072551	NOT
PNISR	0.691965695121965	10.0012781967213	8.40093686011336	8.61977809636064e-12	8.45815725705387e-10	16.6376117650026	NOT
SGSH	-0.462190414634137	5.84302442622951	-8.39251795386403	8.91198226240592e-12	8.69547647862996e-10	16.6050365672698	NOT
CHTF8	-0.377350987804867	9.38826114754098	-8.3874687674647	9.09197431406607e-12	8.82125822493938e-10	16.5854982861744	NOT
AKR7A3	-1.47480759756097	5.81988737704918	-8.38412383130402	9.21321674535954e-12	8.88895269231058e-10	16.5725541353942	DOWN
PRPF6	-0.526252841463403	7.35661557377049	-8.37862964909351	9.4158908626704e-12	9.00156588373471e-10	16.5512918203362	NOT
NDUFA11	-0.512444878048766	9.40718983606557	-8.37813962252935	9.43418312076423e-12	9.00156588373471e-10	16.5493953686118	NOT
RASSF7	-0.322004890243893	5.54533098360656	-8.37631915157101	9.50245235527572e-12	9.01688748217646e-10	16.5423498726126	NOT
PBRM1	0.439596219512211	8.51913131147541	8.3699353789207	9.74578778405862e-12	9.19725437326188e-10	16.517642576579	NOT
CDKN1B	-0.973038780487794	10.1335903278689	-8.36299452505844	1.00174539739795e-11	9.40225163753403e-10	16.4907771974693	NOT
HERC2	0.291808219512206	6.98672639344262	8.34782095194067	1.06380913084736e-11	9.93080199445073e-10	16.43203896661	NOT
YWHAH	0.479923158536596	6.16013180327869	8.33914841554062	1.10099882359107e-11	1.02227148835579e-09	16.3984624627821	NOT
JUNB	-2.16875393902438	7.27332442622951	-8.32636233979111	1.15821934151523e-11	1.06964962716406e-09	16.3489543317379	DOWN
GSTA3	-1.16160334146341	4.92948721311475	-8.32122514171057	1.18204064367484e-11	1.08584265512045e-09	16.3290610338528	DOWN
SMC5	0.597876560975624	9.11596245901639	8.31651322019699	1.2043216152897e-11	1.09507314366329e-09	16.310813635761	NOT
RNF220	-0.425806134146331	5.83780393442623	-8.31550604356554	1.20913854586137e-11	1.09507314366329e-09	16.3069131248357	NOT
CA2	-1.55619290243901	8.96343327868852	-8.31475674304746	1.21273468302911e-11	1.09507314366329e-09	16.3040112688225	DOWN
DCXR	-1.99516646341463	11.9071914754098	-8.31377710144345	1.21745248166387e-11	1.09507314366329e-09	16.3002173245374	DOWN
ADARB1	0.439852231707323	5.5105568852459	8.30592060986744	1.25595975683713e-11	1.12385621764649e-09	16.2697894069096	NOT
DOCK9	0.964235585365869	8.2015837704918	8.28477738779194	1.36576439935675e-11	1.21581191633459e-09	16.1878903244783	NOT
MCUR1	-0.661994634146325	10.7103027868852	-8.27904653121871	1.3971509442561e-11	1.2315211029452e-09	16.1656886349473	NOT
BCAP31	-0.35937303658536	6.37066868852459	-8.2789522948483	1.39767305256085e-11	1.2315211029452e-09	16.1653235469269	NOT
NKTR	0.843904634146355	7.04639459016393	8.27403747811322	1.42517601977547e-11	1.24938019601636e-09	16.1462822250481	NOT
EIF6	-0.657083963414624	5.57145590163934	-8.2683899621184	1.45744969132559e-11	1.27122000854509e-09	16.1244010946354	NOT
SAP18	-0.431694878048761	10.8139344262295	-8.25676106969203	1.52623108823783e-11	1.32452316049584e-09	16.0793415209762	NOT
COPZ1	-0.510283682926817	8.79191344262295	-8.24471151772914	1.60093542221327e-11	1.38240773708116e-09	16.0326466851199	NOT
NBPF9	0.559378170731714	12.1926704918033	8.24200875701637	1.61818895670607e-11	1.39035439215492e-09	16.0221721243483	NOT
ANKRD36	1.14524841463416	8.01712213114754	8.2356718234301	1.65937621980664e-11	1.4180252056776e-09	15.997612273234	UP
IKBKB	0.3583685487805	5.98718016393443	8.23454400064515	1.66681596266678e-11	1.4180252056776e-09	15.9932410547597	NOT
SPDYE5	1.05837751219513	7.13170049180328	8.23010595981863	1.69641780967017e-11	1.43288832187547e-09	15.9760396421526	UP
ERVMER34-1	-0.885429999999995	5.39172491803279	-8.22944359701348	1.70088075266052e-11	1.43288832187547e-09	15.9734723283188	NOT
QDPR	-0.895910036585354	7.19436245901639	-8.20685733218914	1.8603174349914e-11	1.556520057168e-09	15.8859188747379	NOT
PIGO	-0.313185634146333	5.69478918032787	-8.20613438622771	1.86566098340345e-11	1.556520057168e-09	15.8831161523862	NOT
ZZEF1	0.327315231707331	6.74382426229508	8.19151816491629	1.97705586793368e-11	1.64152667496224e-09	15.8264480588552	NOT
PAM16	-0.60939671951218	8.40821098360656	-8.17776479714533	2.08795557850384e-11	1.72531066223739e-09	15.7731187719865	NOT
ANKRD36B	1.07459329268294	7.58763262295082	8.17337175104333	2.12467615956322e-11	1.7472932036027e-09	15.7560832322123	UP
GOLGA8S	0.330497329268296	4.88284704918033	8.16855551609301	2.16567824206749e-11	1.77257171755951e-09	15.7374059131366	NOT
MOCS1	-0.42149573170731	5.78283459016393	-8.16705275836326	2.17863327610061e-11	1.77476399425743e-09	15.7315780780377	NOT
MAPK1IP1L	-0.489621707317056	11.9481	-8.16134361701937	2.22856282862245e-11	1.80691455635257e-09	15.7094368344218	NOT
SCMH1	-0.290711207317066	6.87862344262295	-8.15821018839256	2.2564521050219e-11	1.8164824583007e-09	15.6972843022562	NOT
MZT2B	-0.307825329268286	4.95034950819672	-8.15765836932415	2.26139970199566e-11	1.8164824583007e-09	15.6951441227248	NOT
CSAD	0.283531658536594	5.37237245901639	8.14934688582236	2.3372489198051e-11	1.86871707615899e-09	15.6629076406868	NOT
GSTK1	-0.633575634146331	8.87369508196721	-8.14397368105016	2.38763542267852e-11	1.90020570274921e-09	15.6420662665504	NOT
KNTC1	0.449198573170738	5.05057885245902	8.14246442540078	2.40198307037808e-11	1.9028553956619e-09	15.6362120651657	NOT
PTGS2	-2.51634847560974	5.42115131147541	-8.1356963488717	2.46739323882849e-11	1.94574800157845e-09	15.6099587418642	DOWN
SNX12	-0.532464646341452	8.01846442622951	-8.12990152282194	2.52481394284156e-11	1.98197894513063e-09	15.5874795466936	NOT
HBB	-2.50505768292681	10.871867704918	-8.12798678009693	2.54407985177207e-11	1.98806601991419e-09	15.5800516859925	DOWN
HIGD2A	-0.858525121951203	12.0833885245902	-8.12186416494667	2.60667901714705e-11	2.01903546116077e-09	15.5562994946188	NOT
IGBP1	-0.562618292682915	10.2748267213115	-8.12182419676126	2.60709269159729e-11	2.01903546116077e-09	15.5561444376201	NOT
ECI1	-0.56700570731706	6.22911180327869	-8.10585284286815	2.77777580255378e-11	2.14161554062963e-09	15.4941796673461	NOT
GAS6	-0.626854036585358	6.91413737704918	-8.09751207494423	2.87131737540635e-11	2.20389560325634e-09	15.4618167070899	NOT
VKORC1	-0.410000890243892	7.46220213114754	-8.08686968209969	2.99526852126582e-11	2.2888622726664e-09	15.4205203932676	NOT
FCGR3B	-1.52007954878048	6.81738868852459	-8.07565433563061	3.13169914060019e-11	2.37576321407533e-09	15.3769974473224	DOWN
UPF1	-0.528008731707302	6.6748168852459	-8.07526843558898	3.13650267984467e-11	2.37576321407533e-09	15.3754998399888	NOT
DDT	-0.434098621951212	4.84020229508197	-8.07065398170993	3.19451673519307e-11	2.40913991339669e-09	15.3575916821075	NOT
TAS2R31	1.04891719512196	4.96792491803279	8.06755320386344	3.23410316195439e-11	2.42838963508488e-09	15.345557607002	UP
MAOA	-1.20921643902438	7.80031196721311	-8.0653002830336	3.26317322776297e-11	2.43961046075613e-09	15.3368138941075	DOWN
DAZAP2	-0.55635792682925	13.7633295081967	-8.06345461942762	3.28718330016091e-11	2.44696791352495e-09	15.3296506703528	NOT
RNF185	-0.479863792682916	7.36778409836066	-8.04857797052775	3.48728806588627e-11	2.5742378402959e-09	15.271909543871	NOT
EED	0.478002414634155	5.96281131147541	8.04840068218157	3.4897449052487e-11	2.5742378402959e-09	15.2712213959477	NOT
PDZD11	-0.540124756097546	8.75152032786885	-8.04745557203717	3.50287140978308e-11	2.5742378402959e-09	15.267552920466	NOT
UQCRC1	-0.444335804878039	8.29798606557377	-8.04418059963338	3.54874087332341e-11	2.5968963933176e-09	15.2548408361278	NOT
TXNL4A	-0.545603707317063	6.47554475409836	-8.0425293352586	3.572096260672e-11	2.5986726222171e-09	15.2484312112125	NOT
CDH10	-1.67683447560975	4.54844081967213	-8.04188419984818	3.58126279147464e-11	2.5986726222171e-09	15.2459270050534	DOWN
OBSL1	-0.1481846707317	4.31037196721311	-8.02855697252632	3.7759863224116e-11	2.72850559782629e-09	15.1941927501684	NOT
FRYL	0.403840012195134	7.84325295081967	8.01591897945355	3.97042792056808e-11	2.85705375784211e-09	15.145130055225	NOT
CDRT15	0.416810170731715	5.08800409836066	8.01359551597897	4.00725199506735e-11	2.87158680310428e-09	15.1361095935245	NOT
PRDX2	-0.794351512195112	8.10888360655738	-8.00935763656884	4.0753004648823e-11	2.90828260448418e-09	15.1196564086029	NOT
AGAP4	0.832783048780499	8.85604442622951	7.99910755525879	4.24471178951499e-11	3.01671492201333e-09	15.0798597036377	NOT
MRPL34	-0.567042499999995	3.89420557377049	-7.98888947649861	4.42061469604133e-11	3.12885310658335e-09	15.0401849259553	NOT
SLC41A1	-0.582055463414629	6.66951639344262	-7.98461790427188	4.49629610713355e-11	3.16942994980394e-09	15.0235985838067	NOT
FMNL3	0.726137365853665	7.61683754098361	7.97457458432876	4.67939008246649e-11	3.28508401317871e-09	14.9845992524665	NOT
MSS51	0.417831390243908	3.91545049180328	7.96970956396461	4.77074753325636e-11	3.33566031981123e-09	14.9657070800506	NOT
SPATS2	0.472253195121964	6.36325508196721	7.96514164234852	4.85815122603121e-11	3.37336043989745e-09	14.9479681809231	NOT
GTF2F1	-0.425075585365848	8.21394245901639	-7.96485270970132	4.863733349939e-11	3.37336043989745e-09	14.9468461362826	NOT
RNF10	-0.318128402439006	8.75044049180328	-7.95122975373716	5.1343479869001e-11	3.54680758935059e-09	14.8939406970595	NOT
MRPS12	-0.507000658536577	4.36854606557377	-7.94160992476973	5.33447670226328e-11	3.66548282768247e-09	14.8565794376055	NOT
HDAC9	0.610938219512208	4.72982360655738	7.94019555438532	5.36455243975318e-11	3.66548282768247e-09	14.8510861928043	NOT
DDX39B	0.452785157012206	9.10555581967213	7.93964622684426	5.37627928743096e-11	3.66548282768247e-09	14.8489526605235	NOT
ALDH9A1	-0.647347682926812	9.45089245901639	-7.9389564770962	5.39104017505122e-11	3.66548282768247e-09	14.8462737347393	NOT
RAB1B	-0.571479268292666	10.8271309836066	-7.92873288180989	5.61464805990274e-11	3.80254792135374e-09	14.8065651900845	NOT
HSD17B8	-0.843263512195111	7.54336032786885	-7.92045960048754	5.80238012062898e-11	3.91434002668994e-09	14.774430311381	NOT
PSME4	0.484536524390253	7.69224459016393	7.91916326264414	5.83236008886268e-11	3.91925520368321e-09	14.7693949986433	NOT
CLTB	-0.449738109756082	8.07220950819672	-7.91684016324037	5.88647417006817e-11	3.94028716732858e-09	14.7603714047925	NOT
ELN	0.337168024390254	4.92283213114754	7.91534213745946	5.92163536915334e-11	3.94851902800302e-09	14.7545525877494	NOT
TM7SF2	-0.712693243902427	6.59577967213115	-7.90489191215004	6.1728403644949e-11	4.10019050364719e-09	14.7139594764603	NOT
GOLGA6L9	0.670506457317087	5.83388852459016	7.899071521521	6.31735002514592e-11	4.18010095533602e-09	14.6913498271137	NOT
DDX17	0.702711097561004	13.3651590163934	7.89322853845107	6.46582762246519e-11	4.26201690992267e-09	14.6686518696642	NOT
GNAL	-0.325381524390234	5.27622344262295	-7.89213864939917	6.49390727587231e-11	4.26425013894733e-09	14.6644179701121	NOT
PAXBP1	0.500143304878058	6.04338639344262	7.890978985531	6.52391866411572e-11	4.26773012610903e-09	14.6599129955031	NOT
SNX14	0.277803304878061	9.10089475409836	7.88558705575753	6.6652925499609e-11	4.34375857878584e-09	14.6389665613138	NOT
NME9	0.306006500000005	3.85471	7.87862506301695	6.85237911685705e-11	4.44889426120757e-09	14.6119201341864	NOT
TIMM17B	-0.368697414634136	5.21883098360656	-7.87746173000101	6.88414953970803e-11	4.45278136894224e-09	14.6074006680087	NOT
TTLL3	0.430034865853664	5.77196032786885	7.87329572663847	6.99913680867405e-11	4.51026465245526e-09	14.591215878596	NOT
NMRAL1	-0.479363097560972	5.91246213114754	-7.87095495657123	7.06458684292453e-11	4.52787480752992e-09	14.5821219520119	NOT
CUEDC2	-0.417974048780478	6.31560262295082	-7.87044591648521	7.07890097297672e-11	4.52787480752992e-09	14.5801443133283	NOT
NACC1	-0.290980158536579	6.10636967213115	-7.85962010965429	7.39029088511013e-11	4.70405532402489e-09	14.5380848131146	NOT
WDR83OS	-0.8026257317073	11.5945852459016	-7.85899043048118	7.40881903957597e-11	4.70405532402489e-09	14.5356383877921	NOT
FTH1	-0.333080487804846	16.3875262295082	-7.85303553010187	7.58635612146851e-11	4.79913444021103e-09	14.5125021863939	NOT
UBL5	-0.656483902439014	13.6728967213115	-7.83709167196513	8.08294841647101e-11	5.09461748731585e-09	14.450554262959	NOT
SCP2	-0.6528778414634	9.56020196721311	-7.83383865695365	8.18819706927299e-11	5.14218775950344e-09	14.4379146828177	NOT
SMCO3	-1.78617273170731	8.59460967213115	-7.83272897022258	8.2244129717274e-11	5.14250025251982e-09	14.4336029694942	DOWN
SFTPA1	0.254599365853662	3.31060016393443	7.83200128503296	8.24824881266931e-11	5.14250025251982e-09	14.4307755240587	NOT
ITPKB	0.541082256097568	5.64629573770492	7.82694662129892	8.41573718087591e-11	5.22804968034989e-09	14.4111352867295	NOT
TMED4	-0.895732073170716	10.4995855737705	-7.82539982416302	8.46766802791682e-11	5.24145615921589e-09	14.4051250433014	NOT
DNMT3A	0.294676280487812	4.90652360655738	7.82423801472847	8.5068844498706e-11	5.24692480175947e-09	14.4006106923737	NOT
PRKAG1	-0.475358707317061	8.13606360655738	-7.81461604514678	8.83873664914163e-11	5.42466538925508e-09	14.363222793276	NOT
STAU1	-0.35171414634144	11.1130819672131	-7.81407211231339	8.85787863213627e-11	5.42466538925508e-09	14.361109214202	NOT
ZCRB1	-0.508969999999984	11.1598754098361	-7.81299837483855	8.89578728211177e-11	5.42863061350071e-09	14.356936945291	NOT
MAN2B2	-0.550951841463406	7.13793360655738	-7.79140158972985	9.69370664313070e-11	5.89472935657983e-09	14.2730149044027	NOT
ZNF114	0.218598073170738	5.33407557377049	7.79036459738113	9.73377268745766e-11	5.89832471271557e-09	14.2689851873365	NOT
SEC61B	-0.721282439024368	11.6431836065574	-7.78641857387232	9.88775540928906e-11	5.9706830740707e-09	14.25365098581	NOT
MCM3AP	0.254359512195133	6.18924295081967	7.76630733665104	1.07112433485875e-10	6.4276621759043e-09	14.1754969168729	NOT
GSDMD	-0.272663792682917	5.70706967213115	-7.76612597742916	1.07189734027819e-10	6.4276621759043e-09	14.1747921242016	NOT
MAP1LC3A	-0.387009682926821	5.39402573770492	-7.75840541741536	1.10532753651962e-10	6.60519257982487e-09	14.1447884982313	NOT
USE1	-0.456084024390236	5.82831672131148	-7.75281213850285	1.13019642873473e-10	6.72636940354721e-09	14.1230516490881	NOT
MAPT	-0.823733981707305	5.95226598360656	-7.75210165784658	1.13339519191212e-10	6.72636940354721e-09	14.1202905326984	NOT
TBCB	-0.442053219512177	9.19219426229508	-7.75029259036102	1.14158103036586e-10	6.75174808028027e-09	14.1132600015952	NOT
TUG1	0.368990731707333	12.2514901639344	7.74469091440403	1.1673051140633e-10	6.85717571707105e-09	14.091490226113	NOT
PEAK1	0.56191598780489	8.19344573770492	7.74402845573474	1.17038536592811e-10	6.85717571707105e-09	14.0889157024262	NOT
GTF2H5	-0.724659024390231	8.87207409836066	-7.74382814067939	1.17131837668556e-10	6.85717571707105e-09	14.0881372143185	NOT
CCDC115	-0.319589756097552	4.9279437704918	-7.7332159317824	1.22182598512847e-10	7.10857612722648e-09	14.0468944632554	NOT
MAPKBP1	0.184051963414642	4.31917655737705	7.73307853848783	1.22249398366315e-10	7.10857612722648e-09	14.0463605008853	NOT
CYB5A	-1.28973292682924	13.8974803278689	-7.73214002336995	1.22706677547717e-10	7.11122255452706e-09	14.0427130731216	DOWN
DNAJC4	-0.558096731707304	7.54592180327869	-7.73013061145418	1.23691500147545e-10	7.14432176437492e-09	14.0349037167025	NOT
MDH2	-0.674210829268279	9.93830590163934	-7.72798156844801	1.24753510029261e-10	7.18164372735113e-09	14.0265516771507	NOT
RNF181	-0.628883585365845	9.49182475409836	-7.72302005257183	1.27240358723554e-10	7.30046842244446e-09	14.0072691597963	NOT
SYAP1	-0.632447195121935	10.3973875409836	-7.72085416102311	1.28341457531487e-10	7.33926149526086e-09	13.998851567569	NOT
PDZD9	0.385845219512204	3.88381459016393	7.71621441378649	1.30732409781888e-10	7.45131589746934e-09	13.9808194327284	NOT
SDHD	-0.706625121951204	11.4485852459016	-7.7124900438045	1.32683854843579e-10	7.53766504325203e-09	13.9663447998926	NOT
EDF1	-0.362604024390228	12.0780475409836	-7.71017745518625	1.33910212572201e-10	7.58239138072758e-09	13.9573569787243	NOT
PLCG1	0.532054036585378	6.36195459016393	7.70822573582353	1.3495402225966e-10	7.61652275955661e-09	13.9497716521247	NOT
SRSF11	0.481785670731718	9.73696065573771	7.69899950654898	1.39999617623685e-10	7.87554852234867e-09	13.9139138834959	NOT
ALDH2	-1.14466282926828	9.31805245901639	-7.69476478550051	1.42378251866528e-10	7.98335197965888e-09	13.8974555409941	DOWN
SLC25A39	-0.659231890243889	7.89225721311475	-7.69168876207909	1.44131359066355e-10	8.05549699377331e-09	13.8855004742303	NOT
GRHPR	-0.640662682926813	7.8043706557377	-7.68719458033259	1.46731609217793e-10	8.17437061674608e-09	13.8680336478449	NOT
SVIP	-0.565662682926813	10.3539704918033	-7.68184558078067	1.49887677566097e-10	8.30158629970033e-09	13.8472444813602	NOT
CYSTM1	-0.395059158536572	7.96895393442623	-7.68169660229635	1.49976544615316e-10	8.30158629970033e-09	13.8466654679318	NOT
SNRNP35	0.273394585365864	6.72605901639344	7.67769576309339	1.52382897362453e-10	8.39847479562396e-09	13.8311159632184	NOT
B9D1	-0.357715463414626	5.27643229508197	-7.67717401658755	1.52699541738617e-10	8.39847479562396e-09	13.8290881619125	NOT
CETN2	-0.505247439024368	11.4243524590164	-7.66357381117948	1.61189685115284e-10	8.83728845060621e-09	13.7762299833162	NOT
MRPL43	-0.574087085365846	7.11330868852459	-7.6573088792831	1.65257971883046e-10	9.03166194436775e-09	13.751880833911	NOT
C1orf115	-0.549791475609752	3.39987852459016	-7.65365309886782	1.6767923035379e-10	9.11410057351492e-09	13.7376723546289	NOT
ATP6V1G1	-0.49413036585365	11.0145245901639	-7.65343935691448	1.67821886646077e-10	9.11410057351492e-09	13.7368416297028	NOT
RC3H1	0.410210951219529	9.56431655737705	7.65264937791778	1.68350191073256e-10	9.11413103396593e-09	13.7337713142448	NOT
C15orf61	-0.391841999999993	4.84233278688525	-7.6450182233796	1.73540015358635e-10	9.35519284607919e-09	13.7041122465065	NOT
SHPRH	0.404839926829286	7.11874852459016	7.64451715559878	1.73886329101993e-10	9.35519284607919e-09	13.7021648094408	NOT
PCDHGA10	1.14263065853659	8.9030506557377	7.64270318731811	1.75145846949228e-10	9.39369185345705e-09	13.6951146891209	UP
NAIP	1.16389221951221	6.78142721311475	7.63487956659347	1.80683518157419e-10	9.66069460860256e-09	13.6647076572209	UP
PRPF18	0.345436975609764	7.50742295081967	7.6262050799513	1.87028398350001e-10	9.96907543056951e-09	13.6309937873649	NOT
TMEM248	-0.34036054878047	9.65468557377049	-7.6203666853307	1.91423832280032e-10	1.01689470164947e-08	13.6083026324992	NOT
ACADS	-0.257487158536579	4.33246836065574	-7.61966918889954	1.91955803553982e-10	1.01689470164947e-08	13.6055917901463	NOT
RNF5	-0.545289144599296	7.11454053864169	-7.60776397905202	2.01267164667372e-10	1.06296144764695e-08	13.5593220219925	NOT
MACF1	0.605799756097573	10.9877868852459	7.6043248628147	2.04040126262893e-10	1.07432103065858e-08	13.545955932629	NOT
GOLGA8A	1.11649052439026	9.18877655737705	7.60272893056711	2.05339874324533e-10	1.07594322972428e-08	13.5397533731516	UP
NPIPA1	0.446515268292695	8.84493081967213	7.6024177733319	2.05594247718015e-10	1.07594322972428e-08	13.5385440677522	NOT
COX6B1	-0.446555121951189	15.2673163934426	-7.59996583047396	2.07609786527809e-10	1.08320876535808e-08	13.5290146615723	NOT
CACNA1C	0.539653780487815	5.4512031147541	7.59775481246858	2.09444218433459e-10	1.08948844950176e-08	13.5204216234263	NOT
CCNT2	0.486517682926841	7.95576868852459	7.59156907410269	2.14662952308191e-10	1.11328203794668e-08	13.4963810940601	NOT
GOLGA8T	0.491825536585377	5.87343426229508	7.5872827520049	2.18355280743681e-10	1.12904062827646e-08	13.4797226422523	NOT
GOLGA6L10	0.84090999390245	6.72698704918033	7.581800649644	2.23170382966868e-10	1.15049328771278e-08	13.4584170162273	NOT
AGAP5	0.630090292682938	8.24381131147541	7.57305387968604	2.31073750830455e-10	1.18769157048868e-08	13.4244239281751	NOT
STXBP5	0.434646487804891	6.27051344262295	7.57206784595281	2.31982079350806e-10	1.18882210990754e-08	13.4205918744669	NOT
ABHD14A	-0.357927231707306	6.06539245901639	-7.56995538724962	2.33940099667851e-10	1.19530932581769e-08	13.41238217978	NOT
HES1	-1.53555663414633	9.45305655737705	-7.56812328233103	2.35651638176339e-10	1.20050259330542e-08	13.4052620522108	DOWN
AIP	-0.604189365853649	6.64665950819672	-7.56094635986435	2.42477713744221e-10	1.23164415187138e-08	13.3773705128316	NOT
RNASEH2C	-0.435461426829258	7.06688131147541	-7.55523549924864	2.48050369586119e-10	1.25625509758131e-08	13.3551767493729	NOT
ZDHHC14	0.31848969512196	5.7189093442623	7.54618530846454	2.57144968392841e-10	1.2985069017966e-08	13.320006037961	NOT
COPS7A	-0.431750256097548	8.06254770491803	-7.54056407997224	2.62960853683844e-10	1.32400406504956e-08	13.2981612256122	NOT
NINJ1	-0.620653817073157	7.34584573770492	-7.52815835742693	2.76265785927394e-10	1.38695061714131e-08	13.2499519398375	NOT
TMEM134	-0.426907134146334	7.47559491803279	-7.52653275360849	2.78058377396478e-10	1.39190381960498e-08	13.24363485953	NOT
PTBP3	-0.668664268292666	13.9693049180328	-7.52417478534926	2.80679250824851e-10	1.40096261900149e-08	13.2344718617442	NOT
ESD	-0.503301829268272	13.4439901639344	-7.51486140838254	2.91274688665417e-10	1.44965817672961e-08	13.1982808635603	NOT
CASP3	0.710228353658546	8.34345409836066	7.51383909292327	2.92461819885772e-10	1.45138380155956e-08	13.1943082840559	NOT
ALDH1L1	-0.665359853658529	4.48502491803279	-7.50462473401416	3.03382349255779e-10	1.50126451909665e-08	13.1585030212247	NOT
ATAD5	0.447149853658546	4.7595593442623	7.49902729353651	3.10214293990147e-10	1.52579979420849e-08	13.1367528676172	NOT
OLIG1	-0.264651768292678	3.97309180327869	-7.49839369765466	3.10997253647131e-10	1.52579979420849e-08	13.1342909057843	NOT
OAZ1	-0.831265487804867	14.2277655737705	-7.49808049763834	3.11385016638488e-10	1.52579979420849e-08	13.1330739069874	NOT
PRKACB	-0.362465756097549	7.04710147540984	-7.49730771396927	3.1234384414419e-10	1.52579979420849e-08	13.1300711124225	NOT
RANGRF	-0.611315256097547	7.53876147540984	-7.49690983895736	3.12838655925879e-10	1.52579979420849e-08	13.1285250977671	NOT
UNG	-0.661293012195112	8.05645786885246	-7.49626558736596	3.13641532683274e-10	1.52579979420849e-08	13.1260217465929	NOT
ZDHHC12	-0.543427012195115	6.01065327868852	-7.4934691259	3.17150469952373e-10	1.53853612811165e-08	13.1151556664257	NOT
ARL2	-0.677948292682906	10.9642998360656	-7.49185978960063	3.1918759038743e-10	1.54408114453527e-08	13.1089023844888	NOT
NDUFS8	-0.612719365853646	7.5550662295082	-7.48365452258407	3.29779062755681e-10	1.59086156809794e-08	13.0770202511368	NOT
MEF2A	0.413394634146357	10.5741754098361	7.48135087848405	3.32815300574776e-10	1.60103627880957e-08	13.0680694305114	NOT
EYA2	-0.545344317073162	5.54657409836066	-7.47998921899869	3.34623110941137e-10	1.60526142387595e-08	13.0627787270584	NOT
SOD1	-0.551626097560954	14.2458049180328	-7.46693862787481	3.52455400291106e-10	1.68612320305468e-08	13.0120721066953	NOT
SALL1	-0.899226329268279	8.47274147540984	-7.45708001748799	3.66553215158964e-10	1.74816478085908e-08	12.9737691014239	NOT
JUND	-0.544845621951215	4.89516278688525	-7.45543256897014	3.68963425148423e-10	1.74816478085908e-08	12.9673685130211	NOT
FPR1	-1.89006381707316	5.90549573770492	-7.45530267947526	3.69154125170501e-10	1.74816478085908e-08	12.9668638742174	DOWN
ARHGAP5	-0.581837560975595	10.111888852459	-7.45508552942091	3.69473158664483e-10	1.74816478085908e-08	12.9660202165155	NOT
A1CF	-1.55928279268292	5.44424196721311	-7.45177556815814	3.74370354221349e-10	1.76649617961822e-08	12.9531606487729	DOWN
DCDC2B	0.3304668292683	4.01497704918033	7.45012824795864	3.76831741465772e-10	1.77326544281032e-08	12.9467606865795	NOT
PYROXD1	-0.400932768292673	8.20782409836066	-7.44881978435633	3.78798336993663e-10	1.77767589127189e-08	12.9416772363527	NOT
PAPSS1	-0.520932243902426	8.40771721311475	-7.44806654594221	3.79935088170309e-10	1.77817858338787e-08	12.9387508769292	NOT
CAV2	0.257547085365859	3.90711491803279	7.44223327883076	3.88854586938829e-10	1.81500505849556e-08	12.9160887070038	NOT
NDUFA2	-0.465954999999992	10.1817321311475	-7.43581501082937	3.98910576096872e-10	1.85692335557762e-08	12.8911544244132	NOT
TRIO	0.572508060975622	6.61091	7.43267968294322	4.03917003585463e-10	1.87517383116154e-08	12.8789742495093	NOT
CIRBP	-0.507488048780468	13.0980114754098	-7.43165146519293	4.05572474585637e-10	1.87781143058819e-08	12.8749798462878	NOT
CRYBB3	-0.482998939024383	4.08679786885246	-7.42595834381382	4.14862089189557e-10	1.91568670596354e-08	12.8528636162829	NOT
FUNDC1	-0.539704158536573	7.35378852459016	-7.42320251147054	4.19434927620985e-10	1.93163765333718e-08	12.8421581496541	NOT
EMP1	1.60202432926831	9.50662295081967	7.41759320554297	4.28898809922919e-10	1.96731336976058e-08	12.8203683115848	UP
GRB2	-0.408792914634136	7.78850704918033	-7.4166068296984	4.30584923421999e-10	1.96731336976058e-08	12.8165367045471	NOT
ANXA9	-1.05769390243901	6.40614098360656	-7.4165986176619	4.30598988864794e-10	1.96731336976058e-08	12.8165048047119	DOWN
PM20D2	-0.87859968292682	8.20441278688525	-7.41525784367984	4.32901612415134e-10	1.9726149990526e-08	12.8112965546446	NOT
MMAB	-0.504126890243898	6.2423131147541	-7.41321110987937	4.36440389157601e-10	1.98317699817127e-08	12.8033460572454	NOT
EEFSEC	-0.394921939024384	5.92916016393443	-7.41259218933609	4.3751617620339e-10	1.98317699817127e-08	12.8009418870349	NOT
LRRC4	-0.953190109756086	7.25680573770492	-7.40904390135613	4.43735030468313e-10	2.00374960673085e-08	12.7871588464833	NOT
POP7	-0.386918317073156	6.36138114754098	-7.40868142268716	4.44375274683218e-10	2.00374960673085e-08	12.7857508397933	NOT
PPDPF	-0.844630865853647	7.29640278688525	-7.40585857753561	4.49392938996e-10	2.02109793137003e-08	12.774785903715	NOT
EWSR1	0.403993268292698	9.65831245901639	7.40218644417234	4.56005047548349e-10	2.04376829331299e-08	12.7605222470831	NOT
CMTM2	-0.959890926829257	4.91463540983607	-7.40074512066602	4.58626806447631e-10	2.04376829331299e-08	12.7549237864164	NOT
TSG101	-0.414321829268282	11.7884163934426	-7.40051933404582	4.5903887325568e-10	2.04376829331299e-08	12.7540467782565	NOT
NUCKS1	-0.28212085365851	13.6766327868852	-7.40036098698773	4.59328081674679e-10	2.04376829331299e-08	12.7534317217304	NOT
GNG5	-0.318938719512185	7.13838885245902	-7.39980181644148	4.60350819976117e-10	2.04376829331299e-08	12.7512597779897	NOT
GLRX5	-0.451651121951201	9.09178721311475	-7.39572640799896	4.6787389912672e-10	2.07184159946627e-08	12.7354301552286	NOT
ZER1	-0.599353963414628	7.18132803278688	-7.39086028077055	4.77017689154903e-10	2.10497245177608e-08	12.7165296511481	NOT
PC	-0.634588146341457	5.69258754098361	-7.39045176218388	4.77793399592486e-10	2.10497245177608e-08	12.7149429465673	NOT
MN1	0.805572987804886	5.74464819672131	7.38827511284805	4.81947800582829e-10	2.11787239594541e-08	12.7064887972164	NOT
CDKL1	-0.462688182926822	5.26406836065574	-7.38579872264441	4.86718198678201e-10	2.13340692669353e-08	12.6968705610308	NOT
MFN1	0.428620560975625	8.1372362295082	7.3804883543007	4.971074839724e-10	2.1734294299249e-08	12.6762456358205	NOT
RNF213	0.724441731707333	8.48584885245902	7.3731086380717	5.11914174137618e-10	2.23207336798816e-08	12.6475845216575	NOT
GOLGA6L4	0.666441670731722	6.21837770491803	7.37252419676148	5.13105458651593e-10	2.23207336798816e-08	12.645314734325	NOT
RNF114	-0.770999268292661	12.8867573770492	-7.37165033404757	5.14891848165198e-10	2.23421663764145e-08	12.641920937973	NOT
TMEM150C	-1.88453170731706	12.5467275409836	-7.36981504885632	5.18663874504509e-10	2.24494363726638e-08	12.6347933436731	DOWN
RBKS	-0.604050719512186	5.94563819672131	-7.36812650760194	5.221586800432e-10	2.25272964807237e-08	12.6282357129375	NOT
LAMTOR2	-0.388835865853651	4.49711180327869	-7.36768730124481	5.230715627545e-10	2.25272964807237e-08	12.6265300178695	NOT
TCAIM	-0.489634707317061	6.97292426229508	-7.36454811980383	5.29642886593178e-10	2.27535638096124e-08	12.6143388600548	NOT
HBD	-0.515800085365848	3.50762819672131	-7.36065978980079	5.37896879188485e-10	2.30508166342063e-08	12.5992386410145	NOT
TAF7	-0.51131146341462	10.2407116393443	-7.35836599166846	5.42826197282139e-10	2.32044763046103e-08	12.5903308945185	NOT
ICOSLG	-0.530459951219503	4.8746893442623	-7.34286827012816	5.77333810385916e-10	2.46186540873204e-08	12.5301500283111	NOT
MMGT1	-0.54093679268292	9.14887803278689	-7.33888479365764	5.86552096535537e-10	2.4950134746721e-08	12.5146822459159	NOT
C19orf53	-0.670155121951206	13.4391278688525	-7.33786845567108	5.88927484464991e-10	2.49896256921631e-08	12.51073587914	NOT
CYP27B1	-0.960332707317066	4.58980147540984	-7.33476539401085	5.96239589745651e-10	2.52378865561456e-08	12.4986870656433	NOT
PRSS23	0.819257341463425	6.94985737704918	7.32939219039359	6.09116207953715e-10	2.57198946488035e-08	12.4778241057691	NOT
C7orf50	-0.17736834146341	3.46125721311475	-7.32655891321402	6.16017488680251e-10	2.59478586085559e-08	12.4668233972225	NOT
GOLGA8J	0.473870024390256	6.26363180327869	7.324381245606	6.2137487629838e-10	2.60739145085846e-08	12.4583683434173	NOT
PIGP	-0.332996121951212	4.83311393442623	-7.32411636374262	6.22029691808736e-10	2.60739145085846e-08	12.4573399159464	NOT
HBA2	-2.2274307317073	12.9124144262295	-7.32132584661555	6.28970159445293e-10	2.6301004003923e-08	12.4465055889609	DOWN
GNB4	0.588790256097576	7.1829137704918	7.30756379795272	6.64346576094527e-10	2.77132013747645e-08	12.3930765728468	NOT
GOLGA8F	0.288509536585373	4.88601524590164	7.30192912606168	6.79398114892976e-10	2.82727842028956e-08	12.3712022332634	NOT
ALDOA	-0.276365707317066	5.87991	-7.30086331026737	6.82283231639185e-10	2.83245947365594e-08	12.3670647268952	NOT
UBR5	0.315519085365866	8.28753770491803	7.29252827945225	7.05271895402434e-10	2.92087425266188e-08	12.3347091026505	NOT
BLVRA	-0.588579670731695	9.2607337704918	-7.29057993220821	7.10756187177311e-10	2.93416276865171e-08	12.3271461130573	NOT
TPI1	-0.486137170731689	9.41170606557377	-7.29008907035237	7.12144590015478e-10	2.93416276865171e-08	12.3252407281232	NOT
LSM3	-0.453199719512179	7.33155885245902	-7.28958347025776	7.13577511774012e-10	2.93416276865171e-08	12.3232781404223	NOT
RPAP1	-0.294851658536577	5.49577901639344	-7.28535075426257	7.2568696845726e-10	2.97686792048857e-08	12.3068482823377	NOT
ATP6V1E1	-0.4056151219512	11.528593442623	-7.28031406501382	7.40364202211565e-10	3.02952586206904e-08	12.2872983375601	NOT
MRPL53	-0.561136085365839	7.32192245901639	-7.27974802404724	7.42032101711177e-10	3.02952586206904e-08	12.2851012897177	NOT
ECHS1	-1.54363085365852	10.4614126229508	-7.27869777360502	7.45136721933177e-10	3.03502622353442e-08	12.2810248409412	DOWN
SEC24B	-0.316200365853646	10.9705868852459	-7.27236680601546	7.6412824691264e-10	3.10505760568971e-08	12.2564524425459	NOT
CEP164	0.226461085365861	5.20148704918033	7.25531640071508	8.17714117029233e-10	3.31500535236968e-08	12.1902804240693	NOT
ABRACL	-1.01693563414633	8.4646268852459	-7.25411081744403	8.21642061726119e-10	3.32312843232086e-08	12.1856019231739	DOWN
ZMAT5	-0.415615280487797	4.76556852459016	-7.24496499808448	8.52060389138324e-10	3.43810348607917e-08	12.150111221096	NOT
OCIAD1	-0.278431426829256	8.72762606557377	-7.23835631825404	8.74737769336883e-10	3.51591866558727e-08	12.1244675854627	NOT
MAP4K4	0.687592865853674	9.50722508196721	7.23816104658717	8.75416923105111e-10	3.51591866558727e-08	12.123709894238	NOT
NIN	0.401308451219521	8.37605540983606	7.23750138990434	8.7771510106663e-10	3.51696979012081e-08	12.1211503096265	NOT
DONSON	0.370767743902448	5.44960704918033	7.23454911514318	8.88074562868422e-10	3.54793964607213e-08	12.1096951290505	NOT
DNHD1	0.202052219512202	3.97627459016393	7.23413061808104	8.89552904892432e-10	3.54793964607213e-08	12.1080713324593	NOT
RAPGEF5	0.790781378048791	6.24269229508197	7.23336777604395	8.92253970677582e-10	3.55051292018475e-08	12.1051114686065	NOT
MRPL41	-0.51850389024389	10.0387368852459	-7.23080890428173	9.01374350692065e-10	3.5785597784947e-08	12.0951830579392	NOT
CUX1	-0.394059475609743	7.98384885245902	-7.22773347779721	9.12459085138355e-10	3.60792993980279e-08	12.0832506941137	NOT
ECHDC3	-0.492942573170725	5.40663344262295	-7.22759802185684	9.12950424837184e-10	3.60792993980279e-08	12.0827251448605	NOT
EIF3K	-0.57184963414632	14.1655770491803	-7.22390041026156	9.26465284023257e-10	3.65298069750722e-08	12.0683791810568	NOT
GJB7	0.408835353658544	4.10490147540984	7.22254496978018	9.31469325579046e-10	3.66434516007975e-08	12.0631204650075	NOT
ZMYND12	-0.693356865853652	5.50933475409836	-7.21938421747097	9.43243329310288e-10	3.70223006754288e-08	12.0508578955707	NOT
GON4L	0.226611829268302	7.06115786885246	7.21373131728623	9.64672452067963e-10	3.77775357079676e-08	12.0289275189867	NOT
SERF2	-0.263859268292673	8.39010196721311	-7.21211773219815	9.70877948696016e-10	3.7934529805385e-08	12.0226678245099	NOT
SSNA1	-0.224092353658527	5.32537704918033	-7.20691725899155	9.91150313617885e-10	3.86392007137266e-08	12.0024938562864	NOT
NAMPT	-0.906330829268284	6.03415081967213	-7.20320165963572	1.00589267437577e-09	3.90994168522735e-08	11.9880806546679	NOT
SLC6A6	1.26212069512197	8.98447213114754	7.20280396256633	1.00748352630352e-09	3.90994168522735e-08	11.986537973689	UP
CD58	0.520386426829281	7.80590442622951	7.20133943605006	1.01336355187058e-09	3.92394361901454e-08	11.9808570702942	NOT
LZTFL1	-0.296991939024383	7.49525196721311	-7.19894360567699	1.02305668461502e-09	3.95261497613006e-08	11.9715637949044	NOT
MDM4	0.394522536585374	6.0199468852459	7.19300340477722	1.04749085253043e-09	4.03798371053583e-08	11.9485229862786	NOT
SNTA1	-0.737426890243894	5.94345491803279	-7.1818249048315	1.09506257355248e-09	4.20613898154282e-08	11.9051672645604	NOT
POLR2B	0.311114682926842	9.80449786885246	7.18161344722636	1.09598294249813e-09	4.20613898154282e-08	11.9043471708538	NOT
ACOT1	-0.524435512195111	6.57193655737705	-7.17038598666696	1.1459755944759e-09	4.37793170710417e-08	11.8608061617081	NOT
ETNK2	-0.859677414634132	5.54506803278688	-7.1701397575023	1.14709711670258e-09	4.37793170710417e-08	11.859851316554	NOT
GDF15	-1.34114015853658	4.44316442622951	-7.16986464042609	1.14835151321262e-09	4.37793170710417e-08	11.8587844504259	DOWN
FKBP4	-0.594360548780468	8.62309426229508	-7.16813089324708	1.15628809611265e-09	4.39847916737123e-08	11.8520612820216	NOT
ADAM15	0.700829121951228	6.97208508196721	7.16748098088569	1.15927729079327e-09	4.40015798065927e-08	11.8495410642077	NOT
PCF11	0.348310975609767	8.0595706557377	7.16558061965563	1.16806209807018e-09	4.42377904247193e-08	11.8421719695326	NOT
GLMN	0.342358902439035	5.20456508196721	7.16319632645723	1.17917801533729e-09	4.4561059791849e-08	11.8329265060264	NOT
ACOT7	-0.399237670731697	5.71275442622951	-7.16227286698252	1.18351162651807e-09	4.46271742139019e-08	11.8293457070768	NOT
ACOT2	-0.636228097560967	7.59362327868852	-7.15534821195927	1.21651818431992e-09	4.57718279808387e-08	11.8024957457604	NOT
AVIL	0.363690987804887	4.44464754098361	7.15012909161764	1.24200101989834e-09	4.6629038290531e-08	11.7822601059658	NOT
ERI3	-0.344431085365845	6.21345163934426	-7.14803761424298	1.25236174672619e-09	4.69160246550137e-08	11.7741512973499	NOT
HIBADH	-0.684040560975598	8.94425803278689	-7.14292508832931	1.27805267461601e-09	4.77748261701698e-08	11.7543303803876	NOT
RRAGD	-0.85345824390243	7.50817213114754	-7.13861717108676	1.30010822744373e-09	4.84943176845641e-08	11.7376296707993	NOT
GCHFR	-0.557760109756093	5.41958655737705	-7.13607438794545	1.3133045462883e-09	4.88809687810322e-08	11.727772285046	NOT
EMD	-0.28595747560975	6.47044557377049	-7.13514812293029	1.31814474077867e-09	4.89556122005325e-08	11.7241815779542	NOT
GMPR2	-0.384923243902429	7.04149409836066	-7.13369440031894	1.32577708184125e-09	4.91027200154545e-08	11.7185462271607	NOT
KATNBL1	0.373846609756103	6.90852295081967	7.1333119882811	1.32779213938722e-09	4.91027200154545e-08	11.7170638221936	NOT
ZNF362	-0.423776926829256	7.05702032786885	-7.1313385079999	1.33823975713881e-09	4.93833346277504e-08	11.7094137978162	NOT
PIK3R3	0.77364745121953	8.75438704918033	7.1277568084237	1.35741129415519e-09	4.99839937101497e-08	11.6955300510484	NOT
AHCY	-0.866687292682917	5.88205147540984	-7.12662916700702	1.36350369153288e-09	5.01015079846231e-08	11.6911590802917	NOT
MRGPRF	-0.858895536585361	6.67336655737705	-7.12478322493283	1.37353585913086e-09	5.03629815014649e-08	11.684003939259	NOT
USP34	0.339324012195139	9.50835573770492	7.12366742440667	1.37963559909335e-09	5.04225695182836e-08	11.6796790006548	NOT
TREM1	-1.12633568292682	4.20633770491803	-7.12341845707837	1.38100031164726e-09	5.04225695182836e-08	11.6787139888439	DOWN
OGT	0.661953207317092	9.36690786885246	7.12225440708881	1.38739893780434e-09	5.04458866163399e-08	11.6742020971039	NOT
CCDC12	-0.323284378048776	6.12823	-7.12223952064296	1.38748095789007e-09	5.04458866163399e-08	11.6741443971637	NOT
PTRH1	-0.264735853658524	5.03305278688525	-7.11938903853398	1.40327580525754e-09	5.09129688168019e-08	11.6630960812326	NOT
SPATS2L	-0.379127414634136	7.76384065573771	-7.11574208046726	1.42374591379442e-09	5.1533351365022e-08	11.6489611546692	NOT
AQP9	-1.17670878048779	4.96889737704918	-7.1152831448023	1.42634290402319e-09	5.1533351365022e-08	11.6471824449201	DOWN
PTGDS	-1.18110548780486	10.7287072131148	-7.10907045530447	1.46196744573925e-09	5.25681238384212e-08	11.6231046138524	DOWN
GOLGA8K	0.434751158536596	6.25908229508197	7.1089997579404	1.46237790297795e-09	5.25681238384212e-08	11.6228306292149	NOT
HIRIP3	-0.416027597560967	5.74167639344262	-7.1086848564468	1.46420756634037e-09	5.25681238384212e-08	11.621610244376	NOT
TULP4	-0.750775804878042	9.47026819672131	-7.10810224964344	1.46759869488095e-09	5.25681238384212e-08	11.6193523921152	NOT
SLC25A20	-0.725536939024379	6.08908852459016	-7.1076557526305	1.47020288442139e-09	5.25681238384212e-08	11.6176220335734	NOT
MBNL1	0.486187195121962	10.780506557377	7.10414663603563	1.49083094255133e-09	5.31955586319453e-08	11.6040230644257	NOT
SNCAIP	0.334139182926836	4.09797885245902	7.10347929708352	1.4947863993434e-09	5.32267239518773e-08	11.6014369677327	NOT
SFPQ	0.560296585365879	10.7987327868852	7.10150802044195	1.50653182207888e-09	5.35345772989758e-08	11.5937979138149	NOT
SPCS1	-0.269852024390232	7.79598704918033	-7.1004398646853	1.51293461681584e-09	5.3651706021375e-08	11.5896586860158	NOT
GUCD1	-0.432503073170722	7.59896721311475	-7.0992683622814	1.51998812039417e-09	5.3791382867228e-08	11.5851190339902	NOT
ARSA	-0.333854170731699	5.11813721311475	-7.09853877291423	1.52439747818484e-09	5.38371052111498e-08	11.5822918549282	NOT
CEP170	0.579706170731718	7.07966557377049	7.09738732791224	1.53138234883422e-09	5.3973414621157e-08	11.5778300200192	NOT
DMTF1	0.565741317073181	9.30433836065574	7.09340303217321	1.5557991407973e-09	5.47223037913835e-08	11.5623913646906	NOT
ZNF639	0.2089414390244	8.18514704918033	7.09158082907678	1.56709514404444e-09	5.49405220471493e-08	11.5553307809472	NOT
ZNF7	0.27851657317074	4.98943016393443	7.09137667503286	1.56836580018787e-09	5.49405220471493e-08	11.5545397437915	NOT
SEC23A	0.480794426829279	8.50232540983607	7.07789606250686	1.65458445636298e-09	5.78434687477505e-08	11.5023103630023	NOT
PFKL	-0.285998207317061	6.27795819672131	-7.07731716990453	1.65839098956858e-09	5.78594189693927e-08	11.5000676775667	NOT
PER3	1.15834701219513	7.64319360655738	7.07272735927803	1.68888236954741e-09	5.87892641092499e-08	11.4822868426521	UP
DNAL1	-0.63951374390243	7.25308639344262	-7.0722849429201	1.69185085479428e-09	5.87892641092499e-08	11.4805729805483	NOT
MRAS	0.34044148780489	5.66442032786885	7.06919378886619	1.71273734681951e-09	5.93955300794636e-08	11.468598507871	NOT
STRADB	-1.02772518292682	8.46097639344262	-7.06782937976363	1.72203810776794e-09	5.95983930283612e-08	11.4633132152979	DOWN
ALPL	-1.29360570731706	5.91313131147541	-7.06299564268834	1.75539552023735e-09	6.0631361268998e-08	11.4445895182702	DOWN
RASA2	0.367751402439034	6.25443967213115	7.06098280404799	1.76947541712458e-09	6.09712015224531e-08	11.4367930134772	NOT
GK5	0.363372012195132	5.73219114754098	7.06058157178361	1.77229549300935e-09	6.09712015224531e-08	11.4352389075853	NOT
COX5B	-0.458741780487791	8.02811836065574	-7.05740734005101	1.79476431823929e-09	6.1621430966188e-08	11.4229443154445	NOT
PCYT2	-0.461758890243893	5.16106196721312	-7.05685112326537	1.79873066078549e-09	6.16350764122329e-08	11.4207899969953	NOT
ANXA1	0.92563496341465	11.7906545901639	7.0511231718761	1.8400884271255e-09	6.28706390580483e-08	11.3986055443258	NOT
OST4	-0.359149146341439	11.7137196721311	-7.05075648997103	1.84276807209695e-09	6.28706390580483e-08	11.3971854313749	NOT
SNX5	-0.454515439024378	8.11334901639344	-7.05035451116476	1.84571013331966e-09	6.28706390580483e-08	11.3956286252162	NOT
TSC22D3	-0.465186219512187	5.49949885245902	-7.04500014536495	1.88534823465914e-09	6.40810081255095e-08	11.37489266233	NOT
PNMA1	-0.679627109756086	8.14881295081967	-7.04455730385635	1.88866433907842e-09	6.40810081255095e-08	11.3731777216275	NOT
BBS12	-0.533533963414622	5.75072770491803	-7.04332557995367	1.89791841347266e-09	6.42687274522996e-08	11.3684078170237	NOT
TOLLIP	-0.338728804878038	6.42266081967213	-7.03861739519444	1.93371028702719e-09	6.53525961975726e-08	11.3501758330318	NOT
ATP13A3	1.24073723170733	11.2635716393443	7.0374792012302	1.94246347370314e-09	6.55202034977602e-08	11.3457684478781	UP
GPR52	0.866565682926842	4.72066278688525	7.03675634011978	1.94804308642521e-09	6.55803198880376e-08	11.3429693726761	NOT
MRPS34	-0.640677975609742	8.07735737704918	-7.03082426215189	1.99443959482503e-09	6.7011618293051e-08	11.3200000324182	NOT
SENP2	-0.437404743902427	8.19848114754098	-7.0299675390507	2.00123074615315e-09	6.71092329826503e-08	11.3166828934457	NOT
MSRB3	-0.673401134146335	7.97435262295082	-7.02707444032106	2.02433493685241e-09	6.77524503089944e-08	11.3054813936265	NOT
C6orf47	-0.439421261324037	4.54491871194379	-7.02536650407079	2.03809915060081e-09	6.808118439241e-08	11.2988687984106	NOT
LSM14A	-0.279941341463402	12.494737704918	-7.02083371756506	2.07508303968297e-09	6.91827878288127e-08	11.2813199626441	NOT
SCUBE3	0.56190652439025	5.18997737704918	7.02007387905076	2.08134788963309e-09	6.92579538612013e-08	11.2783783216486	NOT
FN3K	-0.858704231707312	5.50518163934426	-7.0191141875564	2.0892874888595e-09	6.93884517934684e-08	11.2746630102045	NOT
CRYL1	-1.26078701219511	7.67833327868852	-7.01334090138996	2.13769181002974e-09	7.08123732734586e-08	11.2523135087917	DOWN
BSG	-0.463068170731688	11.4283524590164	-7.01302617954939	2.14036241162394e-09	7.08123732734586e-08	11.2510952079508	NOT
NAP1L2	-1.03728475609756	6.40112360655738	-7.00728425568899	2.18967437332274e-09	7.23053086563741e-08	11.2288688671782	DOWN
CX3CL1	-1.12885402439023	12.1025770491803	-7.00416877808306	2.21690276572094e-09	7.30647151984745e-08	11.2168099031604	DOWN
AGO4	0.457180463414647	7.1313062295082	7.00355787448959	2.22228135592349e-09	7.31024743177119e-08	11.2144453591807	NOT
DCAF11	-0.534887402439017	7.19059901639344	-7.00095938544317	2.24530506706425e-09	7.37194268216722e-08	11.2043879434628	NOT
MPC2	-0.638631756097549	8.62520770491803	-6.99903553353196	2.26250432770389e-09	7.41027791285134e-08	11.1969419244405	NOT
FBXO11	0.248217329268311	9.13324409836066	6.9986949650054	2.26556267399277e-09	7.41027791285134e-08	11.1956238180045	NOT
RBM5	0.460733378048793	8.16643475409836	6.99810390833911	2.27088022348524e-09	7.41127130128618e-08	11.1933362585083	NOT
PLEKHA5	-0.593960804878032	9.57517344262295	-6.99770798138143	2.27444921232292e-09	7.41127130128618e-08	11.1918039172426	NOT
ANKRD10	0.597890646341472	8.57738442622951	6.99394850733754	2.30861805549785e-09	7.50844328031033e-08	11.1772541693948	NOT
BRPF3	-0.426779999999989	6.92761786885246	-6.99304875612362	2.31687127879567e-09	7.52112161368445e-08	11.1737721012237	NOT
TPD52	-0.485925902439016	5.56200606557377	-6.99024439292756	2.34278433833067e-09	7.57841234815383e-08	11.1629193894178	NOT
TAS2R30	1.13325110975611	5.01831786885246	6.99018933170558	2.34329600110836e-09	7.57841234815383e-08	11.162706310006	UP
ZNF395	-0.232140317073163	6.33910426229508	-6.98557499655506	2.38657360543396e-09	7.7039488160457e-08	11.1448500271513	NOT
UBE2R2	-0.393824634146327	10.1287481967213	-6.98361134365988	2.40523150837529e-09	7.74969181896292e-08	11.1372515381326	NOT
MRPS18A	-0.777180487804857	11.4392327868852	-6.97701851344798	2.46894460483331e-09	7.94016263044157e-08	11.1117416248461	NOT
RAD23A	-0.472471987804866	8.70138836065574	-6.96801957708374	2.55863502679515e-09	8.21331355255616e-08	11.076925415704	NOT
TPRG1L	-0.630226097560962	10.7801554098361	-6.96368571925381	2.60298144383131e-09	8.34016503431664e-08	11.0601596069388	NOT
VPS13B	0.372185085365872	8.11076868852459	6.96250437814547	2.61520194027141e-09	8.34862362411389e-08	11.0555896901037	NOT
EBLN2	0.640130219512202	4.80676245901639	6.96236579370837	2.61663928410871e-09	8.34862362411389e-08	11.0550535930843	NOT
AGAP6	0.905956463414656	10.189006557377	6.96203013056095	2.6201239167746e-09	8.34862362411389e-08	11.0537551254264	NOT
SLC25A48	-0.399974890243896	3.79776491803279	-6.95649363637574	2.67827227465926e-09	8.51818824739695e-08	11.0323388357813	NOT
ARGLU1	0.744627646341481	10.8549939344262	6.95555512907562	2.68825593363754e-09	8.53422425991181e-08	11.0287086653344	NOT
ATRAID	-0.401418780487782	11.1634639344262	-6.9498187439725	2.75009010035231e-09	8.71450569414392e-08	11.0065212412527	NOT
NBPF3	0.287640975609763	6.14950245901639	6.94734268959837	2.7772164409962e-09	8.78434577582498e-08	10.9969448237135	NOT
FAM3A	-0.24219699999999	5.01397885245902	-6.94572738303832	2.79505649809296e-09	8.82461164937212e-08	10.9906976297977	NOT
USP48	0.286820182926841	7.53674327868852	6.94119106166794	2.84577066545881e-09	8.96833200592586e-08	10.9731542037652	NOT
SUCLG2	-0.792617926829257	11.0074218032787	-6.94009675186486	2.85814130402373e-09	8.9909108051894e-08	10.9689223268397	NOT
NOP2	0.267252365853664	4.59837163934426	6.93689110480941	2.89468898595864e-09	9.08932341591014e-08	10.9565259507865	NOT
FN1	3.91158693902441	9.33918491803279	6.93576265559654	2.90766503631729e-09	9.11349821727761e-08	10.9521623279467	UP
ADH5	-0.566714926829251	9.46003524590164	-6.9350507479364	2.9158810857699e-09	9.12269317957357e-08	10.9494094753484	NOT
AP1M2	-0.620554341463407	4.62154409836066	-6.9332786743174	2.93643304270577e-09	9.17037950226557e-08	10.942557227266	NOT
PRSS33	0.23356634146342	3.65079721311475	6.9252216817282	3.03171152293829e-09	9.45084079443038e-08	10.9114047524416	NOT
LPL	-1.30667776829267	6.45437967213115	-6.92039166276451	3.09030032067811e-09	9.61612370056053e-08	10.8927312189449	DOWN
FRAT1	-0.593243573170721	5.85490901639344	-6.916676889468	3.13612771322872e-09	9.74117367040647e-08	10.8783703093745	NOT
GOLGA8B	1.06374448780489	9.24604180327869	6.91415960591189	3.16756669039281e-09	9.82116279049979e-08	10.8686392257281	UP
AK4P3	-2.53801941463413	9.47737409836066	-6.91301880371673	3.18191771070684e-09	9.83753711345128e-08	10.8642293403905	DOWN
ACSM5	-0.998555926829263	5.50854245901639	-6.91283464561741	3.18424044378649e-09	9.83753711345128e-08	10.8635174659903	NOT
GPR18	1.07147570731708	5.38204819672131	6.91183922946516	3.19682462988598e-09	9.85877881395195e-08	10.8596696586805	UP
RGS3	0.190976085365861	4.64824147540984	6.91056368361431	3.21302274319983e-09	9.89107001337986e-08	10.8547390884404	NOT
HINT3	-0.534014975609746	7.45350590163934	-6.90402409959618	3.29736253418432e-09	1.01326425205273e-07	10.829462114601	NOT
THAP5	-0.446777695121936	8.53150229508197	-6.90235677293538	3.31921647831899e-09	1.01816818082716e-07	10.8230179283148	NOT
CYP2B6	-1.75372982926829	5.97971655737705	-6.89841430307039	3.37146711321306e-09	1.03236235895726e-07	10.8077810213211	DOWN
DEPDC7	-0.732068682926822	4.00813983606557	-6.89553971089263	3.41008093323377e-09	1.04233801268933e-07	10.796671853255	NOT
MED9	-0.451551841463409	5.72083344262295	-6.88823458456071	3.51020419295985e-09	1.07104640304623e-07	10.7684426752341	NOT
SLIT3	1.33749462195123	8.30229229508197	6.88699325770707	3.52750657582914e-09	1.07442748791127e-07	10.7636461440681	UP
SYNPO	-0.938224268292668	10.0274952459016	-6.88443804044658	3.56339080956349e-09	1.08344646621763e-07	10.7537729919565	NOT
ATXN7L3B	-0.545627317073162	10.2930068852459	-6.88296407333091	3.58425571416028e-09	1.08787515261069e-07	10.7480778857876	NOT
DFFB	0.235331585365861	5.37788868852459	6.88187179300873	3.59979611697637e-09	1.090675069126e-07	10.7438576256432	NOT
MICAL3	0.222645560975619	5.47165901639344	6.88041716873898	3.62059607436496e-09	1.09505594053035e-07	10.7382374864205	NOT
CSF3R	-0.635236036585361	4.89496557377049	-6.87400894955503	3.713663899838e-09	1.12124083129724e-07	10.7134800254097	NOT
HNRNPH1	0.431393536585382	9.37947803278688	6.86984894965916	3.77535274801288e-09	1.13787682300493e-07	10.6974096920724	NOT
VPS37A	-0.458703390243896	8.75580016393443	-6.86636923638004	3.82773722570099e-09	1.15165543358634e-07	10.6839681850828	NOT
TPPP3	-1.53966775609756	9.1117793442623	-6.86138737440069	3.90399874817576e-09	1.17255753706079e-07	10.6647254840429	DOWN
ASAP1	0.567083231707327	8.63423180327869	6.85763018637771	3.96251303661589e-09	1.18806597469369e-07	10.6502141969276	NOT
SQSTM1	-0.225222451219499	6.28730147540984	-6.85599131103626	3.98830979405675e-09	1.19372807874107e-07	10.6438846958155	NOT
ARG2	-0.998955987804868	7.52642606557377	-6.85428954252431	4.01527364518364e-09	1.19971930540349e-07	10.6373124777775	NOT
TIA1	0.616747451219526	8.62530967213115	6.85055073063123	4.07515330328518e-09	1.21550772966727e-07	10.6228738688394	NOT
DNAL4	-0.338836646341451	6.14233983606557	-6.84862502398167	4.10634117188352e-09	1.22269848342118e-07	10.615437494529	NOT
DOCK6	0.52219756097562	6.41396524590164	6.84417415316931	4.17933859160174e-09	1.24229221130744e-07	10.5982507837485	NOT
CDADC1	-0.567979621951208	7.68492770491803	-6.84182021292049	4.21846616062141e-09	1.25042336769495e-07	10.5891617396358	NOT
ESM1	-2.4594133414634	7.77326868852459	-6.84141346348872	4.22526410393933e-09	1.25042336769495e-07	10.5875912338063	DOWN
RBM43	-0.664892024390234	7.80065836065574	-6.84122516151136	4.22841486238477e-09	1.25042336769495e-07	10.5868641821278	NOT
GANAB	-0.369697987804862	9.60926196721311	-6.83679658212085	4.303194706082e-09	1.2703619243425e-07	10.5697656925245	NOT
HILPDA	-0.567757109756089	5.84299426229508	-6.82774509820703	4.46015945537356e-09	1.31445313642153e-07	10.5348224755245	NOT
NAPA	-0.462094621951206	9.13082131147541	-6.81738227273684	4.64687995057006e-09	1.36714849653058e-07	10.4948235659655	NOT
FXYD1	-1.13328958536584	7.3683637704918	-6.81560030431271	4.67976378851495e-09	1.37448164332743e-07	10.4879461741449	DOWN
ZNF83	0.435186426829283	8.08992885245902	6.81419919706801	4.70578206578197e-09	1.3797768467921e-07	10.4825388431292	NOT
TPD52L2	-0.483062804878037	8.29743344262295	-6.80927869000894	4.79830190276995e-09	1.40451989594639e-07	10.4635500595633	NOT
UBC	-0.214107804878026	16.7025114754098	-6.80729136101226	4.83618122097681e-09	1.41029050148336e-07	10.4558812066628	NOT
CYP20A1	-0.425128780487787	10.187927704918	-6.80707478768656	4.84032715792763e-09	1.41029050148336e-07	10.4550454938237	NOT
TARBP1	0.4150299390244	5.98191704918033	6.80696059689508	4.84251457660471e-09	1.41029050148336e-07	10.4546048558612	NOT
RASAL2	0.507797219512208	7.34671032786885	6.80632331429277	4.85474034653087e-09	1.41147080445434e-07	10.4521457344167	NOT
PDZK1IP1	-1.28639719512194	11.3981773770492	-6.80122081908866	4.95374295775404e-09	1.43783430051113e-07	10.4324574346646	DOWN
MAST3	-0.372819073170723	5.92174868852459	-6.78770192650237	5.22587843016759e-09	1.51427718941266e-07	10.3803027028231	NOT
SUN2	-0.359146951219504	6.03666114754098	-6.78598163061427	5.26155937422027e-09	1.52145403257991e-07	10.3736668698276	NOT
PIGS	-0.475922451219498	8.20908819672131	-6.78565958729076	5.26826584529696e-09	1.52145403257991e-07	10.3724246499976	NOT
FECH	-0.618651463414623	6.63367508196721	-6.78514588911687	5.27898110864217e-09	1.52196261399351e-07	10.3704431738649	NOT
CSNK2B	-0.211991881533092	5.92888651053864	-6.78464842203174	5.28937849726676e-09	1.52196261399351e-07	10.3685243233711	NOT
G0S2	-1.49562615853657	8.52255557377049	-6.78430991638926	5.29646514771338e-09	1.52196261399351e-07	10.3672186355284	DOWN
TMEM53	-0.479004121951215	6.03664540983607	-6.78012887961104	5.38477933789336e-09	1.54476975357838e-07	10.3510921644086	NOT
MRPL4	-0.353622304878037	6.52244393442623	-6.77257536525608	5.54806380639806e-09	1.58785542997623e-07	10.3219610443129	NOT
VASN	-1.32896390243901	11.0011019672131	-6.77233424403323	5.55335657038589e-09	1.58785542997623e-07	10.3210311961847	DOWN
FAAH	-0.363781939024387	5.11048032786885	-6.76860400030117	5.63588144790374e-09	1.60878797694707e-07	10.3066466011242	NOT
PEPD	-1.45431817073169	10.8077024590164	-6.76641646300371	5.6848437492948e-09	1.61893277386757e-07	10.2982114714561	DOWN
HDDC2	-0.655518841463405	9.24727786885246	-6.7661796719978	5.69016904306666e-09	1.61893277386757e-07	10.2972984277124	NOT
CRLF3	0.611018219512207	7.52812737704918	6.7654582759507	5.7064234714484e-09	1.61907893160183e-07	10.2945168178538	NOT
FAM180A	-1.78219297560975	7.57768459016393	-6.76532493561391	5.70943294351774e-09	1.61907893160183e-07	10.294002678906	DOWN
GPATCH2L	0.300869378048791	5.91962918032787	6.76295937058195	5.7630869591736e-09	1.6316149472939e-07	10.2848816549621	NOT
MED21	-0.859814512195102	13.5310868852459	-6.76056552490696	5.81789364229405e-09	1.64443573162714e-07	10.2756520038695	NOT
RGPD5	0.425492975609769	9.63593508196721	6.75323570418108	5.98895764183888e-09	1.6886935452797e-07	10.2473939470611	NOT
FAH	-0.854406121951206	6.93736803278689	-6.75302151874601	5.99403093952781e-09	1.6886935452797e-07	10.2465682750635	NOT
FAM216A	0.347341024390252	5.35047672131148	6.74494745143684	6.18843117403595e-09	1.74062225367428e-07	10.2154457129292	NOT
SUCO	-0.650136890243889	9.82467524590164	-6.74441100685909	6.20156743723145e-09	1.74148080717052e-07	10.2133780882512	NOT
ZFC3H1	0.324361146341475	8.1539562295082	6.74153510399017	6.27246646190429e-09	1.75853077592674e-07	10.2022938290828	NOT
EPB41L2	0.714629829268304	8.80500196721312	6.73992121823586	6.31260623496767e-09	1.76691587808576e-07	10.1960738879879	NOT
RGPD3	0.321079414634157	8.88476147540984	6.73689071967229	6.38867172009146e-09	1.78531327841391e-07	10.1843948283744	NOT
TNRC6B	0.358480280487818	8.93149426229508	6.73491141622802	6.43884426889529e-09	1.79642714901166e-07	10.176767281728	NOT
PLA2G15	-0.551412024390237	6.37031180327869	-6.73435705898184	6.45296664725147e-09	1.79746345158118e-07	10.1746310349431	NOT
ACSS2	-0.377787865853649	5.92351950819672	-6.73163305280169	6.52281077113991e-09	1.81172924816671e-07	10.1641342626011	NOT
ASPDH	-0.856573024390237	5.89903459016393	-6.73154183233084	6.52516266566121e-09	1.81172924816671e-07	10.1637827604749	NOT
CCZ1B	0.251702560975622	7.07518213114754	6.72893897123943	6.5926279912447e-09	1.82696156962045e-07	10.1537533573721	NOT
RPRD2	-0.30063553658535	9.94184049180328	-6.72861087258645	6.60118135172647e-09	1.82696156962045e-07	10.1524891568669	NOT
ERCC2	-0.282839402439017	5.43699032786885	-6.72439808394078	6.71199340954563e-09	1.85425416155701e-07	10.1362575457484	NOT
AKR7L	-0.59441103658536	5.74614032786885	-6.72404860816174	6.721268703733e-09	1.85425416155701e-07	10.1349110984719	NOT
CLPTM1	-0.511473414634134	11.7753327868852	-6.71774897375556	6.89067044535488e-09	1.89795659635213e-07	10.1106417123087	NOT
MTF2	0.357736390243915	6.8094937704918	6.71348332130003	7.00778420997669e-09	1.92714065774359e-07	10.0942099970829	NOT
COX5A	-0.613407195121932	13.4429049180328	-6.7084359872311	7.14892148979323e-09	1.9613931739755e-07	10.0747689946793	NOT
LSM4	-0.456797792682918	5.68167147540984	-6.7082189583924	7.15505326927946e-09	1.9613931739755e-07	10.073933101313	NOT
LONP1	-0.342725585365848	5.25313245901639	-6.70584753493483	7.22239596990402e-09	1.97530546039307e-07	10.0647997300007	NOT
SNX27	-0.398879926829252	9.25581737704918	-6.70562736856433	7.22868008667297e-09	1.97530546039307e-07	10.0639517970182	NOT
PIH1D1	-0.571348378048767	7.34459245901639	-6.70452491637893	7.26022889309771e-09	1.98079230622113e-07	10.0597059489233	NOT
RNF217	0.362241963414649	6.32124360655738	6.70085567667947	7.3662220393165e-09	2.00654029367501e-07	10.0455753814868	NOT
NR4A1	-1.05445720731707	5.29854196721312	-6.69919904823672	7.41458044396557e-09	2.01653235066591e-07	10.0391959065098	DOWN
MARK3	0.321931341463433	10.8741950819672	6.6935849099678	7.58082465326291e-09	2.0566511028042e-07	10.0175781591818	NOT
RGPD6	0.42711930487806	8.93130868852459	6.693415095561	7.58591055290259e-09	2.0566511028042e-07	10.0169243124825	NOT
MDN1	0.313524951219522	5.7363768852459	6.68938411754854	7.70763976295281e-09	2.08362457359358e-07	10.0014042693147	NOT
UQCRHL	-0.617830182926813	9.91448459016394	-6.68932197300775	7.70953157224262e-09	2.08362457359358e-07	10.0011650110089	NOT
ZNF593	-0.491807768292677	5.26939918032787	-6.68869004104941	7.72879516785012e-09	2.08556707107456e-07	9.9987320719903	NOT
LRP2BP	1.17923186585367	6.85005196721311	6.6765270973606	8.10904516694671e-09	2.18357527075562e-07	9.95191098503013	UP
AS3MT	-1.00690126829267	7.94188229508197	-6.67626982669866	8.11728618312164e-09	2.18357527075562e-07	9.9509207544181	DOWN
CTDNEP1	-0.401406609756085	9.0407231147541	-6.67082914891583	8.29353028192674e-09	2.22751583155326e-07	9.92998093732944	NOT
PHF1	-0.21242702845528	6.88207267759563	-6.66479101562404	8.49359093268855e-09	2.27770676098651e-07	9.90674450080176	NOT
KPNA1	0.303684780487814	7.63733	6.66244340588281	8.57266452221568e-09	2.29376857664485e-07	9.89771104834198	NOT
TMEM256	-0.699697353658523	9.5741131147541	-6.66222526369005	8.58004922126564e-09	2.29376857664485e-07	9.89687167423152	NOT
MPLKIP	-0.560282243902429	7.34270885245902	-6.65816659502457	8.71860674027632e-09	2.32543467858265e-07	9.88125532557286	NOT
SLC3A2	-0.575829426829256	7.53157360655738	-6.65796840332822	8.72542948304319e-09	2.32543467858265e-07	9.88049278771002	NOT
LDOC1	-0.700363378048771	7.41530245901639	-6.65575536901459	8.80197504519994e-09	2.34222047812948e-07	9.87197841255455	NOT
IPO13	-0.413699158536575	6.85902540983607	-6.65369824532926	8.87372716626385e-09	2.35768104863656e-07	9.86406425032382	NOT
CLYBL	-1.03892552439023	7.16001229508197	-6.6496698284556	9.01592828501277e-09	2.39178312568618e-07	9.84856715786306	DOWN
EFCAB14	-0.384013048780469	11.7709278688525	-6.64630941641297	9.13628266215924e-09	2.41999388919463e-07	9.83564088437787	NOT
GPAA1	-0.494148024390235	6.71087672131148	-6.64544837356033	9.16737773133603e-09	2.42451169096743e-07	9.83232892115341	NOT
ANAPC4	0.343628573170742	6.39689196721312	6.64477181356399	9.19188440226014e-09	2.42727589643781e-07	9.82972660695515	NOT
PARD6B	-0.765361219512183	10.1439368852459	-6.64143121524426	9.31384824130102e-09	2.45572762026364e-07	9.81687792723965	NOT
TOMM7	-0.34865430487803	7.36698508196721	-6.63826303419363	9.43100487203861e-09	2.4828270448187e-07	9.80469327645093	NOT
CROCC	0.154511256097569	4.40357032786885	6.63746024256833	9.46092360107553e-09	2.4856175580192e-07	9.80160591932813	NOT
ACVR1	0.33623269512196	6.13839196721311	6.63720676236168	9.47039000102279e-09	2.4856175580192e-07	9.80063110251894	NOT
LAMTOR5	-0.618359731707313	6.40467016393443	-6.63513009412608	9.54830048426226e-09	2.50226326803049e-07	9.79264500038082	NOT
ODC1	-0.720266341463395	13.391806557377	-6.63202215526207	9.66609448770507e-09	2.52864256068874e-07	9.78069369903705	NOT
MRPL50	-0.695056487804866	8.2470768852459	-6.63144499795951	9.68812801901026e-09	2.52864256068874e-07	9.77847438322498	NOT
SEC61A2	0.393886829268299	5.02470360655738	6.63132054215522	9.69288578561637e-09	2.52864256068874e-07	9.77799582292178	NOT
DYNC1H1	0.436951378048796	10.3215221311475	6.62936216208317	9.7680587523895e-09	2.54440987411413e-07	9.77046559016454	NOT
LRRC28	-0.437414646341456	6.90815049180328	-6.62589923033705	9.90240715167186e-09	2.57159453078143e-07	9.75715096283165	NOT
FPR2	-0.994684219512188	4.00155475409836	-6.625574206927	9.9151108130339e-09	2.57159453078143e-07	9.75590133329017	NOT
BCL2L13	-0.288814609756084	7.14222770491803	-6.62552353054983	9.9170929791571e-09	2.57159453078143e-07	9.75570649676795	NOT
DGAT1	-0.320254475609743	7.68012049180328	-6.62426910349959	9.96628479041592e-09	2.58047583703872e-07	9.7508836456902	NOT
COMMD4	-0.427855463414625	6.73360901639344	-6.61949655268502	1.01556678094811e-08	2.62557459685238e-07	9.73253603458256	NOT
TCERG1	0.334699073170744	6.71528967213115	6.61602926645977	1.02954976700927e-08	2.65698256920265e-07	9.71920762864719	NOT
GCSH	-0.600588341463403	8.69867786885246	-6.61572342993706	1.03079231115563e-08	2.65698256920265e-07	9.71803202944968	NOT
PRPF38B	0.416140134146352	7.19493524590164	6.61532267618265	1.03242274152576e-08	2.65721918720565e-07	9.71649159207284	NOT
EZR	-0.580074512195097	12.264268852459	-6.61491206511545	1.03409593726374e-08	2.65756500543822e-07	9.71491327921536	NOT
EPS15L1	-0.419314268292673	8.47722081967213	-6.61436195307029	1.03634181444897e-08	2.65937936634974e-07	9.71279877354514	NOT
CYB5R3	-0.448900060975596	7.79345278688525	-6.61235711959255	1.04456786586362e-08	2.67651143078111e-07	9.70509287343415	NOT
MBD6	-0.379356499999992	6.15306918032787	-6.60858476066816	1.06022282037041e-08	2.71259971967362e-07	9.69059416064115	NOT
EGR1	-2.93395767073169	9.84676016393443	-6.60778944550262	1.0635529892134e-08	2.71421998980684e-07	9.68753760004553	DOWN
PMVK	-0.622194804878037	6.67094049180328	-6.60768302574669	1.06399938222306e-08	2.71421998980684e-07	9.68712861115013	NOT
CLUAP1	-0.414794414634134	9.26245475409836	-6.60526239380164	1.07420357356047e-08	2.73620880757955e-07	9.67782598807346	NOT
NUAK1	0.550179951219524	5.54809508196721	6.59649722186407	1.11197466658824e-08	2.82824778968762e-07	9.64414528749466	NOT
FLI1	0.40863468292684	7.18962409836066	6.59498547592468	1.11862144837907e-08	2.8409694725745e-07	9.63833700411186	NOT
SLAIN2	-0.347146707317057	10.7430368852459	-6.59404251410095	1.12278742800255e-08	2.84736253768047e-07	9.634714151238	NOT
CDC34	-0.495075060975601	5.46582213114754	-6.59062574100058	1.13801236168113e-08	2.88174098038609e-07	9.62158759949751	NOT
RAB21	-0.471563048780467	12.4012327868852	-6.58837284485591	1.1481633248534e-08	2.90318896342872e-07	9.61293300126828	NOT
NBPF1	0.475362268292697	9.68057278688525	6.5868641684028	1.15501134147992e-08	2.91623477592957e-07	9.60713761071932	NOT
LRRC23	-0.300253756097553	5.58481409836066	-6.58640106789093	1.15712153606748e-08	2.9172976537059e-07	9.6053587096089	NOT
POLM	0.165486890243913	4.56404639344262	6.58525215012685	1.16237334864763e-08	2.92626643311145e-07	9.60094547248547	NOT
PHF20L1	0.261321463414643	6.94065229508197	6.58395184020052	1.16834580324414e-08	2.93702067278403e-07	9.59595084982761	NOT
NDUFB11	-0.425613499999988	9.93702540983607	-6.58084414674263	1.1827437231357e-08	2.96889303758047e-07	9.58401450351702	NOT
XPC	-0.281619085365838	7.30874754098361	-6.57533885512882	1.2086843766133e-08	3.02960510654741e-07	9.56287137239002	NOT
EPS8L2	-0.315284292682924	4.94193360655738	-6.57120867517918	1.22851648011641e-08	3.07485211762469e-07	9.54701118940561	NOT
MRPS35	-0.685370414634134	10.0357081967213	-6.57043865830994	1.23224955533591e-08	3.0797322461145e-07	9.54405444314241	NOT
PTBP1	-0.371297426829253	9.86189393442623	-6.56709060258746	1.24861272256278e-08	3.11341703659753e-07	9.53119905835321	NOT
ANGPT2	1.04247315853659	5.70812918032787	6.56625200224539	1.25274500754422e-08	3.11341703659753e-07	9.52797928258815	UP
ACMSD	-1.81404918292682	7.41262754098361	-6.56614858019448	1.25325557126502e-08	3.11341703659753e-07	9.52758220184844	DOWN
RPP21	-0.388325945993022	7.66520210772834	-6.56608999645511	1.25354487349241e-08	3.11341703659753e-07	9.52735727467803	NOT
FKBP8	-0.392827341463405	5.60267950819672	-6.56575671387741	1.25519197683484e-08	3.11341703659753e-07	9.52607767124537	NOT
MPST	-0.265436829268284	5.02249163934426	-6.56548344236677	1.25654410799565e-08	3.11341703659753e-07	9.5250284816505	NOT
TMEM219	-0.367957317073156	9.11694442622951	-6.56327120224166	1.26754362031393e-08	3.13617167948733e-07	9.51653513423483	NOT
DYNC1I2	-0.246170463414627	9.21867016393443	-6.5627728832435	1.2700345080355e-08	3.13783919224222e-07	9.51462202449514	NOT
PHYH	-0.847482317073162	7.91942573770492	-6.56222489413342	1.27277929782133e-08	3.14012835333919e-07	9.51251825146396	NOT
TMEM107	-0.459073280487792	7.14662704918033	-6.56109512747039	1.27845675647343e-08	3.14572166646498e-07	9.50818107679584	NOT
LOX	-1.78404390243901	9.96504852459016	-6.56104893802781	1.27868940929844e-08	3.14572166646498e-07	9.50800375802696	DOWN
BNIP3	-0.776115256097551	10.1416942622951	-6.55972153593521	1.28539346319046e-08	3.15533082781934e-07	9.50290801792539	NOT
HADHB	-0.519010560975588	9.73611983606557	-6.55955253492014	1.28624950942954e-08	3.15533082781934e-07	9.50225925470569	NOT
SLC7A7	-1.55977403658535	8.46435278688525	-6.55404018953056	1.31448446550574e-08	3.22002081124598e-07	9.48109985251211	DOWN
ZFYVE21	-0.483380134146326	8.1785306557377	-6.55240014017287	1.3230034064416e-08	3.23629870102641e-07	9.47480499214381	NOT
HSPB8	-0.526888365853648	6.25312491803279	-6.54933472503771	1.3390736764986e-08	3.27075421391614e-07	9.46303994897698	NOT
CENPQ	-0.544487951219503	6.25494868852459	-6.54899309129389	1.34087665515497e-08	3.27075421391614e-07	9.46172881556429	NOT
SMIM1	-0.304588414634137	6.37117163934426	-6.54777069247082	1.34734768892571e-08	3.28190332690366e-07	9.45703754238263	NOT
PPM1F	0.198547060975619	4.91181016393443	6.54412490794113	1.36683250117628e-08	3.3246756753964e-07	9.44304673304992	NOT
GPANK1	-0.24426441811846	4.28933770491803	-6.54291808265695	1.37334389667914e-08	3.33581562526705e-07	9.43841578077178	NOT
RAVER1	-0.217383719512185	5.82179213114754	-6.53470878366099	1.4184632283029e-08	3.44057021808863e-07	9.40691789435046	NOT
ACO2	-0.987965317073161	8.53782573770492	-6.53204671156863	1.43340853948989e-08	3.47194466717959e-07	9.39670528992411	NOT
PITPNB	0.376492353658548	8.79104573770492	6.52991892935642	1.44546679687644e-08	3.49624812073616e-07	9.38854288919793	NOT
SELENBP1	-0.476145195121943	5.99761098360656	-6.52922989444658	1.44939317904677e-08	3.49681922030631e-07	9.38589977049694	NOT
GMDS	-0.642035390243896	7.70937901639344	-6.5291669310853	1.44975249666434e-08	3.49681922030631e-07	9.38565824707219	NOT
NDUFS6	-0.448153341463402	7.70149918032787	-6.52811164886035	1.45578795591242e-08	3.50210227926296e-07	9.38161030868478	NOT
NDUFA6	-0.336039463414618	9.85103540983607	-6.52807491171177	1.4559985156403e-08	3.50210227926296e-07	9.38146939123582	NOT
PRPF39	0.434845451219521	7.58779967213115	6.52706557404358	1.46179541851688e-08	3.51115533766154e-07	9.37759779452723	NOT
ZNF277	-0.564990670731689	9.72290967213115	-6.52612105834949	1.46724081946517e-08	3.51934013224493e-07	9.37397492944875	NOT
RARS2	0.383748902439034	9.62555459016393	6.51937916161409	1.50670014358922e-08	3.60897523991483e-07	9.34811763658147	NOT
ZMAT2	-0.393629646341456	9.64491475409836	-6.51736416326114	1.51869719868577e-08	3.63267321624698e-07	9.34039033952517	NOT
CCDC6	-0.511159024390235	11.1321540983607	-6.51664658716547	1.5229924599692e-08	3.63627307337075e-07	9.33763860944447	NOT
EXOG	0.37466463414636	6.0553837704918	6.51640966751803	1.52441326295334e-08	3.63627307337075e-07	9.33673009113145	NOT
TOR1AIP1	-0.498301292682914	9.60526918032787	-6.51544755438306	1.5301965970577e-08	3.64503382499123e-07	9.33304072175033	NOT
ULK1	-0.163516804878037	4.89821426229508	-6.51283045262196	1.54603883113098e-08	3.67769843162976e-07	9.32300550312455	NOT
RBMX	0.377333292682943	9.08153245901639	6.51083565409979	1.55822349594299e-08	3.70158456326484e-07	9.31535694193461	NOT
MAP1LC3B	-0.353857439024379	10.3562963934426	-6.50827420285596	1.57400954073229e-08	3.73394845720422e-07	9.30553626276664	NOT
TIMM13	-0.70813790243901	8.67594245901639	-6.50592494288175	1.58862764168968e-08	3.76345670397541e-07	9.29652969757586	NOT
WASL	-0.829224390243889	13.0113524590164	-6.50313774548662	1.60614597043389e-08	3.79974533005388e-07	9.28584487786891	NOT
HERC4	0.387837439024401	7.27399262295082	6.49638732401168	1.64937440437296e-08	3.89667523440781e-07	9.25997008138975	NOT
NT5C	-0.478876414634137	5.00869524590164	-6.4950015577095	1.65839070415033e-08	3.91262397003772e-07	9.2546589101779	NOT
BOLA1	-0.339386463414624	6.32284278688525	-6.49272109056131	1.67333506315041e-08	3.94249611740896e-07	9.24591907112128	NOT
SLC7A6	0.534353695121962	6.28905426229508	6.49203934566528	1.67782861906126e-08	3.94769758190572e-07	9.24330639986691	NOT
TNXB	0.62915757215448	4.67864344262295	6.48939817753879	1.6953508107234e-08	3.97969928253063e-07	9.23318501124698	NOT
CEBPD	-0.407061475609751	3.37184180327869	-6.48929505876898	1.69603860564131e-08	3.97969928253063e-07	9.23278985739944	NOT
ESR2	0.194898890243909	3.6716031147541	6.48778406910302	1.70614867668817e-08	3.99799018268721e-07	9.22699982732577	NOT
PRMT6	-0.929210195121943	8.8377268852459	-6.48647445060594	1.71495983089858e-08	4.01319190780739e-07	9.22198162587798	NOT
CHD1	0.319659195121965	8.49575590163934	6.4860727952796	1.71767123584165e-08	4.01409773247433e-07	9.22044259588959	NOT
GSTA5	-1.07667219512195	5.01431508196721	-6.48238983688724	1.74273290601117e-08	4.06716179551527e-07	9.20633129430096	DOWN
CTHRC1	1.02144269512196	5.29932295081967	6.48171032250911	1.74739641313957e-08	4.07254197772206e-07	9.20372787575166	UP
ABHD12	-0.246030524390235	6.89011672131148	-6.48074417892733	1.75404842703512e-08	4.08030538069162e-07	9.20002637705843	NOT
NUP160	0.41522509756099	7.08949672131148	6.48054067988071	1.75545274919159e-08	4.08030538069162e-07	9.19924674155378	NOT
IQGAP1	0.417238512195141	10.144025	6.47577419091081	1.7886673471603e-08	4.15192003836807e-07	9.18098680330552	NOT
ANGPTL1	-0.781052390243894	5.47941836065574	-6.47255651510712	1.81144178597905e-08	4.19914089179304e-07	9.16866151600178	NOT
NDUFAF3	-0.284640682926822	5.86526213114754	-6.46997998666315	1.82988590795979e-08	4.23621040622863e-07	9.15879290020159	NOT
ARPC5	0.330726646341476	8.10846918032787	6.46604814318525	1.85839255294414e-08	4.29644436269684e-07	9.14373446647852	NOT
PAG1	0.859664439024404	5.83024524590164	6.45893822944924	1.91106640477846e-08	4.41231508162085e-07	9.11650848053103	NOT
TCEAL3	-0.317715280487795	5.84492016393443	-6.45790716705212	1.91882727575692e-08	4.42431869857436e-07	9.11256066703407	NOT
ACOT13	-0.77290202439023	7.96779147540984	-6.4560281961261	1.93305107038444e-08	4.4454609376927e-07	9.10536659696411	NOT
MRPL23	-0.183399390243897	4.30666655737705	-6.45588649713347	1.93412797125797e-08	4.4454609376927e-07	9.10482408477982	NOT
TSLP	-0.291037036585359	3.31340344262295	-6.45567729917647	1.9357189491285e-08	4.4454609376927e-07	9.10402314823512	NOT
TOMM20	-0.348518780487781	13.9380196721311	-6.45478786700457	1.94249773457616e-08	4.44966302545084e-07	9.10061791358366	NOT
MPI	-0.406029902439017	6.29518065573771	-6.45476114644517	1.94270174938618e-08	4.44966302545084e-07	9.10051561388239	NOT
PRDM1	-0.86521835365853	5.93626229508197	-6.453425461442	1.95292706224408e-08	4.4671589887358e-07	9.09540203632158	NOT
PDE5A	0.75295762195123	5.8178237704918	6.45110856419083	1.97079108182321e-08	4.50205846337128e-07	9.08653239539889	NOT
PTRHD1	-0.311053280487797	5.04216590163934	-6.44555055405442	2.01431012023736e-08	4.59539442225881e-07	9.06525727509622	NOT
CCNA2	0.821306414634154	4.58669262295082	6.44271763556861	2.03685797420964e-08	4.64070411802117e-07	9.05441458715442	NOT
ZNF329	0.327894146341476	8.58848786885246	6.44236091673339	2.03971490899976e-08	4.64109044511541e-07	9.053049344242	NOT
METRN	-0.345343463414628	5.78411590163934	-6.44146893482808	2.04687617117605e-08	4.64792335419191e-07	9.04963558814639	NOT
INTS8	0.213933109756109	5.96209360655738	6.44131673941279	2.04810056313841e-08	4.64792335419191e-07	9.04905312052894	NOT
AFAP1L1	0.403970390243908	5.12702508196721	6.44046891025407	2.05493457238355e-08	4.65731234449658e-07	9.04580843512438	NOT
NECAB2	-0.367499999999993	4.30588180327869	-6.42898835153436	2.14973729443105e-08	4.86578808320109e-07	9.00187922756729	NOT
ALDH4A1	-1.47272219512194	7.40456754098361	-6.42691323382127	2.16733106034269e-08	4.89918945184793e-07	8.99394049046871	DOWN
ALB	-2.8223262804878	7.51709409836066	-6.42403433885357	2.19197684546268e-08	4.94842354524713e-07	8.98292751954873	DOWN
QPRT	-0.817438280487794	7.4057437704918	-6.42342674459174	2.197213859685e-08	4.9532270933208e-07	8.98060333197434	NOT
RPS15	-0.462205365853627	16.0098573770492	-6.42312250294443	2.19984086889233e-08	4.9532270933208e-07	8.979439552659	NOT
VWA7	-0.496831991869913	5.10873707650273	-6.42266479743816	2.20379886129162e-08	4.95567790813883e-07	8.97768876500856	NOT
NDUFV1	-0.704527939024381	8.41809032786885	-6.42132372504018	2.21543653458555e-08	4.97311285684708e-07	8.9725591045745	NOT
GAA	-0.4328951707317	5.92559967213115	-6.42110832172194	2.21731146483628e-08	4.97311285684708e-07	8.97173519546221	NOT
ANAPC11	-0.418901048780473	8.90289655737705	-6.42004376638642	2.22660083213233e-08	4.98747034642352e-07	8.96766338683603	NOT
COL16A1	0.268094146341469	4.16899442622951	6.41951714642722	2.23121043590814e-08	4.99132179120901e-07	8.96564916764261	NOT
SLC25A38	-0.570716817073155	9.34546295081967	-6.41756872981173	2.24834790771074e-08	5.02315244064224e-07	8.95819711129919	NOT
C1orf122	-0.215284560975603	4.56075754098361	-6.41483082897306	2.27265064901955e-08	5.07088846363924e-07	8.94772622699771	NOT
CBFB	0.686568536585373	8.75615409836066	6.41399156020826	2.28015249557661e-08	5.08106239982038e-07	8.94451667224356	NOT
GTF2B	-0.435682475609743	8.13736573770492	-6.41318636518511	2.28737290303414e-08	5.0905837674484e-07	8.94143749477459	NOT
COL10A1	0.947451585365862	4.61129672131148	6.41079994552483	2.308906337553e-08	5.13189349414933e-07	8.93231190700719	NOT
FRMD4A	0.317930560975616	5.68605803278689	6.40944172550807	2.32125183203017e-08	5.15270168883817e-07	8.9271183953458	NOT
RGPD8	0.399881853658544	10.1268070491803	6.40559101514049	2.35661051833289e-08	5.22447543666354e-07	8.91239528040061	NOT
FBXO21	-0.967036219512178	10.1653298360656	-6.40472319492293	2.36465278988584e-08	5.23558380529852e-07	8.90907740981904	NOT
SORBS3	-0.216988085365843	5.56549704918033	-6.40065070635171	2.40275922268089e-08	5.31314363325212e-07	8.89350847425253	NOT
STOX2	0.611332219512203	6.04282442622951	6.39512495597728	2.45544138733656e-08	5.4226947262535e-07	8.87238669064918	NOT
KCNJ14	0.244073329268299	4.02748278688525	6.39227978947934	2.48301308062419e-08	5.47658185215577e-07	8.86151255584242	NOT
SIAE	-0.58004736585365	8.04033409836066	-6.38979166745336	2.50737678460243e-08	5.52326493240866e-07	8.85200376575776	NOT
UBN1	0.24984785365855	5.73039852459016	6.38926969331204	2.5125180247927e-08	5.52753965454395e-07	8.85000903786187	NOT
EZH2	0.35219728048781	4.33844426229508	6.38511549429548	2.55381043937378e-08	5.61123489669023e-07	8.83413481318436	NOT
TMEM254	-0.466522926829261	6.29429540983607	-6.38458956120975	2.5590860330513e-08	5.61568180315069e-07	8.83212522905571	NOT
TEX264	-0.21921310975609	5.64350754098361	-6.38102743504433	2.59510361091228e-08	5.68749230462628e-07	8.81851519733424	NOT
PACSIN3	-0.175206890243898	3.91129049180328	-6.38039161542071	2.60158532027516e-08	5.69447129038681e-07	8.81608603146191	NOT
REEP5	-0.295022317073148	11.9543213114754	-6.37949743548839	2.61072804860188e-08	5.70724979738663e-07	8.81266986949975	NOT
ANKS4B	-1.24044564634146	4.2028393442623	-6.3761571999666	2.64516424124388e-08	5.7752195254465e-07	8.79990948654264	DOWN
FADS2	0.584595487804892	5.87774983606557	6.37527559283736	2.65432821287805e-08	5.78791013085908e-07	8.79654177542643	NOT
HPD	-2.9725311707317	9.38614721311475	-6.37246533003436	2.68375088958096e-08	5.84468825511516e-07	8.78580724352373	DOWN
SCRN2	-0.470578573170723	5.17111098360656	-6.37112021859936	2.69794828187994e-08	5.8682074090764e-07	8.78066955374239	NOT
SEMA3B	-0.653023219512185	6.60374475409836	-6.36997550368549	2.71008928512884e-08	5.88720024580818e-07	8.77629744444605	NOT
FBXO34	0.293212298780499	6.11568786885246	6.36391332036359	2.77529631624645e-08	6.02127730924324e-07	8.75314608725117	NOT
ZNF789	0.423060963414642	5.20666295081967	6.36148511590023	2.80185006608092e-08	6.06410061880333e-07	8.74387399061672	NOT
SFTPA2	0.218605073170735	3.90044327868852	6.36146629042407	2.80205691592649e-08	6.06410061880333e-07	8.74380210816878	NOT
CSTL1	0.222412670731714	5.00298098360656	6.35870224811933	2.83259278287903e-08	6.12251281105393e-07	8.73324843677362	NOT
RBM39	0.356388902439038	10.6235950819672	6.3572753841983	2.84848526866788e-08	6.14629537488084e-07	8.72780072297935	NOT
MANBA	-0.36973089024389	7.25784885245902	-6.35707594118249	2.85071372048614e-08	6.14629537488084e-07	8.72703927540779	NOT
SOCS3	-0.655221170731702	4.63964344262295	-6.35637979834308	2.85850556815304e-08	6.15541036932705e-07	8.72438152791006	NOT
ZBTB10	-0.4605321707317	9.09337098360656	-6.35464239141733	2.87804458740936e-08	6.18976712634616e-07	8.71774866395647	NOT
RGS2	-2.11440248780486	10.1355062295082	-6.35184133464176	2.90982526131454e-08	6.25033361478882e-07	8.70705585258058	DOWN
PTCD3	0.237202987804888	7.68807901639344	6.34938086834749	2.93802908560183e-08	6.30307606314828e-07	8.69766396076074	NOT
FAHD2A	-0.309847378048773	6.20879442622951	-6.34622650650918	2.97458447476064e-08	6.37358236713601e-07	8.68562440580211	NOT
ALG13	0.430761707317084	6.56406836065574	6.34136062938299	3.03186229078503e-08	6.48826044137018e-07	8.66705459808352	NOT
MON2	0.36100967073172	8.4281293442623	6.33869213553836	3.06373779351503e-08	6.54836035816889e-07	8.65687190067985	NOT
ASNS	0.293383121951228	5.56818393442623	6.33781743046773	3.07425852952397e-08	6.56272494497886e-07	8.6535342961887	NOT
ALDH7A1	-0.754870560975599	8.88694098360656	-6.33253942517466	3.13850698097653e-08	6.69160685944008e-07	8.633396947515	NOT
FBP1	-1.89362496341462	7.82694918032787	-6.3311705564795	3.15538671895859e-08	6.71930069499567e-07	8.62817478815705	DOWN
FOSB	-0.63084935365853	4.00871	-6.33013604979119	3.16820318360894e-08	6.73828435725694e-07	8.6242283469931	NOT
NSMCE1	-0.608101207317061	8.90691573770492	-6.32930251842852	3.1785673775278e-08	6.75201212913963e-07	8.62104867862381	NOT
MYL3	-0.710747341463404	6.56026557377049	-6.32757605018618	3.20014165538957e-08	6.78948972832652e-07	8.61446298691917	NOT
TMEM243	0.379050012195131	6.37992081967213	6.32521806977929	3.22984259322593e-08	6.84409590000146e-07	8.60546892854681	NOT
DNAJC2	0.321386939024404	6.81616967213115	6.3214093933713	3.27839572127654e-08	6.93846741500563e-07	8.59094285375927	NOT
NDUFV3	-0.531309804878036	8.26546213114754	-6.31749586330965	3.32904070454346e-08	7.03702973897987e-07	8.57601865661684	NOT
GCNT7	0.527396353658542	4.22545901639344	6.31628968256324	3.3448059778269e-08	7.06171139817488e-07	8.57141926711324	NOT
PHGDH	-0.431505865853654	4.04526196721311	-6.31544098343361	3.35594324201004e-08	7.07657384487343e-07	8.56818312429782	NOT
STK17A	0.43678341463416	6.41583573770492	6.31375550063458	3.37817072690963e-08	7.11475712850357e-07	8.56175652658406	NOT
MLXIPL	-0.433031463414627	4.54859606557377	-6.31209035369939	3.40027359981874e-08	7.15258527026427e-07	8.55540779931494	NOT
CIITA	0.543367268292691	6.16471606557377	6.31156898143	3.40722368647343e-08	7.15848577437908e-07	8.55342002434763	NOT
ASPN	1.71978639024391	6.2422	6.30051732736902	3.55791091853055e-08	7.46599289951671e-07	8.5112923189874	UP
CFLAR	0.387328280487815	7.92820590163934	6.29885578496673	3.58113094687287e-08	7.50559847724447e-07	8.50495996685335	NOT
PTGES	0.52931008536586	4.65154229508197	6.29651087535655	3.6141572966652e-08	7.56563594101915e-07	8.49602378039745	NOT
BCKDK	-0.389956804878036	6.5486168852459	-6.29611727423747	3.61973045235742e-08	7.5681289239967e-07	8.49452387589852	NOT
GPR82	0.398928585365859	4.32631032786885	6.29452054635951	3.64242683062546e-08	7.60637380470395e-07	8.48843938164118	NOT
LMBRD1	-0.337161341463382	12.7153983606557	-6.29397691439827	3.65018638468022e-08	7.6133718434091e-07	8.48636788702452	NOT
MAP3K7CL	0.430969378048789	4.66511344262295	6.2918078377117	3.68131054632976e-08	7.66902691617791e-07	8.47810303630764	NOT
RAP1B	0.306462682926849	12.0881131147541	6.28976499326527	3.7108643207511e-08	7.72128033968331e-07	8.47031969104473	NOT
REV3L	0.411827341463424	6.81277098360656	6.28877486308802	3.72527315651031e-08	7.74151349841365e-07	8.46654742513445	NOT
MRPL45	-0.492615951219495	9.02315147540984	-6.2884814504864	3.72955369466135e-08	7.74151349841365e-07	8.46542958455958	NOT
CMAS	-0.599156146341452	9.80420049180328	-6.28659017450005	3.75726258909329e-08	7.7896668563795e-07	8.45822447048191	NOT
NBPF14	0.462494390243931	13.9795868852459	6.28416691783835	3.79306442567749e-08	7.85446314525783e-07	8.44899332921532	NOT
GALK1	-0.326962073170725	5.01386360655738	-6.281748829811	3.82912753904999e-08	7.91964462268183e-07	8.43978259210429	NOT
LTBP1	1.14431920731709	7.59125508196721	6.27463881462085	3.93714967297705e-08	8.13332235075521e-07	8.41270399034657	UP
RRAS	-1.11072851219511	9.8500637704918	-6.27399969750604	3.94700670537917e-08	8.14394334550755e-07	8.41027020743635	DOWN
TRIM25	0.651227609756113	8.95936836065574	6.2725340561294	3.96970375068025e-08	8.18100045038757e-07	8.40468917802032	NOT
CLUH	-0.543594317073165	5.73610032786885	-6.27191788361328	3.97928449904588e-08	8.19097059577144e-07	8.40234292809794	NOT
FAXDC2	-0.595178085365839	7.4689937704918	-6.26346093291438	4.11312343126301e-08	8.45381689096736e-07	8.37014546106352	NOT
ITGA5	0.538520743902454	6.85288606557377	6.26323442183689	4.11676896659152e-08	8.45381689096736e-07	8.36928320573739	NOT
YIPF6	-0.310796195121938	8.36797819672131	-6.26278276302045	4.12404767353958e-08	8.45870585772312e-07	8.36756390393777	NOT
FAM229B	-0.610351707317064	7.58525360655738	-6.26182402324184	4.1395406162316e-08	8.48041120312214e-07	8.36391441244597	NOT
NUDT15	-0.334551634146333	7.07487442622951	-6.25964357359779	4.17499150181072e-08	8.54290322704634e-07	8.35561484707146	NOT
GRPEL1	-0.52372149999999	7.89297196721312	-6.25816874890822	4.19914068839989e-08	8.58214907558179e-07	8.3500014771689	NOT
PFN4	0.316412682926833	4.42416081967213	6.2578475324802	4.20441873807694e-08	8.58277914971499e-07	8.34877892273011	NOT
NDUFB10	-0.511333048780468	12.8545721311475	-6.25423807395878	4.26418208564947e-08	8.69450113567488e-07	8.33504215844894	NOT
TRIM27	0.353241522648093	7.01337505854801	6.25075771736875	4.32260626732221e-08	8.80323233922813e-07	8.32179827374659	NOT
DCBLD1	0.414149731707322	6.04254393442623	6.25045322748193	4.32775533509632e-08	8.80333741308757e-07	8.32063966348494	NOT
SMURF1	0.306721658536595	6.80780918032787	6.24860456404793	4.35914807278937e-08	8.85676320200852e-07	8.3136055903886	NOT
CDK2AP2	-0.533809914634141	5.3036562295082	-6.24820798146974	4.36591195975079e-08	8.86008220269049e-07	8.31209666935858	NOT
AGRN	-0.393764841463407	6.2917568852459	-6.24729025821515	4.38160410311196e-08	8.88149094609665e-07	8.30860498356882	NOT
DERA	-0.441949207317065	6.83456967213115	-6.24680717249333	4.38988686308925e-08	8.88784831483603e-07	8.30676701732273	NOT
WDR27	0.270199987804887	4.96026032786885	6.24460642862566	4.42781690220919e-08	8.94502210008809e-07	8.29839435686513	NOT
PPFIBP2	-0.394394353658527	5.8281137704918	-6.24456782272831	4.42848517404477e-08	8.94502210008809e-07	8.29824748741433	NOT
PRPF3	0.333956548780503	7.83531409836066	6.24406116053493	4.43726483088767e-08	8.95228547072781e-07	8.29631999632043	NOT
MAN2A2	-0.561838182926818	7.15193655737705	-6.24285837380375	4.4581764866849e-08	8.9839799212425e-07	8.29174437413621	NOT
PEX16	-0.366157097560967	6.39314540983607	-6.24237276415277	4.46664699401531e-08	8.9905586930821e-07	8.2898970775441	NOT
UNC45A	-0.188060646341454	5.08365508196721	-6.24187915700085	4.47527337489864e-08	8.99743552788121e-07	8.28801938847542	NOT
HOXD1	-0.382744268292673	5.03981065573771	-6.2372091384291	4.55771037023955e-08	9.15251838302755e-07	8.27025609810293	NOT
ZCCHC24	0.363694097560984	6.53368213114754	6.23225339559454	4.64683998359528e-08	9.32066510066092e-07	8.25140903937153	NOT
MAP3K7	0.312079451219525	8.96276081967213	6.22898277957139	4.70660789108873e-08	9.42959608806291e-07	8.23897236291079	NOT
SDC1	-0.719706719512183	6.52763819672131	-6.2244285116799	4.79110651361227e-08	9.57965795378042e-07	8.22165682400115	NOT
NDUFAF7	0.372347463414645	6.57121032786885	6.22434860331777	4.79260247369211e-08	9.57965795378042e-07	8.2213530324931	NOT
ALG12	-0.310424207317063	5.99496672131148	-6.2232551933004	4.81311877698123e-08	9.60954465647004e-07	8.21719624506355	NOT
TRPC1	0.394866609756113	7.24327114754098	6.22181905476383	4.84019839347503e-08	9.65245106874293e-07	8.21173675000716	NOT
SPAG7	-0.512878097560964	8.2953106557377	-6.22128805939524	4.85024900956218e-08	9.6613379925189e-07	8.20971823317363	NOT
DHPS	-0.545300560975596	8.30999950819672	-6.22096114908562	4.85644702749629e-08	9.6625391895001e-07	8.20847553994499	NOT
RHD	0.337782670731712	4.06406475409836	6.21994932785786	4.87568039626127e-08	9.67696738616062e-07	8.20462936333766	NOT
CAMK2G	-0.328493231707306	6.65303196721311	-6.21983706365318	4.87781904263305e-08	9.67696738616062e-07	8.20420262816452	NOT
CMBL	-1.14777108536585	5.67847180327869	-6.21960585576242	4.88222651406392e-08	9.67696738616062e-07	8.20332377311679	DOWN
NBPF10	0.486799634146358	14.8303081967213	6.21940219787681	4.88611207917317e-08	9.67696738616062e-07	8.20254964539879	NOT
MEGF11	0.125896353658542	3.61753836065574	6.21643665858712	4.94304022366792e-08	9.77512221935995e-07	8.19127788796184	NOT
ERCC6L	0.353573012195132	4.87342393442623	6.2162320109485	4.94699294714568e-08	9.77512221935995e-07	8.19050008207958	NOT
TUFM	-0.5289163414634	8.64780885245902	-6.21527729022127	4.96547465984272e-08	9.80042827148386e-07	8.18687153932894	NOT
ZBED5	0.269642731707321	6.58029327868852	6.21496505904788	4.9715337634267e-08	9.80118585552273e-07	8.18568488901093	NOT
GCDH	-0.329936804878035	5.76636819672131	-6.21369253502126	4.99630413198084e-08	9.83878818236135e-07	8.1808487282349	NOT
TMEM208	-0.690125914634134	9.23901737704918	-6.21337005157776	5.00260087593929e-08	9.83996778217216e-07	8.17962318025194	NOT
IL1R2	-0.519284743902435	3.65539704918033	-6.21168708492677	5.03559015456914e-08	9.89358839242423e-07	8.17322754772146	NOT
SNRNP25	-0.425577926829256	6.80626081967213	-6.20996070631484	5.06965472028724e-08	9.94919738856371e-07	8.16666732365693	NOT
CYB5R1	-0.348051439024385	5.71701278688525	-6.2096533446501	5.07574345897733e-08	9.94983990199074e-07	8.16549939268026	NOT
CDPF1	-0.295322207317065	5.15930524590164	-6.20664328263424	5.13575673185676e-08	1.00560678865268e-06	8.15406223329138	NOT
ZC3H7B	-0.775740304878035	8.09802327868852	-6.20346467807196	5.19989486937548e-08	1.01701228079405e-06	8.14198595879957	NOT
HNRNPUL2	-0.356392804878032	11.089262295082	-6.20195245016128	5.23068715130416e-08	1.02187745591655e-06	8.13624111029341	NOT
POLE2	0.275793353658544	3.82407180327869	6.1992846240702	5.28545179509495e-08	1.03140963278294e-06	8.12610695716004	NOT
CDIPT	-0.336669280487791	6.92831459016393	-6.19646210427394	5.34401148720689e-08	1.04166002690816e-06	8.11538619565198	NOT
MRPL35	-0.47415591463413	9.80408754098361	-6.19615719803062	5.35037587678094e-08	1.04172481839918e-06	8.11422813479035	NOT
CCDC28A	-0.443391268292675	8.90351491803279	-6.19570858392618	5.35975359597904e-08	1.04237550228106e-06	8.11252428107525	NOT
TAS2R5	0.654455548780497	4.29366245901639	6.19481340178666	5.37851503730608e-08	1.04484763435631e-06	8.10912442410682	NOT
CYC1	-0.484172524390235	6.27983606557377	-6.19306297695866	5.41538936604931e-08	1.05082892529968e-06	8.10247670418424	NOT
NDUFA1	-0.286657926829241	14.5776032786885	-6.19258373520558	5.42552871022102e-08	1.05161482407988e-06	8.10065672242604	NOT
MXRA8	-0.638908743902427	9.83536803278689	-6.19193809186361	5.43921841331393e-08	1.05308634526829e-06	8.09820485745318	NOT
HDHD3	-0.520080451219505	5.5631862295082	-6.19101291295752	5.45889493371201e-08	1.05571237967756e-06	8.09469153753376	NOT
AK4	-1.51946124390243	9.2285137704918	-6.18995775992647	5.48142194411667e-08	1.05888318763865e-06	8.09068478595832	DOWN
COMMD8	-0.428039256097549	7.14396098360656	-6.18893982560043	5.50324176850543e-08	1.06191045074959e-06	8.08681950561711	NOT
ITSN2	0.267602536585379	8.70313	6.18819402051831	5.51928308098358e-08	1.06381717420297e-06	8.08398763644847	NOT
WTAP	0.244041573170739	7.65166344262295	6.18572912227741	5.57263068510855e-08	1.07290225119091e-06	8.07462878759855	NOT
TMEM14C	-0.474918634146329	8.48717639344262	-6.18522048551961	5.58370259150668e-08	1.07383679014833e-06	8.07269767076306	NOT
C2CD2	0.274701743902448	5.39606409836066	6.18305701469822	5.63104099647486e-08	1.08082733752471e-06	8.06448410984089	NOT
HAAO	-0.505618719512188	5.38663540983607	-6.18298749903166	5.63256863794001e-08	1.08082733752471e-06	8.06422020576506	NOT
ZRANB2	0.418762317073185	10.9510081967213	6.18093528100873	5.67785288880243e-08	1.08830765138311e-06	8.05642960951129	NOT
MIS18BP1	0.349316573170744	7.36897704918033	6.17780779939121	5.74755956935453e-08	1.10044738096178e-06	8.0445581984901	NOT
LRPAP1	-0.376768999999985	7.56887081967213	-6.17133374047956	5.89456574195354e-08	1.12734385784649e-06	8.01998789509631	NOT
ARAF	-0.494325207317064	8.09788213114754	-6.17066804703068	5.90989151917637e-08	1.12779095147351e-06	8.01746177972746	NOT
BAIAP2	-0.669565560975601	6.61888213114754	-6.17066489570611	5.90996416377257e-08	1.12779095147351e-06	8.01744982149829	NOT
TTC13	0.292451463414642	5.75626573770492	6.16738137025904	5.98613967181834e-08	1.14106657982674e-06	8.00499066229791	NOT
RORC	-0.607839841463405	5.55579540983607	-6.16511945950459	6.03918028501726e-08	1.14990786683846e-06	7.99640881254077	NOT
TNFRSF13B	0.126263280487811	3.57544098360656	6.16044651266642	6.15023955078966e-08	1.16976472513367e-06	7.97868151788027	NOT
ZNF124	-0.814337341463402	8.01036950819672	-6.16013638870147	6.15768137771226e-08	1.16989172049605e-06	7.97750513635149	NOT
ISCA1	-0.341958560975597	6.43721	-6.15964164072329	6.169571995347e-08	1.17086272922684e-06	7.97562845461564	NOT
CPT1A	-0.613215378048766	8.97238934426229	-6.15929296856313	6.17796555349565e-08	1.17116866200735e-06	7.97430588878097	NOT
RNF152	-1.80109713414632	9.11098901639344	-6.15826939644519	6.2026714260261e-08	1.1745628895556e-06	7.97042342175649	DOWN
SYNE3	0.271359609756104	4.52541524590164	6.15678260057657	6.23873277834038e-08	1.18009764602342e-06	7.96478417516317	NOT
PGK1	-0.354085853658518	11.1356278688525	-6.15627403910837	6.25111531251241e-08	1.18114618651082e-06	7.96285532892268	NOT
NECAP1	-0.703381695121937	8.87108475409836	-6.15531269820973	6.27458883369353e-08	1.18428578314631e-06	7.95920930019621	NOT
ZNF266	0.451056890243909	5.4093368852459	6.15394575459294	6.3081167926343e-08	1.18931415948465e-06	7.95402518009943	NOT
LNX2	-0.808822463414625	7.9395062295082	-6.15300279820858	6.33134885525638e-08	1.19239252704774e-06	7.95044917631207	NOT
CBLC	-0.232857402439018	4.27606278688525	-6.15184278386409	6.36004514172215e-08	1.19649215247867e-06	7.94605018362158	NOT
TRMT112	-0.389826951219499	8.68580016393443	-6.15008642367556	6.4037395046989e-08	1.20340131932699e-06	7.93939008623897	NOT
TMEM109	-0.699799146341455	11.2267181967213	-6.14834589661893	6.44733372527891e-08	1.2102766677779e-06	7.93279044549022	NOT
IRAK1BP1	-0.39289729268292	5.65376049180328	-6.14795941864198	6.45705354166626e-08	1.21078517551114e-06	7.93132507468501	NOT
RARRES2	-0.851504878048768	11.9585770491803	-6.14450649955806	6.54454112759831e-08	1.22585927628658e-06	7.91823389053393	NOT
MT1F	-1.12193243902437	16.9831442622951	-6.14334771732182	6.57416424154091e-08	1.23007385104455e-06	7.91384092325679	DOWN
NCOA4	-0.336418658536568	11.6506475409836	-6.14251871466614	6.59543844621574e-08	1.23271885244747e-06	7.91069827083593	NOT
SNX1	-0.424884390243889	10.7625319672131	-6.13986569646967	6.66398131446298e-08	1.24418332217055e-06	7.90064162629244	NOT
SH3BP2	0.164145060975618	5.00707950819672	6.13915363966107	6.68249784081587e-08	1.24629306383251e-06	7.89794263893451	NOT
GSTA2	-3.17679219512194	11.8122190163934	-6.13702241384353	6.73822435442934e-08	1.25533047034514e-06	7.88986483867999	DOWN
TMEM120A	-0.494583512195105	8.74872901639344	-6.13564315606978	6.77453411696629e-08	1.26073495905181e-06	7.88463749340741	NOT
NVL	0.298587414634158	6.76933590163934	6.13389965621245	6.82071060286137e-08	1.26764900317239e-06	7.87803005975684	NOT
FBXL15	-0.208595987804872	4.15568163934426	-6.13368689300064	6.82636695396828e-08	1.26764900317239e-06	7.87722376868887	NOT
GGACT	-0.33960852439024	3.95179803278689	-6.13339393722245	6.83416285435073e-08	1.26773353914755e-06	7.87611358881902	NOT
CCDC88A	0.460023853658551	8.22065836065574	6.13102493291752	6.89753016643003e-08	1.27718963372889e-06	7.86713649232172	NOT
PCGF3	0.340571829268304	6.32044393442623	6.13093563557418	6.89993009999454e-08	1.27718963372889e-06	7.86679812457858	NOT
HCRT	-0.360627451219507	4.58367655737705	-6.12988390712987	6.92825849619972e-08	1.28106021658853e-06	7.86281297234033	NOT
COL13A1	0.197966939024397	4.04779524590164	6.12960811631994	6.93570601707616e-08	1.28106569962466e-06	7.8617679863379	NOT
FZD2	-0.540303646341454	8.01940459016394	-6.12842423275549	6.96776619893901e-08	1.2856124172615e-06	7.85728230936916	NOT
MANEA	-0.627980841463408	9.03595901639344	-6.12794322788283	6.98083401418656e-08	1.2866489159552e-06	7.85545986134595	NOT
SMO	-0.383281463414627	5.16803459016393	-6.12237775154417	7.13381471645204e-08	1.31344328521457e-06	7.83437554569896	NOT
ASL	-0.328779853658526	5.68478081967213	-6.12087568905503	7.17566930207409e-08	1.31974237323556e-06	7.82868585907967	NOT
MTHFD1L	0.628386853658542	5.00021737704918	6.11927616720736	7.22050735258756e-08	1.32657619126795e-06	7.82262735333473	NOT
PLK2	1.1129914390244	7.81926721311475	6.11758430218462	7.26823640121162e-08	1.33392606428188e-06	7.81621947149382	UP
DYRK1B	-0.294962402439014	6.22124508196721	-6.11676419844271	7.29148473891262e-08	1.33677220213398e-06	7.81311350133849	NOT
SIK3	-0.529297585365842	7.95412360655738	-6.11629184207703	7.30490857464824e-08	1.33781305497534e-06	7.81132459416866	NOT
ZFP36L2	-0.566856256097545	9.82560475409836	-6.1159089248227	7.3158086373126e-08	1.33838999116937e-06	7.80987443374664	NOT
OTUD6A	0.447246121951231	8.73352704918033	6.11483330418287	7.34651345619803e-08	1.34258505173058e-06	7.80580102087704	NOT
EPHX1	-0.511100597560963	9.46476786885246	-6.11301909305117	7.39859202353869e-08	1.3502085557063e-06	7.79893091050909	NOT
UQCRB	-0.294378585365846	5.48251098360656	-6.11283610663248	7.40386509701136e-08	1.3502085557063e-06	7.79823799777013	NOT
ATIC	-0.298260219512183	7.29480901639344	-6.10724543923577	7.56677884830762e-08	1.37846277120541e-06	7.77707016402302	NOT
SLC39A14	-0.272959451219504	5.18612295081967	-6.1046639609033	7.64319880788501e-08	1.39091721193018e-06	7.7672974619138	NOT
COL6A2	0.474142597560983	4.73585950819672	6.10430983826955	7.65374148565022e-08	1.39136963639136e-06	7.76595693392529	NOT
CTNND1	-0.26850402439022	11.5258950819672	-6.10296476671818	7.69391754270031e-08	1.397022371141e-06	7.76086534078334	NOT
AFP	-0.235714243902433	3.2682631147541	-6.10272787066676	7.70101503952655e-08	1.397022371141e-06	7.75996862836551	NOT
AIF1L	-0.504764878048768	11.5567918032787	-6.10222959343389	7.71596481438694e-08	1.39826560697232e-06	7.75808254716021	NOT
TRIM8	-0.404451597560962	8.55065098360656	-6.1001310096996	7.77924495830579e-08	1.40825535041867e-06	7.75013936780321	NOT
ENTPD7	0.341626073170738	5.57996852459016	6.09419006421659	7.96119082723855e-08	1.43893701099355e-06	7.7276561947098	NOT
NHEJ1	-0.348509256097556	5.43957557377049	-6.09405437315952	7.96539538222255e-08	1.43893701099355e-06	7.72714273870532	NOT
TMEM14A	-0.694316097560961	12.9667885245902	-6.09287335701677	8.002083733158e-08	1.44405419092621e-06	7.72267387629908	NOT
GPX3	-0.768057359756083	9.99328147540984	-6.09230007624283	8.01995310196994e-08	1.4455744781323e-06	7.72050470401359	NOT
TMEM98	-0.748226792682916	9.55254196721311	-6.09206637093607	8.02724912871383e-08	1.4455744781323e-06	7.71962042650382	NOT
R3HDM2	-0.23741720731706	9.11887	-6.08889717236078	8.12684027658328e-08	1.46198470392285e-06	7.70762981522977	NOT
GLO1	-0.482566951219496	10.7153467213115	-6.08755150770343	8.16949704577478e-08	1.46812917773705e-06	7.7025389530477	NOT
IRF2BPL	-0.33245421951219	4.22232016393443	-6.08389441193531	8.28654958674184e-08	1.48761654223526e-06	7.68870490387686	NOT
WBP2	-0.529674999999989	9.79475393442623	-6.08293113974992	8.31765671113041e-08	1.49165037799815e-06	7.68506136341061	NOT
MKLN1	0.2997695487805	9.51505295081967	6.08079556955374	8.38703455547225e-08	1.50253202046686e-06	7.67698413020574	NOT
WDR18	-0.329984597560968	4.66922557377049	-6.08031444418995	8.40274379943032e-08	1.50378637736955e-06	7.67516449131744	NOT
ZNF131	0.218625731707334	6.56638016393443	6.07962286008463	8.42537585994181e-08	1.50627578779705e-06	7.67254894644296	NOT
CABLES1	-0.693151219512181	8.67976147540984	-6.07892387643894	8.44831148089506e-08	1.50881426344424e-06	7.66990548744972	NOT
CCHCR1	0.156080878048789	4.3487824863388	6.07822965566664	8.47115208879073e-08	1.5113305431138e-06	7.66728011133503	NOT
SLC12A7	-0.212055243902429	5.06621606557377	-6.07637941472627	8.53232646985706e-08	1.52067366495801e-06	7.6602832875263	NOT
ISLR	0.712376585365862	4.48548049180328	6.06784205925761	8.82031782803385e-08	1.57038029783654e-06	7.62800511810503	NOT
PTGES3	-0.328118048780475	12.5741016393443	-6.06319729233274	8.98102658187035e-08	1.59734633438621e-06	7.6104485983053	NOT
PTPMT1	-0.353500439024378	7.3815093442623	-6.06170948252971	9.0331160228712e-08	1.60495796003072e-06	7.60482557276715	NOT
FAM162A	-0.618950487804867	10.1500740983607	-6.05912419124712	9.12434252341119e-08	1.61950046638552e-06	7.59505550466278	NOT
DNM3	0.468118012195132	6.03484819672131	6.05692621142838	9.20261997105005e-08	1.63171711396339e-06	7.58674990130427	NOT
SDC4	-0.613131219512168	14.5327754098361	-6.05590116451158	9.23935259985093e-08	1.63654994255821e-06	7.58287675578983	NOT
FNBP4	0.450296817073182	8.54283901639344	6.05555699309306	9.25171857087757e-08	1.63706126761328e-06	7.5815763370685	NOT
CLEC2D	0.774462951219519	4.87956967213115	6.0548835854071	9.27596137228608e-08	1.63967096109908e-06	7.57903198145439	NOT
PRODH2	-1.80317081707316	7.8160462295082	-6.04865607084976	9.50315802756823e-08	1.67811389709717e-06	7.55550557577293	DOWN
TRAPPC6A	-0.595935329268285	7.03261180327869	-6.04674851541597	9.57384811522541e-08	1.68886983605662e-06	7.54830033699542	NOT
ANKAR	0.314122439024399	4.97852147540984	6.04445967714967	9.65935595774274e-08	1.70221507541038e-06	7.5396556295677	NOT
HSF1	-0.2914856707317	6.36692590163934	-6.04385176673941	9.68219359871154e-08	1.70450034097603e-06	7.53735974589651	NOT
MFN2	-0.429671219512176	9.69955459016393	-6.04219456091494	9.74472276113633e-08	1.71376132469271e-06	7.53110128910178	NOT
TIMM44	-0.359128414634136	5.24622360655738	-6.04010169639934	9.82426227880561e-08	1.72599195885018e-06	7.52319815022248	NOT
ARMCX2	-0.367474085365846	6.54718672131148	-6.03860288830999	9.88161973542576e-08	1.73430460193905e-06	7.5175387091961	NOT
CYP3A7	-0.746282317073163	4.68151540983607	-6.03751595797254	9.92342267121482e-08	1.73987319321706e-06	7.51343471363436	NOT
SORBS1	0.396072024390249	7.0115393442623	6.03304918075615	1.00970613439645e-07	1.76852179929276e-06	7.49657107093389	NOT
MMP28	-0.528365426829259	5.59457163934426	-6.03169545518511	1.01502773807625e-07	1.77450391385947e-06	7.49146087851348	NOT
TIGIT	0.26184234146342	3.58360639344262	6.03165770627679	1.01517652975863e-07	1.77450391385947e-06	7.4913183837416	NOT
SIRPB1	-0.490622499999994	4.89578983606557	-6.03045719011151	1.01991979525631e-07	1.78099240283888e-06	7.48678678150714	NOT
APOC4	0.249983926829279	6.52143098360656	6.02816140031733	1.02905175890139e-07	1.79512362386131e-06	7.4781214442764	NOT
RALGAPA2	0.389806743902447	7.19985475409836	6.02601917080603	1.03764597158678e-07	1.80828919569159e-06	7.47003643226036	NOT
PIGL	0.322939408536593	5.3662818852459	6.02521186925609	1.0409031320634e-07	1.81213680350151e-06	7.46698976716842	NOT
COX7A2L	-0.218437902439016	6.14650508196721	-6.02398143555314	1.04588697377886e-07	1.81841994604324e-06	7.46234643936707	NOT
TNKS	0.232612097560986	6.65151983606557	6.02380142527719	1.04661808127793e-07	1.81841994604324e-06	7.46166714800449	NOT
ACY3	-1.31769148780487	6.89154950819672	-6.02294482743131	1.05010407887554e-07	1.82264295901312e-06	7.4584347360495	DOWN
ST13	-0.398366463414607	11.8918704918033	-6.02212507001028	1.05345092562827e-07	1.82661621341368e-06	7.4553414476645	NOT
PCK1	-2.00709651219511	7.76417491803279	-6.02160568120688	1.05557691748521e-07	1.82846673670707e-06	7.45338162891127	DOWN
FBN1	1.21907787804879	6.60930721311475	6.02105193891511	1.05784821031198e-07	1.83056498918716e-06	7.45129222878598	UP
ASPA	-1.28050212195121	8.03768163934426	-6.01730414870177	1.07334841070643e-07	1.85552823352352e-06	7.43715216221652	DOWN
NDST1	0.279389969512204	5.19704795081967	6.01694315642475	1.07485324238819e-07	1.8562715496044e-06	7.43579028487283	NOT
GAPDH	-0.304058536585345	16.1792327868852	-6.01468209665048	1.08432636503113e-07	1.87076087153722e-06	7.42726067726847	NOT
BSCL2	-0.283643695121942	6.43714573770492	-6.01391381026731	1.08756403690417e-07	1.8744741434466e-06	7.42436257664906	NOT
DNAJC30	-0.468676902439014	5.71825065573771	-6.01155320767935	1.0975720214251e-07	1.88983736889446e-06	7.41545856744156	NOT
GOLGA8M	0.504133280487811	5.85271918032787	6.01101480150306	1.099867392995e-07	1.89136300096372e-06	7.41342786096222	NOT
COL5A1	0.201200548780495	3.3958706557377	6.01083185709748	1.10064841688972e-07	1.89136300096372e-06	7.41273785970942	NOT
RGN	-0.988704280487791	5.78712655737705	-6.01004475630721	1.10401497111338e-07	1.89526228142426e-06	7.40976925400588	NOT
CRYBA1	0.487388902439037	5.40061426229508	6.00868724994132	1.10984523224956e-07	1.90337906265639e-06	7.40464954744425	NOT
CDC42EP4	-0.384675756097553	5.25633344262295	-6.00558953517986	1.12326388856397e-07	1.92448088844244e-06	7.39296787169526	NOT
PHPT1	-0.358683109756084	6.89534540983607	-6.00497629368777	1.12593932415707e-07	1.92652922000898e-06	7.39065547506022	NOT
LUC7L3	0.522870243902451	10.9451573770492	6.0048043724224	1.12669051083328e-07	1.92652922000898e-06	7.39000720879456	NOT
KRTAP4-1	0.205335195121956	3.30344918032787	6.00431332252221	1.12883882283444e-07	1.92702905788329e-06	7.38815562419343	NOT
MYL9	-0.742467317073146	16.9105245901639	-6.00422755195548	1.12921447977874e-07	1.92702905788329e-06	7.38783221594903	NOT
ILVBL	-0.255477524390232	5.46665409836066	-6.00051044532715	1.14561418152879e-07	1.95308557897357e-06	7.37381750990692	NOT
MLANA	0.36632242682927	4.36805721311475	5.99666311073628	1.16283699757502e-07	1.98049259843398e-06	7.35931405430675	NOT
ALAD	-0.525814646341455	6.04463409836066	-5.99617813513906	1.1650261468158e-07	1.98226616310432e-06	7.35748598477991	NOT
AMOTL1	0.580105768292697	9.27192065573771	5.99543209319168	1.16840170799858e-07	1.98605290326137e-06	7.35467392172052	NOT
CRYAA	-1.28958273170731	7.47578327868852	-5.99438138000811	1.1731722336751e-07	1.99220103004611e-06	7.35071360514414	DOWN
SPATA1	0.401991439024396	4.84491196721311	5.99385885601794	1.17555181580629e-07	1.99428092917236e-06	7.34874418732662	NOT
PRKDC	0.375660756097572	8.82667229508197	5.99071727304598	1.18995977598493e-07	2.01674242701273e-06	7.33690430746918	NOT
TRAK1	0.277798585365864	6.19303508196721	5.9902367943022	1.19217872461008e-07	2.01721497033929e-06	7.33509363285111	NOT
CHD2	0.276294036585385	9.48093032786885	5.99015114795629	1.19257468715484e-07	2.01721497033929e-06	7.3347708800769	NOT
NDUFB4	-0.300592817073168	4.79206770491803	-5.9874310150259	1.20521849337336e-07	2.03660698439902e-06	7.32452082899655	NOT
TMEM242	-0.320577731707306	6.25510672131148	-5.98669757227279	1.20865037870976e-07	2.04040977911218e-06	7.32175725548734	NOT
ZNF587	0.445277121951226	7.53974262295082	5.98499052612174	1.21667543222233e-07	2.05104622746854e-06	7.31532552181399	NOT
FZR1	-0.392632804878039	6.12366426229508	-5.98485258327044	1.21732622070368e-07	2.05104622746854e-06	7.31480580671029	NOT
FILIP1L	0.767683548780496	4.97603852459016	5.98456383687376	1.21868958873244e-07	2.05134202703794e-06	7.31371793205244	NOT
BAG3	-0.381423353658525	7.15580098360656	-5.98376842549144	1.22245309501074e-07	2.05567331556334e-06	7.31072122496437	NOT
CAPZA1	0.447072719512219	10.0929	5.98291996333552	1.2264803048544e-07	2.06043918918634e-06	7.30752475878834	NOT
GZMM	0.22561801219513	4.65436639344262	5.98016993947228	1.23962379956432e-07	2.08049592016287e-06	7.29716519331474	NOT
METTL1	-0.525472926829265	5.17872327868852	-5.97930796035412	1.24377220480989e-07	2.08543164825891e-06	7.29391829191742	NOT
C5orf22	-0.505307036585354	7.83445590163934	-5.97793526453509	1.25040692001199e-07	2.09452255175626e-06	7.28874786511203	NOT
RAB43	0.173888146341475	5.78143163934426	5.97695457246259	1.25516840611908e-07	2.10046108272059e-06	7.28505415012775	NOT
ALDH6A1	-1.80050053658536	10.3911795081967	-5.97463135450984	1.26651996295859e-07	2.11740559150966e-06	7.27630450101324	DOWN
MRPS7	-0.641730073170711	10.2093262295082	-5.97266863742401	1.27618927605162e-07	2.1315076206394e-06	7.26891322590074	NOT
SLC37A4	-0.758563804878039	6.61766163934426	-5.97198447845246	1.27957694046307e-07	2.13510084655046e-06	7.26633693700051	NOT
MMP15	-0.284587085365849	4.4079906557377	-5.97083485932573	1.28528943828565e-07	2.14256260609972e-06	7.26200806461125	NOT
ABHD4	-0.579364487804866	7.66928508196721	-5.96955622326513	1.29167270506724e-07	2.15112706041574e-06	7.25719362687387	NOT
GSS	-0.570275646341452	7.36481147540984	-5.96748164155854	1.30209640615786e-07	2.16639739251891e-06	7.24938277306888	NOT
GABARAPL2	-0.59595499999998	12.8015950819672	-5.96686350495569	1.30521830524077e-07	2.16950145635304e-06	7.24705560484491	NOT
EPHX2	-1.0967975609756	7.48377819672131	-5.96581066069712	1.31055277428422e-07	2.17420298101796e-06	7.2430919836718	DOWN
DNPH1	-0.640534853658525	7.38271557377049	-5.96580830415606	1.31056473841326e-07	2.17420298101796e-06	7.2430831122476	NOT
SULT1A2	-0.568361890243894	6.5318237704918	-5.96143266965794	1.332967426258e-07	2.20924639649478e-06	7.2266121420575	NOT
HSPB2	-0.337959597560967	5.45788032786885	-5.96110000398294	1.33468606609581e-07	2.20997395603784e-06	7.2253600309819	NOT
ARMCX3	-0.560794292682919	9.08332868852459	-5.9593881644127	1.34356465553155e-07	2.22254421465804e-06	7.21891716494407	NOT
JMJD8	-0.736932109756085	8.62356147540984	-5.95783856724103	1.3516521974891e-07	2.23378310532409e-06	7.21308533573889	NOT
TSPYL5	-1.03240602439023	9.80274475409836	-5.95743295844956	1.35377707158942e-07	2.23404941600099e-06	7.21155891132609	DOWN
IDH2	-0.82962737804877	8.34151409836066	-5.95730983443091	1.35442273921639e-07	2.23404941600099e-06	7.21109556487063	NOT
NPL	-1.1548486707317	7.15738573770492	-5.95706755670846	1.35569414474177e-07	2.23404941600099e-06	7.21018382032918	DOWN
LRRC70	-0.335623560975598	6.92417295081967	-5.95113138493574	1.38721750066818e-07	2.28301033072342e-06	7.18784763464085	NOT
ZNF627	-0.360932658536573	6.07885491803279	-5.95097659580842	1.38804912985501e-07	2.28301033072342e-06	7.18726528129154	NOT
OXER1	-0.77856746341463	5.27652655737705	-5.95005079513144	1.39303346029259e-07	2.2890283405569e-06	7.18378228035774	NOT
SCRG1	0.292947000000005	3.50009180327869	5.94929673910695	1.39710624729225e-07	2.29353848771267e-06	7.18094551044251	NOT
PRDX5	-0.457014512195094	15.1060213114754	-5.94658624461576	1.41184372565584e-07	2.31553097265682e-06	7.17074934627187	NOT
POLR2I	-0.507273292682914	10.3757808196721	-5.94619411754473	1.41398850598088e-07	2.31684833949618e-06	7.16927436589409	NOT
C1QTNF4	-0.186054987804875	3.74764114754098	-5.94466905099093	1.42236074304089e-07	2.32773216177675e-06	7.16353808577986	NOT
ATR	0.267146036585377	6.85585967213115	5.94406859272488	1.42567056439941e-07	2.32773216177675e-06	7.16127966654541	NOT
NUDT13	0.454339512195133	5.00499573770492	5.94402385432741	1.42591747467955e-07	2.32773216177675e-06	7.16111140063461	NOT
BBIP1	-0.35979452439023	8.48695639344262	-5.94400485097051	1.42602236662409e-07	2.32773216177675e-06	7.16103992706919	NOT
NBR1	-0.340794707317052	9.72060426229508	-5.94094580139247	1.44300727103302e-07	2.35323282065537e-06	7.14953529076458	NOT
OMG	0.609451951219518	4.19418163934426	5.9403587924155	1.44628938676273e-07	2.35636016126342e-06	7.14732780943563	NOT
CHPT1	-0.675763951219501	8.03443	-5.93562721771758	1.47301620728115e-07	2.39764278037186e-06	7.12953648943659	NOT
ZNRF3	-1.00835658536583	9.56245213114754	-5.93482265277154	1.47760928881857e-07	2.40244298130935e-06	7.12651158521786	DOWN
NDUFB9	-0.419658158536571	9.51494918032787	-5.93462366092506	1.47874747488815e-07	2.40244298130935e-06	7.12576345642199	NOT
PAK1	-1.16506268292682	11.3539750819672	-5.93436865231644	1.48020733289438e-07	2.40255457134267e-06	7.12480473669657	DOWN
RPS16	-0.291867195121931	18.2064819672131	-5.93251862295829	1.49084109334997e-07	2.41754231757315e-06	7.11784976062484	NOT
PTPN23	-0.281932926829262	5.61312409836066	-5.93174338435912	1.49531953851236e-07	2.42252987149235e-06	7.11493550466115	NOT
GSDMB	0.282969987804885	4.13154344262295	5.93044667581063	1.50284024096116e-07	2.43243214258663e-06	7.11006117212391	NOT
NDUFB7	-0.826302682926812	11.9939162295082	-5.93011749406782	1.50475539652371e-07	2.43325146984686e-06	7.10882382033942	NOT
DNAJA3	-0.402541719512191	6.18229967213115	-5.92595622886075	1.52917473497464e-07	2.46839209793344e-06	7.09318368753554	NOT
VEGFC	1.26373864634147	7.39767360655738	5.9259273744277	1.52934542257602e-07	2.46839209793344e-06	7.09307524792057	UP
CHRM3	0.68786652439025	6.04669901639344	5.92541083020974	1.53240421960409e-07	2.47101968931491e-06	7.09113401448638	NOT
TAS2R3	0.543037804878057	4.21582262295082	5.9244174877396	1.53830348889864e-07	2.4773046437269e-06	7.0874010405124	NOT
TBC1D25	-0.305680951219504	5.56691131147541	-5.92427177324027	1.53917074853443e-07	2.4773046437269e-06	7.08685346006315	NOT
RNF20	-0.395222987804861	8.99904081967213	-5.9217446544467	1.55428883070105e-07	2.49930801733772e-06	7.07735735582525	NOT
APOE	-0.827353414634137	5.83994	-5.91968296394302	1.56673140295862e-07	2.51697221666004e-06	7.06961095954436	NOT
ECM1	1.70467628048783	8.73562852459016	5.91922949590371	1.5694813469458e-07	2.51904673436376e-06	7.06790723646384	UP
PIGH	-0.529640109756087	7.7817168852459	-5.9176108391617	1.57933632312434e-07	2.53251051999604e-06	7.06182606344941	NOT
PFKM	-0.274464134146331	6.78966360655738	-5.91551220423957	1.59220485463818e-07	2.55037784192363e-06	7.05394229118287	NOT
NFATC4	0.222948268292689	4.12935147540984	5.91531289699503	1.59343236330956e-07	2.55037784192363e-06	7.05319360754975	NOT
TXNRD2	-0.309094658536573	5.30892885245902	-5.91470107821241	1.59720633580937e-07	2.55405124253961e-06	7.05089539434183	NOT
PIN1	-0.216388012195114	5.70570737704918	-5.91366610752664	1.60361065880249e-07	2.56090187001562e-06	7.0470078099401	NOT
SLC25A40	-0.345171609756089	6.95719540983607	-5.91352977295274	1.60445618028772e-07	2.56090187001562e-06	7.04649571958736	NOT
DDX55	0.253580195121963	5.91061114754098	5.91287703342066	1.60851046861412e-07	2.56500238162196e-06	7.04404398778152	NOT
STARD9	0.388117378048787	4.94970327868852	5.91241093801404	1.61141168126293e-07	2.56725827817443e-06	7.04229334648763	NOT
FKRP	-0.286778390243891	5.30410131147541	-5.90743082130821	1.64273571967706e-07	2.61475077224174e-06	7.0235904143325	NOT
KIF22	-0.229030621951212	5.1780468852459	-5.90566932769185	1.65395891824263e-07	2.62968315965148e-06	7.01697607376699	NOT
PNOC	0.230085304878053	3.19424	5.90548113116466	1.65516247512517e-07	2.62968315965148e-06	7.01626943356934	NOT
P4HTM	-0.29106480487804	5.31331327868852	-5.90340716594755	1.66848349347729e-07	2.64841083937066e-06	7.00848250070566	NOT
SLC25A42	-0.561621182926822	5.11657540983607	-5.90162824086567	1.67999400941003e-07	2.66423292401389e-06	7.00180389969052	NOT
SV2B	0.267964902439032	3.79621655737705	5.90134355539651	1.68184334708459e-07	2.66471877102302e-06	7.00073515680308	NOT
ANKDD1A	0.241593731707326	4.86474967213115	5.89896484968293	1.69737457885439e-07	2.68686150108299e-06	6.99180574330591	NOT
CHDH	-0.54537110975609	4.61444459016393	-5.89798592355206	1.70380742672465e-07	2.69457456589146e-06	6.9881312311624	NOT
GTF2IRD2B	0.218454841463427	8.00420180327869	5.89478645781471	1.72500100102331e-07	2.7255962751759e-06	6.97612278613298	NOT
PRSS16	-0.214082256097554	4.09857114754098	-5.89295889195848	1.73722387795051e-07	2.74240003402242e-06	6.96926421577711	NOT
ARL3	-0.384904634146316	12.9038836065574	-5.89207289564144	1.74318029828697e-07	2.74928984031196e-06	6.96593941119532	NOT
TBC1D17	-0.350419682926819	7.16391901639344	-5.89001644519863	1.75708354366761e-07	2.76868912400908e-06	6.95822284931677	NOT
NAPEPLD	-0.670497792682919	8.96268704918033	-5.88967788232046	1.7593829994754e-07	2.76978526900092e-06	6.95695250449002	NOT
CTH	-1.09374460975609	5.07013918032787	-5.88658376473064	1.78053616580455e-07	2.79985382758899e-06	6.94534374953131	DOWN
TM6SF1	0.851911536585378	5.85203327868852	5.88641092952176	1.78172516301117e-07	2.79985382758899e-06	6.9446953403184	NOT
CAND2	-0.383571329268285	5.39348426229508	-5.88534572682783	1.78907045465657e-07	2.80732523783307e-06	6.9406992331855	NOT
RGPD4	0.289558341463431	8.93469918032787	5.88525017717174	1.78973079725201e-07	2.80732523783307e-06	6.94034078808006	NOT
SNRNP70	0.491079743902453	7.99893049180328	5.88458771374161	1.79431571464587e-07	2.81002304716412e-06	6.93785566429506	NOT
ANKLE2	0.28685856097562	7.81293557377049	5.88453155358121	1.79470493400233e-07	2.81002304716412e-06	6.93764499199789	NOT
FRMD4B	0.385212207317079	6.05157262295082	5.88410394457565	1.79767123076598e-07	2.81211794885221e-06	6.93604092980331	NOT
SPINT2	-0.655657073170724	9.51752245901639	-5.88295733736327	1.80564914892195e-07	2.82204170152779e-06	6.93173988835343	NOT
VPS16	-0.284085804878038	5.76362508196721	-5.88172209353964	1.8142830066252e-07	2.8324608840878e-06	6.92710661066752	NOT
FOXC1	-0.785924073170725	7.48079295081967	-5.88153476152927	1.81559594596711e-07	2.8324608840878e-06	6.92640396933268	NOT
DZIP1L	0.233842390243908	4.27093475409836	5.88011514252568	1.82557613692807e-07	2.84546027840683e-06	6.92107948259056	NOT
PIP4K2C	-0.467780731707301	8.02921	-5.87924880684338	1.83169330347255e-07	2.85242050053841e-06	6.91783033289455	NOT
GNPDA1	-0.450354756097556	4.90587754098361	-5.87867592526334	1.83574954096901e-07	2.85503072794636e-06	6.9156818383929	NOT
ZBTB20	0.460049060975622	8.35690180327869	5.87854527844238	1.83667581861518e-07	2.85503072794636e-06	6.91519187760497	NOT
SVIL	0.478586902439032	7.71825016393443	5.87777045307353	1.84217879707927e-07	2.86100969654307e-06	6.91228613318438	NOT
MRPL12	-0.517806987804868	6.37730229508197	-5.87697891517972	1.84781732398179e-07	2.86718824664559e-06	6.90931781881671	NOT
WNT10B	0.188430012195127	3.87364918032787	5.86988179667246	1.89914306228337e-07	2.94277790703983e-06	6.8827079630075	NOT
ZSCAN16	0.387260134146348	4.52178409836066	5.86977302471769	1.89994057113458e-07	2.94277790703983e-06	6.88230020147335	NOT
CYB561D2	-0.302993560975604	4.65479459016393	-5.86841646375935	1.9099146775557e-07	2.95458177981993e-06	6.87721493006908	NOT
FAM168A	-0.527862451219502	8.85414770491803	-5.86827156277905	1.91098311989511e-07	2.95458177981993e-06	6.87667176568668	NOT
GMNC	-0.989366621951213	5.23582737704918	-5.86612025610622	1.92691577125212e-07	2.97516118446733e-06	6.86860796965827	NOT
LTC4S	-0.272266304878044	4.82326983606557	-5.86600956975645	1.92773906509493e-07	2.97516118446733e-06	6.86819310269797	NOT
PPWD1	0.434385548780497	8.75097655737705	5.8652896048757	1.9331027249554e-07	2.98077536249819e-06	6.8654946310786	NOT
SFSWAP	0.301014414634153	7.12675016393443	5.8642607299888	1.94079337682043e-07	2.98996446188126e-06	6.86163850034242	NOT
HINT1	-0.187210829268277	8.8078837704918	-5.86379334149428	1.94429701597371e-07	2.99269246576346e-06	6.85988683015371	NOT
SYS1	-0.348346597560966	6.63999590163934	-5.86297929497464	1.95041422707743e-07	2.99943487993118e-06	6.85683605071701	NOT
TM2D2	-0.498022048780475	8.86907786885246	-5.86206635261114	1.95729726081269e-07	3.00734196567929e-06	6.85341477736896	NOT
SOWAHC	-0.795523060975598	6.77482967213115	-5.86160874268507	1.96075640299689e-07	3.00997894042279e-06	6.85169992706711	NOT
ELOF1	-0.402770719512183	6.66951475409836	-5.86021120331579	1.97135811256082e-07	3.02356612823493e-06	6.84646300201501	NOT
UNC5B	0.571253939024402	7.77589606557377	5.85851401450275	1.98430926651236e-07	3.04072946163873e-06	6.84010366812493	NOT
BCL6B	1.04514119512196	7.19569295081967	5.85782230123682	1.9896118141689e-07	3.04615213038094e-06	6.83751197401117	UP
ENAH	0.966403390243916	7.69537081967213	5.85419593848827	2.01764117096787e-07	3.08632976285341e-06	6.82392615756165	NOT
HAS3	-0.169976207317063	5.03265819672131	-5.84929519241597	2.05614249210223e-07	3.14244078217748e-06	6.80556959721858	NOT
SLC7A8	-1.43181036585364	12.5603206557377	-5.84815981700834	2.06516546969323e-07	3.15344011154749e-06	6.80131745295205	DOWN
TAS2R43	0.699034536585375	5.4743268852459	5.84772718333536	2.0686139671554e-07	3.15591547816022e-06	6.79969723642144	NOT
TPM4	0.404019390243924	13.0064590163934	5.8468309833285	2.07577566384033e-07	3.16404640022264e-06	6.79634106362983	NOT
TPM1	1.01381767073172	10.7763739344262	5.84008799688146	2.13045269492101e-07	3.24452540046613e-06	6.77109378152001	UP
RSPH3	-0.79100086585365	8.93003918032787	-5.83944006514742	2.13578105258805e-07	3.24977434169125e-06	6.76866819418914	NOT
TNK2	0.136206341463422	4.27662852459016	5.83688958784841	2.15688368449969e-07	3.27899482669979e-06	6.75912097864912	NOT
OR56A5	-0.303106134146336	3.10608442622951	-5.83628214765876	2.16193998416551e-07	3.28379098738245e-06	6.75684731212977	NOT
PAIP2B	-1.05055001219511	6.9502631147541	-5.83439508514864	2.17772272635104e-07	3.29918067502002e-06	6.74978439346924	DOWN
GIPC2	-1.64484530487804	8.05232573770492	-5.83430365735236	2.17849028592406e-07	3.29918067502002e-06	6.74944221232885	DOWN
UBR4	0.245502475609767	8.74423836065574	5.83426363471798	2.17882637034006e-07	3.29918067502002e-06	6.74929242255926	NOT
NEU3	0.214632304878055	4.49200655737705	5.8341580245932	2.17971346276656e-07	3.29918067502002e-06	6.74889716466132	NOT
ITPR3	0.584302329268303	5.68546229508197	5.83298538273344	2.18958733864788e-07	3.31122358480287e-06	6.74450855054425	NOT
PLEKHO2	0.533626439024402	6.38229295081967	5.83040106083227	2.2115043554474e-07	3.3414418388956e-06	6.73483757311583	NOT
RBPMS2	-0.565792085365844	6.84303901639344	-5.82814037594201	2.2308545901527e-07	3.36498888911895e-06	6.72637866317228	NOT
CC2D2B	0.239918121951227	3.82297344262295	5.82812512641162	2.23098568502675e-07	3.36498888911895e-06	6.72632160634625	NOT
EGF	-1.5069720609756	5.57166163934426	-5.8274014445417	2.23721569648889e-07	3.36914834397402e-06	6.72361396408703	DOWN
MKS1	-0.191651963414628	4.90922524590164	-5.82735163403107	2.23764513638575e-07	3.36914834397402e-06	6.72342760237892	NOT
BOK	-0.746769097560962	7.5755162295082	-5.82659423910971	2.24418505297321e-07	3.37605190460343e-06	6.72059392876064	NOT
NCOA1	-0.320347243902422	10.1081416393443	-5.82594215336123	2.2498307991875e-07	3.38051293074806e-06	6.71815433375531	NOT
SUGT1	-0.263742195121932	11.3597606557377	-5.82579977730345	2.25106535631747e-07	3.38051293074806e-06	6.71762168383756	NOT
STX16	0.42697417073172	7.78674163934426	5.82478041595474	2.2599239415645e-07	3.39086763430225e-06	6.71380820645846	NOT
FTO	-0.292117707317058	9.52511459016393	-5.82348966523523	2.27119049363508e-07	3.40050594832019e-06	6.70897971204548	NOT
GTPBP6	-0.294854292682922	5.15006524590164	-5.82343025883708	2.27171036875787e-07	3.40050594832019e-06	6.70875748917893	NOT
PEX11G	-0.268281353658533	3.66394524590164	-5.82336807240678	2.27225469853011e-07	3.40050594832019e-06	6.70852486765033	NOT
PRKAR2B	-1.17818826829266	9.45166196721311	-5.82244330397488	2.28036461917479e-07	3.40968804962326e-06	6.70506565583817	DOWN
GOLGA7	-0.310137560975594	10.8037868852459	-5.82035851439449	2.29875275499697e-07	3.43420934937696e-06	6.69726779449988	NOT
TRRAP	0.260988365853673	7.61776540983607	5.81909247485523	2.30999091572683e-07	3.44547865888124e-06	6.69253272746213	NOT
TCTN3	-0.428495670731694	8.47844721311475	-5.81905929043443	2.31028621134017e-07	3.44547865888124e-06	6.69240861947032	NOT
IFNAR2	0.490878695121963	8.27774836065574	5.81457259258876	2.35055745552018e-07	3.50251313691402e-06	6.67563040284935	NOT
NLRC3	0.207056109756104	4.26077836065574	5.81415727399728	2.3543201626486e-07	3.50509562146046e-06	6.6740774802323	NOT
SBDS	-0.505698536585347	13.0126442622951	-5.81301580097696	2.36469241310169e-07	3.51750542414007e-06	6.66980954302045	NOT
MSRB1	-0.431657134146331	6.01077229508197	-5.8083680366793	2.40739419227298e-07	3.57537420350398e-06	6.65243407122472	NOT
TGFBI	1.18228610975611	5.79705081967213	5.80811215906261	2.40976712098694e-07	3.57537420350398e-06	6.65147759533996	UP
FABP1	-1.69234143902438	8.87113360655738	-5.80810793061381	2.40980635372243e-07	3.57537420350398e-06	6.65146178940801	DOWN
ANKMY2	-0.358951926829259	7.1766062295082	-5.80584934367829	2.43085272266536e-07	3.60350442235457e-06	6.64301965299544	NOT
CREBRF	-0.340519487804867	8.80830524590164	-5.80540347693198	2.43502891839606e-07	3.60659943573756e-06	6.64135320195886	NOT
SLC39A5	-0.89350962195121	5.62549885245902	-5.804179759845	2.44652732979281e-07	3.61896970215353e-06	6.63677967600796	NOT
BPHL	-0.949695999999992	7.91173573770492	-5.80406887727069	2.44757186572978e-07	3.61896970215353e-06	6.63636527619823	NOT
WDTC1	-0.47184420731706	7.54058131147541	-5.80078084848615	2.47874705279598e-07	3.66192999159851e-06	6.6240779757531	NOT
ARL1	-0.311562207317065	9.90754983606557	-5.79808447284315	2.5046054071713e-07	3.69696883605541e-06	6.61400311918382	NOT
HYKK	-0.531697999999992	4.94797721311475	-5.79703690132356	2.51472347800264e-07	3.70873394236598e-06	6.61008927927185	NOT
TSR2	-0.526468329268276	10.2642257377049	-5.79609538131377	2.52385173391664e-07	3.7190204304386e-06	6.60657182766582	NOT
CSRNP1	-0.894615207317065	5.43475475409836	-5.79468311865904	2.53760543727508e-07	3.7360993948628e-06	6.60129601435792	NOT
ANKRD13D	0.140769475609763	4.33827704918033	5.79041688111118	2.57960519453941e-07	3.7947003159877e-06	6.58536074336967	NOT
NR2C1	0.335434341463424	7.01137786885246	5.78973547100232	2.58637684444618e-07	3.80142366839026e-06	6.58281584147981	NOT
EIF1B	-0.389647926829253	9.50493049180328	-5.7894406839596	2.58931179569864e-07	3.80250125099621e-06	6.58171490921533	NOT
ELMO1	0.441426414634154	6.38378344262295	5.78823137329598	2.60138641934417e-07	3.81698754987882e-06	6.57719869773516	NOT
CGRRF1	-0.399393036585352	8.01386	-5.78773778450984	2.60633075298666e-07	3.8209959341324e-06	6.57535544982258	NOT
S100A6	-0.367420329268283	9.18103885245902	-5.78539947407727	2.62988047699827e-07	3.85225070718916e-06	6.56662391077581	NOT
LUM	3.0339622682927	8.18172754098361	5.78494335383592	2.63449865147962e-07	3.85574506025873e-06	6.56492081718152	UP
SGK2	-0.577660426829261	4.95535393442623	-5.78301301701639	2.65413209617242e-07	3.88119062666365e-06	6.55771360889124	NOT
SMIM20	-0.491700048780477	7.10931508196721	-5.78275569220274	2.65676025315987e-07	3.88174700271327e-06	6.55675289839052	NOT
USH1C	-1.00779104878048	5.87669524590164	-5.78165571018012	2.66802383986083e-07	3.89490885159734e-06	6.55264630116628	DOWN
ID4	-0.685172951219496	8.77934491803279	-5.78052791843849	2.67962122785475e-07	3.90853535515638e-06	6.54843610951003	NOT
RBM6	0.302859670731715	7.33960491803279	5.78004852162466	2.68456608357311e-07	3.91244356652385e-06	6.54664652963665	NOT
CLIP3	-0.602243256097553	7.46338704918033	-5.77353347770854	2.75266860966645e-07	4.00831255387349e-06	6.52233013941661	NOT
PPP1R3E	-0.386004975609742	7.00333803278689	-5.76925800462607	2.79828630461995e-07	4.07130619046222e-06	6.50637681646216	NOT
RYK	0.300087402439038	9.89711459016393	5.76899758032598	2.80108896475548e-07	4.07195340246861e-06	6.50540518827453	NOT
UQCR11	-0.562347195121937	12.1786639344262	-5.76870883403001	2.80419966868345e-07	4.07304695358815e-06	6.50432790688518	NOT
PDGFB	0.44897626829269	5.25249393442623	5.76654145285599	2.82765848591292e-07	4.10140160035276e-06	6.49624212939148	NOT
EPHB4	0.352327963414644	6.18707409836066	5.76646670885658	2.82847093573835e-07	4.10140160035276e-06	6.49596329980982	NOT
COPS2	-0.295876951219489	11.3087868852459	-5.76506154884606	2.84378773201873e-07	4.11715613281574e-06	6.49072159622825	NOT
GLRX3	0.355695317073188	8.85069590163934	5.76486295176053	2.84595912347356e-07	4.11715613281574e-06	6.48998079383673	NOT
HDDC3	-0.408115987804871	5.84327803278688	-5.76479814719224	2.84666802881605e-07	4.11715613281574e-06	6.48973906286086	NOT
WSB1	0.763419634146361	12.0381131147541	5.76459679241561	2.8488717884857e-07	4.11715613281574e-06	6.48898798360232	NOT
RCN1	0.311054853658546	7.6928106557377	5.76379641256213	2.8576483681815e-07	4.12638689953967e-06	6.48600253742026	NOT
RTN2	-0.313793524390233	4.98082409836066	-5.76292257194431	2.8672610164406e-07	4.13424586968435e-06	6.48274321459796	NOT
PLTP	-1.09804853658535	10.4553673770492	-5.76286651839628	2.86787872141393e-07	4.13424586968435e-06	6.4825341462516	DOWN
ACY1	-1.45032241463413	7.80615213114754	-5.76072955820665	2.89152622143759e-07	4.1648588694101e-06	6.47456415085515	DOWN
DPP6	-1.36763507317071	8.80452786885246	-5.75820821769589	2.91967531229329e-07	4.2018993869421e-06	6.46516165644573	DOWN
TOMM22	-0.363360719512183	9.35089344262295	-5.75777575365527	2.92453063671966e-07	4.2053825225769e-06	6.46354904475977	NOT
CRB2	-0.500701475609746	6.42363344262295	-5.75665009870817	2.93720596545592e-07	4.21795778222898e-06	6.45935176125975	NOT
RGS10	-0.539080975609737	9.4453668852459	-5.75656552270437	2.93816051651503e-07	4.21795778222898e-06	6.45903640813339	NOT
CTXN3	-1.86861453658536	7.08098196721311	-5.75629728814365	2.94118992472892e-07	4.21879983389273e-06	6.45803626787084	DOWN
HSBP1L1	-0.602225073170718	9.6725337704918	-5.75450902902825	2.96146538559414e-07	4.24435744474779e-06	6.45136889955358	NOT
NUTM2A	0.341556609756106	4.69592983606557	5.75394704167047	2.96786575021689e-07	4.24772265087852e-06	6.44927370101128	NOT
PGD	-0.398400975609744	7.46743229508197	-5.75387101763174	2.96873262282013e-07	4.24772265087852e-06	6.44899027305466	NOT
ADAM10	0.637346804878069	10.2003116393443	5.74951113302075	3.01886783411814e-07	4.31588141516725e-06	6.43273782497249	NOT
TAB3	-0.35037562195121	7.07359213114754	-5.7484798249195	3.03084895941973e-07	4.32783455286706e-06	6.42889390925242	NOT
TCEAL6	-0.603660817073161	8.01585426229508	-5.74836028248796	3.03224076952469e-07	4.32783455286706e-06	6.42844836069984	NOT
EHMT1	0.131478219512203	4.76445360655738	5.74768653842099	3.04009687115212e-07	4.33518756847963e-06	6.42593728790901	NOT
ACOT12	-0.493339390243897	3.7400162295082	-5.74748823028726	3.04241304747962e-07	4.33518756847963e-06	6.42519820116026	NOT
SMLR1	-0.609385853658532	4.17284278688525	-5.7466500531107	3.05222197928037e-07	4.34557902573553e-06	6.42207442813218	NOT
TTL	0.382023463414643	6.02862786885246	5.74433477917603	3.07947969546654e-07	4.38077548111262e-06	6.41344639565679	NOT
TES	0.76746250000001	7.28771295081967	5.74348281097676	3.08957037537748e-07	4.39151278870527e-06	6.41027172748731	NOT
CCDC39	0.182509207317077	3.71279262295082	5.741503728491	3.11313690147935e-07	4.4208794099294e-06	6.4028976443524	NOT
SNRPB	-0.420723414634138	5.56956868852459	-5.74131859880251	3.11535045853161e-07	4.4208794099294e-06	6.40220788654211	NOT
SLC30A9	-0.393328048780475	11.0465819672131	-5.73923137332223	3.14041490614072e-07	4.45238549218659e-06	6.3944317273461	NOT
ACOT4	-0.537688256097556	4.25232147540984	-5.73904118293158	3.1427086942533e-07	4.45238549218659e-06	6.39372319530653	NOT
COL15A1	1.11688920731708	5.30961852459016	5.73624549676498	3.17661777079174e-07	4.49673679521094e-06	6.38330897603126	UP
SLC43A2	-0.580935548780477	6.20519262295082	-5.73558065167475	3.18473481441786e-07	4.50453482760004e-06	6.38083257530728	NOT
RNPS1	-0.190152707317059	8.13498344262295	-5.73329266503424	3.21282569170708e-07	4.53866093665039e-06	6.37231096629855	NOT
SERGEF	-0.29852841463414	5.58555475409836	-5.73318785832745	3.21411831240499e-07	4.53866093665039e-06	6.37192063716224	NOT
SYTL4	-0.499090768292675	6.00837704918033	-5.7300093123219	3.25356570096492e-07	4.5906110829791e-06	6.36008383565666	NOT
TUBB8	-0.144388829268288	3.6029737704918	-5.72861076358453	3.27107367592034e-07	4.61154631699137e-06	6.35487628888282	NOT
HAX1	-0.472728219512177	9.14089163934426	-5.72828999221252	3.27510242026631e-07	4.61345993458395e-06	6.35368193709892	NOT
GADD45B	-1.06331287804876	7.83746229508197	-5.72761757980364	3.28356354333096e-07	4.62160899701106e-06	6.35117835724267	DOWN
MRPS21	-0.547792121951206	9.91580885245902	-5.72736423012636	3.28675710339178e-07	4.62233674068209e-06	6.35023508752595	NOT
PRR14	-0.231859902439013	7.11884573770492	-5.72616606988652	3.30190197318296e-07	4.63985736996499e-06	6.34577427008022	NOT
TRPT1	-0.400599682926815	8.47892147540984	-5.72573676262554	3.30734523197913e-07	4.6437278175837e-06	6.34417600119618	NOT
SH3PXD2B	0.352510182926837	4.25503557377049	5.72549378479384	3.3104299187162e-07	4.64428307849138e-06	6.34327143396671	NOT
COL20A1	0.109398780487811	3.52709032786885	5.72443723810161	3.32387624502326e-07	4.65936223632724e-06	6.33933821107507	NOT
CYTH1	0.257793707317085	6.94294918032787	5.72378597015516	3.33219160296791e-07	4.66561193670577e-06	6.33691383092204	NOT
KLHL5	0.433203926829278	7.72319885245902	5.72366504976658	3.33373777063979e-07	4.66561193670577e-06	6.33646370707234	NOT
TTC19	0.215979731707331	7.98347770491803	5.72271579781261	3.34590019273933e-07	4.67884180798447e-06	6.33293023087894	NOT
RPL10A	-0.461299756097546	14.4246360655738	-5.72162717552593	3.35990231907168e-07	4.69462079695533e-06	6.32887817552341	NOT
ADAT2	0.348300731707325	4.7237337704918	5.72062600875605	3.37283069380384e-07	4.70887518852e-06	6.32515184423871	NOT
CAMSAP3	-0.226173743902431	4.25561508196721	-5.71639677040205	3.42798893599226e-07	4.78201687597627e-06	6.30941276711362	NOT
SLC25A23	-0.374947463414628	5.83326213114754	-5.71492645956697	3.44737302446818e-07	4.80350639828934e-06	6.30394181362526	NOT
GOT1	-0.824800060975599	8.12620868852459	-5.71480670940639	3.44895653380358e-07	4.80350639828934e-06	6.30349624735938	NOT
ACOX2	-0.824238902439014	6.58695836065574	-5.71305830990206	3.47215843977474e-07	4.83192395285333e-06	6.2969911155658	NOT
B4GALT2	-0.219907292682914	6.09053245901639	-5.71138058461441	3.49456749973334e-07	4.85919329471778e-06	6.29074948377412	NOT
ENDOG	-0.434946731707306	7.02989475409836	-5.71029418765632	3.50915449106563e-07	4.87555093006463e-06	6.2867080539822	NOT
CCDC34	0.415492219512207	6.61553426229508	5.70989799044695	3.5144891714976e-07	4.87578457630555e-06	6.28523424439042	NOT
TMEM231	-0.405068951219508	5.69434754098361	-5.70971599725194	3.51694234300822e-07	4.87578457630555e-06	6.28455725998253	NOT
UBL7	-0.508328365853647	8.44204967213115	-5.70964842256437	3.51785364468984e-07	4.87578457630555e-06	6.28430589499847	NOT
SALL2	-0.32287090243901	5.59809540983607	-5.70944371448713	3.52061573054605e-07	4.87578457630555e-06	6.28354442521638	NOT
CAMKK1	0.206852121951225	3.53960475409836	5.7091570205414	3.52448763912941e-07	4.87723569934014e-06	6.28247799919724	NOT
CCDC14	0.505009707317085	6.86661475409836	5.70791937051978	3.54125092402556e-07	4.89650948422109e-06	6.27787444726267	NOT
NCAM1	0.569178268292692	5.04340344262295	5.70660924641426	3.55908169468275e-07	4.91722726937369e-06	6.27300164073982	NOT
VPS4A	-0.561610524390234	7.74160557377049	-5.70589144016177	3.56888862576009e-07	4.92683505730429e-06	6.27033200938843	NOT
ECM2	-0.73148399999999	7.42740081967213	-5.70521604406571	3.57814051973775e-07	4.93566188305678e-06	6.26782019805361	NOT
MRPL37	-0.424308499999988	8.91706754098361	-5.70469469663577	3.58529839052696e-07	4.94158844408624e-06	6.26588135653324	NOT
ARMCX4	0.377286817073184	5.53707672131148	5.7037271083885	3.59862047792119e-07	4.95569151098546e-06	6.26228312599897	NOT
PLXNB2	-0.402417219512177	9.25728885245902	-5.70353511333482	3.60126974307282e-07	4.95569151098546e-06	6.26156916342152	NOT
CERS6	-1.19257499999999	12.4410781967213	-5.7019816818418	3.62277595430649e-07	4.98131693717143e-06	6.25579275428748	DOWN
HSPD1	-0.474583146341454	7.8326968852459	-5.69920786527754	3.66149371580332e-07	5.03054864533996e-06	6.24547951695538	NOT
ERLIN2	-0.334498390243896	6.50449721311475	-5.6987890301347	3.66737537047135e-07	5.03462421685535e-06	6.24392238823414	NOT
SUCLG1	-0.993376987804865	9.4799768852459	-5.69562338735433	3.71213316238855e-07	5.09202062862988e-06	6.232154379849	NOT
PSMB5	-0.41226325609755	8.40632852459016	-5.69505127006982	3.72027950944495e-07	5.0991450101678e-06	6.23002778858687	NOT
HLA-E	-0.579321602787445	13.2578484777518	-5.69408852012754	3.73402795286505e-07	5.11393043187783e-06	6.22644933698593	NOT
DHRS1	-0.422981353658527	7.18735655737705	-5.69212085909699	3.76228328626938e-07	5.14633733699486e-06	6.21913628174091	NOT
UBE2A	-0.465049536585356	8.31862672131148	-5.69202603342038	3.76365029335524e-07	5.14633733699486e-06	6.21878386930741	NOT
MTFR1L	-0.37227507317072	6.45393032786885	-5.68936521547437	3.80220941736256e-07	5.19494910109584e-06	6.20889585079391	NOT
TMIGD2	0.23027425609757	4.06138	5.68604240272378	3.85091035810685e-07	5.25732979324153e-06	6.19654968195739	NOT
HEBP1	-0.667272231707305	8.61401704918033	-5.68568189275706	3.85623111257953e-07	5.26043533287902e-06	6.19521030803269	NOT
PI3	-1.4515036707317	4.20998967213115	-5.68508709680413	3.86502557104449e-07	5.26827084545686e-06	6.19300056526184	DOWN
ASB15	-0.714385926829261	4.17630196721311	-5.68131585373288	3.9212489622109e-07	5.34069160704907e-06	6.17899151762533	NOT
RABIF	-0.3372186707317	6.43130032786885	-5.67893480568392	3.95716211376108e-07	5.38535773874341e-06	6.17014805803409	NOT
CDC42EP1	0.391509890243911	7.02423049180328	5.67807720328475	3.97017671250555e-07	5.39881510432842e-06	6.16696310461131	NOT
SORD	-1.31922660975609	6.90822770491803	-5.67737452891177	3.98087170789428e-07	5.40909948035675e-06	6.16435362804791	DOWN
SESN2	-0.368655439024384	5.26331819672131	-5.67652890353842	3.99378022661196e-07	5.4223729963513e-06	6.16121341144356	NOT
SRPX2	0.64864152439025	4.46750967213115	5.67428310662937	4.02826356409298e-07	5.46489487446079e-06	6.15287435842587	NOT
LDLRAD4	0.272049670731715	4.60493655737705	5.6740091655187	4.03248990299782e-07	5.46633442894602e-06	6.15185723270909	NOT
MYSM1	0.348764780487818	7.69176967213115	5.67352554573832	4.03996184325341e-07	5.4721679241558e-06	6.15006161945003	NOT
SCGB3A2	0.458650719512202	3.79866393442623	5.67187561094652	4.06555648035725e-07	5.50252040875938e-06	6.14393598489895	NOT
BPGM	-0.319991499999992	5.41545524590164	-5.67140801551201	4.07283915290582e-07	5.50806046755548e-06	6.1422000625737	NOT
GOLGA8O	0.489702402439035	7.20290573770492	5.67056054517527	4.08607113989403e-07	5.52163134475508e-06	6.1390539848706	NOT
SP140L	0.371152756097572	6.33106032786885	5.66884531864131	4.11298196078348e-07	5.55365116987731e-06	6.13268695330925	NOT
TRIM7	0.155890756097567	3.79967803278689	5.66811185616139	4.12454290555795e-07	5.56491062335826e-06	6.1299644696454	NOT
HERC1	0.407112682926842	8.4169531147541	5.66476361889636	4.17772745491671e-07	5.63226800518435e-06	6.11753774598491	NOT
ADAMTS1	1.17343135365855	8.79876426229508	5.6640245689388	4.18955775222474e-07	5.64381141816859e-06	6.11479511658719	UP
URI1	-0.30669470731706	10.1562739344262	-5.66176113988094	4.22599574618372e-07	5.68670487052631e-06	6.10639615534109	NOT
GOLGA8R	0.470640469512205	6.85584786885246	5.66163816580192	4.2279843970792e-07	5.68670487052631e-06	6.10593986138572	NOT
SIL1	-0.245551414634138	5.49126524590164	-5.65907106261237	4.2697095334993e-07	5.73835670377689e-06	6.09641533548402	NOT
PCDH18	1.12000689024391	6.09641901639344	5.65883996601811	4.27348562644642e-07	5.73896553411584e-06	6.0955579794339	UP
DNAJB9	-0.470886182926813	8.6802562295082	-5.65848192502723	4.27934249336381e-07	5.7423655680181e-06	6.09422968729648	NOT
C2orf76	-0.315904743902434	6.65981508196721	-5.65348057379295	4.36198889252119e-07	5.84872268430442e-06	6.07567788609456	NOT
NFKBIA	-0.71363524390242	12.8779885245902	-5.65195153352404	4.38756929356805e-07	5.87845785104113e-06	6.07000711883645	NOT
SV2A	0.330589439024394	5.17757245901639	5.65100769114349	4.40343341632864e-07	5.89436309971652e-06	6.06650691279833	NOT
CCNG1	-0.539570243902423	10.3453280327869	-5.6508394715175	4.40626679891953e-07	5.89436309971652e-06	6.06588309486606	NOT
DAB2	-0.387891707317058	11.7128459016393	-5.64974891812611	4.4246791091703e-07	5.91441240057052e-06	6.0618390732758	NOT
GLB1L2	-0.623431292682922	6.15499540983607	-5.64842999112623	4.44704872395532e-07	5.93971627708495e-06	6.05694850625391	NOT
ANAPC16	-0.35901182926828	12.0535819672131	-5.64768826379651	4.45967780551296e-07	5.95198112064983e-06	6.05419834152865	NOT
MAGEA8	0.259629792682932	4.7910237704918	5.64714420196219	4.4689638374294e-07	5.95976876234793e-06	6.05218114745313	NOT
ANK1	0.232950829268298	3.78161950819672	5.64261178064468	4.54706908892736e-07	6.05925024427281e-06	6.03537878383455	NOT
TMEM119	0.23809089024391	4.57355180327869	5.64183463941874	4.5605959878743e-07	6.07259003165684e-06	6.03249821721181	NOT
ASB13	-0.506974024390233	5.37685196721311	-5.64113945979334	4.57272994256847e-07	6.08405594053601e-06	6.02992155339666	NOT
ENPEP	-1.02761743902438	14.3733213114754	-5.64077267634415	4.57914477895546e-07	6.08790071844194e-06	6.02856211978317	DOWN
PBX2	-0.340682245644587	7.95598606557377	-5.63942351737029	4.60281738665492e-07	6.11466586673312e-06	6.02356187491749	NOT
LAMP2	-0.344984999999983	13.2474098360656	-5.63681332726641	4.64895997066466e-07	6.17121742454871e-06	6.01388903958219	NOT
SUCLA2	-0.314467695121939	8.10735196721311	-5.6363272395684	4.65760328962068e-07	6.17794230504986e-06	6.01208784807467	NOT
NADK2	-0.318355926829254	7.90046606557377	-5.63600088211679	4.66341528524949e-07	6.18090421920635e-06	6.01087856148656	NOT
CNOT1	0.228179268292703	11.4443163934426	5.6344333401049	4.69143112773599e-07	6.20979054750053e-06	6.00507048134932	NOT
POLR2C	-0.391646097560964	6.93799245901639	-5.63437923511144	4.692401079611e-07	6.20979054750053e-06	6.00487001953221	NOT
CLK2	0.274556695121965	7.21168360655738	5.63377171273608	4.70330587207388e-07	6.21945577417427e-06	6.00261915791106	NOT
OSBPL3	0.574365731707325	5.09828409836066	5.63254700326135	4.7253650808458e-07	6.24384506091867e-06	5.99808185265368	NOT
CCND2	1.00304360975611	7.08252885245902	5.63033652436467	4.76543872830362e-07	6.291982174144e-06	5.98989323181594	UP
SPAG16	-0.196886634146338	4.83620836065574	-5.63007058310356	4.77028252611758e-07	6.29356602185261e-06	5.98890813057132	NOT
TMA7	-0.209398536585345	14.7268967213115	-5.62969301146966	4.77716788983272e-07	6.29783888987871e-06	5.9875095519074	NOT
THSD1	0.175233414634157	5.53284983606557	5.62909958460722	4.78800941286081e-07	6.30731674752908e-06	5.9853114730815	NOT
MBNL3	-0.725800170731693	7.85160409836066	-5.62888188852824	4.79199266814159e-07	6.30775254411626e-06	5.98450513517419	NOT
ASS1	-1.21751743902438	12.7582836065574	-5.62791227019957	4.80977387610635e-07	6.32633624069739e-06	5.98091382230505	DOWN
CLDND2	-0.639845317073163	6.67911803278689	-5.62468208155351	4.86948167873866e-07	6.39999608765729e-06	5.96895108462104	NOT
CIB1	-0.532388756097548	8.93745393442623	-5.62248810025715	4.91045275754092e-07	6.44893681541685e-06	5.96082705897667	NOT
PPP1R12C	-0.197603585365847	5.29485147540984	-5.621419483733	4.93053153911601e-07	6.47038599396152e-06	5.95687046489265	NOT
FAM200B	-0.484165487804869	8.82269229508197	-5.62074719285815	4.94320508482648e-07	6.48209201328423e-06	5.95438140050727	NOT
ECSIT	-0.290995353658529	4.70319245901639	-5.61921564521766	4.9721969746197e-07	6.51516250012763e-06	5.94871139862195	NOT
DYNC1LI1	-0.254953890243886	9.31847704918033	-5.61831766414206	4.98927360190691e-07	6.53258188816772e-06	5.94538716950813	NOT
CALML3	-0.571192963414627	4.20902491803279	-5.61754644910455	5.00398578102565e-07	6.54320289199134e-06	5.94253234534802	NOT
TMOD2	-0.783958451219506	9.29342360655738	-5.61736568791724	5.0074402870798e-07	6.54320289199134e-06	5.94186323505457	NOT
GSTA4	-0.55700019512194	8.54170081967213	-5.61729709777522	5.00875172160542e-07	6.54320289199134e-06	5.94160934174626	NOT
MYCBP2	0.366546780487816	9.39849950819672	5.61488039485292	5.05517590758216e-07	6.5988577417947e-06	5.93266428362814	NOT
PCDHA3	-0.153511829268287	4.07341491803279	-5.61442159676274	5.064037160224e-07	6.60543215687828e-06	5.93096624655712	NOT
SETMAR	0.394266585365859	5.25207885245902	5.61314062865224	5.08885913291472e-07	6.63279979059903e-06	5.92622553981116	NOT
TDG	0.327619268292691	6.3891431147541	5.61193658625432	5.11230000168113e-07	6.65777899979712e-06	5.92176983067823	NOT
CISD3	-0.589786073170719	7.70758540983607	-5.61176065319304	5.11573406643357e-07	6.65777899979712e-06	5.92111879318955	NOT
VCP	-0.251098304878029	9.02154950819672	-5.60857726395774	5.17826610803117e-07	6.73408551850138e-06	5.90933980366093	NOT
CPT2	-0.531049219512188	6.46163327868852	-5.60800255766962	5.18963535403669e-07	6.74379251799953e-06	5.9072135299208	NOT
BMF	0.345015634146349	5.52380475409836	5.60703034564051	5.20892448408462e-07	6.763768860161e-06	5.90361673524765	NOT
SDS	0.169403756097567	3.69917754098361	5.60657114358962	5.2180598616617e-07	6.76966660845055e-06	5.90191793903923	NOT
INSR	-0.710792963414628	7.19431540983607	-5.60640814983044	5.22130626662197e-07	6.76966660845055e-06	5.901314961737	NOT
NOS3	0.291769792682932	5.39892606557377	5.60490359699034	5.25136731135716e-07	6.80353439363377e-06	5.8957492925718	NOT
ARF6	-0.452580853658514	10.6459913114754	-5.60359953244466	5.2775608007863e-07	6.82912590779567e-06	5.89092564861803	NOT
GOLPH3L	-0.399892548780475	8.94465426229508	-5.60345726420388	5.28042619915017e-07	6.82912590779567e-06	5.89039942939799	NOT
SLC45A1	-0.854496695121935	6.96384065573771	-5.60333036587556	5.28298333110307e-07	6.82912590779567e-06	5.88993006363795	NOT
SLC10A1	0.285889500000004	3.63931573770492	5.60301567558053	5.28932994161244e-07	6.83221601283821e-06	5.88876611575439	NOT
SULT1A1	-0.559327792682915	6.02780786885246	-5.60231408726641	5.30350654808531e-07	6.8454079286572e-06	5.88617121777004	NOT
LOXL4	0.315330841463418	4.94298918032787	5.60060044369425	5.33829112079856e-07	6.88515964572003e-06	5.87983355213534	NOT
MMP2	1.42901350000001	5.97162098360656	5.59874592703168	5.37618905083871e-07	6.92886454537197e-06	5.87297556748436	UP
ANKRD50	0.560540024390255	8.68134540983607	5.59567693266152	5.43948980210686e-07	7.00521915603172e-06	5.86162801093932	NOT
LZIC	-0.346529353658516	9.65991032786885	-5.59360465047391	5.48264810536986e-07	7.05553895527105e-06	5.85396687942535	NOT
MRPS18B	-0.351210191637607	10.4257756908665	-5.59231432145123	5.50969170625295e-07	7.08216843559872e-06	5.84919704042537	NOT
CALM1	-0.188000853658522	14.9991737704918	-5.59222623021855	5.51154277790659e-07	7.08216843559872e-06	5.84887141431935	NOT
GINS1	0.342193817073175	4.46152262295082	5.58752736198476	5.61117562651963e-07	7.204832942007e-06	5.83150454132213	NOT
MVD	-0.292917804878043	5.31668081967213	-5.58585483254361	5.64706664025968e-07	7.24553052580124e-06	5.82532402734094	NOT
ATF3	-0.892212170731701	5.42607540983607	-5.5841340856245	5.68422889286808e-07	7.28779754861408e-06	5.81896594059855	NOT
PDE4B	-0.477914390243896	4.66305885245902	-5.58265122374887	5.71644724486368e-07	7.32366794649821e-06	5.81348732232689	NOT
SLC5A2	-0.958742536585359	6.03068327868852	-5.58215945634517	5.72717170121841e-07	7.33196851594084e-06	5.8116705272032	NOT
IFT140	-0.219660963414626	5.33103852459016	-5.57868235033112	5.80356918408515e-07	7.42426961549263e-06	5.79882607465977	NOT
CDKN2AIPNL	-0.354567865853642	7.70850639344262	-5.57631260995645	5.85621167836668e-07	7.48606777834142e-06	5.7900736818006	NOT
TXNDC11	-0.333444475609744	9.40234508196721	-5.57574510906234	5.8688881966865e-07	7.49672331041241e-06	5.78797784941808	NOT
NXPH2	-0.632957646341459	4.38925295081967	-5.57547727387834	5.87488035461477e-07	7.49883102174405e-06	5.78698873310044	NOT
RHEB	-0.348728073170717	9.38702	-5.57377991977128	5.91299516476503e-07	7.54190742211906e-06	5.78072074662533	NOT
SDCBP	0.355182768292691	10.4907759016393	5.57328313945664	5.92419668232187e-07	7.54698235221575e-06	5.7788863510234	NOT
COL6A6	0.13256215853659	3.1429806557377	5.57321591889636	5.92571399513871e-07	7.54698235221575e-06	5.77863813842943	NOT
NDN	-0.404075451219507	4.30188180327869	-5.57169847629372	5.96006819793018e-07	7.58514206177261e-06	5.77303521795795	NOT
DGCR6	-0.123131109756088	5.02800524590164	-5.56985035268648	6.00217448959113e-07	7.63310408212362e-06	5.76621196061091	NOT
PDXP	-0.325711817073163	4.06190344262295	-5.56848073700522	6.03356811333213e-07	7.66738199538233e-06	5.76115581252764	NOT
BCCIP	-0.347904036585346	9.28423836065574	-5.56817381390025	6.04062544587753e-07	7.67070598899301e-06	5.76002281239407	NOT
OARD1	-0.405539585365835	8.77251721311475	-5.56698138785563	6.06812127314415e-07	7.69995991088901e-06	5.75562118457206	NOT
CNPY3	-0.362210268292672	7.51947819672131	-5.56672657749428	6.07401287635427e-07	7.70177697317462e-06	5.75468063633952	NOT
SPTBN5	0.121189073170736	3.94723295081967	5.56551961895103	6.10199639566989e-07	7.73093892547251e-06	5.7502257331213	NOT
CTSK	0.884268780487813	6.07186459016393	5.56534891281944	6.10596450164708e-07	7.73093892547251e-06	5.74959567878267	NOT
LRRC8B	0.261486536585375	6.60851524590164	5.56481826338066	6.11831585026531e-07	7.74090217832102e-06	5.74763715919693	NOT
G2E3	-0.378405073170724	6.37158016393443	-5.56437675948126	6.12861104749143e-07	7.74825130235556e-06	5.74600770287214	NOT
SHISA4	-0.53857537804877	6.99712721311475	-5.56316264083292	6.15701068893562e-07	7.77846193108399e-06	5.74152697246924	NOT
RAB20	-0.403201426829258	5.04958426229508	-5.56202487930707	6.18374212917023e-07	7.80652241014399e-06	5.73732832131227	NOT
SLC25A5	-0.683701975609745	9.85383360655738	-5.56079479515456	6.21277154658979e-07	7.83744080420786e-06	5.73278928125524	NOT
KCNE4	0.463292475609759	4.73028180327869	5.56026306306727	6.22536177858909e-07	7.84759108877618e-06	5.7308272758378	NOT
RNLS	-0.389753475609746	5.85739704918033	-5.55686628019058	6.30638639008789e-07	7.94393092318147e-06	5.71829510450785	NOT
PNMA2	-0.520623402439014	7.93207229508197	-5.55658043436568	6.31325205569479e-07	7.94678301762748e-06	5.71724060932586	NOT
PYCR2	-0.257281268292674	5.73114524590164	-5.55490201392581	6.35371473812221e-07	7.99189027875969e-06	5.71104920661713	NOT
TRNT1	0.192893609756108	7.73630180327869	5.55333422490878	6.39174150993149e-07	8.03387015112932e-06	5.70526644266864	NOT
TMEM74B	0.238572292682934	3.57221786885246	5.55262684449325	6.40897249654996e-07	8.04966945566675e-06	5.70265745212241	NOT
HERPUD1	-0.634886463414617	11.8566180327869	-5.55022648013104	6.46778508101351e-07	8.11763432769647e-06	5.69380511701759	NOT
TMEM223	-0.283419951219502	6.48373262295082	-5.54942688480364	6.48749440273144e-07	8.1313563716132e-06	5.69085655045047	NOT
GHRL	0.22998853658537	4.43484245901639	5.54929185903939	6.49082851386738e-07	8.1313563716132e-06	5.69035864641572	NOT
ANKRD26	0.300666414634157	6.61002426229508	5.54921029549911	6.49284333321054e-07	8.1313563716132e-06	5.69005788483382	NOT
ARHGEF7	0.229041170731715	6.07311770491803	5.54896874049354	6.49881395530769e-07	8.13293601508434e-06	5.68916717080674	NOT
SLC9A6	-0.364029304878039	6.76882606557377	-5.54821170182474	6.51756113831404e-07	8.15049101076636e-06	5.68637573388573	NOT
SYNJ2BP-COX16	-0.359156341463398	10.6119498360656	-5.54489275959561	6.6003827537105e-07	8.24294530328434e-06	5.67413920061052	NOT
NEXN	0.821848512195136	6.46303098360656	5.54486664906737	6.60103842179632e-07	8.24294530328434e-06	5.67404294358834	NOT
RPS6KA6	-0.755302695121939	6.55373803278689	-5.54366098312761	6.63138431432903e-07	8.27485600494671e-06	5.66959838846323	NOT
CRKL	-0.355850975609737	10.4539914754098	-5.54229406719245	6.66595531415163e-07	8.31198904515513e-06	5.66455977776112	NOT
TRO	0.260387878048791	4.75935180327869	5.53880239857905	6.75507341029245e-07	8.41703591599932e-06	5.65169089281306	NOT
GOLT1A	-0.546938987804872	4.3215237704918	-5.53771737663467	6.78300518313137e-07	8.44574617971728e-06	5.64769246935948	NOT
PTH1R	-1.2835631707317	11.9491472131148	-5.53442875800681	6.86836231426333e-07	8.5458657901533e-06	5.63557509291036	DOWN
TSR3	-0.268934073170725	5.75868803278689	-5.53412401486824	6.8763254712657e-07	8.54961417485663e-06	5.63445234141827	NOT
TBC1D2B	0.274312695121961	6.26758360655738	5.53372824462856	6.88668083138527e-07	8.55632934949811e-06	5.63299425258654	NOT
DYNLL1	-0.254556353658526	9.18834524590164	-5.53315522338675	6.90170125220158e-07	8.56882678831928e-06	5.63088319869191	NOT
TMEM82	-0.301919292682916	4.74705163934426	-5.5313570197279	6.94904718692402e-07	8.6214112728576e-06	5.6242589371113	NOT
IDNK	-0.446030548780478	6.74562147540984	-5.52969297093554	6.99314631704346e-07	8.6692903605424e-06	5.61812949702129	NOT
PCYOX1	-0.648622317073151	12.7806557377049	-5.52952253955274	6.99767849600238e-07	8.6692903605424e-06	5.61750175519992	NOT
FAM3C	0.310523048780505	10.9254672131148	5.52754262747732	7.0505419738816e-07	8.7285204221459e-06	5.61020969710623	NOT
TMEM200C	-0.658986573170721	5.50436409836066	-5.52621488440905	7.08621311993166e-07	8.76639688977219e-06	5.60532006412338	NOT
FGFBP2	-0.578000243902433	3.60721803278689	-5.5250242693825	7.11835157870072e-07	8.79985195162215e-06	5.60093575092499	NOT
CNTN1	-1.06234332926829	8.47546245901639	-5.52378373154593	7.15199059776368e-07	8.83511284859648e-06	5.59636792757556	DOWN
STX7	-0.456375975609733	12.2890704918033	-5.52342679879693	7.16169838007186e-07	8.84078134552116e-06	5.59505371581904	NOT
TNPO2	-0.315187890243886	8.69532590163934	-5.52308226842294	7.17108117585927e-07	8.84604085050639e-06	5.59378519519127	NOT
USP45	0.311016975609761	6.09393819672131	5.52211833966548	7.19739689119248e-07	8.87062932119138e-06	5.59023625822183	NOT
LAMP1	-0.302919475609739	9.9809268852459	-5.52197614962173	7.20128680272745e-07	8.87062932119138e-06	5.58971276816055	NOT
BAG1	-0.32279373170731	6.97855327868852	-5.51553311252262	7.37974320434518e-07	9.08212817617731e-06	5.56599652900516	NOT
PIM3	-0.220053060975605	4.93044098360656	-5.51539906306255	7.38350200309956e-07	9.08212817617731e-06	5.56550320055336	NOT
FMN2	-1.28638336585364	7.88768967213115	-5.51395549536895	7.4241000825254e-07	9.12556643595827e-06	5.56019083391632	DOWN
CETP	-1.05362097560974	6.99052852459016	-5.51285893080763	7.4550863500921e-07	9.15463792867046e-06	5.55615575032952	DOWN
AKR1A1	-0.684971780487791	8.04490213114754	-5.5127435916675	7.45835296215364e-07	9.15463792867046e-06	5.55573134630255	NOT
LPP	0.355954365853663	6.88212901639344	5.51228057325711	7.47148069531995e-07	9.16423804035337e-06	5.55402764433036	NOT
SLC25A26	-0.504520060975596	6.57862885245902	-5.51174864759535	7.48659026007992e-07	9.17625364028248e-06	5.55207045183934	NOT
THOC7	-0.389544353658513	10.3516136065574	-5.5113050003093	7.49921529384518e-07	9.1852090868586e-06	5.55043812206009	NOT
SH3GL2	-0.520600243902431	4.66979836065574	-5.5105340323174	7.52120499603169e-07	9.20561376906218e-06	5.54760156957418	NOT
DBI	-0.385864390243889	8.10251852459016	-5.50933722568207	7.55546662853064e-07	9.24099919792664e-06	5.54319852401346	NOT
ZNF768	-0.272139634146333	6.54556147540984	-5.50648971124215	7.63760414414738e-07	9.33484950951346e-06	5.53272378764116	NOT
DNAJC16	-0.426226499999994	7.42720639344262	-5.50520364171423	7.67498941657834e-07	9.37390857314766e-06	5.52799349100768	NOT
CCZ1	0.231192097560992	8.86300540983606	5.50058113635263	7.81085939072245e-07	9.53311248606196e-06	5.51099442341937	NOT
PNPLA2	-0.368822975609742	6.72091459016393	-5.499728589716	7.83617630521397e-07	9.55453058561324e-06	5.50785973012627	NOT
CYB561	-0.200853378048771	4.49972868852459	-5.49961777417051	7.83947298194208e-07	9.55453058561324e-06	5.5074522887499	NOT
MRPL55	-0.229171463414624	6.30763672131148	-5.4990719275913	7.85573147152793e-07	9.56759397131786e-06	5.50544538505148	NOT
FUBP1	0.254845951219529	10.3521659016393	5.49887222952492	7.86168794903557e-07	9.56810083719833e-06	5.50471117530365	NOT
MRPL51	-0.368463341463402	8.90025131147541	-5.49858442155793	7.87028035503965e-07	9.57181279799541e-06	5.50365303615126	NOT
BCL2L2	-0.311244792682918	6.00549918032787	-5.49814358251526	7.88345941407737e-07	9.58109388325941e-06	5.50203230647749	NOT
USP24	0.304479682926841	8.61206327868852	5.49667790580893	7.92743309768093e-07	9.62776157503162e-06	5.49664410274434	NOT
XRCC3	0.186519304878053	4.41890393442623	5.49549330646541	7.96315053089368e-07	9.66434361690329e-06	5.49228955621347	NOT
PCOLCE2	-1.23751743902436	12.1189209836066	-5.49473826968102	7.98599879332622e-07	9.68526679499605e-06	5.48951422780452	DOWN
CPNE3	-0.346754512195108	10.2506404918033	-5.49402484547991	8.00764722213006e-07	9.70470649306569e-06	5.48689197211839	NOT
ZC3H12B	-0.409063621951212	4.63852409836066	-5.49379041232694	8.0147735828491e-07	9.70653154108022e-06	5.4860303161292	NOT
HSPE1	-0.391489841463402	7.25981098360656	-5.49315117170779	8.03423718667408e-07	9.7226408028824e-06	5.48368085702424	NOT
GJC1	0.401163853658541	4.84605672131148	5.49298400638923	8.03933472293924e-07	9.7226408028824e-06	5.48306647397831	NOT
PLEKHJ1	-0.411348646341456	5.23551426229508	-5.49151156827183	8.08437324631898e-07	9.77026773715387e-06	5.47765508482729	NOT
NUAK2	-0.595262353658526	5.78056213114754	-5.48973615018228	8.13901028208088e-07	9.82942010989768e-06	5.47113084262248	NOT
UVSSA	0.134510207317078	4.27799	5.4891992144631	8.15560565010466e-07	9.84257928562596e-06	5.46915786752991	NOT
CTSF	-0.452871134146331	6.57493770491803	-5.48851331312903	8.17685373538492e-07	9.86133128562133e-06	5.46663760947874	NOT
TTC4	-0.240722536585359	5.8572768852459	-5.48820621396021	8.18638484476917e-07	9.86593623650827e-06	5.46550924591728	NOT
DHX15	0.240343280487822	9.80931770491803	5.48437537751953	8.3062032705729e-07	1.00023647941518e-05	5.45143549066706	NOT
DMTN	-0.223923195121944	5.91694524590164	-5.48420106597299	8.3116962222509e-07	1.00023647941518e-05	5.45079518080183	NOT
C8orf76	0.276293378048789	6.9380368852459	5.48403402476899	8.31696343045858e-07	1.00023647941518e-05	5.45018158386489	NOT
BAIAP2L2	-0.244567646341458	4.63144196721311	-5.48355559365287	8.33206773026309e-07	1.00135566946168e-05	5.44842418418464	NOT
TMEM106B	-0.421779390243895	10.0194439344262	-5.48272579283316	8.35832911808239e-07	1.00381323970294e-05	5.44537623402091	NOT
KAT7	-0.369810121951208	6.85712409836066	-5.48103373917168	8.41213212692851e-07	1.00957277159177e-05	5.43916160650903	NOT
EOGT	0.372146219512202	6.62416606557377	5.47926829510171	8.46863286711571e-07	1.0153883923905e-05	5.43267810517516	NOT
CCDC50	0.42421292682929	11.2655967213115	5.47915258663752	8.47234900657038e-07	1.0153883923905e-05	5.43225319602172	NOT
ARHGEF18	-0.362700768292672	6.29875901639344	-5.47667123707076	8.55242917613762e-07	1.02427497830719e-05	5.42314180262558	NOT
TTN	0.329573817073176	3.90791032786885	5.47466243396599	8.61780529937163e-07	1.03138944920408e-05	5.41576657920556	NOT
FBXO3	-0.36414870731706	7.90820131147541	-5.47375418252816	8.64752572305107e-07	1.03422970385798e-05	5.41243227282727	NOT
CTSD	-0.391321585365832	12.2781655737705	-5.47329967567148	8.66243633017661e-07	1.0352960236827e-05	5.41076378940837	NOT
SMAGP	0.345643560975623	7.64911180327869	5.47306226668792	8.67023487555141e-07	1.03551145436219e-05	5.40989228520619	NOT
PRPF4B	0.248141317073181	8.39191950819672	5.46476790933532	8.94708212244477e-07	1.06783765207064e-05	5.37945244181578	NOT
GAS1	-0.585910329268279	7.63991491803279	-5.46436669146868	8.96069267132348e-07	1.06872349747069e-05	5.37798038400901	NOT
ADAMTS6	0.625651463414641	4.07305983606557	5.46400368429655	8.97302458618759e-07	1.06942707928163e-05	5.3766485513125	NOT
PRDX3	-0.593184146341443	12.3429524590164	-5.46382865337238	8.9789766355435e-07	1.06942707928163e-05	5.37600639298777	NOT
SUPT20H	0.242389426829282	8.60839098360656	5.46364211012177	8.98532445520689e-07	1.06944557781822e-05	5.37532200547777	NOT
NCSTN	-0.488055182926818	9.81615540983607	-5.46316665146701	9.00152370258237e-07	1.07063577371624e-05	5.37357768407715	NOT
GRAMD1B	-0.585524634146334	4.76865065573771	-5.46216689997042	9.0356800115564e-07	1.07395866345202e-05	5.36991004800684	NOT
SYCP3	0.422852768292691	5.71613901639344	5.460439862863	9.0949851993167e-07	1.08026406046905e-05	5.36357485830071	NOT
GNPNAT1	0.187215975609766	8.15636868852459	5.46019598088084	9.10339079445825e-07	1.0805193059814e-05	5.3626802941791	NOT
SPRY4	-0.652606719512186	7.53644819672131	-5.45991046849456	9.1132409490286e-07	1.08094554388547e-05	5.36163304585537	NOT
KLF9	-0.931039365853637	10.738713442623	-5.45793685518337	9.18161843884358e-07	1.0877432165483e-05	5.3543944100316	NOT
PSMD9	-0.370374536585357	6.64335573770492	-5.45789288091132	9.18314771121841e-07	1.0877432165483e-05	5.35423313525003	NOT
ABCC5	0.252237585365856	4.89101573770492	5.45676862263233	9.22233090790688e-07	1.09089601265285e-05	5.35011008777771	NOT
UGP2	-0.221276560975602	8.10685213114754	-5.45676669437016	9.22239825404263e-07	1.09089601265285e-05	5.35010301641175	NOT
TPPP2	-0.493566646341458	4.38781098360656	-5.45548510005261	9.2672664141542e-07	1.09545305251501e-05	5.34540331036299	NOT
USP1	-0.290241024390236	7.15362196721312	-5.45471354390958	9.29438203578905e-07	1.09790682461065e-05	5.34257413238283	NOT
DPEP1	-1.20354576829267	6.55168590163934	-5.45446344638204	9.30318825656508e-07	1.09819590697798e-05	5.34165709191771	DOWN
MAFB	-0.803255695121941	8.96615032786885	-5.45287761167774	9.35921908566517e-07	1.10405542082949e-05	5.3358425901967	NOT
MED29	-0.452318756097547	7.43914147540984	-5.45207916417613	9.38755568898578e-07	1.10664223036713e-05	5.3329152776455	NOT
CUTA	-0.377034841463399	8.34662163934426	-5.45060163644797	9.44021586088651e-07	1.11209091348915e-05	5.32749866309442	NOT
USP46	-1.01326978048779	9.00765081967213	-5.45023229090455	9.45342504217183e-07	1.11288786965445e-05	5.32614471990381	DOWN
OSMR	0.803384268292694	8.25231459016393	5.44887906756465	9.50197725402537e-07	1.11784160202328e-05	5.32118435080913	NOT
COX6A1	-0.503023902439004	15.3503819672131	-5.44721923993082	9.5618659074421e-07	1.12412133574898e-05	5.31510066009761	NOT
ASB8	-0.411337987804867	7.45685442622951	-5.44665989814084	9.58213136875432e-07	1.1257374744108e-05	5.31305067057512	NOT
ZNF493	0.499912609756114	7.46444983606557	5.44623132102672	9.59768775351543e-07	1.12679855542632e-05	5.31147998197312	NOT
L3MBTL3	-1.09588969512194	8.16459590163934	-5.44565781886619	9.61854354846157e-07	1.12847993941529e-05	5.30937822390985	DOWN
GYPA	-0.353938341463408	3.73518901639344	-5.44489102336317	9.64649840529151e-07	1.13089515012257e-05	5.30656820513586	NOT
ZNF507	0.309454890243912	7.2898737704918	5.44473418380103	9.65222612206524e-07	1.13089515012257e-05	5.30599346321229	NOT
SELL	-1.08859540243902	5.21783262295082	-5.44286271014628	9.72083080682689e-07	1.13816100361966e-05	5.29913583859725	DOWN
KCNRG	0.331968121951231	7.8625931147541	5.4389008145007	9.86765632322672e-07	1.15456927304963e-05	5.28462092342135	NOT
DHTKD1	-0.720720536585354	7.40110327868852	-5.43871513741562	9.87459077642507e-07	1.15459839342492e-05	5.28394075905827	NOT
WNT2B	0.420395707317081	4.17932704918033	5.43722108021668	9.93056422120854e-07	1.16035753789088e-05	5.27846807825056	NOT
ZNF320	0.344571585365863	7.53912229508197	5.43579009112131	9.98446807342248e-07	1.16586723210281e-05	5.27322689053443	NOT
RGPD1	0.326002286585378	7.79852254098361	5.43554230922466	9.9938310068313e-07	1.16617203708092e-05	5.27231940382312	NOT
RUFY3	0.305064609756107	7.84307442622951	5.43527545460672	1.00039243210995e-06	1.16656160044151e-05	5.27134208004414	NOT
BEX2	-0.485626365853649	7.14505639344262	-5.43366533237382	1.0065037982165e-06	1.17289612653164e-05	5.26544554071986	NOT
TSPAN4	-0.264716304878037	7.14983442622951	-5.43305825929925	1.00881754050692e-06	1.17479965775823e-05	5.26322249029636	NOT
CNN2	-0.509812280487782	9.99654278688525	-5.43255532311311	1.01073835541743e-06	1.17624335566435e-05	5.26138084412952	NOT
UBALD1	-0.380176475609745	6.57630704918033	-5.43136243677464	1.01530865682217e-06	1.17998834935689e-05	5.2570129772341	NOT
ZNHIT3	-0.46051301219511	7.32653836065574	-5.43135872160978	1.01532292249238e-06	1.17998834935689e-05	5.25699937431234	NOT
IP6K3	-0.70224359756097	4.56778770491803	-5.43113796274105	1.01617095787359e-06	1.18017972040867e-05	5.25619108055236	NOT
ISG20L2	-0.327191024390232	7.77172672131148	-5.42954161400054	1.02232407373924e-06	1.18652800762612e-05	5.25034648866724	NOT
UBQLN1	-0.289358048780469	12.510493442623	-5.42853039057177	1.02624081298019e-06	1.18993066094877e-05	5.24664447391597	NOT
HTRA1	-1.11451841463412	14.7424524590164	-5.42842912255312	1.02663386497606e-06	1.18993066094877e-05	5.24627375203101	DOWN
NUCB1	-0.506952548780479	8.19315590163934	-5.42753612639743	1.03010628432766e-06	1.19315462980139e-05	5.24300477408378	NOT
PTDSS1	-0.459201865853643	7.88336262295082	-5.42664003511436	1.03360237538454e-06	1.19640167713746e-05	5.23972464954367	NOT
SFI1	0.188013280487811	4.60854508196721	5.42557768876854	1.03776226256999e-06	1.20041220861244e-05	5.23583619014035	NOT
RNF26	-0.359994719512183	6.63230983606557	-5.42326344561094	1.04688148308796e-06	1.21015014812109e-05	5.22736636479659	NOT
FRAT2	-0.37488123170731	5.57897114754098	-5.42238584123761	1.05036027837782e-06	1.21335933161104e-05	5.22415477000927	NOT
CYP3A4	-0.492533621951212	4.27833131147541	-5.41901146198032	1.06384265440772e-06	1.22798623969402e-05	5.21180787301307	NOT
CDK5RAP1	0.223394682926839	5.51640852459016	5.41886185217261	1.06444435484768e-06	1.22798623969402e-05	5.21126050949138	NOT
ZC3H3	-0.186737499999992	4.87961540983607	-5.41805557218453	1.06769282929395e-06	1.23091155953982e-05	5.20831073649932	NOT
KDSR	-0.364659048780474	8.49616229508197	-5.41639487828864	1.07441452644509e-06	1.23783448110118e-05	5.20223556493199	NOT
NLK	-1.05804621951218	13.3076491803279	-5.41601704121511	1.07594964490254e-06	1.23822626171556e-05	5.20085344536685	DOWN
PEX11A	-0.2225560609756	5.54273163934426	-5.41595828853619	1.07618854593808e-06	1.23822626171556e-05	5.20063853234085	NOT
STUB1	-0.279945829268284	5.40903868852459	-5.41499313203328	1.08012057156519e-06	1.24153826409458e-05	5.19710817410932	NOT
BET1L	-0.270663329268281	6.48429524590164	-5.41489897357186	1.08050492816106e-06	1.24153826409458e-05	5.19676377194724	NOT
UPK3B	0.297961207317077	5.86269950819672	5.41435176235246	1.08274132401384e-06	1.24259945290729e-05	5.19476228521711	NOT
ELMO2	-0.287418963414624	6.93670426229508	-5.41432092167569	1.08286750238881e-06	1.24259945290729e-05	5.19464948402365	NOT
PSMD8	-0.347875365853643	12.1720721311475	-5.41091966575963	1.09687234520397e-06	1.25783435602075e-05	5.18221058336601	NOT
PLCL2	-0.340460914634136	6.0047931147541	-5.41035080287253	1.09923202698466e-06	1.25970385574155e-05	5.18013042811447	NOT
SKA1	0.24435040243903	3.60878901639344	5.4099915146904	1.10072495557593e-06	1.26057824819604e-05	5.17881666120762	NOT
SLC17A5	-0.65273646341462	11.1928504918033	-5.40957035556638	1.10247751688862e-06	1.26174862270818e-05	5.17727669615857	NOT
ZNF784	0.230474560975619	5.18235213114754	5.40900536912798	1.10483290356941e-06	1.26360690361879e-05	5.17521089219947	NOT
TEX9	-0.427404987804867	7.44291229508197	-5.40638259466723	1.11583216185119e-06	1.27534225249305e-05	5.16562200670725	NOT
SOX17	0.367357609756111	5.51354049180328	5.40595004804722	1.11765649047706e-06	1.27658251260178e-05	5.16404076594175	NOT
PTGR2	-0.482808268292673	7.71493852459016	-5.40124914131665	1.13767379212818e-06	1.29858733576032e-05	5.14685868155834	NOT
EBNA1BP2	-0.307020426829258	6.48369950819672	-5.39942592087702	1.14553211034867e-06	1.3064973617756e-05	5.14019609005722	NOT
EDARADD	-0.384285792682922	3.90212704918033	-5.3992907873182	1.14611667810656e-06	1.3064973617756e-05	5.13970230254537	NOT
ALCAM	-0.424210560975604	8.15755786885246	-5.39858003325166	1.14919613707966e-06	1.30914362053863e-05	5.13710522736924	NOT
ZNF655	0.343680182926837	7.0111806557377	5.39606121040516	1.16017513740175e-06	1.32077947415479e-05	5.12790246915026	NOT
IL23R	0.175171719512201	3.40078786885246	5.39583583011019	1.16116254385702e-06	1.32103274917067e-05	5.12707909306013	NOT
HDHD2	-0.620833817073155	9.89879475409836	-5.39503117238314	1.16469456442839e-06	1.32417874441595e-05	5.12413955430527	NOT
GLOD5	-0.352897487804873	4.09228360655738	-5.39474962821166	1.16593289227724e-06	1.32471454273868e-05	5.12311106576641	NOT
PBLD	-1.33428224390242	8.3682893442623	-5.3940526939586	1.16900383125136e-06	1.32733045139454e-05	5.12056522563863	DOWN
MEF2C	0.495965414634157	7.10227180327869	5.39301129051342	1.17360748103793e-06	1.33023115606611e-05	5.11676128124488	NOT
CLEC4E	-1.32635335365853	4.38437409836066	-5.39300904874803	1.1736174102752e-06	1.33023115606611e-05	5.11675309300052	DOWN
USP11	-0.356916902439015	7.58539803278688	-5.39295218470429	1.17386930043124e-06	1.33023115606611e-05	5.1165453924957	NOT
ATM	0.375557060975625	8.30597409836066	5.38723540793518	1.19946660904977e-06	1.35834677628128e-05	5.09566827075031	NOT
CPT1C	0.174824585365863	4.35753704918033	5.38700689396145	1.20050114851184e-06	1.35835133281016e-05	5.09483391891823	NOT
MRPS33	-0.435314548780478	5.97745803278689	-5.38688712820895	1.20104370885994e-06	1.35835133281016e-05	5.09439663425619	NOT
FOXD2	-0.516853658536578	4.36281655737705	-5.38520248656028	1.20870108544319e-06	1.36611699905785e-05	5.08824608476921	NOT
IFI27L2	-0.374137158536574	5.84320426229508	-5.38493703922027	1.20991202936307e-06	1.36659128496405e-05	5.08727700952397	NOT
SNAP25	0.258376585365856	3.90828295081967	5.38394131544219	1.21446508081234e-06	1.37002796013724e-05	5.08364204348061	NOT
DTX2	0.178005036585374	5.0692362295082	5.38392468039306	1.21454128950209e-06	1.37002796013724e-05	5.08358131793831	NOT
TGFBR3	-1.08866963414632	13.2744262295082	-5.38368387985719	1.21564497571089e-06	1.37037785447304e-05	5.08270229307363	DOWN
HHIP	0.409768524390252	4.15056868852459	5.38261269244772	1.22056664711169e-06	1.37502844067964e-05	5.07879216662967	NOT
VPS18	-0.290912902439016	5.37501737704918	-5.38206634247203	1.22308445794424e-06	1.37614810061967e-05	5.076797944119	NOT
RHOB	-0.551108756097547	9.35823163934426	-5.38201745136781	1.22331001802277e-06	1.37614810061967e-05	5.07661949097992	NOT
ZFAND5	-0.319437829268274	8.6435568852459	-5.38187855102847	1.22395106111859e-06	1.37614810061967e-05	5.07611250608418	NOT
RAB11FIP3	-0.550930280487794	6.46647409836066	-5.38161638334181	1.22516190096639e-06	1.37661327454063e-05	5.07515560894776	NOT
AUH	-0.56685260975609	7.88180770491803	-5.38072341245683	1.22929501174014e-06	1.38035922319585e-05	5.07189643756843	NOT
MIOX	-2.66190758536584	9.87977	-5.38034708979488	1.23104093055985e-06	1.38094170350435e-05	5.07052298878143	DOWN
MSRB2	-0.394886304878035	8.4089731147541	-5.38026696379863	1.23141298401662e-06	1.38094170350435e-05	5.07023056065807	NOT
RASD1	-1.12250501219512	3.72756491803279	-5.37783581358122	1.24275450050174e-06	1.39275601711e-05	5.06135854625862	DOWN
FGFRL1	-0.143506865853653	4.93792606557377	-5.37678722704326	1.24767794953189e-06	1.39736693828896e-05	5.05753236238495	NOT
PCSK7	0.412483939024399	5.56383180327869	5.37445958133199	1.25867576205784e-06	1.40877060341794e-05	5.04903995252979	NOT
PRCP	0.446477804878059	11.7660016393443	5.37255541176421	1.26774367801337e-06	1.41800086264837e-05	5.04209354766164	NOT
FABP3	-1.3927708414634	9.17078983606557	-5.37042447490167	1.27796781009271e-06	1.42851159095801e-05	5.03432091489264	DOWN
NAPSA	-1.06129193902438	5.81701213114754	-5.36837216582872	1.28789145742803e-06	1.43867305755382e-05	5.02683609665717	DOWN
PRLR	-0.846854780487793	5.96981852459016	-5.36736101338053	1.29280861412376e-06	1.4432323701304e-05	5.0231487682418	NOT
SGCA	0.177612439024397	4.44204885245902	5.36686773340164	1.29521410340523e-06	1.44498369288167e-05	5.02135003241357	NOT
FFAR2	-0.476775243902432	3.65711950819672	-5.36378057972011	1.31036911900801e-06	1.46094736509157e-05	5.01009410104069	NOT
BRWD1	0.279553317073185	7.34129049180328	5.3634532354248	1.31198627704434e-06	1.46180664545521e-05	5.00890071882569	NOT
SRP14	-0.198372439024366	14.556837704918	-5.36146271138889	1.32186234161492e-06	1.47186090520243e-05	5.00164451764595	NOT
ANKRD61	0.500956487804883	4.00129245901639	5.36011209221108	1.32860515440786e-06	1.47780796394412e-05	4.99672154588869	NOT
SNRPB2	-0.412178048780479	10.285212295082	-5.36005024149693	1.32891474696307e-06	1.47780796394412e-05	4.99649611206719	NOT
FMR1	-0.316092536585355	9.17536836065574	-5.35941632393988	1.33209190806818e-06	1.48038785407577e-05	4.99418565852367	NOT
PCM1	0.286623170731719	11.2213983606557	5.35921896984555	1.33308256260843e-06	1.48053606792589e-05	4.99346637721072	NOT
PHF11	0.313581097560988	6.54030262295082	5.35852625737491	1.33656550491657e-06	1.4827087153399e-05	4.99094177488081	NOT
ATP6V0D1	-0.385175085365837	9.79535032786885	-5.35833414141776	1.33753304604925e-06	1.4827087153399e-05	4.99024162532322	NOT
PCSK1N	-0.29297880487804	5.74661081967213	-5.35831798132566	1.3376144635203e-06	1.4827087153399e-05	4.99018273170361	NOT
DCTPP1	-0.715628841463403	6.44464606557377	-5.35791211062318	1.33966091524801e-06	1.48402463158006e-05	4.98870360250565	NOT
THAP2	-0.333518999999992	5.81763049180328	-5.35761185767574	1.34117681296818e-06	1.48475151025388e-05	4.98760940522279	NOT
ARHGAP19	-1.23045097560975	10.3369455737705	-5.35728601609707	1.34282381252214e-06	1.48562250110553e-05	4.98642198090989	DOWN
CNDP2	-0.635894719512185	9.82426885245902	-5.35698973627491	1.34432311823571e-06	1.48632908142963e-05	4.985342306895	NOT
RPL19	-0.3517276829268	16.5545278688525	-5.35652491263657	1.34667865259852e-06	1.48759567139216e-05	4.98364848424839	NOT
NSUN2	0.240110865853665	7.35908049180328	5.35625722977449	1.34803700297102e-06	1.48759567139216e-05	4.98267306828865	NOT
ARL8B	-0.231441829268272	10.2493157377049	-5.35625411372455	1.34805282323609e-06	1.48759567139216e-05	4.98266171374094	NOT
LAMA4	0.868393975609763	5.60089163934426	5.35608221971063	1.34892581686623e-06	1.48760848386206e-05	4.98203535421271	NOT
VRK2	0.140712743902448	6.18275491803279	5.35426585025793	1.35818466080375e-06	1.4968633753721e-05	4.97541717124485	NOT
RSPH9	-0.342134731707308	4.62686459016393	-5.35394868261066	1.35980781215618e-06	1.49766252116929e-05	4.97426160986746	NOT
PARP10	-0.131599658536578	3.9357437704918	-5.35378540022913	1.3606441781787e-06	1.49766252116929e-05	4.97366671995525	NOT
ORMDL1	0.335380902439036	6.80217295081967	5.35255813334665	1.3669467280493e-06	1.50364140085424e-05	4.96919559883499	NOT
FH	-0.503185012195109	8.85492918032787	-5.34872176170589	1.3868341577334e-06	1.52454652476485e-05	4.95522143937192	NOT
GSTA1	-2.60398792682925	13.2687436065574	-5.34799202328518	1.39064918793594e-06	1.52776790557594e-05	4.95256373380184	DOWN
NAT9	-0.484311256097556	4.36693081967213	-5.34679347775169	1.39693755445689e-06	1.53313033262731e-05	4.94819891165604	NOT
NRSN1	0.227048170731715	3.51690114754098	5.34661853477319	1.39785776057236e-06	1.53313033262731e-05	4.94756183919223	NOT
CDA	-0.689271951219504	5.36637885245902	-5.34655472370678	1.39819355754952e-06	1.53313033262731e-05	4.94732946660399	NOT
MYOZ1	-0.916174963414626	5.5414037704918	-5.3450124810991	1.4063336028892e-06	1.54107749504419e-05	4.94171357725574	NOT
ALKBH5	-0.256437853658523	7.58189213114754	-5.34442021722005	1.4094719928515e-06	1.5435371792356e-05	4.93955707237663	NOT
RALBP1	-0.284886804878035	9.96842770491803	-5.3442460592782	1.41039616252711e-06	1.54357045163772e-05	4.93892295818565	NOT
ABAT	-1.29598742682926	7.32623098360656	-5.34125829537207	1.42634399104446e-06	1.56003551142102e-05	4.92804556047527	DOWN
TRMT13	0.374915963414647	7.18639819672131	5.34100035734323	1.42772908844868e-06	1.56056211123472e-05	4.92710659978687	NOT
DHRS4L2	-0.600418292682919	7.55485016393443	-5.33928474432932	1.43697549423517e-06	1.56967531849724e-05	4.92086173642759	NOT
TMPRSS3	-0.216663134146335	3.61339245901639	-5.33864508375991	1.44043805625264e-06	1.57231871087443e-05	4.91853354199855	NOT
C17orf75	-0.391670463414624	7.60565508196721	-5.33836464504011	1.44195869522945e-06	1.57231871087443e-05	4.91751285079095	NOT
NUGGC	-0.380917365853654	3.65515557377049	-5.33833367629836	1.44212671570648e-06	1.57231871087443e-05	4.91740013741261	NOT
KIFAP3	-0.261585304878031	8.76650786885246	-5.33814402033462	1.44315611213626e-06	1.57244833164626e-05	4.91670987340629	NOT
CMTM8	-0.762500756097551	7.89351049180328	-5.33612582957025	1.45415517012108e-06	1.58343378234496e-05	4.90936508858792	NOT
HCAR2	-0.37120276829268	3.37494655737705	-5.3338842080499	1.46646869218979e-06	1.59583581059343e-05	4.90120832988434	NOT
EIF5	-0.216669304878033	10.0977313114754	-5.33276270515618	1.47266773097807e-06	1.60157252606998e-05	4.89712788903153	NOT
KPNA2	0.769453231707327	9.57614098360656	5.33237644365524	1.47480873587469e-06	1.60289155875115e-05	4.89572259795546	NOT
NPHP3	0.40591673170733	7.18164327868852	5.3320091565896	1.47684741019165e-06	1.60409778452892e-05	4.89438637297164	NOT
GPR27	-0.989352890243891	6.68141360655738	-5.33050644972194	1.48521731921661e-06	1.61217492789886e-05	4.88891972468335	NOT
LANCL1	-0.538478341463403	8.18886393442623	-5.32990320880032	1.48859042650714e-06	1.61482139860416e-05	4.88672536846024	NOT
TMEM67	0.192902951219518	5.41291508196721	5.32755976434049	1.50176584581445e-06	1.6280914097436e-05	4.87820166667025	NOT
C18orf32	-0.3569941707317	6.99501409836066	-5.32597036973137	1.51076708848945e-06	1.63682230980005e-05	4.87242139569618	NOT
NFATC2IP	0.200720597560982	5.32769606557377	5.32422986388954	1.52068506261348e-06	1.64653486089873e-05	4.86609227284359	NOT
ZNF414	-0.285881512195108	6.06495213114754	-5.32212409200926	1.53277016869149e-06	1.65858025146002e-05	4.85843589487399	NOT
CCNL2	0.473331780487815	8.23054803278688	5.32151385599484	1.53628997402506e-06	1.66134801824751e-05	4.85621733937699	NOT
ELK3	0.464354914634164	9.06355590163934	5.32111502001133	1.5385947353414e-06	1.66167417244928e-05	4.85476739253339	NOT
THRA	-0.277529109756081	7.18350754098361	-5.32103760277953	1.53904250217071e-06	1.66167417244928e-05	4.854485950838	NOT
TNNI1	-1.62929731707316	10.5504585245902	-5.32088461380463	1.53992773917487e-06	1.66167417244928e-05	4.85392978081972	DOWN
ACTR3	0.281948658536598	12.2841114754098	5.32079607607962	1.5404402722011e-06	1.66167417244928e-05	4.85360791691657	NOT
TCEA2	-0.189782109756093	5.05738803278688	-5.31720453809491	1.56137339249971e-06	1.68320340127778e-05	4.84055310422481	NOT
SIRPA	-0.896389512195109	10.3841286885246	-5.31693831825199	1.56293614443007e-06	1.68383700650701e-05	4.83958555242547	NOT
CTBP1	-0.139405841463403	5.81690049180328	-5.31664436664939	1.56466347497012e-06	1.68464702074401e-05	4.83851723222469	NOT
GOLGA8Q	0.558111926829282	7.90175540983607	5.31642316489142	1.56596454899737e-06	1.6849973682981e-05	4.83771332367819	NOT
CHMP2A	-0.339227365853645	9.97527672131148	-5.31512811452358	1.57360323136303e-06	1.69216237893148e-05	4.83300699190012	NOT
RAP1A	0.261334487804893	10.4176970491803	5.31446180362678	1.57754765742465e-06	1.69502599501021e-05	4.83058571713015	NOT
SPATA6L	0.421402536585377	5.0182737704918	5.31434684324473	1.57822918354164e-06	1.69502599501021e-05	4.83016797919642	NOT
NT5DC1	-0.466071219512182	8.50392901639344	-5.31367524781642	1.58221643729155e-06	1.69825219838565e-05	4.8277276303048	NOT
CTTNBP2NL	0.338464987804894	9.35173836065574	5.31138036225944	1.59591612790748e-06	1.71189264155045e-05	4.81938963351846	NOT
BTLA	0.829989512195131	4.67608180327869	5.30908969755578	1.60970705514226e-06	1.72493518454417e-05	4.81106826229486	NOT
KBTBD11	-0.454083585365846	4.28887327868852	-5.3090292307956	1.61007267949346e-06	1.72493518454417e-05	4.81084862022819	NOT
BANF1	-0.271882207317062	6.60178	-5.3087306604737	1.61187924340517e-06	1.72580003308166e-05	4.80976409370161	NOT
PIK3C2B	0.451665597560981	6.88172901639344	5.30761979661983	1.618618304063e-06	1.73194164257547e-05	4.80572918560038	NOT
LYG2	0.358573804878056	3.76727262295082	5.307451189891	1.61964357892405e-06	1.73196561040361e-05	4.80511679447389	NOT
MGRN1	-0.272987536585352	6.63831557377049	-5.30685944868708	1.62324693920334e-06	1.73474471782436e-05	4.80296760549105	NOT
C6orf163	0.466050597560985	4.50035262295082	5.30656824390709	1.62502310335869e-06	1.73504182985453e-05	4.80190998880374	NOT
AVPI1	-0.346797536585358	3.98186557377049	-5.30648449576755	1.62553426792394e-06	1.73504182985453e-05	4.8016058306652	NOT
POP5	-0.453286756097551	6.84833885245902	-5.30517227521806	1.6335642279997e-06	1.74253577625415e-05	4.79684030795128	NOT
LUZP1	0.287747780487817	6.29457524590164	5.30427304677573	1.63908947138599e-06	1.7473503191874e-05	4.79357487214584	NOT
ZBTB33	-0.380457963414622	6.32878885245902	-5.3038507147661	1.64169080424426e-06	1.74904381180126e-05	4.79204129500945	NOT
TADA2B	-0.172132719512183	4.91307573770492	-5.30328583421292	1.64517651144617e-06	1.75040560466995e-05	4.78999016265357	NOT
PCMTD2	-0.73616170731705	11.5093927868852	-5.30326282932326	1.64531862194696e-06	1.75040560466995e-05	4.78990663148807	NOT
APLN	-1.12836271951218	8.6906037704918	-5.30315098995647	1.6460096710967e-06	1.75040560466995e-05	4.7895005426092	DOWN
SCAMP2	-0.385920195121937	9.73991901639344	-5.30251459159055	1.64994738243712e-06	1.7535133104424e-05	4.78718983812256	NOT
SCOC	-0.306488524390232	6.01847901639344	-5.30008650096234	1.665056539779e-06	1.76725342899286e-05	4.77837458111569	NOT
CWC27	-0.21938596341462	8.79750836065574	-5.29994636033379	1.66593273069336e-06	1.76725342899286e-05	4.77786584076616	NOT
PEX5	-0.248910268292677	5.5042306557377	-5.29994425333551	1.66594590758563e-06	1.76725342899286e-05	4.77785819195038	NOT
RAB40B	-0.33848812195121	6.00947459016393	-5.29803750529905	1.67791261154118e-06	1.77885517503475e-05	4.77093677386724	NOT
HOGA1	-0.792628621951209	5.7142431147541	-5.29614447950977	1.68987687997603e-06	1.78946723491189e-05	4.76406605724303	NOT
LSM10	-0.361746085365845	6.10052868852459	-5.296125883841	1.68999482347498e-06	1.78946723491189e-05	4.76399856886729	NOT
KALRN	0.304777109756103	4.90578868852459	5.29519369478856	1.69591765081312e-06	1.79463834739844e-05	4.76061552933613	NOT
TP53I13	-0.179489804878042	4.20275131147541	-5.29429106989632	1.70167210402903e-06	1.79962506041527e-05	4.757339987435	NOT
CDKAL1	0.252234719512201	6.42139131147541	5.29396005444729	1.70378722053512e-06	1.80075919820328e-05	4.75613881375921	NOT
CYP39A1	-0.52218892682926	4.75563655737705	-5.29112932486017	1.72198096194288e-06	1.81887530353233e-05	4.74586790297838	NOT
LAMTOR3	-0.389677439024378	10.8663606557377	-5.29010145232688	1.72863454203646e-06	1.82478719688079e-05	4.74213890233867	NOT
FHIT	-0.368777987804869	4.68532032786885	-5.28985358016404	1.73024284017487e-06	1.82536920279903e-05	4.74123969060224	NOT
DTWD1	0.314902890243919	7.73437754098361	5.28772473576222	1.74411644681716e-06	1.83888223666253e-05	4.73351746059902	NOT
HNRNPC	-0.196907317073149	13.9313524590164	-5.28690391999414	1.74949486951609e-06	1.8434274799599e-05	4.73054031179577	NOT
IDH3B	-0.359654256097549	8.12570967213115	-5.28623105000733	1.75391604471213e-06	1.84631447440927e-05	4.72809989655125	NOT
TIPARP	-0.368223939024381	5.92634672131148	-5.28616161044099	1.75437293138716e-06	1.84631447440927e-05	4.727848054356	NOT
CCDC159	-0.161126536585358	4.94222983606557	-5.28582548859319	1.75658614509168e-06	1.84751782738937e-05	4.72662903055228	NOT
FCHSD1	0.149958219512198	4.24189459016393	5.28008759478012	1.79479423255384e-06	1.8865548628244e-05	4.70582357717948	NOT
VBP1	-0.301312365853644	9.57121557377049	-5.27824431128804	1.80724117100426e-06	1.89848266564742e-05	4.69914162563137	NOT
PTH2	0.281282134146349	4.78575098360656	5.27729990837721	1.81365120695698e-06	1.90405813642231e-05	4.69571846957603	NOT
PPP1R16A	-0.175770926829261	4.7589868852459	-5.27645346189156	1.81941538289667e-06	1.90894918970993e-05	4.69265056385712	NOT
CDC26	-0.464966146341448	8.3167437704918	-5.27586749594292	1.82341628038822e-06	1.9119853771891e-05	4.69052686285375	NOT
MARVELD1	0.628345512195136	6.99140459016393	5.27361722971981	1.83886141990581e-06	1.92676621285981e-05	4.68237208244727	NOT
TRPM6	-0.425665512195116	3.78672295081967	-5.27348923919313	1.83974376665074e-06	1.92676621285981e-05	4.68190829346126	NOT
KREMEN1	-0.554221402439015	6.77737803278688	-5.27323238998364	1.84151570215458e-06	1.92745310158846e-05	4.68097758203096	NOT
STXBP3	-0.277697926829251	10.1450355737705	-5.27255015541164	1.84623041833414e-06	1.93121740306666e-05	4.67850553684781	NOT
HTATSF1	-0.355124231707302	10.191453442623	-5.27116950631002	1.85580803492515e-06	1.94006082101437e-05	4.67350317695272	NOT
TRIQK	-0.242231353658531	6.73988426229508	-5.27010906481098	1.86319753953185e-06	1.9466074717311e-05	4.6696613167956	NOT
SCAP	-0.263513341463404	6.83314147540984	-5.26966821549253	1.86627803524655e-06	1.94864701745513e-05	4.66806425258937	NOT
IL33	0.759362646341473	4.78732278688525	5.26887636553333	1.87182378648925e-06	1.95325660378667e-05	4.6651957416748	NOT
WWOX	-0.454083268292675	6.66928049180328	-5.26810586321992	1.8772355927755e-06	1.95772093521937e-05	4.66240471506162	NOT
CORO1C	0.649062756097571	8.86432229508197	5.26712969561745	1.8841140504832e-06	1.96370848834308e-05	4.65886891216475	NOT
PPL	0.229945024390249	3.87832721311475	5.26551206074161	1.89556717269371e-06	1.97445386444032e-05	4.65301016216675	NOT
NQO2	-0.843419926829261	6.23738819672131	-5.26481766960744	1.90050456498735e-06	1.97840348627677e-05	4.65049541879555	NOT
CCDC40	0.223081878048789	4.29824327868852	5.26373548243204	1.90822457598537e-06	1.98524327875105e-05	4.64657651136638	NOT
COX14	-0.293945707317064	6.86757393442623	-5.26318046985635	1.912195836894e-06	1.98817712842622e-05	4.64456676774401	NOT
RFC1	-0.395388731707303	9.75961491803279	-5.26299334224209	1.91353661629689e-06	1.98837408925676e-05	4.64388918166295	NOT
APEH	-0.361387646341449	7.40492360655738	-5.26266318376334	1.91590447555163e-06	1.98963741989035e-05	4.64269370469339	NOT
NUDT16L1	-0.221890109756091	4.57974524590164	-5.26247497290702	1.91725559238374e-06	1.98984399522038e-05	4.64201222083138	NOT
CCNDBP1	-0.445039756097545	8.84572491803279	-5.26146372499297	1.92453114423858e-06	1.99590381364715e-05	4.63835079395642	NOT
DACT1	0.696651963414639	4.98736098360656	5.2613424127278	1.92540576348359e-06	1.99590381364715e-05	4.63791157581691	NOT
MTMR7	0.209096878048788	4.03236852459016	5.25957044745712	1.93822567911327e-06	2.00798785112694e-05	4.63149649634248	NOT
TMEM17	-0.337598487804871	4.62816754098361	-5.25908941644939	1.94172033900745e-06	2.01040229344476e-05	4.62975514777827	NOT
TM9SF2	-0.300689999999976	12.8699868852459	-5.2580244331901	1.94947944521314e-06	2.01722648405219e-05	4.62590008069839	NOT
LEPR	-0.476783987804863	8.47253213114754	-5.25736330778624	1.95431151776515e-06	2.02101556358108e-05	4.62350705824163	NOT
CNPPD1	-0.338282963414623	6.95617098360656	-5.25662992306418	1.95968550960061e-06	2.02520189490865e-05	4.62085261413168	NOT
TANK	0.233217487804887	5.62366573770492	5.25649101464077	1.96070501927462e-06	2.02520189490865e-05	4.62034985838574	NOT
HADH	-0.703712573170721	6.94041836065574	-5.2561898560911	1.96291714591365e-06	2.02627490196824e-05	4.61925988231624	NOT
TNFRSF10A	0.288180182926837	4.08932737704918	5.25500301468481	1.97165888784886e-06	2.03311619979165e-05	4.61496459903531	NOT
HSPG2	0.731963036585377	6.48721065573771	5.25497048360543	1.97189903569833e-06	2.03311619979165e-05	4.61484687123403	NOT
USP21	-0.27464476829267	6.34145819672131	-5.25343085920408	1.98329767360359e-06	2.0436486171321e-05	4.60927538067922	NOT
AGO3	0.262809292682935	6.36081131147541	5.25271452283113	1.9886231549726e-06	2.04791424486445e-05	4.60668335537345	NOT
CRYM	-0.64179829268292	5.18403737704918	-5.25159254431762	1.99699259914834e-06	2.05530763929034e-05	4.60262379748495	NOT
TAMM41	0.298837012195132	5.16333016393443	5.25022277031274	2.00725747144013e-06	2.06464184227344e-05	4.59766809651864	NOT
TMEM165	0.39572309756099	6.59908081967213	5.24821538607633	2.02239432977139e-06	2.07897321875905e-05	4.59040645017466	NOT
ARMC1	-0.340055524390229	8.78961459016393	-5.24697236123632	2.03182370429718e-06	2.08742387705011e-05	4.58591036333353	NOT
STPG1	-0.220840585365844	4.70645016393443	-5.24653575561329	2.03514597247287e-06	2.08959399195044e-05	4.58433123107626	NOT
ATG9B	0.126450182926837	4.53674360655738	5.24582873042154	2.04053728410285e-06	2.0938846640794e-05	4.5817741378663	NOT
MYL6	-0.413596463414613	14.8281639344262	-5.245471979311	2.04326296519251e-06	2.09543654446999e-05	4.5804839269498	NOT
ALDH3A2	-0.751747890243886	8.46269032786885	-5.2442388322433	2.05271217780436e-06	2.103877703898e-05	4.57602442979629	NOT
PLCD1	-0.215238573170725	5.21091295081967	-5.2402699361736	2.08341731478548e-06	2.13408167416045e-05	4.56167413118328	NOT
IFITM2	-0.2439976829268	16.472606557377	-5.23932191371008	2.09081822174286e-06	2.14039304620624e-05	4.55824697175819	NOT
JKAMP	-0.477953573170716	8.27666901639344	-5.23878516338611	2.09501991811754e-06	2.14342381432997e-05	4.55630668839606	NOT
STK19	-0.419554412195107	7.16272331147541	-5.23438001317833	2.1298187983096e-06	2.17659948737819e-05	4.54038542714717	NOT
SSH1	0.172613902439032	5.15322918032787	5.23431313521214	2.13035146385767e-06	2.17659948737819e-05	4.54014375262687	NOT
RPL22	-0.210364999999976	12.6009721311475	-5.23420319324078	2.13122740773394e-06	2.17659948737819e-05	4.5397464617435	NOT
SUMO2	-0.255444756097543	15.6834426229508	-5.23377876896079	2.13461226032725e-06	2.17876795129147e-05	4.53821277362354	NOT
NEURL4	-0.175018719512185	5.15259196721312	-5.23301629291859	2.1407064175337e-06	2.18369756826975e-05	4.53545762701633	NOT
TSC22D1	-0.344403109756087	6.54020344262295	-5.23154226703057	2.15253625614775e-06	2.19446878061816e-05	4.53013177519754	NOT
FGGY	-0.361516756097554	5.08991032786885	-5.23123560287264	2.15500546616507e-06	2.19568993514282e-05	4.52902382696462	NOT
SPTB	-0.931022536585354	6.49521475409836	-5.23107441785548	2.15630441846965e-06	2.19571800159027e-05	4.52844149063323	NOT
TMEM37	-0.664098975609742	7.18106639344262	-5.22680810403958	2.1909669583769e-06	2.22969943259688e-05	4.51303039566731	NOT
KHK	-1.09326487804877	5.80969262295082	-5.22600630645125	2.19754222767491e-06	2.23389931977604e-05	4.51013460660946	DOWN
DNMT3B	0.157557670731713	4.06565491803279	5.22573128952716	2.19980201470491e-06	2.23389931977604e-05	4.50914138789201	NOT
GDF9	-0.246106902439014	3.7817968852459	-5.2257091470664	2.1999840565045e-06	2.23389931977604e-05	4.50906142163869	NOT
PHYHIP	-0.319825292682921	4.29760245901639	-5.22565826116377	2.20040246549047e-06	2.23389931977604e-05	4.50887765053899	NOT
CLCN4	-0.433362817073164	5.01170885245902	-5.22551735662924	2.20156146048571e-06	2.23389931977604e-05	4.50836878654138	NOT
IRF2BP2	-0.474953024390231	8.72997327868852	-5.22519603420067	2.20420670941124e-06	2.2352701040242e-05	4.50720837878316	NOT
PRKCZ	-0.172305817073162	5.04265639344262	-5.22443973128165	2.21044522699854e-06	2.24028104872445e-05	4.50447720941521	NOT
TNS1	0.408605463414645	9.55107245901639	5.22344506442216	2.21867638011333e-06	2.2462905550347e-05	4.50088548245806	NOT
PIEZO2	0.785744048780499	6.86275704918033	5.223408916905	2.21897607810608e-06	2.2462905550347e-05	4.50075495913415	NOT
CFL2	-0.272631902439009	8.71345360655738	-5.22293303218434	2.22292533836521e-06	2.24897015779539e-05	4.49903664146155	NOT
PCBP2	-0.230746341463389	14.1179081967213	-5.22225149661331	2.22859328977905e-06	2.25338443293233e-05	4.49657586460888	NOT
ABCD4	0.186272170731714	6.00240032786885	5.22189446325156	2.2315682076541e-06	2.25507214430582e-05	4.49528679504005	NOT
S100PBP	0.263472073170741	6.25190278688525	5.22073373277417	2.24126680267216e-06	2.26354840246481e-05	4.49109620347213	NOT
SLC34A3	-0.181500670731702	3.79480524590164	-5.2201690833765	2.24599976000541e-06	2.26700268002884e-05	4.48905777271182	NOT
EME2	0.187203097560982	4.79326803278689	5.21934606915711	2.25291597008148e-06	2.27265530393149e-05	4.48608677151897	NOT
ACTB	-0.148444512195111	13.7551508196721	-5.21789277178008	2.26517995232569e-06	2.2825108324827e-05	4.48084093791308	NOT
ZNF330	-0.389215951219499	7.85176983606557	-5.21787513080554	2.26532922227872e-06	2.2825108324827e-05	4.48077726427496	NOT
RUSC2	-0.594557682926819	7.36217426229508	-5.21764646675612	2.26726494962937e-06	2.28312919417488e-05	4.47995192760568	NOT
AFMID	-0.484081353658523	6.64489934426229	-5.21464684717376	2.29280898069019e-06	2.30750647415615e-05	4.46912640040497	NOT
NFE2L1	-0.542742317073165	10.9185809836066	-5.21074383612496	2.32647012683396e-06	2.34001974900539e-05	4.4550440618773	NOT
TLR3	-0.643006073170719	9.50312459016394	-5.21039737482621	2.32948152511829e-06	2.3416848625607e-05	4.45379419657235	NOT
SMPDL3A	-0.771620073170723	7.2035631147541	-5.20966804693778	2.335833283877e-06	2.34670394488399e-05	4.45116323534577	NOT
SFXN2	-0.955369060975599	6.80424819672131	-5.20927845583354	2.33923323025896e-06	2.34875336549839e-05	4.44975788980121	NOT
HERPUD2	-0.230884792682915	10.0144016393443	-5.20827916838946	2.34797623613375e-06	2.35616209169262e-05	4.44615340879683	NOT
COL1A2	1.56845454878049	5.4819606557377	5.20656692129316	2.36303185076498e-06	2.36989315114467e-05	4.43997785084033	UP
HEYL	0.649121146341471	5.29477754098361	5.20518009593087	2.37529560558962e-06	2.38003960516284e-05	4.43497655127717	NOT
LRRC2	-1.34565012195121	9.86919163934426	-5.20511134487991	2.37590519936348e-06	2.38003960516284e-05	4.43472862785438	DOWN
NPHS1	-1.61443268292682	11.5929795081967	-5.20469934423935	2.37956150263645e-06	2.38232041452357e-05	4.43324293665519	DOWN
F8A2	-0.319017073170722	9.07153202185792	-5.2029334066772	2.39529610703115e-06	2.39668387997845e-05	4.42687539570059	NOT
SYN2	-0.259161719512189	3.80478983606557	-5.20224011447543	2.40150130445658e-06	2.40150130445658e-05	4.42437577557604	NOT
AIG1	-0.566352353658527	6.70944344262295	-5.20183613716793	2.40512432163783e-06	2.40373246728503e-05	4.42291931951407	NOT
ZNF696	0.131758292682933	4.27321885245902	5.20128200224048	2.41010275037907e-06	2.40731489294659e-05	4.42092157085353	NOT
YPEL3	-0.343359487804867	7.26979639344262	-5.19925259228942	2.42842191217256e-06	2.42421077590867e-05	4.41360589620349	NOT
ZNF322	-0.341652451219501	6.97535524590164	-5.19874867405743	2.43299187743184e-06	2.42736971249266e-05	4.41178952458345	NOT
SMPD4	-0.235921097560961	6.47889508196721	-5.19273136311797	2.48821964560278e-06	2.48103656348499e-05	4.39010529281255	NOT
RPL22L1	-0.364200182926822	4.27803721311475	-5.1920413512286	2.49463090904801e-06	2.4854362931646e-05	4.38761934503104	NOT
NFAT5	0.421260134146356	10.163146557377	5.19194682761469	2.49551044142873e-06	2.4854362931646e-05	4.38727880881114	NOT
PSMD3	-0.428697426829251	9.14771360655738	-5.18894405303727	2.52361016235566e-06	2.51197391953212e-05	4.37646206374322	NOT
USP29	0.156835414634149	3.25149196721311	5.18795268487565	2.53295542385912e-06	2.51982374251423e-05	4.37289142905834	NOT
UBXN2B	-0.339999390243888	7.95616081967213	-5.18774741295009	2.53489469347726e-06	2.52030117192586e-05	4.37215212856899	NOT
NECAB1	-0.860681134146331	8.84900590163934	-5.18729688958623	2.53915605032151e-06	2.52308544240809e-05	4.37052957766285	NOT
HYPK	0.219634195121957	5.35732098360656	5.18143083613467	2.59528812312086e-06	2.57737929190899e-05	4.34940799349342	NOT
RASSF9	1.12393460975611	5.34068245901639	5.18077746599933	2.60161519479694e-06	2.58217783989329e-05	4.34705600158837	UP
GTPBP2	0.24320901219513	5.78224885245902	5.17989563307385	2.61017868896819e-06	2.58918931409998e-05	4.34388177194888	NOT
TAS2R13	0.541548292682931	3.77362147540984	5.17849738396588	2.62381393658578e-06	2.60122082002505e-05	4.33884908220992	NOT
UBE2G1	-0.309574390243887	10.4194854098361	-5.1782966718656	2.62577694990501e-06	2.60167343229257e-05	4.33812670571913	NOT
MRPL19	-0.289434560975601	7.84830901639344	-5.1776636460715	2.63197755726932e-06	2.60632181273171e-05	4.33584847280363	NOT
BPI	-0.223562280487797	3.88533032786885	-5.17709333037497	2.63757622996379e-06	2.61036913991258e-05	4.33379602183486	NOT
MRPL24	-0.410590524390237	6.65899081967213	-5.17644730853778	2.64393223470323e-06	2.61495166245495e-05	4.33147122395793	NOT
MLF2	-0.302935402439009	7.19140918032787	-5.17631510157797	2.64523483167852e-06	2.61495166245495e-05	4.33099547279012	NOT
ABLIM3	-0.307679658536576	5.42440491803279	-5.17568265141687	2.65147491176989e-06	2.61962080813879e-05	4.32871964388771	NOT
FMNL2	0.323893560975621	9.17569295081967	5.17414599804536	2.66669667303141e-06	2.63315331865365e-05	4.32319054361618	NOT
TGFB3	0.633037804878058	4.57435442622951	5.1737611872319	2.67052195441655e-06	2.63542366587279e-05	4.32180603704162	NOT
EAF1	-0.348137780487789	7.67198475409836	-5.17340864115542	2.67403123588254e-06	2.63737975121025e-05	4.32053764994172	NOT
ZNF814	0.349109512195134	7.17634737704918	5.17275861821521	2.6805135204678e-06	2.64226418370314e-05	4.31819908985774	NOT
TMEM156	0.207454195121957	3.81360442622951	5.17234101002266	2.68468621960887e-06	2.64424498960209e-05	4.31669673775851	NOT
WARS2	-0.298860963414628	5.41239573770492	-5.17225111850068	2.6855852413214e-06	2.64424498960209e-05	4.31637335764678	NOT
RBM38	-0.20183841463414	4.0148231147541	-5.17155764025629	2.69253079872456e-06	2.64957304239163e-05	4.31387867768596	NOT
ANTXR1	0.650761621951228	7.7539506557377	5.17102393537547	2.69788815894737e-06	2.6533330583725e-05	4.31195884462639	NOT
AP4B1	0.295495780487813	5.32617491803279	5.17054469305921	2.70270774736096e-06	2.65656020471962e-05	4.31023498785812	NOT
ARHGAP26	0.328191073170735	5.96192344262295	5.17030661494181	2.70510516871161e-06	2.65740422432591e-05	4.30937863259009	NOT
TRAPPC4	-0.416623914634132	8.36142459016394	-5.16892744739628	2.71903441795864e-06	2.66879900428203e-05	4.30441813176906	NOT
COMT	-0.242377646341455	5.50190393442623	-5.16885232430185	2.71979516359952e-06	2.66879900428203e-05	4.30414794842059	NOT
SLC6A2	-0.559203682926821	4.05417278688525	-5.16866628844768	2.72167998501682e-06	2.66913193306306e-05	4.303478869169	NOT
CYB5D2	-0.351438975609744	8.12508491803279	-5.16819573158477	2.7264531616009e-06	2.67229546542835e-05	4.30178654928228	NOT
COL1A1	0.820224329268299	4.64068081967213	5.16779559716542	2.73051846720079e-06	2.67476199254439e-05	4.30034754447281	NOT
BMP7	-0.706869512195119	6.41346098360656	-5.16724182632663	2.73615452474183e-06	2.67876352847457e-05	4.29835608688369	NOT
SIVA1	-0.22909329268292	3.77510426229508	-5.16564444791229	2.75247613389719e-06	2.69321602449883e-05	4.2926120906643	NOT
IMPA2	-0.934964085365844	7.92610901639344	-5.16394865328842	2.76990804340106e-06	2.70873793372233e-05	4.28651494590582	NOT
PAQR7	-0.660334512195105	10.3960436065574	-5.16349820539112	2.7745566273651e-06	2.71174832793408e-05	4.28489551212698	NOT
GTF2A1	-0.382399512195105	11.3014573770492	-5.16253078372351	2.78456626653798e-06	2.71891256659029e-05	4.28141765647465	NOT
CYFIP2	-0.766112024390233	7.79983524590164	-5.16248551545886	2.78503551262201e-06	2.71891256659029e-05	4.28125492437166	NOT
CDKN1C	-0.434732158536574	6.91374147540984	-5.15949095421009	2.81625002873345e-06	2.74783265515405e-05	4.27049117773944	NOT
PTPRH	0.170445256097567	3.42584606557377	5.15780803702831	2.83394294280972e-06	2.76353442249146e-05	4.26444310028818	NOT
STK33	-0.401502036585358	6.29238147540984	-5.15740482055256	2.83819824858548e-06	2.76612210796113e-05	4.2629941313142	NOT
TCF4	0.542031060975631	8.90336245901639	5.15493504309043	2.86440015196949e-06	2.7889282392415e-05	4.2541198728965	NOT
DNAJC6	-0.569793853658532	6.20485180327869	-5.15489485861783	2.86482842872867e-06	2.7889282392415e-05	4.25397549795859	NOT
PARD6G	-0.925086451219501	7.76737508196721	-5.15435253502033	2.87061454600857e-06	2.79298665969397e-05	4.25202707792841	NOT
PXMP4	-0.354501804878038	6.32995229508197	-5.15395750037952	2.87483644639679e-06	2.79551944984643e-05	4.2506078764711	NOT
PDCD10	0.270305487804897	10.8227557377049	5.15130281767565	2.90336684418533e-06	2.82059629275311e-05	4.24107175125009	NOT
AGAP9	0.53820630487806	8.26851672131147	5.15125426223215	2.90389126144472e-06	2.82059629275311e-05	4.24089734850907	NOT
KRCC1	-0.446137073170711	10.9282573770492	-5.15094024413171	2.90728502442067e-06	2.82227199583365e-05	4.23976946521105	NOT
CFDP1	-0.349629999999982	12.0498327868852	-5.15079233947377	2.90888485963168e-06	2.82227199583365e-05	4.23923823370957	NOT
DGAT2	-0.206993158536581	3.54793295081967	-5.15026495131096	2.91459648553065e-06	2.82622578916981e-05	4.23734405321981	NOT
GLI2	0.263245878048788	3.86944475409836	5.14911438210262	2.92709544750653e-06	2.8340866429456e-05	4.23321190000974	NOT
OR2T11	-0.541433451219505	4.03458721311475	-5.1490933366154	2.92732456042515e-06	2.8340866429456e-05	4.2331363205862	NOT
ZBTB24	0.338532926829277	5.83664852459016	5.14906562498478	2.92762627157786e-06	2.8340866429456e-05	4.2330368016149	NOT
TMEM9B	-0.300485170731685	10.014316557377	-5.14868981858044	2.93172089234214e-06	2.83646049359937e-05	4.23168721301603	NOT
C1orf43	-0.304643780487789	11.1108344262295	-5.14795054508354	2.93979211876779e-06	2.84250561919005e-05	4.22903245956982	NOT
DCPS	-0.354445792682919	6.96131344262295	-5.14781623021773	2.94126088100325e-06	2.84250561919005e-05	4.2285501466429	NOT
IER3IP1	-0.335740609756073	12.7639032786885	-5.14729117923257	2.94700934889477e-06	2.84646820220428e-05	4.22666478117458	NOT
CNNM2	-0.509409097560965	7.08011327868852	-5.14636584614019	2.95716714720604e-06	2.85468287491606e-05	4.22334225421738	NOT
TNFRSF10D	0.389795024390251	5.23939737704918	5.14613519524722	2.95970445727732e-06	2.85553608811058e-05	4.22251410861086	NOT
RBP5	-1.80104317073168	12.2281727868852	-5.14593690080032	2.96188753524138e-06	2.85604677462974e-05	4.22180214939702	DOWN
DACH1	-1.26795963414631	13.7256098360656	-5.14322266689971	2.99192879459836e-06	2.88340459166929e-05	4.21205799229066	DOWN
LYPLAL1	-0.482259048780475	7.60438967213115	-5.14185668969002	3.00716052742886e-06	2.89646750187933e-05	4.20715485811606	NOT
ISOC2	-0.670211634146331	7.1888168852459	-5.14060207132282	3.0212176275299e-06	2.90838508514166e-05	4.20265188774022	NOT
VPS13D	0.25782390243904	7.40547147540984	5.14007588487295	3.02713236707902e-06	2.91245548632059e-05	4.20076347051312	NOT
PARL	-0.304023036585352	8.53521114754098	-5.13952222281597	3.03336823639542e-06	2.91683014713524e-05	4.19877652770007	NOT
PER2	0.370875951219524	5.86506327868852	5.13908973691407	3.03824808231403e-06	2.91989673798349e-05	4.19722451095473	NOT
PID1	0.39293923170732	4.61030819672131	5.13877842767492	3.04176543482362e-06	2.92165122688564e-05	4.19610737953315	NOT
ZNF790	0.285263219512205	6.76807229508197	5.13794692040861	3.05117991134149e-06	2.92822630316525e-05	4.19312364919676	NOT
TTC38	-0.716783939024377	6.65100868852459	-5.13787443696064	3.05200193728862e-06	2.92822630316525e-05	4.19286356285827	NOT
AMZ2	-0.329271390243893	9.53516344262295	-5.13766966165194	3.05432544487958e-06	2.92882845269686e-05	4.19212879231368	NOT
SGK3	-0.336748597560966	7.59590327868852	-5.13614870648436	3.07163761822036e-06	2.94379476507578e-05	4.18667168814086	NOT
NRSN2	-0.306812292682917	5.95868590163934	-5.13596696647855	3.07371269878689e-06	2.94414965657513e-05	4.18601965687949	NOT
RSPH10B2	0.109515390243906	3.27822270491803	5.13539826800056	3.08021491534924e-06	2.94874232749897e-05	4.18397938698181	NOT
WDR75	0.322596182926839	7.71840344262295	5.13339430636091	3.10323510229526e-06	2.96889833422479e-05	4.17679064850458	NOT
SPEN	0.339226463414647	9.07432967213115	5.1332666009798	3.10470781216559e-06	2.96889833422479e-05	4.17633257262018	NOT
RAPH1	0.497853341463431	9.55586573770492	5.13000241813329	3.14258458918492e-06	3.00345522165044e-05	4.16462553865685	NOT
USO1	-0.368966951219493	12.0603508196721	-5.12930784620048	3.15070261046885e-06	3.00954834528745e-05	4.16213482151348	NOT
ZNF638	0.258144304878064	8.93059032786885	5.12784189331768	3.16790406219743e-06	3.0243064209038e-05	4.15687838336881	NOT
INSIG2	-0.394080524390231	7.77652770491803	-5.12518991686682	3.19925698669002e-06	3.05255072707938e-05	4.14737073253553	NOT
UQCRFS1	-0.484347378048767	9.51201754098361	-5.12424558226854	3.21049478814711e-06	3.06158172232471e-05	4.14398564405773	NOT
LHPP	-0.277872060975605	5.42625803278689	-5.12400448195435	3.21337014588769e-06	3.06263258385653e-05	4.14312142807943	NOT
COLEC11	-0.331988682926822	4.73181606557377	-5.12352832085889	3.21905626692622e-06	3.06635972034285e-05	4.14141469126616	NOT
BACE1	-0.447676256097548	8.70100934426229	-5.12228914396109	3.23390037893359e-06	3.07880151842245e-05	4.13697331505712	NOT
CPM	-0.670405804878035	8.12305737704918	-5.12200060445613	3.2373664352204e-06	3.08002327487797e-05	4.13593921101158	NOT
KEAP1	-0.24480358536585	6.1500268852459	-5.1218854622957	3.23875058898575e-06	3.08002327487797e-05	4.13552655645829	NOT
ATP6V1A	-0.432755268292667	9.13454770491803	-5.1196993737542	3.2651406837528e-06	3.10290431371541e-05	4.12769258699399	NOT
TPP1	-0.4027513414634	10.7983532786885	-5.11947324580795	3.26788248610718e-06	3.10290431371541e-05	4.12688231960101	NOT
PRDM4	-0.424711060975596	9.26332196721311	-5.11944699732141	3.26820089556938e-06	3.10290431371541e-05	4.12678826626504	NOT
ATAD2B	0.336287231707325	5.86657262295082	5.11929490343224	3.27004648314636e-06	3.10295070131525e-05	4.12624328855134	NOT
ORAI3	-0.248318414634141	5.25653245901639	-5.11766332070058	3.28990947477589e-06	3.12008438382095e-05	4.12039745466853	NOT
ESRP2	-0.260690219512183	4.54874098360656	-5.11572120205925	3.31370747127378e-06	3.14092909049935e-05	4.11343994593392	NOT
TRIP4	-0.34036264634145	8.30160016393443	-5.11210588417812	3.3584593839338e-06	3.18160140211392e-05	4.10049107104603	NOT
LGALS3BP	-0.335986451219502	5.83750754098361	-5.10996188431384	3.38527852833789e-06	3.2052500101094e-05	4.0928136682391	NOT
KLHDC9	-0.316527146341454	6.19493524590164	-5.10962233745475	3.38954514485747e-06	3.20753121379115e-05	4.09159790823129	NOT
TAS2R14	0.576943585365864	5.85633475409836	5.1086616442587	3.40164547906749e-06	3.21721891694938e-05	4.08815828288093	NOT
C21orf58	0.109437573170736	3.60547590163934	5.10843777199448	3.40447133328835e-06	3.2181291694521e-05	4.08735677659408	NOT
NEDD4L	-0.648508658536571	8.74535213114754	-5.10781362140911	3.41236192734877e-06	3.22382333070641e-05	4.08512226889832	NOT
AP3M1	-0.295812914634137	9.80546442622951	-5.10707541336192	3.42171763613406e-06	3.23024943494007e-05	4.08247956516887	NOT
LRRC37A	0.44341710365855	9.43105819672131	5.10685152015767	3.42456013080685e-06	3.23024943494007e-05	4.08167808177484	NOT
TBL1XR1	0.329395621951234	9.46494655737705	5.10683458985745	3.42477516813855e-06	3.23024943494007e-05	4.08161747596639	NOT
MTHFD2	-0.530148890243889	7.36098491803279	-5.10597544621689	3.4357048627586e-06	3.23878946396512e-05	4.07854208229865	NOT
FOXD1	-0.42380015853658	5.00802721311475	-5.10520418028989	3.44554578405059e-06	3.24629436391455e-05	4.07578142942735	NOT
SMIM10	-0.642770036585349	8.94565573770492	-5.10473099943412	3.4515970020299e-06	3.25022247682968e-05	4.0740878171644	NOT
FLNB	0.574466585365863	6.7867268852459	5.10436161615229	3.45632806924277e-06	3.25290385590314e-05	4.07276576086169	NOT
COX4I1	-0.350220487804846	13.5288459016393	-5.10062569769014	3.50453711428153e-06	3.29647908298704e-05	4.05939668779429	NOT
TCTN1	-0.301556390243885	8.05295655737705	-5.09979760801154	3.51531202015812e-06	3.30481429440015e-05	4.05643387165108	NOT
TMED5	-0.324162036585356	8.28908409836066	-5.09950629895883	3.51911019364021e-06	3.30658504048783e-05	4.05539164419181	NOT
HECTD2	0.344919304878064	6.72916950819672	5.09888580269054	3.52721384560056e-06	3.31239712417192e-05	4.05317174943776	NOT
S1PR2	0.271881073170739	4.10010573770492	5.09842701788942	3.53321733366605e-06	3.31623170393547e-05	4.05153046408211	NOT
SLC44A2	-0.665811463414608	13.5038573770492	-5.09774541824895	3.54215502521494e-06	3.32266827995027e-05	4.04909217466819	NOT
MCCC2	-0.46605404878048	6.80103655737705	-5.09761079252448	3.54392297143509e-06	3.32266827995027e-05	4.0486105926884	NOT
ST6GALNAC6	-0.477870731707307	7.25422819672131	-5.09684679320263	3.55397246768943e-06	3.33028239375998e-05	4.04587771603303	NOT
SFRP2	3.60867856097562	7.59601426229508	5.09652143976581	3.55826059327855e-06	3.33249243199135e-05	4.04471395415495	UP
WWTR1	-0.216663682926818	6.41145459016393	-5.09615102579769	3.56314879691282e-06	3.33526177358723e-05	4.04338905027281	NOT
NPFF	0.525022560975614	4.95147901639344	5.09513222269957	3.57662756446419e-06	3.345793819821e-05	4.03974517180588	NOT
DYRK3	0.18976190243903	5.0192668852459	5.09487266212324	3.58006954617858e-06	3.345793819821e-05	4.0388168665169	NOT
DKK3	0.643268573170742	6.8396093442623	5.0948618876152	3.58021249509509e-06	3.345793819821e-05	4.03877833243731	NOT
FAT4	0.493638731707327	6.94730196721311	5.0942572104858	3.58824393357464e-06	3.35148581572926e-05	4.03661580955034	NOT
LRR1	0.236726231707325	4.94514557377049	5.09293109913483	3.60591959282889e-06	3.36617466854891e-05	4.03187355770313	NOT
EHHADH	-1.18557069512194	7.20004950819672	-5.09239551287062	3.61308260224517e-06	3.37103925125738e-05	4.02995840832939	DOWN
GID4	-0.233410524390233	6.60842901639344	-5.09032390732246	3.6409203238316e-06	3.39517786136996e-05	4.02255151177061	NOT
GRTP1	-0.202637682926824	4.40898590163934	-5.09004459126131	3.64468977834961e-06	3.39685874107381e-05	4.02155292590165	NOT
CEP104	-0.325480475609742	8.40946393442623	-5.08889924681749	3.66018665718659e-06	3.4094618969586e-05	4.01745841962907	NOT
ST6GALNAC2	-0.880800268292674	7.41395770491803	-5.08858844921844	3.66440299627351e-06	3.40983751871409e-05	4.01634740836569	NOT
UQCRC2	-0.349257317073153	10.8947032786885	-5.08857844770943	3.66453875780738e-06	3.40983751871409e-05	4.01631165631877	NOT
STOML2	-0.442716463414621	9.20676147540984	-5.08534810882357	3.70864708876179e-06	3.44702748086458e-05	4.00476573423304	NOT
ICAM3	-0.192585329268286	4.72462590163934	-5.08524318896466	3.71008841170528e-06	3.44702748086458e-05	4.00439077699338	NOT
TM4SF5	-1.60125348780487	8.2908106557377	-5.08521363174392	3.71049454946569e-06	3.44702748086458e-05	4.00428514746003	DOWN
SWI5	-0.259158426829258	6.04355704918033	-5.08418025558046	3.72472136406718e-06	3.4583837611527e-05	4.00059229305272	NOT
CDC7	0.318230500000006	4.90516213114754	5.08370644299936	3.73126238470202e-06	3.46259545318666e-05	3.99889918461337	NOT
RNF126	-0.324972451219502	6.84576639344262	-5.08317110602602	3.73866632397651e-06	3.46642680241231e-05	3.99698630206802	NOT
CAT	-0.771444999999984	10.9897327868852	-5.08307974403287	3.73993133944112e-06	3.46642680241231e-05	3.99665985257701	NOT
S100A13	-0.185962548780483	5.52317327868852	-5.08297280295354	3.74141259970848e-06	3.46642680241231e-05	3.9962777397403	NOT
RAB5C	-0.298090365853637	13.3510491803279	-5.08262266953345	3.74626639228584e-06	3.46906276647595e-05	3.99502669491138	NOT
PRTFDC1	0.435898500000005	4.76801245901639	5.08054036693969	3.77526068405024e-06	3.49403815721049e-05	3.9875872276567	NOT
MOXD1	2.09209475609757	5.91272704918033	5.07994875680146	3.78353846186556e-06	3.49982374056873e-05	3.98547379621489	UP
ADAMTS5	1.04679260975611	7.74085491803279	5.07651176521528	3.83198229618356e-06	3.54081029572448e-05	3.97319763792611	UP
MAGEA10	0.173596060975615	3.25328081967213	5.07643752505287	3.83303538910556e-06	3.54081029572448e-05	3.97293250532775	NOT
STX11	-0.797391658536576	5.7752962295082	-5.07636965229016	3.83399840938319e-06	3.54081029572448e-05	3.97269011386475	NOT
COX7B	-0.303637804878031	14.5971655737705	-5.07598233986478	3.83949838161141e-06	3.5439944976178e-05	3.97130694417164	NOT
SH3YL1	-0.54004123170731	5.96833196721311	-5.07526945837696	3.84964180332891e-06	3.5514590781779e-05	3.96876121255934	NOT
TOM1	-0.223571926829258	6.5404893442623	-5.07455204714608	3.85987623391419e-06	3.55899960276017e-05	3.96619944892216	NOT
COQ5	-0.573774182926819	9.05603	-5.07413940189138	3.86577503499829e-06	3.56253654505979e-05	3.96472602247482	NOT
GLUL	-0.466750268292675	7.18481360655738	-5.07246307056216	3.88982947161484e-06	3.58279226532205e-05	3.95874086189049	NOT
LDB1	0.30511240243904	10.5785070491803	5.07226216990676	3.8927221270497e-06	3.58307967770826e-05	3.9580236206752	NOT
LAYN	0.492362390243913	5.80455409836066	5.07215326993317	3.89429099887574e-06	3.58307967770826e-05	3.95763483848199	NOT
MAGED2	-0.328383195121937	10.3548544262295	-5.07170726798052	3.90072282279121e-06	3.58708642969139e-05	3.95604260823923	NOT
GAP43	0.28457309756098	3.69209344262295	5.07047546093465	3.9185410138437e-06	3.60155419420334e-05	3.95164533846364	NOT
MEP1B	0.193821890243909	3.3344362295082	5.06961613813873	3.93101847306797e-06	3.61110048031297e-05	3.94857800499522	NOT
MAP3K1	0.62151720731709	8.10326557377049	5.06709528014646	3.96784704334786e-06	3.64299406903868e-05	3.93958105775766	NOT
SNRPC	-0.330182975609739	8.82858573770492	-5.06642541501716	3.97769028364643e-06	3.65009092447258e-05	3.93719060870836	NOT
GPR108	-0.496477987804862	9.51155918032787	-5.06569120724024	3.98850653095185e-06	3.65807263884962e-05	3.93457069477887	NOT
ZNF274	-0.260382390243897	4.3649568852459	-5.0650243452577	3.99835566448117e-06	3.66515935910774e-05	3.93219122624109	NOT
CCDC154	0.11835095121952	3.65374836065574	5.06438680978332	4.00779398256695e-06	3.6703212021782e-05	3.92991651656078	NOT
ZNF841	0.386591719512209	7.59878983606557	5.06435690217694	4.00823728274933e-06	3.6703212021782e-05	3.92980980982903	NOT
PABPC1L	0.299476317073179	4.89280836065574	5.06377877916343	4.01681587134277e-06	3.67622735019023e-05	3.92774718624502	NOT
CMC2	-0.400495926829253	10.1388972131148	-5.06327343003505	4.02432934990828e-06	3.68115295937055e-05	3.92594428211792	NOT
C1QTNF3	0.491342792682932	5.01967229508197	5.06273679528077	4.03232308155907e-06	3.68651242025014e-05	3.92402984103804	NOT
KRT40	0.154726036585372	3.49705868852459	5.06104771195398	4.0575855920411e-06	3.70761181126668e-05	3.91800457785222	NOT
CLK4	0.523169780487813	6.76640770491803	5.0609071156657	4.05969538801696e-06	3.70761181126668e-05	3.91750308201482	NOT
KSR1	0.228366707317084	5.42941737704918	5.06071412620559	4.06259315234275e-06	3.70829723789426e-05	3.91681471297646	NOT
AIF1	-0.970154837398365	12.8303603825137	-5.05789755365873	4.10511612279776e-06	3.74513235291692e-05	3.90676955289963	NOT
C3orf62	0.371959926829278	6.12493885245902	5.05591014098791	4.13538347377655e-06	3.77075356874979e-05	3.89968289978507	NOT
MPHOSPH6	-0.497872963414624	6.82305557377049	-5.05442016968501	4.15821857390192e-06	3.78957439426313e-05	3.89437074143575	NOT
KDM3B	-0.211085634146325	9.4785137704918	-5.05308919512905	4.17872152511783e-06	3.80625109381777e-05	3.88962598274169	NOT
CRABP1	-0.896493719512185	4.77414114754098	-5.05063184530657	4.21683668976352e-06	3.83692995972186e-05	3.88086715772958	NOT
THBD	0.659564121951227	5.94209459016393	5.05063124692566	4.2168460124795e-06	3.83692995972186e-05	3.88086502510677	NOT
NCS1	-0.401422317073163	5.20841655737705	-5.0489244391906	4.24352038755739e-06	3.85916783007458e-05	3.87478239579104	NOT
ATP6V0B	-0.401000524390229	9.10394655737705	-5.0484219718754	4.25140455939005e-06	3.863650467917e-05	3.87299188773739	NOT
PTPRA	-0.339021414634139	9.76036114754098	-5.04832524896976	4.25292387927633e-06	3.863650467917e-05	3.87264723049572	NOT
CDC5L	-0.225202317073158	10.0382995081967	-5.04798604161736	4.25825634809324e-06	3.86646094277446e-05	3.87143853815271	NOT
HIP1	0.409372158536597	7.05073327868852	5.04781072258831	4.26101500138091e-06	3.86693268911447e-05	3.87081383938834	NOT
ZBED1	-0.206213902439017	7.13454221311475	-5.04752479907002	4.26551778441845e-06	3.86898593156022e-05	3.869795052215	NOT
DNAJB1	-0.677965707317064	7.64229213114754	-5.04538651750255	4.29934024296384e-06	3.89761711265015e-05	3.86217678136711	NOT
BTBD19	0.161798024390249	5.02932049180328	5.04420156922338	4.31819645053792e-06	3.91265753939086e-05	3.85795560797593	NOT
CEL	-0.478014378048774	4.12334114754098	-5.04294734301303	4.33824349216603e-06	3.92876062452582e-05	3.85348808015863	NOT
MRPL44	-0.480638414634133	7.50926295081967	-5.04273545833155	4.34163917593169e-06	3.92977508219812e-05	3.85273339562259	NOT
MAL2	-0.654305609756083	10.6515008196721	-5.04077246032068	4.37322262873739e-06	3.95628888414325e-05	3.84574225730617	NOT
TRUB1	-0.361516256097545	6.97535016393443	-5.04004175610934	4.38503670482736e-06	3.96489968022872e-05	3.84314016481394	NOT
FLRT3	-0.872855853658514	11.8002963934426	-5.03891346470418	4.40334053459846e-06	3.97936635439641e-05	3.83912253427666	NOT
SLC12A3	-2.30333484146341	7.04677540983607	-5.03861395015963	4.40821202023198e-06	3.98168522957146e-05	3.83805608124053	DOWN
APPBP2	-0.604276463414619	10.3650219672131	-5.03791321748722	4.41962982764938e-06	3.98991150671745e-05	3.83556114911154	NOT
SLC2A13	-0.727101621951211	7.41191885245902	-5.03769863300593	4.42313208831997e-06	3.99098699923124e-05	3.83479715729492	NOT
ALDH5A1	-0.279259719512189	5.3671593442623	-5.03723139342001	4.43076738780243e-06	3.99578865730276e-05	3.83313367522057	NOT
BIK	-0.236959390243897	4.54187721311475	-5.03694620574435	4.43543407754545e-06	3.9979095260548e-05	3.83211837118505	NOT
TIAM2	0.254770634146348	4.35828327868852	5.03655745580365	4.44180318450691e-06	4.0015618673153e-05	3.83073440994903	NOT
CERS5	0.250578560975619	6.36749065573771	5.03598622060368	4.45117833309142e-06	4.00791709137064e-05	3.82870087433195	NOT
MND1	0.339125817073178	4.20445852459016	5.03402186826111	4.48356582357702e-06	4.03497560047812e-05	3.82170870565657	NOT
RGS1	-0.632678439024385	3.7298331147541	-5.03329953719898	4.49553339166939e-06	4.04363862886095e-05	3.81913782562745	NOT
CLTC	0.225308292682946	11.8123967213115	5.03203442375533	4.51656932910349e-06	4.06044520112532e-05	3.81463546576685	NOT
ANK2	-0.92235789024389	7.18235803278689	-5.03153363437931	4.52492296309754e-06	4.06583868744508e-05	3.81285335409151	NOT
PTBP2	0.40972062195123	6.76555049180328	5.03005657671451	4.54965005149724e-06	4.08593116949336e-05	3.80759750847111	NOT
RAB2A	-0.265446036585356	9.40012295081967	-5.02893441222937	4.56852452481144e-06	4.09833552301247e-05	3.80360490580397	NOT
MED23	0.220919304878058	7.61467524590164	5.02874227013494	4.57176399157557e-06	4.09833552301247e-05	3.80292131055801	NOT
SLC25A10	-0.658583926829259	4.9635862295082	-5.0287066948991	4.57236402819393e-06	4.09833552301247e-05	3.80279474361085	NOT
TIMM22	-0.501874512195108	7.97508950819672	-5.02853519994735	4.57525766521742e-06	4.09833552301247e-05	3.8021846166406	NOT
TGFBR2	-0.957294268292657	14.577437704918	-5.02853105226823	4.57532767131907e-06	4.09833552301247e-05	3.80216986056231	NOT
GLYATL1	-2.04706743902438	8.63461721311475	-5.02580350631221	4.62159253248234e-06	4.13763105422343e-05	3.79246722089791	DOWN
MCRS1	-0.299239451219505	5.88893934426229	-5.02426450994961	4.64789933176127e-06	4.15902701862783e-05	3.78699352804952	NOT
CHCHD5	-0.246099999999993	5.03729852459016	-5.0240838909818	4.65099635340941e-06	4.15964303590785e-05	3.78635117183211	NOT
NKX6-3	0.147313231707323	3.36102131147541	5.0230679640969	4.66845391462357e-06	4.17309519179861e-05	3.78273828826032	NOT
SMTNL1	0.192406634146347	3.59504049180328	5.02280751571105	4.67293976964449e-06	4.1749441190771e-05	3.78181211826376	NOT
SYT11	1.05570906097562	8.16145344262295	5.02188399535508	4.68888020745788e-06	4.1870197095552e-05	3.7785281825042	UP
UBASH3B	0.619265841463424	5.54610836065574	5.01943836338776	4.73135119297834e-06	4.22276150401736e-05	3.76983297627408	NOT
FBXL4	-0.339211878048771	7.59055213114754	-5.01803616074658	4.75587189443319e-06	4.2424539058296e-05	3.76484836077913	NOT
IFT27	-0.262342719512191	5.01403278688525	-5.01752658658148	4.76481380459832e-06	4.24607064219614e-05	3.76303704355381	NOT
ZNF229	-0.401329243902432	4.9696131147541	-5.01752488995122	4.76484360427106e-06	4.24607064219614e-05	3.76303101288762	NOT
PXMP2	-0.867028268292672	8.04786229508197	-5.01663662407461	4.78047026624158e-06	4.25779894265044e-05	3.75987378935566	NOT
SPINK9	0.360593658536594	4.2957862295082	5.01604846179848	4.79084506043684e-06	4.26286266651626e-05	3.75778337001097	NOT
TXNL1	-0.206934121951205	9.53676213114754	-5.01603445957036	4.79109231946037e-06	4.26286266651626e-05	3.75773360515529	NOT
HAGH	-0.453565463414625	7.79093852459016	-5.01496124460973	4.81008103221361e-06	4.27755403843095e-05	3.75391949629287	NOT
WHAMM	0.24520969512196	6.90230557377049	5.01436233564134	4.82070977984943e-06	4.28479968594954e-05	3.75179117303467	NOT
EPB41L5	-0.8824801219512	12.1610726229508	-5.01408929193966	4.82556308773259e-06	4.28679091351957e-05	3.75082090103099	NOT
PRDM5	-0.765552341463407	6.76062442622951	-5.01395710046514	4.82791449148556e-06	4.28679091351957e-05	3.75035116096074	NOT
FAM219B	-0.303153853658529	5.09135885245902	-5.01373641700939	4.83184248291757e-06	4.28807398149982e-05	3.74956697748229	NOT
PCCB	-0.393428841463407	7.31796672131148	-5.0128072344136	4.84841561406212e-06	4.30057204185171e-05	3.74626534590734	NOT
PDS5A	0.224547670731724	8.93418098360656	5.01248117733299	4.85424445465622e-06	4.30353191642264e-05	3.74510683817855	NOT
AMN	-0.26998954878048	4.6529231147541	-5.01162781186232	4.86953241033885e-06	4.31379574729367e-05	3.74207490617182	NOT
PVALB	-1.28318193902438	6.29303295081967	-5.01155620234275	4.87081743324994e-06	4.31379574729367e-05	3.7418204934937	DOWN
OGDHL	-0.824172414634136	6.22521704918033	-5.01034110357685	4.892672986479e-06	4.33093093165004e-05	3.73750374502545	NOT
NFS1	-0.259076621951208	6.68257803278689	-5.00959763056825	4.90609297509428e-06	4.34058533196098e-05	3.73486270118227	NOT
PSMB3	-0.544260731707293	13.6155754098361	-5.00923941324872	4.91257182450554e-06	4.34228789466731e-05	3.73359026085938	NOT
CSDC2	-0.409540329268282	5.77781868852459	-5.00921321082633	4.91304606032422e-06	4.34228789466731e-05	3.733497187485	NOT
MFAP2	0.414096219512206	6.34794196721311	5.0078155271189	4.93840782483436e-06	4.36247074858769e-05	3.72853277770776	NOT
IGFBP6	1.12970548780489	6.76634524590164	5.00690251317613	4.95504427185289e-06	4.37492917049588e-05	3.72529016516967	UP
NSUN6	0.385210756097569	5.87709114754098	5.00660650293621	4.96044980094524e-06	4.37746387646011e-05	3.72423892273964	NOT
CA10	-0.930633548780476	7.29377770491803	-5.00521311682912	4.98597261885286e-06	4.39773989415673e-05	3.71929083305396	NOT
PFKFB2	-0.584317658536577	6.65255590163934	-5.00388465801343	5.01042606939111e-06	4.41598323944972e-05	3.71457383473699	NOT
C11orf54	-1.15307853658535	12.10252	-5.00381182079043	5.01177020806106e-06	4.41598323944972e-05	3.71431522430361	DOWN
RBM23	-0.389841719512178	9.18537573770492	-5.0036406626035	5.01493015463544e-06	4.41651421573453e-05	3.71370752884333	NOT
TBL3	-0.148399207317067	5.1749637704918	-5.00037393563047	5.07561683932035e-06	4.46768108129778e-05	3.70211068398876	NOT
INPP5D	0.384888585365862	5.47384360655738	4.99987775603221	5.08489725810716e-06	4.47356982412179e-05	3.70034952423041	NOT
TSHZ1	-0.980041365853648	9.27615967213115	-4.99958899324427	5.09030586323505e-06	4.4760479764801e-05	3.69932461110241	NOT
PREPL	-0.298500121951196	10.3938337704918	-4.99816776575418	5.11700816512658e-06	4.49723821942677e-05	3.69428056703564	NOT
OXT	-0.547570999999994	5.59728147540984	-4.99800621043385	5.12005217950848e-06	4.49762467650618e-05	3.69370723231567	NOT
HTRA2	-0.194622621951212	5.44273557377049	-4.99586131501433	5.1606348441999e-06	4.53096917942717e-05	3.68609605504091	NOT
NCLN	-0.208052621951212	5.05447885245902	-4.99531377448659	5.17104506654936e-06	4.53780225098107e-05	3.68415331903515	NOT
CYP27A1	-0.332524121951209	5.19830918032787	-4.99449827881657	5.18658802597036e-06	4.5469564750697e-05	3.68126001040746	NOT
JUP	-0.457805182926819	9.44944737704918	-4.99449018729124	5.18674247590464e-06	4.5469564750697e-05	3.68123130334572	NOT
PDLIM2	-0.371794304878041	5.76390196721311	-4.99395692257966	5.19693130972559e-06	4.55357705321974e-05	3.67933943248541	NOT
CITED2	-0.763627195121931	10.9375273770492	-4.99331861863014	5.20915288731691e-06	4.56197111379123e-05	3.67707502192887	NOT
SLC38A9	0.21216568292684	5.19487016393443	4.99262450345956	5.2224750692122e-06	4.57132004284312e-05	3.67461275416289	NOT
MRO	-1.21769210975609	5.31107770491803	-4.99141272908022	5.24581282793889e-06	4.58942186111979e-05	3.67031450773538	DOWN
CRAT	-0.539777987804866	6.70709590163934	-4.99126053985158	5.24875108373619e-06	4.58966740334805e-05	3.66977471258796	NOT
SLC20A1	0.489290780487812	5.79679557377049	4.98912739599502	5.29010505740227e-06	4.6220012452814e-05	3.66220944746674	NOT
ALDOC	-0.488084999999987	6.52110786885246	-4.9890772647588	5.29108075386296e-06	4.6220012452814e-05	3.66203167144519	NOT
NR1D2	0.533013890243911	8.69220573770492	4.98846344324903	5.30304178380472e-06	4.6301077657385e-05	3.65985498971455	NOT
CPNE4	-0.804149987804871	4.83086524590164	-4.98655165485965	5.34046535429983e-06	4.66042630968964e-05	3.65307627731086	NOT
ZNF16	-0.371281573170724	3.92916459016393	-4.98607842505632	5.34976881569543e-06	4.66618724480102e-05	3.65139849141354	NOT
KIAA1217	0.264482317073184	7.97481180327869	4.98515817800222	5.36790593392463e-06	4.67964338611198e-05	3.64813604201669	NOT
C6orf141	0.193223243902442	3.71020836065574	4.98476300442026	5.37571288829543e-06	4.68408484262674e-05	3.64673515359448	NOT
UBE2M	-0.376883634146328	8.5966337704918	-4.98451161829604	5.3806850047249e-06	4.68605295166914e-05	3.64584401492603	NOT
AGMAT	-2.45481648780486	9.65848737704918	-4.98336285840952	5.40346354227373e-06	4.70317190679314e-05	3.64177201277012	DOWN
AFF1	-0.3166969512195	11.6750131147541	-4.98324588875277	5.40578820786588e-06	4.70317190679314e-05	3.64135741294012	NOT
EHD1	-0.165045512195116	4.9754437704918	-4.98190232873745	5.43256066317697e-06	4.72408472573345e-05	3.63659544338642	NOT
ACIN1	0.230206268292694	7.59450180327869	4.98149878455192	5.44062724535429e-06	4.72871829528277e-05	3.63516526868109	NOT
FIP1L1	-0.207185658536572	8.21273606557377	-4.98031924542058	5.46427284469587e-06	4.74688088671517e-05	3.63098521603613	NOT
ARHGEF2	0.206038280487815	5.48179524590164	4.97975316048191	5.47565660359175e-06	4.7543785592775e-05	3.62897926906661	NOT
UBLCP1	-0.312164317073156	9.17141163934426	-4.97940360814521	5.48269758040114e-06	4.75809985997627e-05	3.62774066215052	NOT
ZNF256	-0.337806292682918	5.08894786885246	-4.97786510217105	5.51379311903563e-06	4.78268242921875e-05	3.62228953488089	NOT
KIAA1143	-0.365430695121942	9.88514114754098	-4.97464056668909	5.57952788734277e-06	4.83551200011755e-05	3.61086685411561	NOT
POLD4	-0.328744353658528	6.39305918032787	-4.97447485727752	5.58292668484016e-06	4.83551200011755e-05	3.61027992372652	NOT
CCL21	2.68752780487806	7.16889114754098	4.97429876793819	5.58654060522218e-06	4.83551200011755e-05	3.60965623731121	UP
MT3	-0.225866463414625	5.2997231147541	-4.9742204267273	5.58814915623315e-06	4.83551200011755e-05	3.60937876548999	NOT
WDR72	-1.46422298780486	8.71651262295082	-4.97419368719163	5.5886982931295e-06	4.83551200011755e-05	3.6092840588215	DOWN
PTEN	0.442517682926852	10.2685049180328	4.97300763843515	5.61310888941474e-06	4.8542008272505e-05	3.60508349844658	NOT
KMT2C	0.254505073170746	9.55179278688525	4.97006732995917	5.67407634442258e-06	4.9044693928017e-05	3.59467177467482	NOT
DAD1	-0.371541341463384	15.8159704918033	-4.96851670919037	5.70648951579693e-06	4.93001870624377e-05	3.5891820106857	NOT
[truncated: 15,271 more rows]
