# Supplementary material for: The cuproptosis-related gene ITGB6 and LTBP1 may be associated with diabetic kidney disease progression and immune cell infiltration
Source: PeerJ. 2025 Nov 11;13:e20346. doi: 10.7717/peerj.20346 (PMC12617370; doi:10.7717/peerj.20346)
Supplement: Supplemental Information 3 [file peerj-13-20346-s003.zip › supplementary file/01_DEGs/02.GSE96804_DEG_sig.csv]

	logFC	AveExpr	t	P.Value	adj.P.Val	B	change
FOS	-3.70053047560975	6.22802770491803	-15.7802025846272	2.83264842771657e-23	4.89198383466652e-19	42.2494733948564	DOWN
DUSP1	-1.95311049999999	7.40022409836066	-15.5584266538075	5.69064924426539e-23	4.91387562242317e-19	41.5840242476397	DOWN
PDK4	-3.27459360975608	9.86326163934426	-12.2773620302182	3.55760784366501e-18	2.04799624866983e-14	30.9579272881632	DOWN
CXCR2	-1.91509171951219	5.14341770491803	-11.8020952000033	1.97321595784475e-17	5.67957326532981e-14	29.2966866814266	DOWN
HSD17B14	-1.89970609756097	6.27517836065574	-11.6892325063124	2.97612922728599e-17	7.34253596503272e-14	28.8977772492728	DOWN
HSPA1A	-1.72637585609755	8.3428651147541	-11.4486042248683	7.18517162361935e-17	1.55109892424883e-13	28.0417265167341	DOWN
ALKBH7	-1.11216823170731	9.49762459016393	-11.2813263431492	1.33147588625559e-16	2.29945885556341e-13	27.4422234664455	DOWN
ZFP36	-3.29341965853657	10.2450860655738	-10.983470922185	4.02647330207508e-16	5.34901491744897e-13	26.3659938666037	DOWN
HSPA1B	-1.68545161219511	9.24819557377049	-10.8977723943005	5.54668312353553e-16	6.38608116956391e-13	26.0543046774992	DOWN
MORN2	-1.32711652439023	8.01335114754098	-10.7434708635954	9.89512231492812e-16	1.05073620396944e-12	25.4908550387755	DOWN
BLVRB	-1.25056846341462	7.88390098360656	-10.3838606380899	3.85279045642953e-15	3.16846148488276e-12	24.1667804681731	DOWN
ECH1	-1.36628768292681	10.9438604918033	-10.2608880485463	6.15243037333876e-15	3.93237212808566e-12	23.7106084372369	DOWN
CXCR1	-1.94393719512194	4.71055426229508	-10.2505316622901	6.40025316131423e-15	3.93237212808566e-12	23.6721143628621	DOWN
CKB	-1.22893513414633	6.44679491803279	-10.0605076493757	1.3235307690598e-14	6.79261056318671e-12	22.9637384424621	DOWN
PCBD1	-1.23324926829267	10.1670147540984	-9.98754508613481	1.7510990217882e-14	8.2852257067233e-12	22.6907250136179	DOWN
SPDYE3	1.17382989024392	6.59168213114754	9.97466555271949	1.83990556914625e-14	8.36188662609363e-12	22.6424743411678	UP
UQCR10	-1.00748280487803	11.1581444262295	-9.84218283851469	3.06339310695837e-14	1.13323739542197e-11	22.1451668846115	DOWN
MXD1	-1.04664097560974	7.25698	-9.7680935303774	4.07699640164271e-14	1.3805828991445e-11	21.866284423466	DOWN
KIAA1191	-1.31653353658535	11.7761918032787	-9.69693881224134	5.36748536338539e-14	1.65529414688689e-11	21.5979415867711	DOWN
NPIPB5	1.23893621951222	14.5471426229508	9.66260145006313	6.13023625209229e-14	1.82533069092472e-11	21.4682720263189	UP
S100A8	-1.80845435365852	5.98735	-9.63979367889379	6.69627049820057e-14	1.9600778221004e-11	21.3820801472291	DOWN
JUN	-1.24452052439023	6.26810049180328	-9.57658274273507	8.55540748262755e-14	2.42544919600136e-11	21.1429470653691	DOWN
NPIPB11	1.40072895121953	13.292116557377	9.45084106925275	1.39432589637799e-13	3.59403107917133e-11	20.6661641270381	UP
NPIPB3	1.20244341463417	14.6305196721311	9.41664217483139	1.59279151490269e-13	3.92964420890992e-11	20.5362453960826	UP
SAT2	-1.68528073170731	10.0732603278689	-9.20783688536719	3.59695110038385e-13	7.39516017900346e-11	19.7408463979879	DOWN
BTG2	-1.46565587804876	10.4575880327869	-9.16265949508456	4.29214820144227e-13	8.60769407569861e-11	19.5682823335591	DOWN
NFIL3	-1.22389526829267	5.71973786885246	-9.06109666830959	6.38905259324989e-13	1.17381849239814e-10	19.179763856733	DOWN
S100A9	-3.2927433414634	9.83268163934426	-9.05810439532163	6.46444734969302e-13	1.17516848135998e-10	19.1683053559146	DOWN
ERRFI1	-1.98400119512194	10.58073	-8.96991394946975	9.137287337525e-13	1.5173168492217e-10	18.8302973265286	DOWN
SPDYE1	1.16517191463416	6.99564983606557	8.77900870695015	1.93607519681212e-12	2.81845133803356e-10	18.096762357575	UP
S100A12	-2.91052698780487	5.6313406557377	-8.71828387600996	2.45958839479193e-12	3.38906573098958e-10	17.8629385904047	DOWN
MED11	-1.06987274390243	6.77235770491803	-8.62280819407428	3.5848747318173e-12	4.51903551959743e-10	17.4948605942097	DOWN
HBA1	-3.40596317073169	12.7846460655738	-8.59563288776745	3.99101529852516e-12	4.9189571876264e-10	17.3899996586979	DOWN
SPDYE2	1.41860717682928	7.59636081967213	8.58395398468329	4.17945503310063e-12	4.99392241291279e-10	17.344922046135	UP
VNN2	-1.41109854878048	6.35476721311475	-8.56852846578581	4.44210107140044e-12	5.18345172318145e-10	17.2853721907141	DOWN
SPDYE6	1.54336836585367	8.15694295081967	8.52167724199041	5.34581515274773e-12	5.9949498498671e-10	17.104427337733	UP
TST	-1.0402375609756	8.18581393442623	-8.48368382985081	6.21254437407392e-12	6.70566508376604e-10	16.957610160739	DOWN
ETFB	-1.14465462195121	9.53161147540984	-8.45265966590001	7.023891913257e-12	7.34553310436298e-10	16.8376715410563	DOWN
AKR7A2	-1.04195681707316	7.32042786885246	-8.40716191664235	8.40991436247231e-12	8.29962364825299e-10	16.6616962803694	DOWN
AKR7A3	-1.47480759756097	5.81988737704918	-8.38412383130402	9.21321674535954e-12	8.88895269231058e-10	16.5725541353942	DOWN
JUNB	-2.16875393902438	7.27332442622951	-8.32636233979111	1.15821934151523e-11	1.06964962716406e-09	16.3489543317379	DOWN
GSTA3	-1.16160334146341	4.92948721311475	-8.32122514171057	1.18204064367484e-11	1.08584265512045e-09	16.3290610338528	DOWN
CA2	-1.55619290243901	8.96343327868852	-8.31475674304746	1.21273468302911e-11	1.09507314366329e-09	16.3040112688225	DOWN
DCXR	-1.99516646341463	11.9071914754098	-8.31377710144345	1.21745248166387e-11	1.09507314366329e-09	16.3002173245374	DOWN
ANKRD36	1.14524841463416	8.01712213114754	8.2356718234301	1.65937621980664e-11	1.4180252056776e-09	15.997612273234	UP
SPDYE5	1.05837751219513	7.13170049180328	8.23010595981863	1.69641780967017e-11	1.43288832187547e-09	15.9760396421526	UP
ANKRD36B	1.07459329268294	7.58763262295082	8.17337175104333	2.12467615956322e-11	1.7472932036027e-09	15.7560832322123	UP
PTGS2	-2.51634847560974	5.42115131147541	-8.1356963488717	2.46739323882849e-11	1.94574800157845e-09	15.6099587418642	DOWN
HBB	-2.50505768292681	10.871867704918	-8.12798678009693	2.54407985177207e-11	1.98806601991419e-09	15.5800516859925	DOWN
FCGR3B	-1.52007954878048	6.81738868852459	-8.07565433563061	3.13169914060019e-11	2.37576321407533e-09	15.3769974473224	DOWN
TAS2R31	1.04891719512196	4.96792491803279	8.06755320386344	3.23410316195439e-11	2.42838963508488e-09	15.345557607002	UP
MAOA	-1.20921643902438	7.80031196721311	-8.0653002830336	3.26317322776297e-11	2.43961046075613e-09	15.3368138941075	DOWN
CDH10	-1.67683447560975	4.54844081967213	-8.04188419984818	3.58126279147464e-11	2.5986726222171e-09	15.2459270050534	DOWN
SMCO3	-1.78617273170731	8.59460967213115	-7.83272897022258	8.2244129717274e-11	5.14250025251982e-09	14.4336029694942	DOWN
CYB5A	-1.28973292682924	13.8974803278689	-7.73214002336995	1.22706677547717e-10	7.11122255452706e-09	14.0427130731216	DOWN
ALDH2	-1.14466282926828	9.31805245901639	-7.69476478550051	1.42378251866528e-10	7.98335197965888e-09	13.8974555409941	DOWN
PCDHGA10	1.14263065853659	8.9030506557377	7.64270318731811	1.75145846949228e-10	9.39369185345705e-09	13.6951146891209	UP
NAIP	1.16389221951221	6.78142721311475	7.63487956659347	1.80683518157419e-10	9.66069460860256e-09	13.6647076572209	UP
GOLGA8A	1.11649052439026	9.18877655737705	7.60272893056711	2.05339874324533e-10	1.07594322972428e-08	13.5397533731516	UP
HES1	-1.53555663414633	9.45305655737705	-7.56812328233103	2.35651638176339e-10	1.20050259330542e-08	13.4052620522108	DOWN
FPR1	-1.89006381707316	5.90549573770492	-7.45530267947526	3.69154125170501e-10	1.74816478085908e-08	12.9668638742174	DOWN
A1CF	-1.55928279268292	5.44424196721311	-7.45177556815814	3.74370354221349e-10	1.76649617961822e-08	12.9531606487729	DOWN
EMP1	1.60202432926831	9.50662295081967	7.41759320554297	4.28898809922919e-10	1.96731336976058e-08	12.8203683115848	UP
ANXA9	-1.05769390243901	6.40614098360656	-7.4165986176619	4.30598988864794e-10	1.96731336976058e-08	12.8165048047119	DOWN
TMEM150C	-1.88453170731706	12.5467275409836	-7.36981504885632	5.18663874504509e-10	2.24494363726638e-08	12.6347933436731	DOWN
HBA2	-2.2274307317073	12.9124144262295	-7.32132584661555	6.28970159445293e-10	2.6301004003923e-08	12.4465055889609	DOWN
ECHS1	-1.54363085365852	10.4614126229508	-7.27869777360502	7.45136721933177e-10	3.03502622353442e-08	12.2810248409412	DOWN
ABRACL	-1.01693563414633	8.4646268852459	-7.25411081744403	8.21642061726119e-10	3.32312843232086e-08	12.1856019231739	DOWN
SLC6A6	1.26212069512197	8.98447213114754	7.20280396256633	1.00748352630352e-09	3.90994168522735e-08	11.986537973689	UP
GDF15	-1.34114015853658	4.44316442622951	-7.16986464042609	1.14835151321262e-09	4.37793170710417e-08	11.8587844504259	DOWN
TREM1	-1.12633568292682	4.20633770491803	-7.12341845707837	1.38100031164726e-09	5.04225695182836e-08	11.6787139888439	DOWN
AQP9	-1.17670878048779	4.96889737704918	-7.1152831448023	1.42634290402319e-09	5.1533351365022e-08	11.6471824449201	DOWN
PTGDS	-1.18110548780486	10.7287072131148	-7.10907045530447	1.46196744573925e-09	5.25681238384212e-08	11.6231046138524	DOWN
PER3	1.15834701219513	7.64319360655738	7.07272735927803	1.68888236954741e-09	5.87892641092499e-08	11.4822868426521	UP
STRADB	-1.02772518292682	8.46097639344262	-7.06782937976363	1.72203810776794e-09	5.95983930283612e-08	11.4633132152979	DOWN
ALPL	-1.29360570731706	5.91313131147541	-7.06299564268834	1.75539552023735e-09	6.0631361268998e-08	11.4445895182702	DOWN
ATP13A3	1.24073723170733	11.2635716393443	7.0374792012302	1.94246347370314e-09	6.55202034977602e-08	11.3457684478781	UP
CRYL1	-1.26078701219511	7.67833327868852	-7.01334090138996	2.13769181002974e-09	7.08123732734586e-08	11.2523135087917	DOWN
NAP1L2	-1.03728475609756	6.40112360655738	-7.00728425568899	2.18967437332274e-09	7.23053086563741e-08	11.2288688671782	DOWN
CX3CL1	-1.12885402439023	12.1025770491803	-7.00416877808306	2.21690276572094e-09	7.30647151984745e-08	11.2168099031604	DOWN
TAS2R30	1.13325110975611	5.01831786885246	6.99018933170558	2.34329600110836e-09	7.57841234815383e-08	11.162706310006	UP
FN1	3.91158693902441	9.33918491803279	6.93576265559654	2.90766503631729e-09	9.11349821727761e-08	10.9521623279467	UP
LPL	-1.30667776829267	6.45437967213115	-6.92039166276451	3.09030032067811e-09	9.61612370056053e-08	10.8927312189449	DOWN
GOLGA8B	1.06374448780489	9.24604180327869	6.91415960591189	3.16756669039281e-09	9.82116279049979e-08	10.8686392257281	UP
AK4P3	-2.53801941463413	9.47737409836066	-6.91301880371673	3.18191771070684e-09	9.83753711345128e-08	10.8642293403905	DOWN
GPR18	1.07147570731708	5.38204819672131	6.91183922946516	3.19682462988598e-09	9.85877881395195e-08	10.8596696586805	UP
CYP2B6	-1.75372982926829	5.97971655737705	-6.89841430307039	3.37146711321306e-09	1.03236235895726e-07	10.8077810213211	DOWN
SLIT3	1.33749462195123	8.30229229508197	6.88699325770707	3.52750657582914e-09	1.07442748791127e-07	10.7636461440681	UP
TPPP3	-1.53966775609756	9.1117793442623	-6.86138737440069	3.90399874817576e-09	1.17255753706079e-07	10.6647254840429	DOWN
ESM1	-2.4594133414634	7.77326868852459	-6.84141346348872	4.22526410393933e-09	1.25042336769495e-07	10.5875912338063	DOWN
FXYD1	-1.13328958536584	7.3683637704918	-6.81560030431271	4.67976378851495e-09	1.37448164332743e-07	10.4879461741449	DOWN
PDZK1IP1	-1.28639719512194	11.3981773770492	-6.80122081908866	4.95374295775404e-09	1.43783430051113e-07	10.4324574346646	DOWN
G0S2	-1.49562615853657	8.52255557377049	-6.78430991638926	5.29646514771338e-09	1.52196261399351e-07	10.3672186355284	DOWN
VASN	-1.32896390243901	11.0011019672131	-6.77233424403323	5.55335657038589e-09	1.58785542997623e-07	10.3210311961847	DOWN
PEPD	-1.45431817073169	10.8077024590164	-6.76641646300371	5.6848437492948e-09	1.61893277386757e-07	10.2982114714561	DOWN
FAM180A	-1.78219297560975	7.57768459016393	-6.76532493561391	5.70943294351774e-09	1.61907893160183e-07	10.294002678906	DOWN
NR4A1	-1.05445720731707	5.29854196721312	-6.69919904823672	7.41458044396557e-09	2.01653235066591e-07	10.0391959065098	DOWN
LRP2BP	1.17923186585367	6.85005196721311	6.6765270973606	8.10904516694671e-09	2.18357527075562e-07	9.95191098503013	UP
AS3MT	-1.00690126829267	7.94188229508197	-6.67626982669866	8.11728618312164e-09	2.18357527075562e-07	9.9509207544181	DOWN
CLYBL	-1.03892552439023	7.16001229508197	-6.6496698284556	9.01592828501277e-09	2.39178312568618e-07	9.84856715786306	DOWN
EGR1	-2.93395767073169	9.84676016393443	-6.60778944550262	1.0635529892134e-08	2.71421998980684e-07	9.68753760004553	DOWN
ANGPT2	1.04247315853659	5.70812918032787	6.56625200224539	1.25274500754422e-08	3.11341703659753e-07	9.52797928258815	UP
ACMSD	-1.81404918292682	7.41262754098361	-6.56614858019448	1.25325557126502e-08	3.11341703659753e-07	9.52758220184844	DOWN
LOX	-1.78404390243901	9.96504852459016	-6.56104893802781	1.27868940929844e-08	3.14572166646498e-07	9.50800375802696	DOWN
SLC7A7	-1.55977403658535	8.46435278688525	-6.55404018953056	1.31448446550574e-08	3.22002081124598e-07	9.48109985251211	DOWN
GSTA5	-1.07667219512195	5.01431508196721	-6.48238983688724	1.74273290601117e-08	4.06716179551527e-07	9.20633129430096	DOWN
CTHRC1	1.02144269512196	5.29932295081967	6.48171032250911	1.74739641313957e-08	4.07254197772206e-07	9.20372787575166	UP
ALDH4A1	-1.47272219512194	7.40456754098361	-6.42691323382127	2.16733106034269e-08	4.89918945184793e-07	8.99394049046871	DOWN
ALB	-2.8223262804878	7.51709409836066	-6.42403433885357	2.19197684546268e-08	4.94842354524713e-07	8.98292751954873	DOWN
ANKS4B	-1.24044564634146	4.2028393442623	-6.3761571999666	2.64516424124388e-08	5.7752195254465e-07	8.79990948654264	DOWN
HPD	-2.9725311707317	9.38614721311475	-6.37246533003436	2.68375088958096e-08	5.84468825511516e-07	8.78580724352373	DOWN
RGS2	-2.11440248780486	10.1355062295082	-6.35184133464176	2.90982526131454e-08	6.25033361478882e-07	8.70705585258058	DOWN
FBP1	-1.89362496341462	7.82694918032787	-6.3311705564795	3.15538671895859e-08	6.71930069499567e-07	8.62817478815705	DOWN
ASPN	1.71978639024391	6.2422	6.30051732736902	3.55791091853055e-08	7.46599289951671e-07	8.5112923189874	UP
LTBP1	1.14431920731709	7.59125508196721	6.27463881462085	3.93714967297705e-08	8.13332235075521e-07	8.41270399034657	UP
RRAS	-1.11072851219511	9.8500637704918	-6.27399969750604	3.94700670537917e-08	8.14394334550755e-07	8.41027020743635	DOWN
CMBL	-1.14777108536585	5.67847180327869	-6.21960585576242	4.88222651406392e-08	9.67696738616062e-07	8.20332377311679	DOWN
AK4	-1.51946124390243	9.2285137704918	-6.18995775992647	5.48142194411667e-08	1.05888318763865e-06	8.09068478595832	DOWN
RNF152	-1.80109713414632	9.11098901639344	-6.15826939644519	6.2026714260261e-08	1.1745628895556e-06	7.97042342175649	DOWN
MT1F	-1.12193243902437	16.9831442622951	-6.14334771732182	6.57416424154091e-08	1.23007385104455e-06	7.91384092325679	DOWN
GSTA2	-3.17679219512194	11.8122190163934	-6.13702241384353	6.73822435442934e-08	1.25533047034514e-06	7.88986483867999	DOWN
PLK2	1.1129914390244	7.81926721311475	6.11758430218462	7.26823640121162e-08	1.33392606428188e-06	7.81621947149382	UP
PRODH2	-1.80317081707316	7.8160462295082	-6.04865607084976	9.50315802756823e-08	1.67811389709717e-06	7.55550557577293	DOWN
ACY3	-1.31769148780487	6.89154950819672	-6.02294482743131	1.05010407887554e-07	1.82264295901312e-06	7.4584347360495	DOWN
PCK1	-2.00709651219511	7.76417491803279	-6.02160568120688	1.05557691748521e-07	1.82846673670707e-06	7.45338162891127	DOWN
FBN1	1.21907787804879	6.60930721311475	6.02105193891511	1.05784821031198e-07	1.83056498918716e-06	7.45129222878598	UP
ASPA	-1.28050212195121	8.03768163934426	-6.01730414870177	1.07334841070643e-07	1.85552823352352e-06	7.43715216221652	DOWN
CRYAA	-1.28958273170731	7.47578327868852	-5.99438138000811	1.1731722336751e-07	1.99220103004611e-06	7.35071360514414	DOWN
ALDH6A1	-1.80050053658536	10.3911795081967	-5.97463135450984	1.26651996295859e-07	2.11740559150966e-06	7.27630450101324	DOWN
EPHX2	-1.0967975609756	7.48377819672131	-5.96581066069712	1.31055277428422e-07	2.17420298101796e-06	7.2430919836718	DOWN
TSPYL5	-1.03240602439023	9.80274475409836	-5.95743295844956	1.35377707158942e-07	2.23404941600099e-06	7.21155891132609	DOWN
NPL	-1.1548486707317	7.15738573770492	-5.95706755670846	1.35569414474177e-07	2.23404941600099e-06	7.21018382032918	DOWN
ZNRF3	-1.00835658536583	9.56245213114754	-5.93482265277154	1.47760928881857e-07	2.40244298130935e-06	7.12651158521786	DOWN
PAK1	-1.16506268292682	11.3539750819672	-5.93436865231644	1.48020733289438e-07	2.40255457134267e-06	7.12480473669657	DOWN
VEGFC	1.26373864634147	7.39767360655738	5.9259273744277	1.52934542257602e-07	2.46839209793344e-06	7.09307524792057	UP
ECM1	1.70467628048783	8.73562852459016	5.91922949590371	1.5694813469458e-07	2.51904673436376e-06	7.06790723646384	UP
CTH	-1.09374460975609	5.07013918032787	-5.88658376473064	1.78053616580455e-07	2.79985382758899e-06	6.94534374953131	DOWN
BCL6B	1.04514119512196	7.19569295081967	5.85782230123682	1.9896118141689e-07	3.04615213038094e-06	6.83751197401117	UP
SLC7A8	-1.43181036585364	12.5603206557377	-5.84815981700834	2.06516546969323e-07	3.15344011154749e-06	6.80131745295205	DOWN
TPM1	1.01381767073172	10.7763739344262	5.84008799688146	2.13045269492101e-07	3.24452540046613e-06	6.77109378152001	UP
PAIP2B	-1.05055001219511	6.9502631147541	-5.83439508514864	2.17772272635104e-07	3.29918067502002e-06	6.74978439346924	DOWN
GIPC2	-1.64484530487804	8.05232573770492	-5.83430365735236	2.17849028592406e-07	3.29918067502002e-06	6.74944221232885	DOWN
EGF	-1.5069720609756	5.57166163934426	-5.8274014445417	2.23721569648889e-07	3.36914834397402e-06	6.72361396408703	DOWN
PRKAR2B	-1.17818826829266	9.45166196721311	-5.82244330397488	2.28036461917479e-07	3.40968804962326e-06	6.70506565583817	DOWN
TGFBI	1.18228610975611	5.79705081967213	5.80811215906261	2.40976712098694e-07	3.57537420350398e-06	6.65147759533996	UP
FABP1	-1.69234143902438	8.87113360655738	-5.80810793061381	2.40980635372243e-07	3.57537420350398e-06	6.65146178940801	DOWN
LUM	3.0339622682927	8.18172754098361	5.78494335383592	2.63449865147962e-07	3.85574506025873e-06	6.56492081718152	UP
USH1C	-1.00779104878048	5.87669524590164	-5.78165571018012	2.66802383986083e-07	3.89490885159734e-06	6.55264630116628	DOWN
PLTP	-1.09804853658535	10.4553673770492	-5.76286651839628	2.86787872141393e-07	4.13424586968435e-06	6.4825341462516	DOWN
ACY1	-1.45032241463413	7.80615213114754	-5.76072955820665	2.89152622143759e-07	4.1648588694101e-06	6.47456415085515	DOWN
DPP6	-1.36763507317071	8.80452786885246	-5.75820821769589	2.91967531229329e-07	4.2018993869421e-06	6.46516165644573	DOWN
CTXN3	-1.86861453658536	7.08098196721311	-5.75629728814365	2.94118992472892e-07	4.21879983389273e-06	6.45803626787084	DOWN
COL15A1	1.11688920731708	5.30961852459016	5.73624549676498	3.17661777079174e-07	4.49673679521094e-06	6.38330897603126	UP
GADD45B	-1.06331287804876	7.83746229508197	-5.72761757980364	3.28356354333096e-07	4.62160899701106e-06	6.35117835724267	DOWN
CERS6	-1.19257499999999	12.4410781967213	-5.7019816818418	3.62277595430649e-07	4.98131693717143e-06	6.25579275428748	DOWN
PI3	-1.4515036707317	4.20998967213115	-5.68508709680413	3.86502557104449e-07	5.26827084545686e-06	6.19300056526184	DOWN
SORD	-1.31922660975609	6.90822770491803	-5.67737452891177	3.98087170789428e-07	5.40909948035675e-06	6.16435362804791	DOWN
ADAMTS1	1.17343135365855	8.79876426229508	5.6640245689388	4.18955775222474e-07	5.64381141816859e-06	6.11479511658719	UP
PCDH18	1.12000689024391	6.09641901639344	5.65883996601811	4.27348562644642e-07	5.73896553411584e-06	6.0955579794339	UP
ENPEP	-1.02761743902438	14.3733213114754	-5.64077267634415	4.57914477895546e-07	6.08790071844194e-06	6.02856211978317	DOWN
CCND2	1.00304360975611	7.08252885245902	5.63033652436467	4.76543872830362e-07	6.291982174144e-06	5.98989323181594	UP
ASS1	-1.21751743902438	12.7582836065574	-5.62791227019957	4.80977387610635e-07	6.32633624069739e-06	5.98091382230505	DOWN
MMP2	1.42901350000001	5.97162098360656	5.59874592703168	5.37618905083871e-07	6.92886454537197e-06	5.87297556748436	UP
PTH1R	-1.2835631707317	11.9491472131148	-5.53442875800681	6.86836231426333e-07	8.5458657901533e-06	5.63557509291036	DOWN
CNTN1	-1.06234332926829	8.47546245901639	-5.52378373154593	7.15199059776368e-07	8.83511284859648e-06	5.59636792757556	DOWN
FMN2	-1.28638336585364	7.88768967213115	-5.51395549536895	7.4241000825254e-07	9.12556643595827e-06	5.56019083391632	DOWN
CETP	-1.05362097560974	6.99052852459016	-5.51285893080763	7.4550863500921e-07	9.15463792867046e-06	5.55615575032952	DOWN
PCOLCE2	-1.23751743902436	12.1189209836066	-5.49473826968102	7.98599879332622e-07	9.68526679499605e-06	5.48951422780452	DOWN
DPEP1	-1.20354576829267	6.55168590163934	-5.45446344638204	9.30318825656508e-07	1.09819590697798e-05	5.34165709191771	DOWN
USP46	-1.01326978048779	9.00765081967213	-5.45023229090455	9.45342504217183e-07	1.11288786965445e-05	5.32614471990381	DOWN
L3MBTL3	-1.09588969512194	8.16459590163934	-5.44565781886619	9.61854354846157e-07	1.12847993941529e-05	5.30937822390985	DOWN
SELL	-1.08859540243902	5.21783262295082	-5.44286271014628	9.72083080682689e-07	1.13816100361966e-05	5.29913583859725	DOWN
HTRA1	-1.11451841463412	14.7424524590164	-5.42842912255312	1.02663386497606e-06	1.18993066094877e-05	5.24627375203101	DOWN
NLK	-1.05804621951218	13.3076491803279	-5.41601704121511	1.07594964490254e-06	1.23822626171556e-05	5.20085344536685	DOWN
PBLD	-1.33428224390242	8.3682893442623	-5.3940526939586	1.16900383125136e-06	1.32733045139454e-05	5.12056522563863	DOWN
CLEC4E	-1.32635335365853	4.38437409836066	-5.39300904874803	1.1736174102752e-06	1.33023115606611e-05	5.11675309300052	DOWN
TGFBR3	-1.08866963414632	13.2744262295082	-5.38368387985719	1.21564497571089e-06	1.37037785447304e-05	5.08270229307363	DOWN
MIOX	-2.66190758536584	9.87977	-5.38034708979488	1.23104093055985e-06	1.38094170350435e-05	5.07052298878143	DOWN
RASD1	-1.12250501219512	3.72756491803279	-5.37783581358122	1.24275450050174e-06	1.39275601711e-05	5.06135854625862	DOWN
FABP3	-1.3927708414634	9.17078983606557	-5.37042447490167	1.27796781009271e-06	1.42851159095801e-05	5.03432091489264	DOWN
NAPSA	-1.06129193902438	5.81701213114754	-5.36837216582872	1.28789145742803e-06	1.43867305755382e-05	5.02683609665717	DOWN
ARHGAP19	-1.23045097560975	10.3369455737705	-5.35728601609707	1.34282381252214e-06	1.48562250110553e-05	4.98642198090989	DOWN
GSTA1	-2.60398792682925	13.2687436065574	-5.34799202328518	1.39064918793594e-06	1.52776790557594e-05	4.95256373380184	DOWN
ABAT	-1.29598742682926	7.32623098360656	-5.34125829537207	1.42634399104446e-06	1.56003551142102e-05	4.92804556047527	DOWN
TNNI1	-1.62929731707316	10.5504585245902	-5.32088461380463	1.53992773917487e-06	1.66167417244928e-05	4.85392978081972	DOWN
APLN	-1.12836271951218	8.6906037704918	-5.30315098995647	1.6460096710967e-06	1.75040560466995e-05	4.7895005426092	DOWN
KHK	-1.09326487804877	5.80969262295082	-5.22600630645125	2.19754222767491e-06	2.23389931977604e-05	4.51013460660946	DOWN
COL1A2	1.56845454878049	5.4819606557377	5.20656692129316	2.36303185076498e-06	2.36989315114467e-05	4.43997785084033	UP
LRRC2	-1.34565012195121	9.86919163934426	-5.20511134487991	2.37590519936348e-06	2.38003960516284e-05	4.43472862785438	DOWN
NPHS1	-1.61443268292682	11.5929795081967	-5.20469934423935	2.37956150263645e-06	2.38232041452357e-05	4.43324293665519	DOWN
RASSF9	1.12393460975611	5.34068245901639	5.18077746599933	2.60161519479694e-06	2.58217783989329e-05	4.34705600158837	UP
RBP5	-1.80104317073168	12.2281727868852	-5.14593690080032	2.96188753524138e-06	2.85604677462974e-05	4.22180214939702	DOWN
DACH1	-1.26795963414631	13.7256098360656	-5.14322266689971	2.99192879459836e-06	2.88340459166929e-05	4.21205799229066	DOWN
SFRP2	3.60867856097562	7.59601426229508	5.09652143976581	3.55826059327855e-06	3.33249243199135e-05	4.04471395415495	UP
EHHADH	-1.18557069512194	7.20004950819672	-5.09239551287062	3.61308260224517e-06	3.37103925125738e-05	4.02995840832939	DOWN
TM4SF5	-1.60125348780487	8.2908106557377	-5.08521363174392	3.71049454946569e-06	3.44702748086458e-05	4.00428514746003	DOWN
MOXD1	2.09209475609757	5.91272704918033	5.07994875680146	3.78353846186556e-06	3.49982374056873e-05	3.98547379621489	UP
ADAMTS5	1.04679260975611	7.74085491803279	5.07651176521528	3.83198229618356e-06	3.54081029572448e-05	3.97319763792611	UP
SLC12A3	-2.30333484146341	7.04677540983607	-5.03861395015963	4.40821202023198e-06	3.98168522957146e-05	3.83805608124053	DOWN
GLYATL1	-2.04706743902438	8.63461721311475	-5.02580350631221	4.62159253248234e-06	4.13763105422343e-05	3.79246722089791	DOWN
SYT11	1.05570906097562	8.16145344262295	5.02188399535508	4.68888020745788e-06	4.1870197095552e-05	3.7785281825042	UP
PVALB	-1.28318193902438	6.29303295081967	-5.01155620234275	4.87081743324994e-06	4.31379574729367e-05	3.7418204934937	DOWN
IGFBP6	1.12970548780489	6.76634524590164	5.00690251317613	4.95504427185289e-06	4.37492917049588e-05	3.72529016516967	UP
C11orf54	-1.15307853658535	12.10252	-5.00381182079043	5.01177020806106e-06	4.41598323944972e-05	3.71431522430361	DOWN
MRO	-1.21769210975609	5.31107770491803	-4.99141272908022	5.24581282793889e-06	4.58942186111979e-05	3.67031450773538	DOWN
AGMAT	-2.45481648780486	9.65848737704918	-4.98336285840952	5.40346354227373e-06	4.70317190679314e-05	3.64177201277012	DOWN
CCL21	2.68752780487806	7.16889114754098	4.97429876793819	5.58654060522218e-06	4.83551200011755e-05	3.60965623731121	UP
WDR72	-1.46422298780486	8.71651262295082	-4.97419368719163	5.5886982931295e-06	4.83551200011755e-05	3.6092840588215	DOWN
PDE1A	1.00327640243903	6.58459081967213	4.95127492048025	6.07935757037044e-06	5.20012408322424e-05	3.52818799768997	UP
GLYAT	-2.3772951219512	11.0810259016393	-4.9500346812501	6.1070809374233e-06	5.21350903555613e-05	3.52380398914543	DOWN
EHD3	-1.6500081707317	11.3053931147541	-4.93713370851883	6.40290784001994e-06	5.41784509540149e-05	3.47822890899562	DOWN
NID2	1.0795987682927	7.81172245901639	4.93440311718208	6.46729927217706e-06	5.45895691253655e-05	3.46858901579901	UP
APOH	-1.4471092804878	5.46464327868852	-4.92976603260226	6.57810530096719e-06	5.52816927239432e-05	3.45222373164533	DOWN
NT5E	1.23466456097563	9.17983950819672	4.90229819323697	7.27363584002746e-06	6.03341455126197e-05	3.35541778516251	UP
GBA3	-1.51253865853657	7.10189065573771	-4.87084223831555	8.15885520838435e-06	6.66525210259214e-05	3.24484121731422	DOWN
SLC12A2	1.01847774390245	7.4701631147541	4.85574293863927	8.62042451702402e-06	6.98942400981243e-05	3.19187230832799	UP
INHBA	1.52495169512196	5.87140803278688	4.82904933516277	9.49973231439906e-06	7.59187307124811e-05	3.09840591551028	UP
TGFB2	1.07210814634148	7.17967327868852	4.82696123656828	9.57210351771993e-06	7.63910479440957e-05	3.09110407552584	UP
FUT6	-1.05288760975609	6.41687344262295	-4.82330671588962	9.70006549037987e-06	7.71626582307049e-05	3.0783279871242	DOWN
COL6A3	1.40618126829269	4.9700562295082	4.81670645548692	9.93542554275482e-06	7.87447448937015e-05	3.05526450913602	UP
COL8A1	1.65941646341464	5.65840049180328	4.81113879968734	1.01382999762537e-05	8.00221392092784e-05	3.03582015243774	UP
HAO2	-2.35566824390243	8.594	-4.78712776188226	1.10606179366461e-05	8.58888811896935e-05	2.95207909202643	DOWN
ACAA2	-1.12351195121949	11.4390926229508	-4.76690250656157	1.19007665514557e-05	9.12638713781703e-05	2.88168684970733	DOWN
TCF21	-1.24158109756095	14.5434196721311	-4.75963156428429	1.22177890621131e-05	9.34874688093456e-05	2.85641375557955	DOWN
AEBP1	1.29196940243904	7.03881737704918	4.74917323082354	1.26883054121483e-05	9.6525663274179e-05	2.8200921957014	UP
CPXM1	-1.49612179268292	7.21624344262295	-4.7249050170351	1.38493802475736e-05	0.000103855317792269	2.73594925713062	DOWN
SLC6A13	-1.09544862195121	6.83663836065574	-4.71988691943542	1.41021007719711e-05	0.000105330800266573	2.7185750468821	DOWN
FPR3	1.80763019512196	5.45706655737705	4.71223309491346	1.44962588200935e-05	0.000107863158045246	2.69209144914669	UP
PAH	-2.17036120731706	11.1872021311475	-4.71104606856284	1.45583445701108e-05	0.000108278471458146	2.68798589572018	DOWN
DDC	-1.42908397560974	7.91555114754098	-4.6986109241265	1.52245584274713e-05	0.000112506685512379	2.64500527377321	DOWN
SLC36A2	-1.75210524390242	8.03111049180328	-4.67464060652529	1.65938039086318e-05	0.000120561629575966	2.56230320868008	DOWN
F2RL2	1.1097246585366	6.85168950819672	4.67446878205511	1.66040402614039e-05	0.000120585271368564	2.56171109242343	UP
SLC6A19	-1.73003871951218	7.98466459016393	-4.66437829315369	1.72161075850577e-05	0.000124194727649936	2.52695655703587	DOWN
ITGA11	1.46149057317074	6.49642983606557	4.66068615588048	1.74455224474843e-05	0.000125535071945023	2.51424855754149	UP
PIPOX	-1.14593304878048	7.21368770491803	-4.65917378464486	1.75403541478001e-05	0.000126007452634155	2.50904447505584	DOWN
ACADSB	-1.2054930609756	10.3204560655738	-4.64629911529569	1.83682784342094e-05	0.000131136903083421	2.46477475255715	DOWN
ABCC9	1.34540086585367	5.05995032786885	4.64225761605603	1.86359482344722e-05	0.00013271869113787	2.45088989553394	UP
AFM	-1.98144329268291	8.13220524590164	-4.63183761701922	1.93437431131856e-05	0.000136968611547648	2.41511757538311	DOWN
NR4A2	-1.23675321951219	4.95229163934426	-4.63067766299272	1.94241383516167e-05	0.000137312676763168	2.41113775396462	DOWN
PPBP	-1.30260380487804	6.21534540983607	-4.62562969160603	1.97778199072296e-05	0.000139470375580995	2.39382358317838	DOWN
ABCC2	-1.07255824390243	5.67982819672131	-4.61301002196632	2.06897092171168e-05	0.000144719027209237	2.35057830827103	DOWN
PRAP1	-1.05929758536584	7.94555409836066	-4.6046254803626	2.13181053359195e-05	0.000148333472663711	2.32187717488951	DOWN
MARCKS	1.53156164634148	9.75943278688525	4.60125381499926	2.1576014067317e-05	0.000149736402751326	2.31034265924875	UP
MFAP4	1.35895787804879	7.40060491803279	4.60119651793562	2.15804230716879e-05	0.000149736402751326	2.31014668010832	UP
SYTL2	1.20691147560977	7.59352229508197	4.58623443223964	2.27623274594777e-05	0.000156242207959133	2.25901036905543	UP
FAM151A	-1.80345262195121	8.51456081967213	-4.5776683786138	2.34671452288335e-05	0.0001606969064639	2.22977001810563	DOWN
BST1	-1.02880992682926	8.74968180327869	-4.57689314559123	2.35319712138872e-05	0.000161076949212775	2.22712504977585	DOWN
CR1	-1.54467463414633	11.5953660655738	-4.57136969284386	2.39989274700035e-05	0.000163818765773502	2.20828619706166	DOWN
PTN	1.47659891463416	7.28495262295082	4.56557044535919	2.44989146536772e-05	0.00016644227225374	2.1885185372683	UP
USP2	-1.1667675609756	6.75808918032787	-4.54922609800782	2.59632926040051e-05	0.000174516105281307	2.13287179865924	DOWN
ALDOB	-1.98097024390242	16.5048081967213	-4.54632388250402	2.62320843140632e-05	0.000175933241205387	2.12300093810605	DOWN
HGD	-1.40982770731706	8.1554768852459	-4.54528514123142	2.63289455502504e-05	0.000176514320517401	2.11946877359566	DOWN
RHCG	-1.07392801219512	4.85203803278689	-4.54056894108754	2.67731241077385e-05	0.000179144460806138	2.10343663498167	DOWN
ADH1B	1.64308053658538	6.11654360655738	4.53336159449904	2.74660546015912e-05	0.000183213118180564	2.07895188383317	UP
DPYS	-1.09820196341462	6.35091475409836	-4.52978274729429	2.78165916274397e-05	0.000185336627085603	2.06680093046716	DOWN
WDR49	-1.34530060975609	7.08408655737705	-4.52014584704408	2.87822954004853e-05	0.000190960523075828	2.03410503074187	DOWN
THBS2	1.06506214634147	5.10476344262295	4.49790411405922	3.11373835119381e-05	0.000203922113481672	1.95877489852044	UP
ADH6	-1.02117593902438	5.89982934426229	-4.48363635942456	3.27457857581304e-05	0.000212921581341458	1.91054876872865	DOWN
SBSPON	-1.1320263414634	12.4720098360656	-4.47981894986673	3.31896518659867e-05	0.00021499823245521	1.897658569482	DOWN
TNC	1.39971735365855	7.51368213114754	4.43117843413095	3.93839767376976e-05	0.000248415368246909	1.73389797877963	UP
TYRO3	-1.22290170731705	11.1528696721311	-4.40871569970358	4.26109365933459e-05	0.000264233707349043	1.65857738618488	DOWN
ANGPTL3	-1.57160293902438	7.16283721311475	-4.4042348253024	4.32847114707587e-05	0.000267643024382386	1.64357578874822	DOWN
SVEP1	1.15714319512196	4.49481098360656	4.39757209131017	4.43057418378394e-05	0.00027288165532792	1.62128395613595	UP
NAT8B	-1.64005865853657	11.2701104918033	-4.38981073870138	4.55246486575271e-05	0.000278403216117384	1.59533827119072	DOWN
RGS4	1.06390864634147	4.66234163934426	4.36889923997495	4.89731064373814e-05	0.000296240121952216	1.52555015316207	UP
KDR	-1.17933499999998	12.8213972131148	-4.3677869595856	4.91634651645475e-05	0.000297079441354701	1.52184295736781	DOWN
KL	-1.00160507317072	10.7507980327869	-4.35450000093885	5.14937191434558e-05	0.000308890770964738	1.47759583129952	DOWN
CDH11	1.01454079268294	6.92219196721311	4.34498622543883	5.3227739350294e-05	0.00031818728230515	1.44595695783496	UP
APOM	-1.83320826132403	9.88289519906323	-4.33134385522439	5.58134984195191e-05	0.000331236810207936	1.40065120574416	DOWN
FBLN5	1.60367306097563	8.4646531147541	4.32424641115903	5.72065244424646e-05	0.000338109745763643	1.37711042335388	UP
HPGD	-1.57855878048779	8.57611147540984	-4.3233309287171	5.73886452083612e-05	0.000338954139106839	1.37407543041923	DOWN
MNDA	-1.1931352804878	7.6562631147541	-4.28184170542723	6.62593195937579e-05	0.000382964675162048	1.23688768378416	DOWN
MT1G	-1.21161853658534	17.702993442623	-4.25302407429817	7.31884151195488e-05	0.00041455032112647	1.14201460852298	DOWN
DAO	-1.33659173170731	7.09375606557377	-4.22557807198565	8.04372658376763e-05	0.000448258012590084	1.05197785519654	DOWN
GPR34	1.24171368292684	5.28422344262295	4.20525632014013	8.62475576370309e-05	0.000477249381733907	0.985515995184179	UP
OLFML2B	1.15585234146342	5.41720836065574	4.18126274811116	9.36314376549124e-05	0.00051090519061622	0.907270948344165	UP
MT1H	-1.53139353658533	16.901037704918	-4.17625801118313	9.52469278850363e-05	0.000517920165168317	0.890981061595398	DOWN
DEFB1	-1.61279902439022	16.3154475409836	-4.16967059133339	9.74144365261173e-05	0.000527712458847568	0.869556090761549	DOWN
COL14A1	1.16534745121952	5.66679081967213	4.15496151203206	0.000102427808698224	0.00054969802865703	0.821783617122395	UP
KNG1	-2.09016707317071	10.6221236065574	-4.1499574506562	0.000104189552534593	0.000557939092177496	0.805552629889541	DOWN
BHMT2	-1.32466829268292	11.3406491803279	-4.14910801881713	0.000104491499555412	0.000559035996692057	0.802798521740489	DOWN
XPNPEP2	-1.64084112195121	8.78365557377049	-4.12060011986241	0.00011513028506382	0.000605635096878515	0.710549712581763	DOWN
BHMT	-1.78010390243901	11.6372367213115	-4.1069298485459	0.00012059596973753	0.000628263166626587	0.666440292569948	DOWN
PLG	-1.24941873170731	7.15134475409836	-4.10393778719665	0.000121825261875092	0.000634093511929729	0.656796889469947	DOWN
SLC13A3	-1.68789571951218	9.90307721311475	-4.07550863968187	0.000134125278880244	0.000687750465042104	0.565367856243584	DOWN
GK	-1.05824939024389	8.31192262295082	-4.06841388476806	0.000137376921584706	0.000700472227861788	0.542607058025483	DOWN
TMEM178A	-1.0379593414634	8.57967819672131	-4.06226930618412	0.000140254434566591	0.000712829336364044	0.522912763341071	DOWN
SOST	-1.18755048780486	11.9045003278689	-4.06053155157308	0.000141078718880265	0.000715544632911064	0.517346074779099	DOWN
PSAT1	-1.61503686585365	8.85009491803279	-4.05409519489013	0.000144172633797764	0.000727604145437574	0.496739812183175	DOWN
FMO3	1.23690247560977	5.84590918032787	4.03721128963003	0.000152602799883512	0.000764483747348353	0.442774152909696	UP
VSIG4	1.2643568292683	5.42340360655738	4.03610554273201	0.000153171179850171	0.000766743848119554	0.43924438217573	UP
POSTN	1.22247095121954	11.7894118032787	4.01460780344331	0.000164635742235682	0.000815154606768987	0.370729793899406	UP
SLC2A2	-1.12628169512194	6.69899049180328	-4.00540047268998	0.000169794972118787	0.000835429962533176	0.341450095997081	DOWN
COL3A1	1.17946485365855	6.10166606557377	4.00045233553143	0.000172631603235172	0.000846766784032852	0.325730897259019	UP
ACSM2B	-1.75191085365851	12.023591147541	-3.99734451467515	0.000174436514612641	0.000853646530847353	0.31586376169863	DOWN
ACSM2A	-1.62247851219511	10.6372806557377	-3.99485175216216	0.00017589734641198	0.000859334419387525	0.307952615397033	DOWN
CDH6	1.61203878048782	8.31585147540984	3.98632638616841	0.000180983054908964	0.000877724616197084	0.280917809978643	UP
KCNJ15	-1.26236552439023	8.92262131147541	-3.97806054969056	0.00018604897002116	0.000899011111434088	0.254738128546077	DOWN
CCL2	1.49153241463416	13.2689363934426	3.97157862719977	0.000190116808962903	0.00091584861667764	0.234230682656417	UP
CYP4A22	-1.48697778048779	6.20843491803279	-3.9688278038123	0.000191868893093608	0.000922327838594804	0.225533563935486	DOWN
C7	1.97496168292684	10.3501542622951	3.95685708541073	0.000199676060166656	0.000951809428395845	0.187727563497526	UP
ABI3BP	1.32133970731708	8.70804557377049	3.94676770491702	0.000206492837776529	0.000978094160285424	0.155915324846527	UP
SERPINF1	1.25224206097562	5.48956639344262	3.94425841968861	0.000208222662753785	0.000984128458061811	0.148010868444004	UP
VCAN	2.09564017073172	7.81784803278688	3.8963507310176	0.000244049393425299	0.00112148760081395	-0.00233060332146273	UP
MS4A6A	1.40204418292684	6.27063606557377	3.89298104085051	0.000246780890543051	0.00113318425410223	-0.0128640116055356	UP
CCL11	1.22314014634147	5.40811459016393	3.85759946734333	0.000277292632374049	0.00125329593328967	-0.123133854908595	UP
TMEM174	-1.9351412317073	9.35633180327869	-3.85504510028564	0.000279630311845466	0.00126221000668353	-0.131071294909862	DOWN
NKG7	-1.02339964634146	9.57766672131148	-3.81324269214024	0.000320681974122944	0.00141786423274533	-0.260514399906611	DOWN
CALB1	-1.4161349512195	7.11791459016393	-3.79907118538834	0.000335866657564203	0.0014751823947441	-0.30420161633494	DOWN
SLC7A9	-1.34140239024389	7.65446967213115	-3.79729009708911	0.00033782313780209	0.00148151487807062	-0.309685213221041	DOWN
C3	1.96427290243903	6.46047	3.77783754220858	0.000359914746149846	0.00156331178722531	-0.369472555205422	UP
CHI3L1	-1.37094170731706	12.3299873770492	-3.7709956098204	0.000368008855580789	0.00159405892547786	-0.390456191126426	DOWN
KLK7	-1.04147390243901	11.8260129508197	-3.77081358406162	0.00036822655755385	0.00159460196814318	-0.391014128004284	DOWN
UGT2B7	-1.64544902439023	12.7193624590164	-3.76651557761394	0.000373402934890675	0.0016118949153586	-0.404183337002367	DOWN
PDZK1	-1.12259743902437	12.382822295082	-3.7383416537858	0.000409100229071177	0.00173804697566033	-0.490278117639629	DOWN
CCL19	1.79015506097562	6.52557147540984	3.71894089932179	0.00043555584465029	0.00183151922013891	-0.549329146665357	UP
C1QC	1.56625321951221	7.66155557377049	3.71168506036878	0.000445864380687603	0.00186706588539922	-0.571364648445581	UP
CYP4A11	-1.92618959756096	9.04521147540984	-3.71086990046814	0.000447036965451022	0.00187114115204536	-0.573838547296402	DOWN
NAT8	-1.56195082926828	10.1567181967213	-3.69536889355761	0.000469903814178569	0.00195406666767731	-0.620816919884954	DOWN
CPA3	1.17104262195123	4.30320672131148	3.68401799535824	0.000487352951310952	0.00201643159298997	-0.655139028806065	UP
MMP7	2.29477834146343	10.47772	3.67836396888285	0.00049627388113346	0.00204598947891498	-0.672210393490779	UP
CD248	1.03241146341465	11.8605459016393	3.65342974751782	0.000537509239771579	0.00218213083470972	-0.747296382747829	UP
TMEM207	-1.01340859756097	4.95233901639344	-3.65222173525535	0.000539587866728491	0.00218812436514718	-0.750925890720234	DOWN
CCL18	1.97756442682928	4.59037114754098	3.61941557259685	0.000599060720314816	0.00239874301874261	-0.849199215341652	UP
CFH	1.14304746341465	11.5148818032787	3.61933684434835	0.000599210689574535	0.00239878734560784	-0.849434367451594	UP
PLVAP	1.05620090243903	5.32818852459016	3.60091928548835	0.00063529524838811	0.00252161547682433	-0.904354890152169	UP
AOX1	-1.02170279268291	8.1681862295082	-3.55243009662591	0.000740461705985093	0.00287043179851011	-1.04807854530435	DOWN
LYVE1	1.41655423170733	6.38648672131148	3.52355647438384	0.000810744521109732	0.00310524681294413	-1.13305567211749	UP
FOXQ1	-1.16133679268292	6.12636786885246	-3.48900455921604	0.000903189140245093	0.00340495010959021	-1.23414290198148	DOWN
SLC22A8	-1.44174969512193	9.59131262295082	-3.47270474289792	0.000950195331906772	0.00355962546247938	-1.28160107769663	DOWN
AGXT2	-1.47193191463413	9.20530721311475	-3.47256403019566	0.000950611055753692	0.00356041052545354	-1.28201012915516	DOWN
SLC47A1	-1.1225165609756	8.2272806557377	-3.46348621639076	0.000977798402232956	0.00364720915908491	-1.3083759308462	DOWN
ITGB6	1.16129740243904	5.4370806557377	3.46271741591823	0.000980134469211273	0.00365434418896345	-1.31060673454014	UP
SFRP4	1.00095259756099	4.68789491803279	3.45493012462754	0.0010040971069581	0.00372919506175621	-1.3331841958657	UP
ATP6V0D2	-1.01729285365853	6.30855278688525	-3.44480662919544	0.00103607986352894	0.00382740090762456	-1.362484024246	DOWN
COLEC12	1.63755447560977	6.66143786885246	3.42549937331149	0.00109977187383892	0.00403078528463458	-1.41820362340035	UP
SLC4A4	-1.40450542682925	9.6818206557377	-3.38044482341684	0.00126312643250465	0.0045398945867545	-1.54740387119769	DOWN
FMO4	-1.02464139024389	8.23864360655738	-3.35987746226757	0.00134509782311114	0.00478867025461335	-1.60599630228915	DOWN
TMEM52B	-1.45176551219511	9.10718918032787	-3.35715143237753	0.00135633241504469	0.00482468811695609	-1.61374387281263	DOWN
SST	-1.15021985365852	7.03398540983607	-3.34685425581011	0.00139957452962112	0.00494388466487148	-1.64297026153496	DOWN
DAPL1	1.10343886585367	9.02048213114754	3.2859653562013	0.00168308281163786	0.00576379935692759	-1.81452271055721	UP
UMOD	-1.85502036585365	9.93878803278688	-3.28181063399581	0.00170428083387891	0.00582809864561803	-1.82614880570767	DOWN
SLC5A12	-1.63782006097559	11.2295226229508	-3.25562143079978	0.00184380148622786	0.00621558689579449	-1.89919700493882	DOWN
CLDN8	-1.03870651219511	5.63609	-3.24278762682887	0.00191603297514852	0.00642015714907162	-1.93484385931443	DOWN
FMO1	-1.31171893902438	9.24322934426229	-3.1945306064909	0.00221215096705219	0.00723831890886536	-2.06799135572329	DOWN
MS4A4A	1.01685810975611	5.51288950819672	3.17790961462662	0.00232372899835923	0.0075306436107457	-2.11352268610725	UP
EXPH5	-1.06463682926828	11.3531644262295	-3.17706377385215	0.00232954605292327	0.00754402543109438	-2.11583524442844	DOWN
SLC22A6	-1.30620231707316	9.47011573770492	-3.14528300630183	0.00255827278027948	0.00816306192062819	-2.20240565153902	DOWN
SLC17A1	-1.19716425609755	9.1424931147541	-3.0779172883693	0.00311439129649049	0.00962346353379688	-2.38383109408716	DOWN
KLK1	-1.02620439024389	5.45317606557377	-3.05329643126255	0.00334443381236575	0.0101965238555742	-2.44942514688946	DOWN
HSD11B2	-1.00048370731706	5.65121573770492	-3.0222084119159	0.00365755613505239	0.0109777536413547	-2.53169655335759	DOWN
CLDN1	1.05173417073172	7.86270229508197	2.92057166611585	0.00488204016593402	0.0140147662343219	-2.79630027776506	UP
CUBN	-1.46773413414632	11.6185296721311	-2.91366193457157	0.00497775735623238	0.0142539992608412	-2.81404311267423	DOWN
NELL1	1.4681447195122	8.20653229508197	2.8850932204838	0.00539224879596881	0.0152462568281567	-2.88706499736459	UP
IGF1	-1.51238718292682	9.34377196721312	-2.86363756209595	0.0057242858198634	0.0160016860001685	-2.94154711866158	DOWN
ATP6V1G3	-1.2508792804878	6.20261557377049	-2.85744760685673	0.00582353205400579	0.0162265889920426	-2.95720771054504	DOWN
APOC1	1.57167806097562	7.60394327868852	2.80407782404362	0.00674750418767641	0.0183775930656667	-3.09115732941567	UP
SLC27A2	-1.08478529268291	8.18486901639344	-2.80113893001813	0.00680211073570601	0.0184850436515567	-3.09847714632697	DOWN
ANPEP	-1.08971085365852	12.6878363934426	-2.80050358837009	0.00681396914953533	0.0185085321189801	-3.10005879599496	DOWN
OR51E1	1.04568670731708	4.81429360655738	2.78231140284612	0.00716169965392409	0.0193314399848811	-3.14522984764484	UP
DEFA1B	-2.63244386585365	7.76531765027322	-2.76879033431244	0.00743063661318367	0.0199482503201744	-3.17865510115814	DOWN
SLC34A1	-1.16213976829267	9.18453016393443	-2.72585686246263	0.00834728119086588	0.0219651906393804	-3.28395130464035	DOWN
SLC13A1	-1.13653739024389	9.11586081967213	-2.65832575140672	0.010000497286476	0.0256130191513333	-3.44696342316689	DOWN
ACE2	-1.01184496341462	7.77040098360656	-2.63506179748775	0.0106358965977454	0.026948640587304	-3.50237193104017	DOWN
SLC17A3	-1.02148181707316	8.44796475409836	-2.60416490677772	0.011536621758251	0.0288540851216503	-3.57536130276372	DOWN
PLCG2	-1.19762418292682	8.02199098360656	-2.56543205571989	0.0127635390977581	0.0314054216797808	-3.66588939478634	DOWN
