# Supplementary material for: The cuproptosis-related gene ITGB6 and LTBP1 may be associated with diabetic kidney disease progression and immune cell infiltration
Source: PeerJ. 2025 Nov 11;13:e20346. doi: 10.7717/peerj.20346 (PMC12617370; doi:10.7717/peerj.20346)
Supplement: Supplemental Information 3 [file peerj-13-20346-s003.zip › supplementary file/01_DEGs/01.GSE30122_DEG_all.csv]

	logFC	AveExpr	t	P.Value	adj.P.Val	B	change
LOX	-2.22457319311538	-0.0270196880190476	-14.0603650112997	3.68519187444106e-16	4.1353090615351e-12	26.6276961868269	DOWN
ARHGAP19	-2.39922408272436	-0.1909690195	-13.7293963957775	7.59943674040985e-16	4.1353090615351e-12	25.933633918008	DOWN
CA10	-2.61967173189316	-0.2425706598	-13.6345337595771	9.37215923895543e-16	4.1353090615351e-12	25.7322729531684	DOWN
ANXA2	-1.15259389271154	-0.132661852985714	-13.2000661433189	2.48026196337985e-15	8.20780690231478e-12	24.7959787624503	DOWN
NPHS1	-3.1845951184188	-0.176590880285714	-13.0870559570539	3.20603222113784e-15	8.48764970224031e-12	24.5486043350031	DOWN
PARVA	-1.23265100600285	0.000224487866666595	-12.9824437491181	4.07123687856222e-15	8.71200081164676e-12	24.3181844045276	DOWN
PRKAR2B	-3.1984748040171	-0.377286001142857	-12.9285195993951	4.60708662699458e-15	8.71200081164676e-12	24.1988714186994	DOWN
ZNF185	-2.4023514415812	-0.155528860857143	-12.7716441130508	6.6144011218731e-15	1.09443534562793e-11	23.8496699956776	DOWN
PLCE1	-2.38823427166809	-0.219572920771428	-12.6950365641676	7.90037376172242e-15	1.161969416488e-11	23.6780028239583	DOWN
MPP5	-1.70256999811111	-0.0940207768	-12.5934228922969	1.00105176804848e-14	1.32509222536577e-11	23.4491387549631	DOWN
ZNF415	-1.71342035211111	-0.000843863828571435	-12.5193326293866	1.19057057665157e-14	1.43268933846698e-11	23.2814269133225	DOWN
FYN	-1.90977816908974	0.0922244308476188	-12.4510670382378	1.39761244112683e-14	1.54168299026632e-11	23.1262712266379	DOWN
ARHGEF10	-0.925868735051283	0.0190635520142857	-12.3850772962021	1.63278219249282e-14	1.66254906784827e-11	22.9757130207886	NOT
FERMT2	-1.13216317185755	0.0234300010571429	-12.1270772282285	3.01434834432862e-14	2.85006635956271e-11	22.3816146673907	DOWN
RABL3	-1.13875983734615	-0.0917578308285714	-12.038977675534	3.72325855631257e-14	3.2856515673273e-11	22.1767423434158	DOWN
TCF7L1	-2.34421815850427	0.00832981457142857	-11.9871499306985	4.21774242186606e-14	3.35072899532924e-11	22.0557390635817	DOWN
TGFBR3	-2.3562634275	0.0221595175714286	-11.9788191179797	4.30327059912345e-14	3.35072899532924e-11	22.0362557227808	DOWN
LGALS8	-1.67840602203561	0.0526725063428571	-11.8856748666598	5.38929775983924e-14	3.96322969149956e-11	21.8177905192095	DOWN
B3GALT2	-2.7891303338953	0.0846899311714286	-11.4844526637367	1.43842250772552e-13	9.97803401393004e-11	20.8634759830401	DOWN
TJP1	-1.45919702283333	-0.0501094455857143	-11.4651947982785	1.50859038949302e-13	9.97803401393004e-11	20.8171256051998	DOWN
CCDC91	-2.06835816794872	0.00771850571428571	-11.4457527206832	1.58297736868271e-13	9.97803401393004e-11	20.7702809398056	DOWN
TRAM2	-1.94516161871581	0.221556454085714	-11.3873869004788	1.82958303196305e-13	1.10082684518613e-10	20.6293438910676	DOWN
KLF7	-2.13874422338462	0.0555590230857143	-11.3525550137478	1.99510509245262e-13	1.14822635255632e-10	20.5450144815635	DOWN
DPP6	-3.05431533425214	-0.156398781857143	-11.251605018944	2.56658696289694e-13	1.41557965116112e-10	20.2996788286664	DOWN
WBP5	-1.14822623636752	0.0866214468571429	-11.1161465291065	3.60600394095912e-13	1.90930696665904e-10	19.9682960212779	DOWN
CERS6	-1.80984801789103	0.170045394242857	-11.0930827069123	3.82182465409252e-13	1.94574972870087e-10	19.9116234391808	DOWN
LOC728392	-2.12874937952992	-0.0586992802857143	-11.0442927185123	4.32286349865453e-13	2.11932385672926e-10	19.7914964673017	DOWN
CORO2B	-2.23199970012821	0.117354423428571	-10.9984544958841	4.85463293204515e-13	2.29502771862435e-10	19.6783400361032	DOWN
F5	-2.2471484305641	0.0921860443714286	-10.9729601958768	5.1788126284142e-13	2.3560685134475e-10	19.615280036136	DOWN
LRRC2	-3.46572929280769	-0.413222839628571	-10.9609033433835	5.33973373146673e-13	2.3560685134475e-10	19.5854264283977	DOWN
SEMA5A	-2.25801551845299	0.120998834342857	-10.8948766526628	6.31597227499065e-13	2.69692016142101e-10	19.4215858554718	DOWN
MAGI2	-2.98446104720299	0.0990314592714286	-10.8261500030979	7.52665437333415e-13	3.11344762311951e-10	19.2504092319398	DOWN
SGCE	-1.36806815999145	-0.00258866765714286	-10.7196254106548	9.88950632570999e-13	3.96689076464918e-10	18.9838052804652	DOWN
DPYSL3	-1.53634396751709	0.0625223846	-10.6918106558892	1.06228309977274e-12	4.13571805637994e-10	18.9139346644665	DOWN
C1orf21	-2.23111679501282	0.150037081057143	-10.602264202545	1.33828481634408e-12	5.06139317541332e-10	18.6882695779622	DOWN
SLC31A2	-1.42928464241026	0.00931579245714286	-10.5576526051531	1.50207060860667e-12	5.52303017947956e-10	18.5754314792153	DOWN
DACH1	-2.45457398090812	0.2446812655	-10.5191025590505	1.66000600711676e-12	5.80326229835567e-10	18.477703854599	DOWN
BTG3	-1.16943017924929	-0.0170507124571431	-10.5164990704843	1.67126385551928e-12	5.80326229835567e-10	18.4710963941817	DOWN
SYNPO	-2.60757246782051	-0.209776413428571	-10.5077189034758	1.70980758204934e-12	5.80326229835567e-10	18.4488060819511	DOWN
TNS3	-1.12480498391026	0.0914168232857143	-10.4894941827162	1.79272992800632e-12	5.85374338559625e-10	18.4025047876708	DOWN
KLK6	-2.7173756441453	0.00714873485714284	-10.4851432059015	1.81312592588537e-12	5.85374338559625e-10	18.3914440159698	DOWN
PNMA2	-1.00492738654701	-0.0261123601285714	-10.4670079049935	1.90071838349653e-12	5.99043077198655e-10	18.3453134653002	DOWN
USP46	-1.37120435981766	0.0241882082666668	-10.4574242696638	1.94873669351164e-12	5.99893665395665e-10	18.3209173387148	DOWN
SSBP2	-1.00327456861752	0.0680176266	-10.4213699718284	2.14073625269575e-12	6.44021040384855e-10	18.2290237747758	DOWN
SULF1	-2.22381400418519	0.116017135542857	-10.4050448455999	2.2339107779697e-12	6.57117265955219e-10	18.1873559646014	DOWN
TACC2	-1.46649559629487	0.00775285434285715	-10.3809428025162	2.37908684711992e-12	6.76132098766178e-10	18.1257712515017	DOWN
TNNT2	-3.50268614940171	-0.0444920802857143	-10.3774815894207	2.40071078356201e-12	6.76132098766178e-10	18.1169206879232	DOWN
C2orf68	-1.21891100902778	0.0991755567857143	-10.2343621986941	3.4947706736811e-12	9.54700830713348e-10	17.7495051162431	DOWN
CAPN2	-0.848426061023505	0.0235578807285714	-10.2301168515306	3.53405913008643e-12	9.54700830713348e-10	17.7385632592277	NOT
CHI3L1	-2.81479444557835	-0.0559065280571429	-10.1800298274423	4.0330373570634e-12	1.06770630990897e-09	17.6092822039105	DOWN
FBXL7	-1.75042827036325	0.176832508142857	-10.1620940952475	4.2286953300855e-12	1.09755372714396e-09	17.5629035211476	DOWN
PDPN	-1.27280276130484	0.0018471096095238	-10.1484826918552	4.3836136267613e-12	1.11588256879691e-09	17.5276771533594	DOWN
GLT8D1	-1.01038874443162	-0.00572834191428571	-10.1169351169813	4.76528896293481e-12	1.16825050412817e-09	17.4459335546748	DOWN
ZDHHC6	-2.33902016450427	-0.1960034024	-10.1168908393257	4.76584779201641e-12	1.16825050412817e-09	17.4458187293414	DOWN
ERCC5	-0.812109329106838	-0.0503441663142857	-10.0954490242862	5.04446458332128e-12	1.21406504889861e-09	17.3901818339376	NOT
CXADR	-1.89322117564103	0.16806935	-10.049196510078	5.70335701518394e-12	1.3481310144641e-09	17.2699504897259	DOWN
GJA1	-1.99101871215812	0.057817023	-10.0289528557625	6.01871375706174e-12	1.3874351277448e-09	17.2172351706971	DOWN
FRY	-1.80412008571083	-0.0597541749428574	-10.0247928374932	6.0856880421542e-12	1.3874351277448e-09	17.2063953099656	DOWN
CTDSPL	-0.828477371390599	0.0229063699885714	-10.0187651344709	6.18408042131472e-12	1.3874351277448e-09	17.1906845440685	NOT
HMCES	-0.769628189314103	0.0254449779428571	-9.9694317040696	7.05278913745868e-12	1.55596283020901e-09	17.0619123391802	NOT
NEBL	-1.77137267185983	-0.132394143691429	-9.96214081825628	7.19132962796224e-12	1.56051852926781e-09	17.0428529161414	DOWN
GALC	-0.928827847946581	0.0670902024428571	-9.94931661038315	7.44177492707365e-12	1.58881894693022e-09	17.0093108274185	NOT
ST3GAL6	-1.28965850906303	-0.101301886057143	-9.93766494603977	7.67701875770961e-12	1.61302694120321e-09	16.9788159220844	DOWN
ARMCX1	-1.0918575151453	0.0539790018857143	-9.92637822497194	7.91211653125903e-12	1.63644822694181e-09	16.949258327098	DOWN
ARHGEF3	-1.82643422289316	-0.111488589342857	-9.91461277965691	8.16499786194446e-12	1.66277041074706e-09	16.9184283832877	DOWN
ANXA2P2	-1.31225068726923	-0.109931233742857	-9.88247906362279	8.89843159521776e-12	1.78467483372572e-09	16.8341287552328	DOWN
ARRB1	-1.29289715622436	0.0159168165642857	-9.82371596834258	1.04179078086345e-11	2.04402958600513e-09	16.6796023092501	DOWN
LOC100996724	-1.09904487799512	0.0964062862408162	-9.82077993642696	1.05004163970952e-11	2.04402958600513e-09	16.671869121935	DOWN
NEK7	-1.33750688832051	-0.0282454370571429	-9.78986290553997	1.14107131345779e-11	2.16380602621723e-09	16.5903651752899	DOWN
KBTBD11	-1.57830332049573	0.00898129411428571	-9.78882417964494	1.14426548187056e-11	2.16380602621723e-09	16.5876245918211	DOWN
BMP7	-1.04933387742415	0.0381946183642857	-9.77697887744349	1.18134107096197e-11	2.20245236004558e-09	16.5563613710611	DOWN
TCF21	-2.55782071034188	-0.224453766285714	-9.76419564839073	1.22272633545309e-11	2.24794840311008e-09	16.5226010886752	DOWN
NDN	-1.44179401333333	-0.088117652	-9.72808472877189	1.34778990147956e-11	2.44393081176507e-09	16.4271117295598	DOWN
H2AFJ	-2.19570955222222	0.0823198822857143	-9.61927169169935	1.80929547790164e-11	3.23643841094378e-09	16.1382940878264	DOWN
MCM6	-1.90077171159829	-0.0311217715428571	-9.59535861393934	1.93065229939207e-11	3.40747259827372e-09	16.0746057784592	DOWN
SQRDL	-1.03005993851709	0.0227272273428571	-9.57812877140451	2.02319999687138e-11	3.52382873139296e-09	16.0286687440002	DOWN
FANCL	-1.70467573819658	0.0817801994857143	-9.55482586902769	2.1555974793495e-11	3.705668030409e-09	15.9664757525706	DOWN
ANKRD28	-1.3628449550641	0.0807476891428571	-9.53348827183367	2.28455525079961e-11	3.87700741728647e-09	15.909463083459	DOWN
MAPK13	0.814592068369659	0.0441146913857143	9.51142200400389	2.42618763922999e-11	4.06524630132752e-09	15.8504382854039	NOT
ARHGEF12	-1.07634889873184	0.142289059657143	-9.44049770121096	2.94491253155751e-11	4.81380439995993e-09	15.6602756773905	DOWN
CDC42EP3	-1.80275067616524	-0.0189327187904763	-9.44040389005201	2.94566862881888e-11	4.81380439995993e-09	15.6600236984669	DOWN
ERP44	-0.918946917475784	0.046840657257143	-9.40199007982514	3.27248882454253e-11	5.27153491903047e-09	15.5567431465889	NOT
PVRL2	-1.47399875388889	0.150990664	-9.39833894403151	3.30541208944269e-11	5.27153491903047e-09	15.5469161965248	DOWN
POGLUT1	-1.17964579389744	0.0803738473714286	-9.37486301385804	3.52530319102238e-11	5.54045524982857e-09	15.4836882056416	DOWN
SRGAP2	-2.54779495068376	-0.0963933445714286	-9.36809350180105	3.59143397211726e-11	5.54045524982857e-09	15.465441968069	DOWN
ZNF211	-1.19273929705128	0.0935234497142857	-9.36726631386374	3.59960075156952e-11	5.54045524982857e-09	15.4632119786644	DOWN
CRYZL1	-1.04775082797009	0.0425383027142857	-9.35751009488935	3.6973607243725e-11	5.56615548664008e-09	15.4369035307867	DOWN
TSPYL4	-1.06975584240171	0.0526024930857143	-9.35721120065821	3.70039799670867e-11	5.56615548664008e-09	15.4360973350317	DOWN
VEGFA	-1.8082708162735	0.23132422845	-9.30981427901664	4.21562022655646e-11	6.26990617291324e-09	15.3081030446841	DOWN
NRIP2	-2.09208347384615	0.080177822	-9.24656012904027	5.01892682484135e-11	7.38172604226944e-09	15.1368157421474	DOWN
B3GNT1	-1.41018190440171	0.0442700248571429	-9.23025896638146	5.25010954782498e-11	7.59552975831806e-09	15.0925864239136	DOWN
THSD7A	-2.88828329303846	0.332951454828571	-9.22826944707717	5.27905671802721e-11	7.59552975831806e-09	15.0871858992799	DOWN
SYBU	-1.08414590741453	-0.00714024099999999	-9.21724509799494	5.44242603124675e-11	7.68860092398254e-09	15.0572508375603	DOWN
GPRC5A	-2.16080294978205	0.201325743885714	-9.21608514806965	5.45991151208248e-11	7.68860092398254e-09	15.0541002113338	DOWN
SYNJ2	-0.710303560064103	0.0929606838571428	-9.2098426584081	5.55499862324008e-11	7.74015966061357e-09	15.0371414287539	NOT
RAI14	-1.32202382044444	-0.0539839064	-9.19043777571473	5.8614702351721e-11	8.08211265655969e-09	14.9843914861792	DOWN
LEPREL1	-1.72820739116239	0.241395267085714	-9.15660045625158	6.4376231067277e-11	8.785032686985e-09	14.8922882899933	DOWN
CD200	-1.46396835965171	0.0107424273285714	-9.14312603973847	6.68279344310213e-11	8.98635633784585e-09	14.8555692025493	DOWN
EFEMP1	-1.2597893816688	0.159783906557143	-9.14107543718707	6.72092828772939e-11	8.98635633784585e-09	14.8499789915479	DOWN
ZNF274	-1.12569374635897	0.101941843485714	-9.11539511103389	7.21766820742314e-11	9.45347213923533e-09	14.7799236649004	DOWN
MAFB	-2.10815523534188	-0.102681456285714	-9.1140164551158	7.24536812231919e-11	9.45347213923533e-09	14.7761602428496	DOWN
SDC2	-1.0510144460812	0.082141481295238	-9.11207609509093	7.28453696609506e-11	9.45347213923533e-09	14.7708630663021	DOWN
GGT5	0.838799971683761	0.109837257828571	9.08231479999955	7.91301535066440e-11	1.01693771064801e-08	14.6895521726176	NOT
DQ597730	-0.95620734875641	0.125503755742857	-9.0554443917598	8.52772337884348e-11	1.08539879197838e-08	14.6160385688066	NOT
ZFPM2	-1.64228007246154	0.1376608024	-9.04729438505023	8.72360107890523e-11	1.09975530934732e-08	14.5937224175659	DOWN
NTNG1	-2.09862123782051	0.07672812	-9.02524179809739	9.2768603725519e-11	1.15846981841009e-08	14.5332945282682	DOWN
FOXC1	-1.87100991088889	-0.103252804228571	-9.02063352142532	9.39690715670547e-11	1.1624940190029e-08	14.5206589416178	DOWN
ADRA2A	0.984921959619658	0.0608166260285714	8.98828199334271	1.02853410497792e-10	1.26062092107341e-08	14.4318743692449	NOT
CCSER2	-0.969765992514958	0.0704965158285714	-8.96280285285679	1.1044819693679e-10	1.34128695674522e-08	14.3618531797156	NOT
BCAR3	-1.6424883698718	0.131440374285714	-8.93148611552113	1.20569134414244e-10	1.4508851202194e-08	14.2756724527506	DOWN
SPOCK2	-1.80039248724359	0.119863082428571	-8.91088426055395	1.27736474702226e-10	1.52328623030033e-08	14.2189080049464	DOWN
APBB2	-0.951543895793651	0.083608551367347	-8.90558732307341	1.29648256647414e-10	1.53228033325163e-08	14.2043043408727	NOT
MXRA8	-2.1135878308547	0.196314839428571	-8.87880036115518	1.39771018894199e-10	1.63114537045224e-08	14.1303965324824	DOWN
GTF2A2	-1.3450235475	0.106033539571429	-8.87700412809175	1.40477881870178e-10	1.63114537045224e-08	14.1254372035468	DOWN
GULP1	-0.938760555496795	0.06926264325	-8.86160809359511	1.46687572312414e-10	1.68843773452124e-08	14.0829121158144	NOT
HTRA1	-2.01094447895727	-0.154120231028571	-8.85504048636813	1.49420669630833e-10	1.70507017577874e-08	14.0647624667332	DOWN
UBAP2	-1.12581007429701	-0.0226747090857143	-8.80915988205209	1.70013967460003e-10	1.92348280963082e-08	13.9378146728286	DOWN
MGAT5	-1.35343503751923	-0.00173926248571428	-8.7854357435749	1.81770925213186e-10	2.03906926868385e-08	13.8720649940951	DOWN
SEMA3G	-2.85396423470086	-0.0718292805714286	-8.76890078267254	1.904505720846e-10	2.11848254007046e-08	13.8261965877064	DOWN
STON1	-1.7873618098718	0.185466754	-8.75908110315759	1.95803252561792e-10	2.15987304513371e-08	13.7989398580687	DOWN
GAS1	-1.08961370635043	0.0256358578285714	-8.73244665150234	2.11103989848657e-10	2.30940786250138e-08	13.7249474602627	DOWN
CITED2	-1.19842437455769	0.132193336814286	-8.71256800549507	2.23310713509155e-10	2.40776668722889e-08	13.6696637874353	DOWN
PJA1	-1.15687324908974	0.0586648248	-8.71190029929849	2.23732947442135e-10	2.40776668722889e-08	13.6678059780414	DOWN
MME	-1.58383370090385	-0.0493459971857143	-8.69972768761356	2.31574199098103e-10	2.45149369792697e-08	13.6339271924072	DOWN
WT1-AS	-1.95744006884188	-0.00605832425714285	-8.69835942161852	2.32472870420873e-10	2.45149369792697e-08	13.6301178517912	DOWN
FAM65A	-2.38758408782051	0.173366347142857	-8.69702590903913	2.33352123546724e-10	2.45149369792697e-08	13.6264050364699	DOWN
MYO1E	-1.3676690164359	0.0893931522571429	-8.68952817930121	2.38359013197718e-10	2.48437658086472e-08	13.6055253448061	DOWN
F2R	-2.12627392171795	0.162086347085714	-8.67691281393126	2.47030900999387e-10	2.5281636945744e-08	13.5703778418352	DOWN
MYO1B	-1.08410293701852	0.126038410171429	-8.67532516459979	2.48144726186372e-10	2.5281636945744e-08	13.5659530735933	DOWN
WT1	-1.50410856660898	-0.0595279143285714	-8.67511883146514	2.48289854419183e-10	2.5281636945744e-08	13.5653780008895	DOWN
EXPH5	-1.37992941984758	0.115520064876191	-8.6682373136962	2.53179790248936e-10	2.558275483607e-08	13.5461953578801	DOWN
FAM114A1	-1.50269204636752	-0.0382629142857143	-8.6474547993262	2.68549560440775e-10	2.69302312996556e-08	13.4882262278823	DOWN
IQGAP2	-1.48221156502991	-0.0332141609142857	-8.64355746880905	2.71535684765007e-10	2.70249463100331e-08	13.4773491971904	DOWN
PLA2R1	-2.52180375410257	-0.0101089237142857	-8.64041408888156	2.7396868075112e-10	2.70636076649446e-08	13.4685749549936	DOWN
TAF7	-0.91653997	0.0283085134285714	-8.61301784456978	2.96133359126772e-10	2.90364242574894e-08	13.3920496208888	NOT
CEP112	-0.869944779794872	0.109631920228571	-8.58475083035836	3.2091469583097e-10	3.12349105052541e-08	13.3129923645622	NOT
NFASC	-1.70730052517094	0.115270528571429	-8.57531306823386	3.29649342973915e-10	3.18508638901147e-08	13.2865743390816	DOWN
ZNF423	-1.58243547226496	0.167537322571429	-8.56997553190288	3.34695683799735e-10	3.21041070033122e-08	13.2716286264761	DOWN
MAGEL2	-0.736556679615385	0.0961215305714286	-8.56089757303675	3.43459188442017e-10	3.27076926432156e-08	13.2462010634696	NOT
SERPINE2	1.81458645185898	-0.0308645304285714	8.5016555630984	4.06664220413596e-10	3.82960897029334e-08	13.0800088854777	UP
RASL11B	-2.29625549889744	-0.0282599474857143	-8.50056838517367	4.07928431526299e-10	3.82960897029334e-08	13.0769549115288	DOWN
AMIGO2	-2.38044406264957	-0.088966676	-8.48807890781389	4.22741007672855e-10	3.94072022434196e-08	13.0418603495314	DOWN
AIF1	-1.28638290272436	-0.0738259284285714	-8.46351860282545	4.53481826563027e-10	4.19771953721314e-08	12.9727909653972	DOWN
AKT3	-0.917754933210827	0.0286428450095237	-8.42639121870047	5.04317911077471e-10	4.63587235342533e-08	12.8682379365232	NOT
TSPYL5	-1.27052501580769	0.0729267531714286	-8.37479694237062	5.84721310485336e-10	5.33790068061682e-08	12.7226629137811	DOWN
ANKMY2	-1.10802011252992	-0.0299875672	-8.36248383082144	6.05761290130344e-10	5.49209739551737e-08	12.6878727625467	DOWN
MYO5C	-1.47271054597863	0.000902243885714279	-8.35957174869055	6.10848616805201e-10	5.50054635418398e-08	12.6796420924293	DOWN
SPOCK1	-3.13981767363248	0.131548530571429	-8.35386237330284	6.20948890812365e-10	5.55371653221843e-08	12.6635021834518	DOWN
KLK7	-2.40715242318376	0.221221158285714	-8.3484264210157	6.30722899257791e-10	5.60253097434358e-08	12.6481315201538	DOWN
GRIK2	-1.03597369900641	-0.0452518047142857	-8.34614480400957	6.34871682519859e-10	5.60253097434358e-08	12.6416789608334	DOWN
SEPT11	-1.24486832943447	0.183633368066667	-8.33917719488357	6.47713415878295e-10	5.67800164634503e-08	12.6219701877336	DOWN
FOXD1	-1.46281742105128	0.0366293632571429	-8.2977403396711	7.29719468034042e-10	6.33981489347898e-08	12.5046388524415	DOWN
NES	-3.02490781619658	0.145868428857143	-8.29628297381012	7.32788153435283e-10	6.33981489347898e-08	12.5005084311255	DOWN
CASC3	-0.83465316874359	0.0725631715428571	-8.28887327611731	7.48593952995405e-10	6.43450529597414e-08	12.4795041240574	NOT
ITGB5	-1.15711780169338	0.191260653642857	-8.28237896256529	7.6273129592889e-10	6.51372526723272e-08	12.4610892086702	DOWN
SEPT7	-1.01988291985043	0.158116778	-8.28011340922604	7.67726593771095e-10	6.5143570011205e-08	12.4546639340165	DOWN
NFE2L3	-1.48668817420085	0.284126811628571	-8.26324598552858	8.05975865085295e-10	6.77602019969411e-08	12.4068072489911	DOWN
NAP1L2	-1.12540329561966	0.178085627857143	-8.26203209123391	8.08801988027249e-10	6.77602019969411e-08	12.4033618365284	DOWN
STXBP1	-1.36729678634188	0.149848307028571	-8.25874539991437	8.165044339762e-10	6.79752779405217e-08	12.3940322875785	DOWN
F3	-2.31212249785897	-0.121538769971429	-8.22107576734746	9.10282797470026e-10	7.53088336881921e-08	12.2870113962626	DOWN
RAPGEF3	-0.739375982307692	0.0680870467142857	-8.19387091437767	9.84740285763985e-10	8.09627774078128e-08	12.2096159896088	NOT
UBE2Q1	-0.780610528978633	-0.00306551831428572	-8.17175672836658	1.04979689952549e-09	8.57787750556725e-08	12.1466383179969	NOT
FAM98A	-1.29645108990598	0.117021598057143	-8.16640367846047	1.06618950742491e-09	8.65837454587946e-08	12.1313849853404	DOWN
CTNNBIP1	-1.9395219232906	0.28289242	-8.15866452989846	1.09034905376058e-09	8.80057952721266e-08	12.1093265635826	DOWN
CEBPA	0.710813793764957	0.00144560717142857	8.13525140797027	1.16687242294375e-09	9.36114561364022e-08	12.0425506098467	NOT
CLDN5	-2.036292895	-0.014804718	-8.12391027023918	1.20587533400216e-09	9.61576614228107e-08	12.0101816933168	DOWN
HPS5	-1.95843719897436	0.265323965428571	-8.12145379486948	1.21449597739066e-09	9.62473846943463e-08	12.0031686428627	DOWN
KAT2B	-1.11268669745727	-0.0458243201428571	-8.11945890797973	1.22154269310646e-09	9.62473846943463e-08	11.9974728726215	DOWN
GOLGB1	-0.790130204698718	0.0528743410142857	-8.10972148963209	1.25653859020234e-09	9.84189427130671e-08	11.9696640650242	NOT
TCEAL2	-2.36156624995727	-0.099116654	-8.08997353921448	1.33066517536874e-09	1.03611852507976e-07	11.9132324920795	DOWN
CAND2	-1.71384937830769	0.0987793124571429	-8.06885066319789	1.41486946401873e-09	1.09524135059742e-07	11.8528217367795	DOWN
CEP68	-0.7059513282151	0.0678301386	-8.05251489962243	1.48367898960955e-09	1.14182899915474e-07	11.806066525628	NOT
DCN	-1.83523860421474	0.272885882821429	-8.03908761017519	1.54277115968053e-09	1.18044288096481e-07	11.7676127029087	DOWN
GHR	-1.85224237888889	0.0293753225714286	-8.0212508148108	1.62497612559248e-09	1.23619591807286e-07	11.716498613894	DOWN
TPPP3	-3.11854716059829	0.386306729142857	-8.0165663959873	1.64729213028221e-09	1.24601176734547e-07	11.7030686364941	DOWN
HS3ST3A1	-2.39331246548718	0.0202409467428571	-8.01335746463714	1.66275809441195e-09	1.25056414180289e-07	11.693867352092	DOWN
RFC1	-0.909443370053419	0.126356962357143	-8.00863102497603	1.6858063441445e-09	1.26073551284976e-07	11.6803126212032	NOT
FBXO9	-0.71609123498433	-0.0341020715619048	-7.9904990561677	1.77727038523966e-09	1.321670117383e-07	11.6282891472478	NOT
NXN	-1.1687976140812	-0.0420446677142857	-7.95265969677516	1.98468017285819e-09	1.46766544402927e-07	11.5196016900778	DOWN
LARGE	-0.699271155463675	0.0929169516857143	-7.93081622183385	2.11541091874773e-09	1.55564968508132e-07	11.4567861771347	NOT
NGFRAP1	-0.492216996183761	-0.00921851677142857	-7.9233310728463	2.16218828772248e-09	1.58126444003218e-07	11.435248717344	NOT
RASGRP3	-2.01268743747863	0.194107233714286	-7.89774186197282	2.33016677591476e-09	1.69474822048262e-07	11.3615720203576	DOWN
CD1C	1.15063011801282	0.198738809714286	7.8919336200889	2.37010051993204e-09	1.71437270941751e-07	11.344838704432	UP
CDKN1C	-2.50397356741453	0.344953255357143	-7.88049324633714	2.45079651585026e-09	1.76310834132119e-07	11.3118684715528	DOWN
WRB	-0.869629827371795	0.0108854555714286	-7.87029928384003	2.52504343704831e-09	1.80670270141668e-07	11.2824780663871	NOT
TERF2IP	-0.927078674149573	0.0255746839714286	-7.86115254972492	2.59360076790107e-09	1.84577921315626e-07	11.2560971612728	NOT
SOBP	-1.31664204910256	-0.0443464825714286	-7.8467620860947	2.70529900449573e-09	1.91497555735347e-07	11.214573673098	DOWN
TSPAN2	-2.0151272824359	-0.0556721011428571	-7.83215968298436	2.82362597442042e-09	1.98810303315974e-07	11.172415365898	DOWN
ITGB7	0.847736746367521	-0.0696047758571429	7.81338091135017	2.98353598989905e-09	2.07882195713495e-07	11.1181652364536	NOT
CACNB2	-1.0290347387963	0.161426897666667	-7.81257717451984	2.99058128652077e-09	2.07882195713495e-07	11.1158424564001	DOWN
TENC1	-1.63786758145299	0.170705969714286	-7.81155286753109	2.99958445125614e-09	2.07882195713495e-07	11.1128821319141	DOWN
BCL2L2	-1.05211958949573	0.0324237940857143	-7.79821088269862	3.11939236438009e-09	2.15059357954684e-07	11.0743123626568	DOWN
SIGLEC1	0.459910660826923	0.0173075945285714	7.78649943892355	3.22854710834536e-09	2.21431492607086e-07	11.0404403314818	NOT
TMOD1	-1.30376258778205	0.0795839719238092	-7.77111268097224	3.3778598003998e-09	2.30477990607692e-07	10.9959159523427	DOWN
KANK1	-0.965179912354701	0.0310726172571429	-7.76114860145607	3.47826226177004e-09	2.36111577225897e-07	10.9670694677987	NOT
TTC39A	0.484210799625356	0.00451855425714292	7.75749956758533	3.51578285750069e-09	2.37440906554779e-07	10.9565026717071	NOT
CETN3	-1.28316001662393	0.211315376	-7.75322440155821	3.56026320619754e-09	2.39224386093588e-07	10.9441209178297	DOWN
MIR6872	-1.70103265498718	0.0664068146571429	-7.72147794855505	3.90889370413753e-09	2.60392020985479e-07	10.8521155917711	DOWN
LPL	-2.7131911861453	0.225835014342857	-7.71865352946108	3.94153790115853e-09	2.60392020985479e-07	10.843924861219	DOWN
UPF3B	-0.970008970905983	0.124339958228571	-7.71860965071386	3.94204721591517e-09	2.60392020985479e-07	10.8437976074914	NOT
UGGT2	-1.19929395995726	0.313985113428571	-7.71758349063119	3.95397720163792e-09	2.60392020985479e-07	10.8408215596411	DOWN
PALLD	-1.18744684712108	0.252819075628571	-7.70704557566197	4.07862457707957e-09	2.67271057063377e-07	10.8102532641418	DOWN
NDNF	-3.46352258393162	0.120752653142857	-7.70278020470873	4.13020142356461e-09	2.69317616964161e-07	10.7978769716237	DOWN
MTHFD2L	-0.864017200239316	0.0943495909714286	-7.68678937194809	4.32951028113701e-09	2.80930037212797e-07	10.7514612931324	NOT
UNC50	-0.782693595576923	0.102398708142857	-7.65510090544379	4.75371440381541e-09	3.05167738115074e-07	10.6594017254378	NOT
PPAP2C	0.562836852059829	0.0490209586285714	7.6549625890359	4.75565538097704e-09	3.05167738115074e-07	10.6589996665018	NOT
ELOVL4	-2.38598253830342	0.3661694202	-7.65378532080858	4.77220833948933e-09	3.05167738115074e-07	10.6555774958187	DOWN
PCOLCE	0.740212506974359	0.0186261446285714	7.63133659290352	5.09924785820324e-09	3.2451319182229e-07	10.590294342731	NOT
PDLIM2	-1.60945355173932	0.0232935222285714	-7.62234414019577	5.23653263779301e-09	3.31655418786919e-07	10.5641287659827	DOWN
JAM3	-1.72576281510684	0.304121534857143	-7.61765092197741	5.30966174128409e-09	3.33562396452725e-07	10.5504694762621	DOWN
FAM134B	-1.13506528580556	0.0528402661142857	-7.61718100906381	5.31704054177872e-09	3.33562396452725e-07	10.5491017021575	DOWN
FGF1	-2.28355566175214	-0.171049405	-7.61488885001486	5.35318215218399e-09	3.3424562334179e-07	10.5424295963089	DOWN
MYOZ2	-1.51263267593732	0.261796309209524	-7.59696667836264	5.64447746263923e-09	3.50779099403547e-07	10.4902424626929	DOWN
NR3C2	-1.06367620933333	0.0834641354571429	-7.59154610373825	5.7357007577413e-09	3.5403758421934e-07	10.4744519535626	DOWN
OSBPL9	-0.737092572051282	0.0831267494285714	-7.59068066904558	5.75040270508106e-09	3.5403758421934e-07	10.4719306049463	NOT
ST14	0.760084266494302	0.0436798739428571	7.58748836886517	5.80496377368016e-09	3.55742154963909e-07	10.4626295301963	NOT
EDN1	0.597274250705128	-0.0574121867142857	7.58231434470084	5.89451013235959e-09	3.59565118073935e-07	10.4475523082587	NOT
ZC2HC1A	-1.07959898102564	-0.00573926885714286	-7.57555821942757	6.01354532024486e-09	3.65143575248079e-07	10.427860713231	DOWN
LEF1	0.667199933628206	0.060330012257143	7.55800591574755	6.33429090650006e-09	3.81173906691728e-07	10.3766806636529	NOT
DLC1	-0.58123200814245	0.0711295759428571	-7.55796060830108	6.33514085307699e-09	3.81173906691728e-07	10.3765485132476	NOT
PMEPA1	-1.10991526905983	0.108245251142857	-7.55370190007563	6.41554951297534e-09	3.84265289154998e-07	10.3641260111338	DOWN
ATP10A	-1.55846246266667	0.00444780260000001	-7.54327157770611	6.61687310522834e-09	3.94538510332917e-07	10.3336934233475	DOWN
SEPT2	-0.638627153570513	0.0761211809857143	-7.52751915930938	6.9331064019504e-09	4.11540490774069e-07	10.2877118712461	NOT
FTO	-0.62322636507265	0.0090129308	-7.5202309868309	7.0845489893887e-09	4.18652566841689e-07	10.2664292023568	NOT
ALG11	-0.622748770641026	0.0256055501428571	-7.51785179647502	7.13470770900083e-09	4.19742781973529e-07	10.2594804285749	NOT
FSTL1	-0.932105745	0.120120295571429	-7.51424903350747	7.21134677841629e-09	4.22374324362373e-07	10.2489569611388	NOT
KLC1	-0.990288743217949	0.125416169390476	-7.51077975826916	7.28593317693176e-09	4.24862984418704e-07	10.23882218631	NOT
TRIB2	-1.49467363022863	0.1652181569	-7.50806857509098	7.34476402702421e-09	4.26415093972454e-07	10.2309011911412	DOWN
NPR1	-0.886882911681624	-0.0327515329571429	-7.49963779361757	7.53079435483054e-09	4.353062221611e-07	10.2062651647951	NOT
MYLIP	-1.72606044286325	0.333983365428571	-7.49673541030426	7.59593399380632e-09	4.3716251424354e-07	10.1977823343958	DOWN
MED4	-1.19598371803419	0.175838346571429	-7.49329208934598	7.67395368120638e-09	4.3974080033822e-07	10.1877174217586	DOWN
ITIH5	-2.25544907870086	0.103876170685714	-7.48896088586379	7.77324326335398e-09	4.41844171804654e-07	10.1750555484061	DOWN
DNTTIP2	-0.732741940166666	0.0575519574571429	-7.48877997101504	7.77741875277513e-09	4.41844171804654e-07	10.1745266203994	NOT
ZNF124	-1.73175890549573	0.0766495015428571	-7.48533992005586	7.85724770174924e-09	4.44471742854935e-07	10.1644685734469	DOWN
SMAD6	-0.741550452419872	0.0305504927857143	-7.47874030894643	8.01272406312776e-09	4.51337993292009e-07	10.1451693286698	NOT
CLIP3	-1.8366731737094	0.271134608628571	-7.47629408982374	8.07114027072241e-09	4.52702049845562e-07	10.1380147649562	DOWN
MXRA7	-1.17539065971795	-0.0361911761142857	-7.47332752943501	8.14256051584405e-09	4.54780901047374e-07	10.1293375507455	DOWN
SYNE1	-0.663054618878205	-0.00270093842857143	-7.46733424366473	8.28880548422698e-09	4.61003857960977e-07	10.1118045153913	NOT
CDCP1	0.984020604222222	0.0994099776571429	7.46377977230141	8.37679171620852e-09	4.63948083462143e-07	10.1014044448669	NOT
CLIC5	-2.1753294168547	-0.113548197733333	-7.46018051808099	8.46684901345875e-09	4.66982001629806e-07	10.0908720896139	DOWN
BST1	-1.10591036832479	0.158814757914286	-7.45042744038187	8.71583398239019e-09	4.78719893879249e-07	10.0623257152412	DOWN
CSRNP2	-0.959810924726496	0.0985781661142857	-7.4488935557919	8.75566066457408e-09	4.78920166185815e-07	10.0578353342888	NOT
BCAM	-0.957804427425214	-0.0581588975714286	-7.43825692524623	9.03694594963995e-09	4.92271825248494e-07	10.0266907956284	NOT
PCOLCE2	-3.11431200053846	-0.519727985314286	-7.4315755884376	9.21828867693098e-09	5.00092160723506e-07	10.0071219540261	DOWN
TSC22D1	-0.679358570820513	0.00623834022857143	-7.42973126916069	9.26899155825476e-09	5.00790372475993e-07	10.0017194051861	NOT
FRG1	-0.878639775756411	0.0447134550857143	-7.42606467366066	9.37063040752712e-09	5.03584206522596e-07	9.99097790701986	NOT
TPD52L1	0.824236179491453	-0.0560642171142857	7.42512750644076	9.39678922800341e-09	5.03584206522596e-07	9.98823221567237	NOT
XPA	-0.747585137794872	0.0139439161714286	-7.41449655314501	9.69874757416335e-09	5.17670651770969e-07	9.95707999592943	NOT
TDRD7	-0.908162433081197	0.0118647314	-7.41066225175206	9.81004726159977e-09	5.21508416071471e-07	9.94584156859801	NOT
GPNMB	-1.46921306290171	0.1775394526	-7.40194243819124	1.00679923834708e-08	5.32139958115862e-07	9.92027837182538	DOWN
CR1	-1.11141205030128	0.00843864655714286	-7.40119437287143	1.00904381269987e-08	5.32139958115862e-07	9.91808499007848	DOWN
NEDD9	-1.0715183448547	0.1150756384	-7.39772344895534	1.01952471463272e-08	5.35533676491797e-07	9.90790729389925	DOWN
SIRPA	-0.482842105246439	0.00171083482857145	-7.39110870800044	1.03980450617505e-08	5.41989753105578e-07	9.88850790363441	NOT
ITGA3	-1.66843198826923	0.275835444857143	-7.39019336627481	1.04264274514122e-08	5.41989753105578e-07	9.88582310752331	DOWN
TP73-AS1	-0.447059371098291	0.0437651841571429	-7.38972469052325	1.04409901822106e-08	5.41989753105578e-07	9.88444840025182	NOT
TASP1	-0.920838979717949	0.0202715471714286	-7.36657639985723	1.11864414169859e-08	5.78417675924386e-07	9.81652467074518	NOT
CACFD1	0.569794611824786	-0.0176640573	7.35971214558336	1.14176707368491e-08	5.88076683049303e-07	9.7963733052539	NOT
SHMT2	0.745818867722222	-0.0100151249428573	7.34328078270562	1.19909979741698e-08	6.15212558853043e-07	9.74811795903486	NOT
RAC1	-0.614688531735043	-0.00194317895714286	-7.32011019525322	1.28492867057418e-08	6.56702734069127e-07	9.68002845208786	NOT
MDFIC	-1.0273439971218	0.0846235831	-7.3173051849972	1.29573190914227e-08	6.59677049281394e-07	9.67178224260252	DOWN
CACNA1D	0.503335124002137	-0.0797904691714286	7.31567546646508	1.3020507304907e-08	6.60354234463808e-07	9.66699084111575	NOT
PCMTD2	-1.51188431810684	0.190781072657143	-7.31197248678871	1.3165241076613e-08	6.65146168439415e-07	9.65610311029021	DOWN
SERINC3	-0.941772864340812	0.193891779585714	-7.30314162227522	1.35169989895424e-08	6.80321352184687e-07	9.63013299376001	NOT
SGCB	-0.660946033089744	0.126550741057143	-7.29396917577102	1.38924246695675e-08	6.96568277844941e-07	9.60315081583279	NOT
NPC1L1	0.755829388709402	-0.00434612462857142	7.28868943758324	1.41132831223834e-08	7.02429303929076e-07	9.58761617988054	NOT
BZW2	1.07142170667094	-0.0113350452571429	7.28841241964877	1.41249686244825e-08	7.02429303929076e-07	9.58680103699958	UP
TMEM246	-0.740056071427351	0.0221712798857143	-7.28738215528	1.41685143271937e-08	7.02429303929076e-07	9.58376935764256	NOT
DDX28	0.389007841134616	0.0399533510857143	7.28508973237976	1.42658944372879e-08	7.04618077113357e-07	9.57702327731176	NOT
LHFP	-1.2600852792735	0.188123921428571	-7.28274320828114	1.43662731973021e-08	7.06938134991406e-07	9.57011749742086	DOWN
COL4A5	-2.23658136369231	0.1006535456	-7.27967706618015	1.4498511862294e-08	7.09882586077214e-07	9.56109314493731	DOWN
FAM20B	-1.15104846645299	0.191098839357143	-7.27887360180644	1.4533367139603e-08	7.09882586077214e-07	9.55872822660055	DOWN
SPTAN1	-0.940549250688035	0.163077421971429	-7.26191097879698	1.52893172662441e-08	7.44061370048799e-07	9.50878686609049	NOT
BACE1	-1.06026519307692	0.080834482	-7.25689464455896	1.55203958696338e-08	7.51966004966738e-07	9.49401283384412	DOWN
EXOC1	-0.746695832136752	0.079215348	-7.2559272975522	1.55653611362761e-08	7.51966004966738e-07	9.4911635595916	NOT
ZNF804A	-2.66076713706838	0.564586285028571	-7.24951764982314	1.58666450200422e-08	7.63733745928356e-07	9.47228214281654	DOWN
RNASE6	1.26484421386752	0.158952985571429	7.24703521569743	1.59849079172161e-08	7.66638500363005e-07	9.46496845431995	UP
SLK	-1.71009831959402	0.211964926142857	-7.23392439995733	1.66244392620557e-08	7.94432139031884e-07	9.42633261825927	DOWN
CDKN1B	-1.16232949667521	0.219795881514286	-7.22340458180019	1.71562323168276e-08	8.16895853157724e-07	9.39532113591748	DOWN
C8orf33	-1.44817193425214	0.000628060999999989	-7.21301947378202	1.7698073631731e-08	8.39675271194349e-07	9.36469723711503	DOWN
HEBP1	-0.876783043974359	0.00338687828571429	-7.21059113062791	1.78272460690232e-08	8.42783057913073e-07	9.35753510984894	NOT
MANSC1	-1.02339984873932	0.0747590178571429	-7.20929988997011	1.78963192595434e-08	8.43037644265396e-07	9.35372653002589	DOWN
FOLR2	0.944194392247864	0.100373267028571	7.20105124584296	1.83439942617887e-08	8.61061886678359e-07	9.32939330953663	NOT
SMPD2	0.671618511589744	0.00529635205714285	7.19506779323823	1.86757950398837e-08	8.73538865522758e-07	9.31173862912129	NOT
MOB3B	0.591616172196581	-0.0601351604571429	7.18821115250196	1.90634776735068e-08	8.88532584381019e-07	9.2915037238834	NOT
CLEC10A	0.969537426474359	0.129989324142857	7.18691889331543	1.91374488537547e-08	8.88850563077725e-07	9.28768963179316	NOT
TRIM16	0.938267596824786	0.0875583893428571	7.18531656009855	1.92295719222646e-08	8.89994928743023e-07	9.28296015892389	NOT
MMP28	-0.931971515277778	0.127037754285714	-7.18415629699399	1.9296558476184e-08	8.89994928743023e-07	9.27953536936305	NOT
GNA15	0.812308447457265	0.107439178714286	7.17958526057034	1.95627635767305e-08	8.99139935642992e-07	9.26604175291235	NOT
CREB3L2	-1.25750558819231	0.0978783723714286	-7.16760547479449	2.0278168408947e-08	9.28796246467929e-07	9.23066914024402	DOWN
PSPC1	-0.909632523867521	0.118814698285714	-7.16547975112194	2.04078448857782e-08	9.315125612174e-07	9.22439125214466	NOT
PEA15	-1.25967544810897	0.212510186142857	-7.14983233415804	2.13885218901127e-08	9.72673561139682e-07	9.17816799509725	DOWN
HSPE1-MOB4	-1.0437611024359	0.131458213714286	-7.14877353301829	2.14565747414661e-08	9.72673561139682e-07	9.17503949355659	DOWN
LOC100507630	0.494326315935898	0.00553888597142857	7.13924473200803	2.20789479863443e-08	9.97471107492286e-07	9.14687993287311	NOT
OLFML3	1.14039857488889	-0.174840122171429	7.11012776359914	2.40960081622276e-08	1.0848940817803e-06	9.06078618976255	UP
HDAC1	-0.576733131038462	0.0714722489142857	-7.09269365310205	2.53917929144859e-08	1.13935987392898e-06	9.00920295249481	NOT
ARHGEF40	-1.01237028963462	0.111423649871429	-7.08607205256712	2.59021786408525e-08	1.15833492793569e-06	8.98960472976287	DOWN
FBLN1	0.550140959944445	0.0145663005714286	7.08370517717451	2.60871168345341e-08	1.16267732504622e-06	8.98259852268057	NOT
TNFSF12-TNFSF13	0.637127319918803	-0.0491955583999999	7.08132089527146	2.62747628753885e-08	1.16711085966952e-06	8.97554032879327	NOT
DNAJC24	-0.665843255047009	0.0971098482571429	-7.07771119803864	2.65614469306795e-08	1.17589924087426e-06	8.96485365543174	NOT
CTC-338M12.4	-0.674940103660257	0.0134028086714286	-7.07424758092265	2.68394974918604e-08	1.18424809433252e-06	8.95459846392803	NOT
MAN2A2	-0.759176881047009	0.0052598085	-7.06275828088613	2.77830430248735e-08	1.22180777581479e-06	8.92057361419691	NOT
SCAPER	-0.659221093777778	0.0775708747904762	-7.06105432139306	2.79258021112841e-08	1.22401934618234e-06	8.91552653702269	NOT
CPA3	1.96426019892308	0.3784963908	7.05827458869391	2.81602812753785e-08	1.23022324502371e-06	8.90729255056375	UP
PNN	-0.374434072081197	0.00490634641904764	-7.01576013466831	3.20045145091528e-08	1.39356499525545e-06	8.78128163453461	NOT
HOMER3	0.704043824135328	0.0273021061714285	7.0127800017178	3.22930658260264e-08	1.40151905684955e-06	8.77244330737939	NOT
SASH3	1.0052293592735	0.0891117091428572	7.01007671080858	3.25570822105785e-08	1.40289722147015e-06	8.764425424265	UP
PTGDS	-3.81274699253561	0.351703529904762	-7.00921589823624	3.26416096951585e-08	1.40289722147015e-06	8.76187215926587	DOWN
MYLK3	-3.41759026179487	0.4731707	-7.00920409930851	3.26427698279675e-08	1.40289722147015e-06	8.76183716194408	DOWN
TAOK3	-0.53294673049359	0.0539835453428571	-7.00373785788251	3.31847392747785e-08	1.4215740899037e-06	8.74562233583738	NOT
GCNT3	1.08822592678633	0.0382359628	6.99582321175953	3.39855982206895e-08	1.45118504402344e-06	8.72214055588027	UP
NPR2	-0.408857362700854	-0.00180581598571429	-6.97871009645971	3.578454074373e-08	1.52308670683201e-06	8.67135153584305	NOT
KLHL3	-0.988359364252137	-0.022047081	-6.97145169755	3.65762842376707e-08	1.55179575145528e-06	8.64980298182527	NOT
MYL9	-2.49782464816239	0.353740120714286	-6.96852721496984	3.69002594026278e-08	1.56053908534372e-06	8.64111971716649	DOWN
C14orf132	-1.77397894858974	0.181100433571429	-6.9666090928716	3.7114320240703e-08	1.56459317524263e-06	8.6354241478998	DOWN
NAP1L3	-1.41782819624359	0.246193993257143	-6.96410537389517	3.73956193040524e-08	1.57144702453251e-06	8.6279893189344	DOWN
CTNNAL1	-0.932101990675214	0.0973087872	-6.95967085918838	3.78991374185546e-08	1.58442256329835e-06	8.61481980081669	NOT
HPGDS	0.644221742948718	0.04207825	6.95928047153493	3.79437903275347e-08	1.58442256329835e-06	8.61366036555276	NOT
NUP210	0.439605967709402	0.0070277592	6.95811930227298	3.80769199242284e-08	1.58498172653148e-06	8.61021167268394	NOT
TSPAN5	-1.06034099924786	0.1590508696	-6.94168887641093	4.00119966478371e-08	1.66030971670037e-06	8.56140216514311	DOWN
GRK5	-0.976419911651709	0.0886783402428571	-6.93596232701582	4.0709501616115e-08	1.68397397778911e-06	8.54438568864157	NOT
ZNHIT6	-0.91116708315812	0.0620177271714286	-6.93196447730555	4.12037058661852e-08	1.69509125935035e-06	8.53250460977302	NOT
DHCR24	1.11765713580342	0.0372485545142857	6.9317179986825	4.12343722528376e-08	1.69509125935035e-06	8.53177206924163	UP
PRKD1	-0.552522851893163	0.0454801748428571	-6.9302341334958	4.14194789629258e-08	1.69742923539396e-06	8.52736189037534	NOT
FAM174B	-0.919820479647436	0.198278945285714	-6.92862971969895	4.16205668988165e-08	1.70040569148035e-06	8.52259324711611	NOT
CTGF	-2.0931875469359	0.169220028914286	-6.91084541495454	4.39166102981067e-08	1.78868975543396e-06	8.46972199599055	DOWN
BEX4	-1.2261314840812	0.0869933421428571	-6.89538756780013	4.60158699009917e-08	1.86844193214548e-06	8.42374835263345	DOWN
HMGXB4	-0.639462838559829	0.0458420282714286	-6.88961914396765	4.68249339544607e-08	1.89547905429724e-06	8.4065878838384	NOT
SPARC	-1.06454775054915	0.0844882016857143	-6.88733640822708	4.71490526654192e-08	1.90278051869559e-06	8.3997963184894	DOWN
HIVEP2	-1.15741554530342	0.131935128971429	-6.87891415318333	4.83646007871141e-08	1.94590340613687e-06	8.37473530725442	DOWN
SLC6A10P	0.917318544504274	0.0278281758285714	6.87435140031626	4.90362712928452e-08	1.96391593681161e-06	8.36115640193647	NOT
TMEM8B	-0.651342964717949	0.0498074004571429	-6.87335941128464	4.91835396884528e-08	1.96391593681161e-06	8.35820401344964	NOT
PDK3	0.456054906702279	0.00561342176190471	6.87286307810017	4.92573914800524e-08	1.96391593681161e-06	8.3567267850257	NOT
MYO1C	-0.800875773880342	0.0679816380571429	-6.86907442570733	4.98248201892591e-08	1.98057400854421e-06	8.34545010465905	NOT
SIK3	-0.722582646736112	0.00579520032142857	-6.86663433531513	5.01937590070277e-08	1.98926583226355e-06	8.33818679447646	NOT
FKBP9	-1.14992223163248	0.230355397942857	-6.86415590597122	5.05713148203936e-08	1.99824625157478e-06	8.33080893189694	DOWN
MOXD1	1.79613483865385	0.281136805571429	6.85379176638309	5.21814331146033e-08	2.05573104207739e-06	8.29995196864532	UP
RBMS1	-1.40116214261432	0.0892667449142857	-6.85264822460879	5.23622248098364e-08	2.05673225462257e-06	8.29654686131704	DOWN
EMP2	-1.39592903155983	0.237085657571429	-6.83535049320632	5.51752838375495e-08	2.16081429632439e-06	8.2450285637501	DOWN
RARRES1	1.895588404849	0.290003106133333	6.83057224010394	5.59788743199854e-08	2.18581816924379e-06	8.23079371580182	UP
C11orf58	-0.54573944117094	0.0843365129571429	-6.82066276578513	5.7683227708797e-08	2.24574377994514e-06	8.20126750390956	NOT
LARP7	-0.510006384649573	0.0141977051285714	-6.81866947046474	5.80323288708566e-08	2.25270949344143e-06	8.19532748263977	NOT
LEPROT	-0.829322839690171	0.0975037966428571	-6.79828935023294	6.17262093329955e-08	2.38909307877445e-06	8.13457927658903	NOT
APLP1	-0.877933895880342	0.0391631244	-6.79361026408757	6.26072189137077e-08	2.41612757073104e-06	8.1206281131644	NOT
MOB4	-0.859259437307692	0.101645330571429	-6.79106243090574	6.3092260494304e-08	2.42776817489274e-06	8.11303087962516	NOT
NME7	-1.20652124141026	-0.0155807811428571	-6.78540553725996	6.41827712212657e-08	2.46257200769824e-06	8.0961613797813	DOWN
LOC730101	-1.48497261284615	0.0996722724	-6.77931886522457	6.53773621676198e-08	2.49948995422604e-06	8.07800786631662	DOWN
FAM13B	-1.2977336384359	0.252603486171429	-6.77858636852277	6.552262703909e-08	2.49948995422604e-06	8.07582302847485	DOWN
NISCH	-0.748019581495727	-0.023270827	-6.7713404868597	6.69772345740119e-08	2.54763693694309e-06	8.05420864118681	NOT
PHACTR4	-1.57629086977778	0.0743140440571429	-6.75743201052149	6.9861189060193e-08	2.64279651558589e-06	8.01271020143404	DOWN
CDC20	1.01712932402564	0.162510993771429	6.75735132650103	6.98782791006316e-08	2.64279651558589e-06	8.01246942953585	UP
PTPRO	-1.69380846293803	-0.122253565785714	-6.75636386018708	7.0087780345251e-08	2.64316794424527e-06	8.00952266403897	DOWN
BRIX1	-0.640081018059829	-0.00491561817142857	-6.75466600925041	7.04494779458913e-08	2.64926062377774e-06	8.00445584424981	NOT
TBCEL	-0.674883000252137	0.0143039988857143	-6.74721609292147	7.20589198679016e-08	2.70210742858757e-06	7.98222120284022	NOT
COL4A3	-0.968270495078144	0.230466888232653	-6.74575585604327	7.23786988354317e-08	2.70643174148195e-06	7.97786263676092	NOT
TYRO3	-1.05576351855983	0.00674823448571429	-6.74178858118373	7.32547358898511e-08	2.73147306753228e-06	7.96602028801868	DOWN
SERINC5	-1.90564833111111	0.234443563428571	-6.73675619253031	7.4381356962448e-08	2.7656910733481e-06	7.95099712297326	DOWN
LRCH3	-0.5702906015	0.0480884568285714	-6.73493615136315	7.4793102145629e-08	2.77321090504675e-06	7.94556336705496	NOT
TPSB2	0.432259091538462	0.0175479202857143	6.71255215694867	8.00488413606314e-08	2.95979472930357e-06	7.87871861857868	NOT
FIG4	-0.609599379435897	-0.0227870933714286	-6.71112192092552	8.03970406713308e-08	2.96438893416826e-06	7.87444647796512	NOT
JAKMIP2	-0.996230369673077	0.256978388542857	-6.70714919748427	8.13722503562351e-08	2.99201243879301e-06	7.86257921749561	NOT
DDN	-2.06138248739744	-0.0437699687428571	-6.70167573350015	8.27354085858342e-08	3.03370804279969e-06	7.84622737221797	DOWN
METTL5	-0.55694953032906	0.107639312371429	-6.6972081815832	8.38650820251061e-08	3.05865825060183e-06	7.83287930165594	NOT
TMPRSS2	0.53211138149359	-0.0106874803714286	6.6971574876711	8.38779893456571e-08	3.05865825060183e-06	7.83272783229289	NOT
LIMK2	-0.584776920388889	0.105674230733333	-6.69437696415992	8.4589019997697e-08	3.07611224645471e-06	7.82441960953637	NOT
OBFC1	-1.43124643846154	0.39321554	-6.68707360434339	8.64856781034396e-08	3.13646827686364e-06	7.80259487973726	DOWN
SHROOM2	-1.01780054423077	0.0564752022857143	-6.67937585414169	8.85311553048174e-08	3.20187678352423e-06	7.77958809248977	DOWN
SNCA	-1.67400060715278	0.344344461892857	-6.67380758985553	9.00410891836603e-08	3.24459364988072e-06	7.76294362306946	DOWN
SLC1A3	0.819493606341881	0.104315432114286	6.67321792802148	9.02024977831916e-08	3.24459364988072e-06	7.76118091695783	NOT
LPAR1	0.699007298739316	0.0523825679999999	6.66864140472725	9.14651825687678e-08	3.26431989456852e-06	7.74749937801719	NOT
FMOD	0.674346672132479	-0.0281101366	6.66863442161952	9.14671227825303e-08	3.26431989456852e-06	7.74747850102934	NOT
PLS3	-0.944063979448719	0.00638986711428572	-6.66854949828441	9.14907215294192e-08	3.26431989456852e-06	7.74722461048042	NOT
PPIF	0.59252227440812	-0.112399291457143	6.6601999691752	9.38411099149378e-08	3.3391794944732e-06	7.72226040256062	NOT
IL13RA2	-2.96444361636752	0.499127080571429	-6.64956494339624	9.69231506165638e-08	3.43960253273848e-06	7.69045685569972	DOWN
CD163	1.08074804502991	0.117972204009524	6.64697085055638	9.76902626047191e-08	3.45755616603921e-06	7.68269833925224	UP
NADK	0.377131791356838	-0.0153316612857143	6.63979100866062	9.98454832169954e-08	3.52268982168089e-06	7.66122254437328	NOT
C7orf43	0.585613866474359	-0.005265766	6.63907570414984	1.00062806750171e-07	3.52268982168089e-06	7.65908281680027	NOT
CDYL	-0.463391223649573	0.0298712546476191	-6.63702368000886	1.00688898982879e-07	3.52637950128262e-06	7.65294432663242	NOT
SEC14L1	-1.18062986348148	0.196635809342857	-6.63698604225156	1.00700419391466e-07	3.52637950128262e-06	7.6528317335856	DOWN
MEGF9	-0.928593819564103	0.150594308342857	-6.63317889522575	1.01872620088426e-07	3.55801549369523e-06	7.64144226343622	NOT
GNE	-0.800835487153846	0.116994681885714	-6.62111461926287	1.05678690401764e-07	3.68123374960039e-06	7.60534527576004	NOT
PCMT1	-0.523526293339031	0.0318030809619048	-6.61963890369128	1.06153977236295e-07	3.68808450571347e-06	7.60092928495763	NOT
SEC62	-0.39067823925	-0.0314690994142857	-6.61170455818727	1.08746552580773e-07	3.76826732071124e-06	7.57718412575046	NOT
NMU	0.68486567508547	0.0295327191428571	6.61072505010523	1.09071000505515e-07	3.7696418634243e-06	7.57425250147586	NOT
ATP9A	-0.742980067846154	0.1221082129	-6.59827332847048	1.13281411610415e-07	3.90496366012256e-06	7.53698039292193	NOT
TRIM68	-0.782391172739317	-0.0212069766	-6.5912377014882	1.15732396754586e-07	3.969354313029e-06	7.51591665215683	NOT
TMPRSS4	0.944223374649573	-0.0516036972	6.59119028613997	1.15749094570461e-07	3.969354313029e-06	7.51577468763348	NOT
P2RY14	1.35813901694444	0.202099241714286	6.58165831065524	1.19155617137619e-07	4.07561473914901e-06	7.48723286639493	UP
CPEB1	-1.07546496115812	0.1521080554	-6.57946572552318	1.19953372647845e-07	4.09232678798845e-06	7.48066685880431	DOWN
IARS	-0.738006499555556	0.105053738114286	-6.56936571344613	1.23698185254863e-07	4.20923619079338e-06	7.45041759682092	NOT
ZNF140	-0.648359694051282	0.0108805672	-6.56618865718344	1.24900315282653e-07	4.23924480358071e-06	7.44090127119053	NOT
ACTN4	-1.32331400209402	0.204089503142857	-6.55644727923562	1.28660053511396e-07	4.34694096478795e-06	7.41171931308659	DOWN
LCK	0.953633709873932	0.130126651728571	6.55626842085699	1.28730139623546e-07	4.34694096478795e-06	7.41118346553839	NOT
COLGALT2	-2.36728970602564	0.609093994	-6.55437818053117	1.29473188354391e-07	4.35596452207642e-06	7.40552033132742	DOWN
PPIC	0.58877651790812	0.0213469720142857	6.55391603427467	1.29655512706664e-07	4.35596452207642e-06	7.40413571894965	NOT
ZNF329	-0.628685419465812	0.00471176557142858	-6.55286243717074	1.30072140961423e-07	4.35889855672495e-06	7.40097904961873	NOT
CDC14A	-0.566369757631624	0.0112121167771429	-6.54938237738382	1.31457875492064e-07	4.38520124434805e-06	7.3905520730328	NOT
TPM2	-1.11420210123077	0.116865402985714	-6.54922823559305	1.31519596132521e-07	4.38520124434805e-06	7.39009021784029	DOWN
C1QA	1.53454392645727	0.0924947743142857	6.54650180453016	1.326161324663e-07	4.41065262677491e-06	7.38192080560215	UP
ZBED8	-1.3994075098718	0.347048566142857	-6.54096235496277	1.34872453029583e-07	4.47445278384109e-06	7.36532134570637	DOWN
SLCO2B1	0.486154602019943	-0.0447195284952381	6.53165569563752	1.38750560105862e-07	4.59160291030324e-06	7.33742954666223	NOT
WFS1	-1.17873993381197	0.164627840514286	-6.52324870066929	1.42350177442319e-07	4.6989758074912e-06	7.31223022153444	DOWN
LOC101928625	-0.945324722850428	0.0402870228	-6.51957286228582	1.43953447693962e-07	4.74007907245019e-06	7.30121105514299	NOT
CYBB	0.544411673190883	0.0654505879523809	6.51446034115505	1.46213607452571e-07	4.80255464478829e-06	7.2858839772156	NOT
GPATCH8	-0.586082094211538	0.0136470039857143	-6.50543141872727	1.50292721813336e-07	4.90184327524796e-06	7.25881255148725	NOT
ADH1B	1.61433605602422	0.154639781514286	6.50531444093623	1.50346315045972e-07	4.90184327524796e-06	7.25846179042945	UP
EMCN	-2.52680903423077	0.442389539714286	-6.50487224020071	1.50549082577009e-07	4.90184327524796e-06	7.25713583352429	DOWN
MS4A4A	1.34793596893162	0.279751495142857	6.50450496807964	1.50717701369338e-07	4.90184327524796e-06	7.256034545804	UP
CD68	0.549161122525641	-0.0175531521142857	6.50344086071766	1.51207318793801e-07	4.90571391880772e-06	7.2528437179211	NOT
HIST1H2BK	-1.85551111753846	0.103734727314286	-6.50121852678045	1.52235027518162e-07	4.92698058498266e-06	7.24617965740004	DOWN
COL6A3	2.14024268351709	0.186491000657143	6.49819075050658	1.53646530229755e-07	4.95206914249209e-06	7.23709994678569	UP
CBLB	-0.857927285555555	0.0642947550714286	-6.49795190306467	1.53758436017546e-07	4.95206914249209e-06	7.23638367083267	NOT
MAP3K4	-0.505102718696581	0.00813110857142857	-6.48840637050692	1.58298524970797e-07	5.08591644426805e-06	7.20775545131429	NOT
DUSP14	-0.90770662025641	0.105925533142857	-6.48501496188075	1.59943834808447e-07	5.12633545123343e-06	7.19758314328148	NOT
IL11RA	-0.817689769858974	0.0903314465142857	-6.47787638212796	1.63463492390927e-07	5.22648852362005e-06	7.17616964346788	NOT
CDC42EP2	-1.14307554981838	0.185009614785714	-6.47603736692337	1.64382769257923e-07	5.24321618474006e-06	7.17065278224282	DOWN
CHCHD7	-0.723559990448718	-0.0288178561428571	-6.47397199761364	1.65421397057771e-07	5.26076053980553e-06	7.16445669065825	NOT
EHD2	-0.6411753239302	0.0509677967238096	-6.47336545041045	1.65727668285783e-07	5.26076053980553e-06	7.16263701559619	NOT
TAX1BP1	-0.393821146532764	-0.0111208241047619	-6.47196547060691	1.66436756735007e-07	5.27063002129496e-06	7.15843693279636	NOT
ZNF302	-1.08506591782906	0.0466384710857143	-6.46933922046777	1.67775193770857e-07	5.30033470153899e-06	7.15055766483451	DOWN
SOCS1	0.299618124364316	-0.0217075192857143	6.46221398249838	1.71461281601902e-07	5.40388805848661e-06	7.12917892210529	NOT
DAG1	-0.999543594888889	0.125359051671429	-6.45843370732718	1.73449892169837e-07	5.45357772601458e-06	7.11783553189237	NOT
BMPR1A	-0.609691186668804	0.0124682618428571	-6.45648286550907	1.74485190180532e-07	5.47112543812376e-06	7.11198142476012	NOT
SVEP1	0.405155455136752	0.0106550021285714	6.45582702441905	1.74834634760622e-07	5.47112543812376e-06	7.11001333040604	NOT
DCUN1D2	-0.638074861132479	0.0418223497142857	-6.45383101160459	1.75902485827929e-07	5.49155944552899e-06	7.1040234323414	NOT
PHYHIP	-1.20829366064103	0.0826856331428571	-6.44878088430375	1.78633655655829e-07	5.56370282333226e-06	7.08886753125245	DOWN
DIAPH2	-0.452233694760684	-0.0138100111619047	-6.43106953142938	1.88553761190691e-07	5.85888764526098e-06	7.03570500485554	NOT
PTGER4	-0.928205010536325	-0.0239524009428571	-6.42714740090172	1.90824433762453e-07	5.91555744663604e-06	7.02393041701775	NOT
AURKAPS1	-0.573263865367522	0.0668498020190476	-6.42588434507695	1.9156150403885e-07	5.92453184336976e-06	7.02013846573005	NOT
GAB2	-1.0041303594359	0.0687835832	-6.41593907717203	1.97466109079414e-07	6.09291115590723e-06	6.99027830467044	DOWN
NLK	-1.48341967820513	0.384812287142857	-6.40720091362101	2.02804936488846e-07	6.23772105189332e-06	6.96403887999585	DOWN
MARCKS	1.13882106671154	0.159536661407143	6.40672193528753	2.03101743096323e-07	6.23772105189332e-06	6.9626004836774	UP
CBX7	-1.35493097639316	0.115998056114286	-6.40582776090967	2.03657001977261e-07	6.24029568327084e-06	6.95991520634216	DOWN
JADE1	-0.683561131290598	-0.0557913914857143	-6.40213774721653	2.05964598353542e-07	6.29642814874327e-06	6.94883344001422	NOT
LPAR2	0.433628074027778	0.0342790806428571	6.3929294047604	2.1183848475623e-07	6.46107378506501e-06	6.92117664787057	NOT
ANXA2P3	-0.490540445683761	0.0456510957142857	-6.38289346347089	2.18432306164642e-07	6.63984309923229e-06	6.89103018271931	NOT
ERBB2	0.463047051311966	-0.0287864066571429	6.38248800052013	2.18702998509124e-07	6.63984309923229e-06	6.88981214552518	NOT
MEIS3P1	-1.15465444874359	0.198067488114286	-6.38048104217995	2.20047844686668e-07	6.65270552230864e-06	6.88378301253752	DOWN
CUX1	-0.628600492049145	0.0197074538	-6.38035611923427	2.20131828871435e-07	6.65270552230864e-06	6.88340772424552	NOT
TDO2	1.54581467231197	0.345446208028571	6.3713130180009	2.26297791745053e-07	6.82347122854049e-06	6.85623913526205	UP
PON2	-1.09577321007692	0.157434931057143	-6.3703819882427	2.26942384394753e-07	6.82735532325759e-06	6.85344181405674	DOWN
PDE4B	-0.523051812898861	0.0120111149999999	-6.36418256269696	2.31281841894616e-07	6.94078958510147e-06	6.83481447501631	NOT
ARSD	0.385862613709402	-0.0482271742	6.36350428868371	2.31761652686776e-07	6.94078958510147e-06	6.8327763804902	NOT
NQO1	-1.38832017343162	0.150918030628571	-6.35726395612132	2.36223286701454e-07	7.05843712430506e-06	6.81402442276614	DOWN
OLFML2A	-1.78327853376068	0.633223504285714	-6.34855790278623	2.42592470103658e-07	7.23242460982459e-06	6.78786052528907	DOWN
TGFA	0.383642090736467	-0.00181357655238094	6.34176056975826	2.47685052909098e-07	7.35645210555969e-06	6.76743078283005	NOT
PID1	0.793122115423077	0.0836420744	6.34152409571605	2.47864141352242e-07	7.35645210555969e-06	6.76672001585595	NOT
LIMS2	-1.49319590059829	0.270326586	-6.33651243991771	2.51690369650828e-07	7.45330072274722e-06	6.75165604792712	DOWN
MYLK	-1.25556607311966	0.179203280857143	-6.3284508663697	2.57970062391019e-07	7.62220918720965e-06	6.72742269596745	DOWN
HGF	0.558613059300855	0.0302689929828571	6.32409038125304	2.61432114729376e-07	7.68960001450837e-06	6.71431392865139	NOT
COL14A1	0.341776083913106	0.0410676597333334	6.32377082985406	2.61687654786549e-07	7.68960001450837e-06	6.71335324535345	NOT
C1QB	1.86019898522222	0.277808918914286	6.32338862884848	2.61993624427232e-07	7.68960001450837e-06	6.71220421048954	UP
EHD3	-2.57544712015385	0.349954589257143	-6.32151500835087	2.63498754061593e-07	7.71666594582589e-06	6.70657135005473	DOWN
HECW1	0.351495340655983	-0.0328712870428571	6.31412321456238	2.6952203823227e-07	7.87563624741845e-06	6.68434738146998	NOT
DCAF11	0.623332997290598	-0.0977405409714286	6.30704787957108	2.75417035449012e-07	8.03016585515105e-06	6.66307302273885	NOT
HNRNPA0	-0.636435211865385	-0.0413443694	-6.3049512276508	2.77188676966674e-07	8.06405827913816e-06	6.65676839510245	NOT
ANAPC10	-0.909950776213675	0.140093833314286	-6.30212737837435	2.79592903196885e-07	8.1161650430201e-06	6.64827684077036	NOT
LOC101928916	2.16665849134188	0.453656169685714	6.29856086416108	2.8265940548404e-07	8.18722658729155e-06	6.63755162902041	UP
HSPA2	-1.35119893918803	0.196917002285714	-6.29766522187234	2.83434776982224e-07	8.19176013736616e-06	6.63485818603566	DOWN
ENOPH1	-0.894246627055556	0.00203438282857144	-6.29592112970136	2.8495080346193e-07	8.21763351944567e-06	6.62961314038956	NOT
ROBO1	-1.99345138407692	0.1922301796	-6.29385726435649	2.86755317820768e-07	8.25169596085545e-06	6.6234062975275	DOWN
RHOH	0.852199643269231	0.138422091857143	6.28589512452013	2.93825171585745e-07	8.42271306542856e-06	6.59945968241601	NOT
ZNF7	-0.730128351696582	0.0629042943714286	-6.28573298291099	2.93970947815063e-07	8.42271306542856e-06	6.59897200923203	NOT
TBX2	0.521876752219017	-0.0282830982714286	6.2771756293363	3.01768605743016e-07	8.62745363762485e-06	6.5732328030906	NOT
ETS2	-1.26712179590385	0.242610448457143	-6.27321758335935	3.05445232547967e-07	8.71374686042553e-06	6.56132677893615	DOWN
RDX	-0.933074144276353	0.0440095157428569	-6.27014584560927	3.08329557910023e-07	8.77711474850533e-06	6.55208646222779	NOT
NCF4	0.566291889119658	0.0699255541142857	6.25746382723806	3.20530425397103e-07	9.10485244845806e-06	6.51393350676103	NOT
FBXO21	-0.867951052190885	-0.0614980862666669	-6.25636515618909	3.21609974259858e-07	9.11331985642846e-06	6.51062798887687	NOT
MYOZ1	-0.940936743188034	0.00435890254285715	-6.25576070542912	3.22205461419394e-07	9.11331985642846e-06	6.50880939103193	NOT
TMEM158	0.663100944307692	-0.0334000729142857	6.25390036395419	3.24045174791057e-07	9.14581232134161e-06	6.50321214933847	NOT
COL1A2	1.89189189878205	0.283712778642857	6.25309054604989	3.24849306154959e-07	9.14900056504936e-06	6.50077560191235	UP
EPB41L5	-1.73594049594017	0.575504231428571	-6.2333579832766	3.4507504987168e-07	9.6890212631588e-06	6.44139875865309	DOWN
STX2	-0.670026964134615	0.124753324714286	-6.23296778840298	3.45487499902618e-07	9.6890212631588e-06	6.44022451132816	NOT
SKP1	-0.402631280965812	0.0272868838642857	-6.22177500189451	3.57531854707893e-07	1.00056007627238e-05	6.40653915532267	NOT
NELL2	1.02140946451282	0.129652910171429	6.21750485774095	3.62237234840068e-07	1.01158951003755e-05	6.39368693236682	UP
WBP1L	-0.689195886307692	0.148832923971429	-6.21275533255997	3.6754395431026e-07	1.02424827856946e-05	6.37939125616077	NOT
MS4A6A	1.61120981476496	0.286170591571429	6.2082239201377	3.72679739270192e-07	1.03553392261031e-05	6.36575148117545	UP
CAV2	-0.567161760438746	0.0392559109714286	-6.20780484838915	3.73158329746256e-07	1.03553392261031e-05	6.36449002518935	NOT
TK1	0.617837240764957	0.0134695986857143	6.1887797569103	3.95548101356518e-07	1.09493478591169e-05	6.30721710983856	NOT
LTF	2.99854077863248	0.68733055	6.18822733462035	3.96217996866133e-07	1.09493478591169e-05	6.30555395728219	UP
DPYD	-0.962217127076923	0.161558831828571	-6.17852080225142	4.08176253509503e-07	1.12563105577194e-05	6.27632962876489	NOT
AIM1L	0.374422729685898	-0.0355613645285714	6.17088614177466	4.17836086968427e-07	1.14694587381008e-05	6.25334155347855	NOT
MRPS14	-0.486218752369658	0.0157507358	-6.1699441025423	4.19043810932837e-07	1.14694587381008e-05	6.25050495656034	NOT
UBASH3A	0.587279572431624	0.0655191285428571	6.16983207622302	4.19187665170659e-07	1.14694587381008e-05	6.250167629934	NOT
BMP2	-1.89314900414316	0.426128848942857	-6.16968911917302	4.19371309907138e-07	1.14694587381008e-05	6.24973716617173	DOWN
LINC00472	-1.29500264305983	-0.180768381028571	-6.16708124263718	4.22735639146476e-07	1.1536568748148e-05	6.24188439335768	DOWN
SAP18	-0.568032299086895	-0.00347457065714297	-6.16643908653243	4.23568211195885e-07	1.1536568748148e-05	6.23995072276236	NOT
FNBP1	-1.07770029852992	0.1060932624	-6.15833836294749	4.34213465841398e-07	1.18022251485474e-05	6.21555681948289	DOWN
PHIP	-0.825024690455128	0.138046312671429	-6.1563371717032	4.368843683675e-07	1.18504884919684e-05	6.20953033690155	NOT
UBAP1	-0.508638685448718	0.0675400737857143	-6.1384742076885	4.61468003010689e-07	1.24917217911094e-05	6.15573274491052	NOT
CTSG	0.711128627059829	0.0152722743428571	6.12339223024176	4.83302506773978e-07	1.30292000649975e-05	6.11030493531137	NOT
CCBL1	-1.00326767301282	0.0546396504285714	-6.12310473778939	4.83728634934533e-07	1.30292000649975e-05	6.10943894254861	DOWN
GOLIM4	-1.05860759986538	0.127568157042857	-6.12273556866079	4.84276379238406e-07	1.30292000649975e-05	6.10832691842147	DOWN
PDGFRB	-1.06640273944017	0.1407845866	-6.11873203827514	4.90256633289741e-07	1.31382563773453e-05	6.09626715728231	DOWN
EFHD1	-0.65246168075641	-0.113935333342857	-6.11869325666763	4.90314924107318e-07	1.31382563773453e-05	6.09615033448981	NOT
NUP133	-0.569726445504274	0.0185692646285714	-6.11713716711757	4.9265955696139e-07	1.31744132434302e-05	6.09146286135751	NOT
FGF9	-1.38847915781197	-0.0270983208	-6.11597549552555	4.94417234245801e-07	1.31916226913421e-05	6.08796347657788	DOWN
TCTN3	-0.549403325224359	0.0107233242857143	-6.11539609553491	4.95296251234951e-07	1.31916226913421e-05	6.08621809879157	NOT
C11orf63	-0.921543341935898	0.0454588773428571	-6.11416162922514	4.97174313798286e-07	1.32150529954777e-05	6.08249938347109	NOT
MUM1	-0.888427162692308	0.0413046467142857	-6.11208771282089	5.00345581043885e-07	1.32726943011581e-05	6.07625183127264	NOT
ATXN2	-0.760118711170941	0.0735054684571429	-6.10961335132945	5.04155745712067e-07	1.33470192119813e-05	6.06879784555242	NOT
ALDH1A3	0.9913651606453	0.120568043457143	6.1057138959412	5.10219540234448e-07	1.34714642079165e-05	6.05705052726723	NOT
VDR	0.548879516057692	-0.00683380107142857	6.10528443818606	5.10891820833578e-07	1.34714642079165e-05	6.05575674397966	NOT
ZNF91	-1.89651676589316	0.0946201163142857	-6.09483937429871	5.27519259531964e-07	1.38822513686374e-05	6.02428884694003	DOWN
CHN1	-1.44533119198291	0.220070775314286	-6.09111212812195	5.33583200207611e-07	1.40139698832304e-05	6.01305924046924	DOWN
PSD3	-1.15638074555556	0.290390465809524	-6.08909647046857	5.36891607813362e-07	1.40729390349019e-05	6.0069862711253	DOWN
KIAA0232	-0.754069177376069	0.1489698124	-6.08441966979486	5.44647391437946e-07	1.42480188151464e-05	5.99289525869809	NOT
TM2D1	-0.818065906567308	0.134738383521429	-6.0774814272839	5.56361019474364e-07	1.45257412520358e-05	5.97198987430497	NOT
IQCJ-SCHIP1	-0.708917019320513	0.110091124828571	-6.06895026535872	5.71110966781413e-07	1.48814879277275e-05	5.94628374485911	NOT
MIR6883	-0.901777370341881	-0.0120302542857143	-6.06489792853604	5.78254057085897e-07	1.50123778971e-05	5.93407278844643	NOT
PIGF	-0.728943826049145	0.0242141102	-6.06481429883537	5.78402411990707e-07	1.50123778971e-05	5.93382078311758	NOT
CD55	-0.942467108568376	0.105551888785714	-6.06260247605309	5.82339964114196e-07	1.50849982484924e-05	5.92715575055216	NOT
NCOA1	-0.653049103258547	0.152160458714286	-6.05338704192559	5.99037064997979e-07	1.54872141198794e-05	5.89938540656423	NOT
LCP1	0.76064950731624	0.0647261070571429	6.04944173242886	6.06331445599521e-07	1.56452423886956e-05	5.88749595842933	NOT
CD2	1.407258332	0.335411796228571	6.04641346493475	6.11990713342824e-07	1.57605468336945e-05	5.87836991227855	UP
PTPN13	-0.997415741641026	0.0604612247428571	-6.03830444836235	6.27407217698582e-07	1.61261928945167e-05	5.85393173863606	NOT
IFIT1	-1.05056813323932	-0.0396847859428571	-6.03360969133719	6.36510101520972e-07	1.63284577787463e-05	5.83978269062978	DOWN
CSRP1	-1.58470269286325	0.237835339142857	-6.02772795487982	6.48101637879818e-07	1.65936583764316e-05	5.82205588637006	DOWN
APOD	-2.65589187935897	1.02541447657143	-6.01610575617662	6.71632482116991e-07	1.71629327524761e-05	5.78702668348077	DOWN
PCDHA1	-1.3296474623718	0.206994411571429	-6.01463507756017	6.74670520433049e-07	1.7207348129041e-05	5.78259394609886	DOWN
KIAA0040	-0.996560645476496	0.164735219171429	-6.01375397279867	6.76497250235425e-07	1.72207578872429e-05	5.77993821616267	NOT
MYH9	-1.39817458818803	0.523764118685714	-6.01292429454338	6.7822189501448e-07	1.72315225034677e-05	5.77743748151056	DOWN
VAT1	0.695420285012821	0.0357515876571429	6.00861367791811	6.87253549764304e-07	1.74275387705557e-05	5.76444470771835	NOT
ARHGAP29	-0.93206774767094	0.0306154784285714	-6.00581191523002	6.93188405502722e-07	1.75444262402286e-05	5.75599970024136	NOT
IL10RB	-1.09510896226923	0.103276508828571	-6.00375196832493	6.97584661674248e-07	1.76220003179046e-05	5.74979059710299	DOWN
ZNF177	-0.707055050247863	0.0883107189142857	-6.00146639188059	7.02495172994563e-07	1.77122449617696e-05	5.74290134225912	NOT
PNMAL1	-1.08212161446154	0.0214478607428571	-5.99613152402552	7.1409231221903e-07	1.79704181308808e-05	5.72682058790744	DOWN
RNF220	-1.47553644491453	0.274653765428571	-5.9929604267706	7.21076527426096e-07	1.81117457182908e-05	5.71726188190714	DOWN
STXBP6	0.373071612401709	0.0216338234857143	5.99132927474825	7.24695708115108e-07	1.81681763036358e-05	5.71234502334592	NOT
AIM1	0.72682314408547	-0.1557260924	5.98803572728449	7.32059000169806e-07	1.83180812575571e-05	5.70241704204268	NOT
TCEAL4	-0.548545574410257	0.0567808688	-5.98374405519089	7.41766438942819e-07	1.85259667024266e-05	5.68948017292396	NOT
PODXL	-2.12294095222222	-0.154173412	-5.98218380883684	7.45327496865638e-07	1.85798494840122e-05	5.68477690130476	DOWN
BIK	0.531429549713675	-0.0845279154857143	5.9773462653713	7.56477874527991e-07	1.88223639570057e-05	5.67019425811264	NOT
RABGAP1L	-0.682856704064102	0.115263389828571	-5.97644863258192	7.5856520873544e-07	1.8838888682985e-05	5.66748834397232	NOT
AP3M2	-0.669297081692308	0.123666927828571	-5.97510133291573	7.61709029682032e-07	1.88815401234102e-05	5.66342689488916	NOT
AVPI1	-0.966620928491453	-0.123757701057143	-5.97271067590467	7.67319630615851e-07	1.89850653279664e-05	5.65622019301681	NOT
ICAM3	0.883140905935897	0.123935360542857	5.97145369790386	7.70286213974693e-07	1.90229078626549e-05	5.65243097723655	NOT
INTS12	-1.16185361604701	-0.0379033081428571	-5.9639027794547	7.8835062891933e-07	1.93978798407045e-05	5.62966810961599	DOWN
SERINC1	-1.57322517833333	-0.0853811022857143	-5.96388211392697	7.88400646241522e-07	1.93978798407045e-05	5.62960581101271	DOWN
RNF38	-0.826162124876069	0.1405043744	-5.96119236962176	7.949379302948e-07	1.95224367037333e-05	5.62149723856678	NOT
KCND3	-0.684855680527778	0.167469143328571	-5.95682381278796	8.05671469707644e-07	1.97493948972594e-05	5.60832755186224	NOT
RNMTL1	0.596418905423077	-0.0541145040285714	5.95391872156954	8.12889577749654e-07	1.98894997054938e-05	5.59956962633093	NOT
NPAS3	-0.612489554985043	0.198308945957143	-5.94701108220061	8.30313948974064e-07	2.02783500785419e-05	5.57874504571393	NOT
DPH2	0.47811071640171	0.0120218138	5.94127054932823	8.45078795306761e-07	2.0600935568095e-05	5.56143871413758	NOT
CD27	0.943847167747863	0.217784635228571	5.9382635325635	8.52917670470519e-07	2.07538073603277e-05	5.55237319531066	NOT
PLXDC1	0.436346189596154	0.0434225633	5.93241144802685	8.68382765176407e-07	2.10913443351195e-05	5.53473024597353	NOT
TBXA2R	-0.840767290020299	0.1256379044	-5.93143499294042	8.70990428167396e-07	2.11159346110839e-05	5.53178639622317	NOT
ASCC1	-0.738257427081197	0.0161897350857143	-5.91536564851454	9.1504910750286e-07	2.2143519261454e-05	5.48333931450738	NOT
CNN1	0.5716692465	0.0270398968857143	5.9121203103843	9.24214620610113e-07	2.23245053522191e-05	5.47355488549778	NOT
TESC	0.792325770649573	0.0862737169142857	5.90943423813123	9.31870185239934e-07	2.24678106712175e-05	5.46545656778135	NOT
FNBP1L	-0.844591899397436	0.1066378736	-5.90885058720782	9.33542031364328e-07	2.24678106712175e-05	5.4636968982007	NOT
HOXA1	-1.0078191582906	0.104429296	-5.90545218845446	9.43336482384967e-07	2.26623321548635e-05	5.45345092447272	DOWN
SERPINA3	1.99286097467949	0.369747049571429	5.90452517969368	9.46026021718413e-07	2.26857725534178e-05	5.45065604084209	UP
CLDN7	0.770377052692308	-0.0692333762857143	5.90231793443916	9.52460888508979e-07	2.27987789894997e-05	5.44400129986087	NOT
TOR1B	-0.894865980850427	0.155786104885714	-5.89681349356181	9.68699886641221e-07	2.30553616695273e-05	5.42740561081897	NOT
TTC27	-0.590354370183761	-0.0233990685142857	-5.89679888233887	9.68743359181874e-07	2.30553616695273e-05	5.42736155841269	NOT
KCNJ8	1.09498553355128	0.0222445617428571	5.89577201603911	9.7180347884347e-07	2.30553616695273e-05	5.42426558557424	UP
COPS4	-0.60973600690171	-0.0680949075714286	-5.89576627968495	9.71820600675251e-07	2.30553616695273e-05	5.42424829062206	NOT
ACYP1	-0.813295447508547	0.0773508346571429	-5.8952665129385	9.73313461851338e-07	2.30553616695273e-05	5.4227415071573	NOT
PRDM4	-0.58386679317094	0.0121758472285714	-5.89516047041617	9.73630518491031e-07	2.30553616695273e-05	5.42242179169863	NOT
FAM110B	0.720047930363248	0.0790868472857143	5.89393828402369	9.7729221179191e-07	2.31007446562313e-05	5.4187369296333	NOT
FCGR1A	0.405432444950855	0.0622755336	5.89234272099779	9.8209331848403e-07	2.31728507250858e-05	5.41392634152472	NOT
SRPK1	0.414725421185898	0.0619370047142857	5.88567722897794	1.00240689498041e-06	2.36100712968962e-05	5.39382997796811	NOT
FCGR1B	0.93912888548718	0.158172876685714	5.88383052003762	1.00810897052357e-06	2.37021997208179e-05	5.38826216523012	NOT
AHNAK	-0.692242890720085	0.170997369685714	-5.87140617584526	1.04732546258176e-06	2.45805800499907e-05	5.35080279185828	NOT
VGLL4	-1.02298284045513	0.245958677385714	-5.86935135689448	1.05395704060771e-06	2.46924413212819e-05	5.34460751155703	DOWN
DTX2	0.378415457393162	-0.0148256437142857	5.86767877206919	1.05938606167258e-06	2.47757832126501e-05	5.33956466779532	NOT
USPL1	-0.749557864623931	-0.00130673905714285	-5.86683795191056	1.06212583946667e-06	2.47960489189071e-05	5.33702959505254	NOT
VTCN1	1.65432675478633	0.0825410951428572	5.86064486607128	1.08252560096453e-06	2.52278017252949e-05	5.3183574533173	UP
GATC	0.539044137378918	0.0430351977142859	5.85460053327053	1.10281371481871e-06	2.56554396187263e-05	5.30013383646286	NOT
RP3-334F4.1	0.44092724982906	-0.0125296325714286	5.8539993693377	1.10485225702352e-06	2.56577707477551e-05	5.29832133449274	NOT
FAM168A	-0.81746393582265	0.151205082642857	-5.84241288476994	1.14488759163495e-06	2.65409405437334e-05	5.26338835727501	NOT
C6orf120	-0.59663188158547	0.0417579101142857	-5.83553127577333	1.16935028779589e-06	2.70241689094502e-05	5.24264062584864	NOT
ANKS1A	-1.07298376257692	0.1929795642	-5.83496333677398	1.1713924227169e-06	2.70241689094502e-05	5.24092832261752	DOWN
IKBKAP	-0.372662204264957	0.0424559387	-5.83483423270635	1.17185713938388e-06	2.70241689094502e-05	5.24053908146958	NOT
RASSF4	0.665357528177351	-0.0574812494714286	5.83378123539165	1.17565435653195e-06	2.70645855955016e-05	5.23736435876455	NOT
RNF6	-0.328397774836183	6.41941428571038e-05	-5.81351010535533	1.25120369015863e-06	2.87537903587323e-05	5.1762490037435	NOT
KANK3	-1.60787690533761	0.178897411742857	-5.80965767547252	1.26610187260004e-06	2.90457374135298e-05	5.16463454961765	DOWN
ARL4C	1.14492483961539	0.235281675107143	5.80798557718034	1.27262338490061e-06	2.91448369306736e-05	5.15959346904631	UP
VSIG4	1.30792532784188	0.078730719	5.80227554529875	1.29514817979008e-06	2.95304148155575e-05	5.14237885819648	UP
BNIP2	-0.940003569807693	0.190828296142857	-5.80193750385843	1.2964941216015e-06	2.95304148155575e-05	5.14135973678379	NOT
THG1L	0.459726307230769	0.00580275491428571	5.80165188641142	1.29763242390339e-06	2.95304148155575e-05	5.14049866287611	NOT
TRBC1	1.70613217604559	0.396793635847619	5.80146358555374	1.29838342695886e-06	2.95304148155575e-05	5.13993097740944	UP
HDAC11	0.435980002119658	0.00142999417142857	5.79918047418671	1.30752388689163e-06	2.9687296210608e-05	5.13304791958044	NOT
WWC3	-1.45463314128205	0.501528512571429	-5.7901140894379	1.34446146910867e-06	3.04736925797799e-05	5.10571519887632	DOWN
TUBA3C	0.603692738356838	0.0297553754428571	5.78862342259802	1.35063383941614e-06	3.05612651835068e-05	5.10122129488673	NOT
BTN2A1	-0.695191213817664	0.196680803761905	-5.78667223004848	1.35875597897716e-06	3.06925817298987e-05	5.09533907261842	NOT
LANCL1	-0.571409339405983	0.0184437428285714	-5.78575606661139	1.36258649893338e-06	3.07266737417056e-05	5.09257714273678	NOT
FYB	0.438827587539886	0.0372288897428572	5.78308245888802	1.37382687760326e-06	3.09274598279496e-05	5.08451713755882	NOT
RNF8	-0.266980642871795	0.00787696172857143	-5.78042677508651	1.38508377444003e-06	3.1127935351889e-05	5.0765112245805	NOT
EFNB2	-1.56415572371795	0.472873740071429	-5.77699658276689	1.39976038877807e-06	3.14044546885683e-05	5.06617054047149	DOWN
TPSAB1	0.397184825192918	-0.0269322084448979	5.77428791412311	1.41145974942435e-06	3.16133548276313e-05	5.05800503965487	NOT
DIDO1	-0.568903917985043	0.000839076185714285	-5.77335159154771	1.41552666132421e-06	3.16508892161294e-05	5.05518243474144	NOT
TERF1	-0.64186307459829	0.0191487737571429	-5.76567139204643	1.44933125308659e-06	3.23521042109733e-05	5.03203028479058	NOT
KIAA0368	-0.823292459450142	0.0554499198666668	-5.76468043888555	1.45375140033904e-06	3.23961402126059e-05	5.02904307343547	NOT
CGRRF1	-0.560383246094017	-0.0393079894571429	-5.76296028134161	1.46145622096892e-06	3.25131025159086e-05	5.02385771111363	NOT
EFHC1	-0.830794023179488	0.0808670710285714	-5.76043468265434	1.47284282797274e-06	3.27114438152268e-05	5.01624442527359	NOT
MINA	-0.70834157684188	0.0194494593285714	-5.75924360943381	1.47824351947546e-06	3.27763977676662e-05	5.01265401977219	NOT
CCPG1	-0.843100658142735	0.06559574536	-5.75365317186857	1.50385826270538e-06	3.32885816445336e-05	4.99580224387744	NOT
MYO9A	-0.55001193234188	-0.0505001885142857	-5.74691545133479	1.53532061525987e-06	3.39282787716109e-05	4.9754925634959	NOT
TRAK2	-0.671659116555556	0.106246046742857	-5.73439279471811	1.59555621371604e-06	3.51624236728521e-05	4.93774662894747	NOT
SH2D1A	0.533812258772436	0.0546241265428572	5.73420428187212	1.59648082098543e-06	3.51624236728521e-05	4.93717842627427	NOT
EIF3M	-0.590707854766382	0.0678803801809524	-5.7334640416728	1.60011669774547e-06	3.51839613422869e-05	4.93494724874464	NOT
CEP63	-0.58618676259188	0.0144404350285714	-5.73287696369167	1.60300616898345e-06	3.51890425519635e-05	4.93317772653456	NOT
RPGR	-0.66815143282906	0.0533871099428571	-5.72932783947663	1.62058569709405e-06	3.5516047802043e-05	4.92248034394875	NOT
MIS12	-0.745437095940171	0.202703055714286	-5.72808993427661	1.62676255047215e-06	3.55924890588427e-05	4.9187492245589	NOT
FAM131A	-0.565488369508547	0.152886036714286	-5.72486666591436	1.64295662259438e-06	3.5887486490564e-05	4.90903420047862	NOT
FAM188A	-0.584035817850427	0.0823159900857143	-5.7240549414783	1.6470601770155e-06	3.59178510101386e-05	4.90658766195628	NOT
MPHOSPH10	-0.809056071136752	-0.0424880990285714	-5.72054661324201	1.66491426482579e-06	3.62474837557548e-05	4.89601366156829	NOT
CYTH4	0.462624008929487	0.0382544043428571	5.71054417724548	1.71688718062046e-06	3.73176282592331e-05	4.86586757986529	NOT
RHOBTB2	-0.740044710017094	0.0594980253142857	-5.7097178967359	1.7212524398582e-06	3.73511779449229e-05	4.86337734102149	NOT
HOXD1	-0.623258048275641	0.141892372171429	-5.7088077271739	1.72607373719091e-06	3.73944976418922e-05	4.86063428994388	NOT
RAB15	0.555186819897436	-0.0278120106142857	5.70534166634431	1.74455793975924e-06	3.77331919094658e-05	4.85018846109331	NOT
FCGR2B	0.705452022269231	0.0883956493142857	5.70129239808889	1.76640323923656e-06	3.80955559007063e-05	4.83798523167071	NOT
SSB	-0.987991989185898	0.128241131585714	-5.70117007241113	1.76706741127398e-06	3.80955559007063e-05	4.83761658436393	NOT
NPTN	-0.749685259068376	0.0439413073714286	-5.69859584116122	1.78110237871742e-06	3.83356946131422e-05	4.82985879735594	NOT
SEPT10	-0.566410758632479	0.0835676747857143	-5.6955430730885	1.79789094817773e-06	3.86342248068647e-05	4.82065901669364	NOT
ZNF277	-0.554789105700855	-0.0361314438285714	-5.69208408764877	1.81710482593376e-06	3.89838194179663e-05	4.81023525242429	NOT
KCTD9	-0.805759240542735	0.0712753023714286	-5.69055956371811	1.82563827915911e-06	3.91035176395294e-05	4.80564111462636	NOT
IP6K2	-0.687017932051282	0.199293204428571	-5.68687286944816	1.84644039071953e-06	3.9485188129167e-05	4.79453146316637	NOT
VAMP4	-0.588833628793447	0.0472325900666667	-5.68397209769138	1.86297443641132e-06	3.97745042173816e-05	4.78579031315747	NOT
HMBS	0.725163704982906	-0.0410714035428571	5.67820602168765	1.89628130535383e-06	4.04204116569542e-05	4.76841533736681	NOT
PLBD1	-1.21218741139316	0.0759108892571428	-5.67628867142842	1.90748798722909e-06	4.05939203970282e-05	4.76263790054301	DOWN
MVK	0.402591378821938	-0.00720279744761907	5.67082852458347	1.9397660320968e-06	4.12145794010679e-05	4.74618554281419	NOT
SLC14A1	-1.67622576970513	0.2455595454	-5.67010137630498	1.94410562927081e-06	4.12405868824642e-05	4.74399456310769	DOWN
ITGAV	-0.854729900324787	0.169332341114286	-5.66481005298377	1.97597776574586e-06	4.18496282962847e-05	4.72805151737112	NOT
MPPE1	-0.52914902247151	0.0746655372380952	-5.65574164835404	2.03182065775682e-06	4.29635943238451e-05	4.70072921080052	NOT
MFAP4	0.434358846290598	-0.0239665030857143	5.65410674547462	2.04205491416442e-06	4.31111338098794e-05	4.69580357022863	NOT
ZNF204P	-1.09555315185897	-0.0173282624285714	-5.65347261151801	2.04603835829074e-06	4.31264486444179e-05	4.69389306436225	DOWN
WISP3	-1.70355329111111	0.251751579428571	-5.64517678789917	2.09887147925573e-06	4.41421763553665e-05	4.6689003576067	DOWN
ZSCAN26	-0.498853162452992	0.0267882757428571	-5.64486294094287	2.10089681225964e-06	4.41421763553665e-05	4.6679548643929	NOT
DDX60	-1.09690935148718	0.134193431485714	-5.64402121912108	2.10633830510419e-06	4.41863710691984e-05	4.66541910950578	DOWN
PAPSS1	-0.996026223888889	0.083157376	-5.64270840215297	2.11485343075884e-06	4.42948019983462e-05	4.66146417334237	NOT
GNL2	-0.712707206935898	-0.0116025772285714	-5.63811206260229	2.14493801619548e-06	4.4853940790489e-05	4.64761773706588	NOT
BAK1	0.434864150790598	-0.0512017391428571	5.63617318572213	2.15775655207565e-06	4.50321413717682e-05	4.64177702725704	NOT
ACKR1	1.02676012442308	0.129828043571429	5.63579532107306	2.16026363761221e-06	4.50321413717682e-05	4.64063875042659	UP
BLNK	1.64394917252137	0.144535909142857	5.63114956552067	2.1913266576407e-06	4.56078474326886e-05	4.62664417467038	UP
TMEM80	-0.655748311912393	0.0517637871428571	-5.63036656427652	2.19660584553649e-06	4.56459522407638e-05	4.62428556082907	NOT
LOC100996668	-1.15933177834188	0.379574521038095	-5.62912520732285	2.20500144480278e-06	4.57485958069819e-05	4.6205462834194	DOWN
ETV1	0.284419054968376	0.0110597102742857	5.62191478189592	2.25440536901425e-06	4.67004129415362e-05	4.59882739648249	NOT
CAST	-0.725836456008547	0.125972217614286	-5.62133487315135	2.25842648867137e-06	4.67106116102233e-05	4.5970806778571	NOT
KPNA6	-0.540164750709401	-0.0271157385047618	-5.62049272625157	2.26427874899615e-06	4.67477010243596e-05	4.59454409720871	NOT
CRHBP	-2.07476754431624	0.490800052285714	-5.62006126670457	2.26728292344481e-06	4.67477010243596e-05	4.59324453018317	DOWN
TNFSF15	0.525295392525641	0.0594073288857143	5.61673491726877	2.2905778229989e-06	4.71545546548001e-05	4.58322563401206	NOT
GALNT3	0.583093973797009	-0.0397894246142857	5.61070918999104	2.33338763687675e-06	4.79612611014558e-05	4.56507696252417	NOT
LPIN1	-0.61061943018661	0.0844840254666667	-5.60779293705056	2.35439236870381e-06	4.83179717589649e-05	4.55629393229642	NOT
TIMP2	-0.819529282418804	0.105444826114286	-5.60568258662154	2.36971021160003e-06	4.85570496454327e-05	4.54993821558345	NOT
SIX5	0.447735851833334	-0.0511918603142857	5.60086281513187	2.40506868948482e-06	4.92054006842513e-05	4.53542299955213	NOT
FRMD1	-0.809931172576923	0.0660565667714286	-5.60012572946684	2.41052232743884e-06	4.92408704449195e-05	4.53320324696201	NOT
RYR3	-1.07516861202564	0.213983279885714	-5.59937923604534	2.41605816698435e-06	4.92779074828535e-05	4.53095517723057	DOWN
RAD51C	-0.475917832673077	-0.0197457250857143	-5.59319446073933	2.46241450368998e-06	5.01461242851449e-05	4.51233025599791	NOT
TLE3	0.346629445539886	-0.0275299802476191	5.59033949227582	2.48411192588936e-06	5.04731014765128e-05	4.50373311004792	NOT
BTK	0.640113133230769	0.0775616367428571	5.59007957722639	2.486096710938e-06	5.04731014765128e-05	4.50295044075261	NOT
TSG101	-0.549466259064102	-0.0168343680285714	-5.58770644193465	2.50429207893046e-06	5.07646466291004e-05	4.49580442180731	NOT
CLCC1	-0.806696419747863	0.219132158471429	-5.58638817525271	2.51445694869322e-06	5.08927624309666e-05	4.49183490534059	NOT
TRPC6	-0.859138741032051	0.143053326314286	-5.58571151236661	2.5196905492243e-06	5.09208302291329e-05	4.48979738147719	NOT
HDGFRP3	-0.546766902361538	0.100111114697143	-5.58484344543384	2.5264204899013e-06	5.09689800708069e-05	4.48718353266839	NOT
TUT1	0.52262818051282	-0.0224400802857143	5.58441173792589	2.52977411094055e-06	5.09689800708069e-05	4.48588361980941	NOT
PNMA1	-1.01571984938462	0.0971491432571429	-5.58385556009228	2.53410120784787e-06	5.09785679153225e-05	4.48420892249286	DOWN
MFAP1	-0.372767780474359	0.0441928316857143	-5.57429690184312	2.60963439741065e-06	5.24184074636189e-05	4.45542838237911	NOT
ZNF112	-0.843231914153846	0.111684170514286	-5.57313056387362	2.61900351648468e-06	5.25268932541026e-05	4.45191678896192	NOT
QTRTD1	-0.797381120401709	0.219697270314286	-5.56628269733894	2.67469373255772e-06	5.35626640512354e-05	4.43130013600923	NOT
FAXDC2	-0.539404234635328	-0.00480400722857139	-5.5569250411617	2.75271228350659e-06	5.50417711431673e-05	4.40312960772406	NOT
C1orf216	-0.695040884709402	0.154512025228571	-5.55626998522034	2.75825811743883e-06	5.50694761697402e-05	4.4011577105494	NOT
HPGD	-1.47782412161218	0.0749740402928571	-5.55419847054707	2.77586952414212e-06	5.53376278479959e-05	4.39492197333247	DOWN
PAMR1	-1.83410988722222	0.532586178285714	-5.55095003343919	2.80371319691601e-06	5.58086490038755e-05	4.38514369706639	DOWN
IPCEF1	1.14092841577778	-0.183550075371429	5.54683621342879	2.83937506366897e-06	5.64152107352893e-05	4.37276096686145	UP
TMEM62	0.468526978149573	-0.0137168332285714	5.54645420755785	2.84270949312064e-06	5.64152107352893e-05	4.37161114419675	NOT
CD28	0.41514860798433	0.0747788049523809	5.54491542668767	2.85618075991215e-06	5.65445294628581e-05	4.36697952145982	NOT
SERPINB1	-0.782023571925213	0.0118889718428571	-5.54473446796921	2.85776914789243e-06	5.65445294628581e-05	4.36643485336524	NOT
TWSG1	-0.932249518935898	0.00415898940000001	-5.54365431129926	2.86726872481219e-06	5.66478150900582e-05	4.36318370901721	NOT
WBP11	-0.50642325532265	0.0822417139142857	-5.54176185270834	2.88398828438734e-06	5.68932234283685e-05	4.35748772226545	NOT
RCN2	-0.97175502790812	0.0486678247	-5.53774545557935	2.91979577769918e-06	5.75138939128037e-05	4.34539941805121	NOT
CST6	0.940523370876068	0.135726672142857	5.53393381824759	2.95418826956263e-06	5.810488874324e-05	4.33392787714576	NOT
PHF10	-0.696242041448718	0.0675223203142857	-5.52469042417552	3.03928095607852e-06	5.96898546225689e-05	4.30611088612546	NOT
THOC6	0.563573728517094	0.0277879458	5.52312529045577	3.05392960900973e-06	5.98886907177212e-05	4.3014010734039	NOT
FXYD1	-0.887883804461539	0.156728294171429	-5.52160756576705	3.06820186406114e-06	6.00795681576587e-05	4.29683400480482	NOT
EXT2	-0.874057306324787	0.101022072214286	-5.52001199445729	3.08327797998408e-06	6.0285599144829e-05	4.29203276954141	NOT
FZD2	-3.22852755784188	0.675801546142857	-5.51643621239614	3.11733371815327e-06	6.08214898291307e-05	4.28127320195352	DOWN
LUM	2.27587878208974	0.350251757114286	5.51617089983154	3.11987546981792e-06	6.08214898291307e-05	4.28047489136398	UP
LOC103344931	-1.31070158264103	0.248881506485714	-5.5135215945627	3.14537015107862e-06	6.12283304262172e-05	4.27250341682822	DOWN
STX12	-0.44752669934188	-0.0100064003857143	-5.51267498935295	3.15356093822377e-06	6.12976301604523e-05	4.26995612518179	NOT
MTHFD2	-1.50697388468803	0.166489983228571	-5.51085093391558	3.17128085712452e-06	6.15338895311067e-05	4.2644679380283	DOWN
EEF1A2	0.66490698208547	0.0443294128	5.51046805563387	3.17501295986597e-06	6.15338895311067e-05	4.26331595540221	NOT
HOXD9	0.41730207340812	0.0175442724285714	5.50626655555503	3.21625622825696e-06	6.2242081423154e-05	4.2506750642279	NOT
ACKR4	0.75222035298718	0.120838666114286	5.49966214081088	3.28217103688202e-06	6.33785142036028e-05	4.23080591208081	NOT
ICE2	-0.746657806709402	0.00982011942857142	-5.49942571834539	3.28455546903917e-06	6.33785142036028e-05	4.23009467299761	NOT
ALDH1B1	0.897745983717949	-0.0270442281428571	5.49808334121144	3.29812679474165e-06	6.35477501921328e-05	4.22605638581757	NOT
CD209	0.490275339121795	-0.0200118743	5.49734103036977	3.30565551805256e-06	6.36002355995083e-05	4.22382331304075	NOT
NMB	0.645719283341881	0.0151000692	5.49675090975142	3.31165292376563e-06	6.36231491319094e-05	4.22204808444104	NOT
ST3GAL5	0.858075335213676	0.0251644955714286	5.49615223186076	3.31774839609059e-06	6.36478775638422e-05	4.22024712670939	NOT
UBE2NL	0.367674847965812	-0.00893974317142857	5.49512313406241	3.32825239511612e-06	6.37569854618699e-05	4.21715140036885	NOT
WIPF1	0.730949697005698	0.127213750361905	5.4931678090345	3.34830193553256e-06	6.40483709835902e-05	4.2112695116797	NOT
TNNI1	-1.55445592432906	0.4200098672	-5.4925016066993	3.35516054959764e-06	6.4086955548375e-05	4.20926551555145	DOWN
CD3D	1.49987483368803	0.308424817514286	5.48603874352599	3.42242851279412e-06	6.52776458557e-05	4.18982551958554	UP
PBX3	-0.932655954683761	0.163322285542857	-5.48117591675114	3.47392866008229e-06	6.61645952136824e-05	4.17519941609911	NOT
SLC48A1	-0.78137592102849	0.139659567266667	-5.4801233759408	3.48517710136271e-06	6.62834616246238e-05	4.17203377110015	NOT
IMPACT	-0.862878009277778	0.0810495648285714	-5.47884801441346	3.49885553316931e-06	6.64481358573345e-05	4.16819802359336	NOT
TMPRSS6	0.554171968055556	-0.00525827528571429	5.47521341662718	3.53813172810531e-06	6.70977789182378e-05	4.15726704287814	NOT
PAM	-0.77301136030057	0.156884546657143	-5.47012019301447	3.59391152169539e-06	6.80580927220056e-05	4.14195015537409	NOT
ISLR	0.447228673965812	-0.0529635690571429	5.46558263308426	3.64434455453221e-06	6.89145555262041e-05	4.12830519632878	NOT
ARHGAP28	-1.70684755969017	0.622460645928571	-5.46448353420451	3.65666644263577e-06	6.90489211143648e-05	4.12500020649477	DOWN
ABCA11P	-0.702869039675214	0.0994967321714286	-5.46232705343427	3.68096346739777e-06	6.94087085725703e-05	4.1185158130923	NOT
DNAJB5	0.297849228602564	-0.0242156361285714	5.45765670553349	3.73413783931004e-06	7.03112127723286e-05	4.10447304483607	NOT
ZBTB10	-0.970097223709402	0.159838760342857	-5.45360786911808	3.78085581499427e-06	7.10577740727859e-05	4.09229976558621	NOT
TYMP	0.334459853247863	0.0258679550714286	5.45329216821819	3.78452298264819e-06	7.10577740727859e-05	4.0913506043727	NOT
EHD4	-0.81056963775641	0.121596271857143	-5.44846662468367	3.84102001675882e-06	7.20164050450942e-05	4.07684303232817	NOT
ADAM8	0.385239987467949	0.0417034544285714	5.447446634791	3.85306927917057e-06	7.21401386822926e-05	4.07377664890686	NOT
PALMD	-0.827941074047009	0.0967153429428571	-5.44260022546535	3.91083778053397e-06	7.31183046623279e-05	4.05920755504254	NOT
PTPRA	-0.47392130542735	0.138915021	-5.43950138118934	3.94822762707281e-06	7.37132427356316e-05	4.0498924567556	NOT
FLRT3	-1.13584093367521	0.212130416285714	-5.43694899145067	3.97929177420196e-06	7.4188570725509e-05	4.04222030989092	DOWN
NFE2L1	-0.592613647484331	-0.0203610684190476	-5.4360876754514	3.98982944413311e-06	7.42804111842334e-05	4.03963137196758	NOT
SENP6	-0.49209988124359	0.027550007447619	-5.4349464234139	4.00383485009509e-06	7.4436463357737e-05	4.03620105436958	NOT
TUBB6	-1.00588005921795	0.144470339514286	-5.42620012478721	4.11280994809951e-06	7.62683032630163e-05	4.00991379012726	DOWN
HMOX1	1.42762961905128	0.0631128538	5.42611456267697	4.11389049858681e-06	7.62683032630163e-05	4.00965664752001	UP
CSF1R	0.832133247076923	0.1330183336	5.42561502740916	4.12020470634714e-06	7.62785310460379e-05	4.00815538443359	NOT
DDHD2	-0.893886529170941	0.0889720095428572	-5.42367064868417	4.14487415089863e-06	7.66280714182195e-05	4.00231201240924	NOT
GPR56	0.691797222952992	0.0629474022428572	5.42177759893303	4.16903389457483e-06	7.69672268653933e-05	3.99662306213233	NOT
GPR171	1.20210295474359	0.259256250285714	5.42007058165302	4.19093983963501e-06	7.726388670926e-05	3.99149331232104	UP
CAMSAP2	-0.919082171588319	0.174709732333333	-5.40943091870425	4.33008880230442e-06	7.97181995495182e-05	3.95952313535935	NOT
JARID2	-1.06902293735684	0.194557469671429	-5.40870145144731	4.33979608159656e-06	7.97667454459855e-05	3.95733141711531	DOWN
SASH1	-1.05209609150641	0.127133840714286	-5.40832772629564	4.34477777944818e-06	7.97667454459855e-05	3.95620855223209	DOWN
FAM127A	-0.867065832371795	-0.0274246744285714	-5.40139832199912	4.43818575131201e-06	8.1368787797946e-05	3.93539021168192	NOT
HIRIP3	-0.697721131047009	0.0544099541428571	-5.40009646452165	4.45595688719031e-06	8.15816062458343e-05	3.93147923419314	NOT
ZNF350	-0.48750557582906	-0.00172647525714286	-5.39512103106053	4.52453079930828e-06	8.2722671533762e-05	3.91653302825994	NOT
IL7R	1.54332806805128	0.303967287542857	5.39294463574865	4.55485684368018e-06	8.30135733734247e-05	3.90999551207586	UP
YIPF6	-0.452187515948718	0.00825217855	-5.39275606642495	4.55749390362e-06	8.30135733734247e-05	3.90942909321097	NOT
ERVMER34-1	-0.880226503076923	-0.100256934857143	-5.39263014478069	4.55925571069576e-06	8.30135733734247e-05	3.9090508545285	NOT
H2AFV	-0.625387489972935	0.00442982160952387	-5.38978780276403	4.59920493218809e-06	8.36259281419969e-05	3.90051334127986	NOT
MAP1B	-1.19352451883547	0.285732823714286	-5.38405234063186	4.68088290325046e-06	8.49099927720543e-05	3.8832870049909	DOWN
MAGED1	-0.390265639559829	0.00496962351428571	-5.3839290621805	4.68265428145348e-06	8.49099927720543e-05	3.88291675874276	NOT
XYLT1	-1.48603717976496	0.356709982428571	-5.38026746305151	4.73557334035489e-06	8.57520989141966e-05	3.87192010321745	DOWN
ELP6	0.329476255529914	-0.0062242636	5.37975063873888	4.74309057947625e-06	8.57708879788622e-05	3.87036801065689	NOT
LDLRAP1	0.448358655470086	0.03872255	5.37399893508174	4.82755665566901e-06	8.71792188964402e-05	3.85309578541773	NOT
MDM1	-0.97916080423718	0.1589593131	-5.371789440089	4.86040119760472e-06	8.76527665568034e-05	3.84646117307422	NOT
AMDHD2	0.624674760991453	-0.00381661794285714	5.3645103909147	4.97018953435258e-06	8.95107467567689e-05	3.82460561465909	NOT
YBX3	-0.398687979047009	0.0618010695619047	-5.35996029217792	5.040069750131e-06	9.06459283729403e-05	3.81094520789932	NOT
SLC5A2	1.05201974709402	-0.106484198	5.35582699236199	5.10439728355998e-06	9.16782996505882e-05	3.79853706729535	UP
CAPN1	0.588094632846154	0.0130777483142857	5.35318869178337	5.1458850105757e-06	9.22982112262744e-05	3.79061737861536	NOT
PSIP1	-0.660733941440171	0.0568302370380953	-5.34936411066459	5.20662466224219e-06	9.32612864060891e-05	3.77913735597168	NOT
C4orf19	0.766271888132479	0.00396643608571428	5.3471932812664	5.24141779396751e-06	9.37576315388485e-05	3.772621653375	NOT
LSM12	0.527672889728632	-0.0649233411714286	5.34520097967888	5.27355344022899e-06	9.4205164491648e-05	3.76664202271057	NOT
RHBG	0.674568837059829	-0.0576275665142857	5.34091989228159	5.34327284451149e-06	9.53219712167096e-05	3.7537936332579	NOT
ORC3	-0.541814058363248	0.0649151678	-5.33664123716339	5.4138703942356e-06	9.64514164313548e-05	3.74095354680881	NOT
CORO1C	0.62662386548718	0.0593617439714286	5.33593532663241	5.42560687818354e-06	9.65305890410155e-05	3.738835232321	NOT
PLCG2	-1.3976496917094	0.0207138611428571	-5.33470770597705	5.4460777447437e-06	9.67647397411709e-05	3.73515142240166	DOWN
CD48	1.48633258830342	0.331215991228571	5.33146790708175	5.5004725062044e-06	9.76002071911899e-05	3.72542992627256	UP
PRSS16	-1.00638895426068	0.0172860009428571	-5.33043368296575	5.51795039873957e-06	9.76187990717256e-05	3.72232670706527	DOWN
FBXO3	-1.14931766965812	-0.134745488571429	-5.32988484611563	5.52724794379699e-06	9.76187990717256e-05	3.72067993063451	DOWN
AC128677.4	0.670588632576923	0.122623074371429	5.32972743172997	5.52991749446265e-06	9.76187990717256e-05	3.72020761433537	NOT
SBSPON	-1.44227451663248	0.543499358085714	-5.32966249817049	5.53101906049665e-06	9.76187990717256e-05	3.72001278389065	DOWN
SOWAHC	-1.21247550753419	-0.1735760158	-5.32360900908884	5.63467975572646e-06	9.93159200087232e-05	3.70185058492178	DOWN
TUSC3	-0.970629465280627	0.165954834314286	-5.31866189799013	5.72083040081375e-06	0.000100700308531345	3.6870093810909	NOT
DYNC1I1	-1.94423278833333	0.318981130857143	-5.31681312102608	5.75336140837359e-06	0.00010113843952542	3.68146345836005	DOWN
PTPRCAP	0.624983909119658	0.0145758078285714	5.31279503680615	5.82470041482977e-06	0.000102132750527948	3.66941077282907	NOT
ALOX5AP	0.522901851974359	0.122346740914286	5.3127583849065	5.825355189892e-06	0.000102132750527948	3.66930083572944	NOT
SNRPD1	-0.447288975023504	0.102616066128571	-5.3123232974212	5.8331335000609e-06	0.000102133846746437	3.66799580002532	NOT
LINC00094	-0.653922738021368	0.0186530263714286	-5.3102449059435	5.87043311435168e-06	0.000102651153414364	3.66176186080297	NOT
PLAT	-2.84863207166667	0.748929905142857	-5.30921776209597	5.88895427030999e-06	0.000102722972551741	3.65868113275595	DOWN
GZMK	1.64253701359829	0.351662456485714	5.30915649256272	5.89006090252862e-06	0.000102722972551741	3.65849736806952	UP
PITPNM1	0.711609026051282	0.0287914287428571	5.30696672889335	5.92974807703337e-06	0.000103279046441698	3.65192979093559	NOT
C7	1.87541601160684	-0.0340396778285714	5.30592986257545	5.94863301839665e-06	0.000103471820321309	3.64882010174932	UP
SNX19	-0.596422422775641	0.0233019870857143	-5.30490902955545	5.96728446945823e-06	0.000103660032181389	3.64575856024444	NOT
UBE2O	0.394833140666667	-0.0209680271142857	5.30429706408238	5.97849349543533e-06	0.000103718634861176	3.64392326733375	NOT
NPHS2	-2.34344973458974	-0.2858903024	-5.30117413506922	6.03602188098412e-06	0.00010447238762559	3.63455790524124	DOWN
PTPRD	-1.09247940715527	0.0817206604000001	-5.30108209006379	6.03772580898818e-06	0.00010447238762559	3.63428187995141	DOWN
NPR3	-0.770949135102564	-0.0420389035428571	-5.30025607172794	6.05303843845262e-06	0.000104600613328717	3.63180483219655	NOT
NT5C2	-0.523902039666667	0.0996820156571429	-5.29696787235051	6.11437915512731e-06	0.000105522864245659	3.62194464729981	NOT
HAVCR1	0.337671386978632	0.0415871548	5.29430539939854	6.16450042632479e-06	0.000105952759331032	3.61396127663703	NOT
OSM	0.424240604717949	-0.00113954617142858	5.29423279211158	6.16587298162522e-06	0.000105952759331032	3.6137435711475	NOT
NOL3	-0.780798392232194	0.149675013171429	-5.29408099914729	6.16874343244921e-06	0.000105952759331032	3.61328843656758	NOT
THBS2	1.7212682708547	0.107508458	5.29394554716776	6.1713059941245e-06	0.000105952759331032	3.61288229981396	UP
ACYP2	-0.629131948769231	0.0961256159428571	-5.28969540997586	6.2522534882581e-06	0.00010720347075657	3.60013932935719	NOT
PTGES	0.491654986557692	0.00251113341428572	5.28341224267213	6.37386301997828e-06	0.000109147250705631	3.58130284336576	NOT
PAPD7	-0.823793000393162	0.0388444768	-5.28275576933187	6.38670408246911e-06	0.000109225842299281	3.5793349230078	NOT
FCER1A	1.20270415353846	0.2828523988	5.2795275040869	6.45022699562669e-06	0.000110169877085304	3.5696578892223	UP
C4orf27	-0.592536877393163	0.064740889	-5.27845266348309	6.47151606194351e-06	0.000110391054267972	3.5664360949948	NOT
RAMP3	-1.85994564354701	0.360375868857143	-5.27722266708057	6.49596412573211e-06	0.00011066547893477	3.5627493152319	DOWN
ERGIC2	-1.05102505152992	0.128012522628571	-5.27367601939767	6.56697537076363e-06	0.000111731430569149	3.55211915510767	DOWN
GPR64	0.964632144188035	0.103402317571429	5.27265333374471	6.58759487921501e-06	0.000111938374090076	3.54905406543541	NOT
TMOD3	-0.566852641837607	0.0935743477142857	-5.27121993864317	6.61660371426339e-06	0.00011228715816116	3.54475814975875	NOT
HSPA12A	-0.535404058814103	-0.0132956764285714	-5.26867798774017	6.66836050014512e-06	0.000112920416919427	3.53714018742006	NOT
CHRND	0.483421381367522	-0.0447035117142857	5.26854984418695	6.67098028488267e-06	0.000112920416919427	3.5367561653452	NOT
SLC17A2	0.614744690192308	0.0106963968571429	5.26685864352763	6.70565160033438e-06	0.000113362337463124	3.53168805331249	NOT
KCNH2	-0.70337037881624	0.0440369337	-5.26496018176935	6.7447857862114e-06	0.000113762178650059	3.52599904738868	NOT
AP4S1	-0.32009021288604	0.0268998910380953	-5.26487369662135	6.74657396489836e-06	0.000113762178650059	3.5257398880273	NOT
METAP1	-0.769781156358974	0.0389492337714286	-5.26436295996547	6.75714365508157e-06	0.000113762178650059	3.52420943630334	NOT
VIM	-1.74592377944444	0.031281366	-5.26404750712138	6.76368018415019e-06	0.000113762178650059	3.5232641720583	DOWN
FAM192A	-0.647486994307693	0.0787638386285714	-5.26317986487005	6.78169117578065e-06	0.000113920363063209	3.52066428791052	NOT
EBAG9	-0.531870969100428	0.00684935258571429	-5.2600869386214	6.84628524972825e-06	0.000114859667744807	3.51139674784002	NOT
MRPS34	0.710740807444444	0.00595570991428572	5.25847320423211	6.88023002877746e-06	0.000115144868598397	3.50656165269879	NOT
IL10RA	1.36541151802991	0.413121113114286	5.25845175876748	6.88068225892058e-06	0.000115144868598397	3.50649739860757	UP
EZH1	-0.336613380769231	0.015253745952381	-5.23857138228561	7.31289825565493e-06	0.000122223275517809	3.44694549818564	NOT
RP5-1118D24.2	0.458656878376069	-0.005673953	5.23678493460561	7.35303599492933e-06	0.000122739139299974	3.44159545544118	NOT
PTPRF	0.400506974990385	-0.0231241721357143	5.23286286891918	7.44192746825315e-06	0.000124066491054492	3.4298504300455	NOT
SPON1	0.809643402068376	0.0721955943285714	5.23089763749618	7.48686981379516e-06	0.000124658736761266	3.42396573534799	NOT
HEXIM1	-0.518695816044872	0.0280416975857143	-5.23017621468638	7.50343553771326e-06	0.000124777608307425	3.42180557055958	NOT
COL1A1	0.300936297245727	0.00963320540714286	5.2288067325822	7.53498279940816e-06	0.000125143710995769	3.41770501162841	NOT
FLT1	-0.801355678951567	0.236869471819048	-5.22840080291235	7.54435909757674e-06	0.000125143710995769	3.4164895850796	NOT
PLCB3	0.39825703551282	0.0159709931428571	5.22685003311435	7.58028634322278e-06	0.000125582290770012	3.41184640456051	NOT
DSTN	-0.627348688732906	0.0857910700428571	-5.22183728178978	7.69758748631395e-06	0.000127366206945422	3.39683878685629	NOT
LAMB2	-1.05690762004274	0.016703836	-5.2207093564362	7.72422955041305e-06	0.000127647473856202	3.39346214281693	DOWN
CXCR6	0.37001413466453	0.00757124832857143	5.21986570706727	7.74421687222259e-06	0.000127818202914726	3.39093658673376	NOT
CD47	-0.491191989036325	0.0637304605142857	-5.21734296649322	7.80429199403958e-06	0.000128649331413576	3.38338478307594	NOT
WDR77	0.353895714594017	-0.0355689193571429	5.21629196166383	7.8294566830936e-06	0.000128903629495162	3.38023873912354	NOT
WNT16	0.39786001848718	0.0354656067428571	5.21217800080489	7.92873820776363e-06	0.000130376034355487	3.36792488339341	NOT
IFT74	-0.496767331655983	-0.0396598747857143	-5.21038088135659	7.97250002165386e-06	0.000130790534863706	3.36254614060807	NOT
C10orf2	0.477430806589744	0.0223326277714286	5.21033144847155	7.9737071568339e-06	0.000130790534863706	3.36239819217752	NOT
PHLDB1	0.514205199935898	0.048209394	5.20895493503429	8.0073943202159e-06	0.00013115778429016	3.35827847344975	NOT
MALL	0.59164550241453	0.0199806217142857	5.20860773863111	8.01591353711107e-06	0.00013115778429016	3.35723938264581	NOT
DLG5	-0.511439601057692	0.143169041785714	-5.20739067519072	8.04584811367674e-06	0.000131408932519447	3.35359701754091	NOT
LRRC8E	0.333596681880342	-0.00592837985714285	5.20717689598331	8.05111764548397e-06	0.000131408932519447	3.3529572409063	NOT
VPS41	-0.521999178141026	0.122211261714286	-5.20648444756299	8.06820968088349e-06	0.000131525728504747	3.3508849740448	NOT
RNF141	0.588038371688034	-0.0565690945714286	5.20056758136119	8.21573871030864e-06	0.000133765969628974	3.33317916058907	NOT
KIAA0247	-0.682404877141025	0.112894004971429	-5.19938096621927	8.24564690735701e-06	0.000134087995224428	3.32962859790672	NOT
RNF219	-0.867416821081197	0.152811512485714	-5.19558011314536	8.34217715542885e-06	0.000135491287124431	3.31825645388629	NOT
SFN	1.04738120428632	0.238283993657143	5.19263495157394	8.41774785917945e-06	0.000136551137759753	3.3094452545863	UP
DDX42	-0.454472190495727	0.112391472828571	-5.1906344283395	8.4694678955085e-06	0.000137220286990666	3.30346054009327	NOT
FAM189A2	-0.619730553363248	0.0487904426571429	-5.18985635262858	8.48966897185202e-06	0.000137220286990666	3.30113294729788	NOT
GPRASP1	-0.613637759508547	0.039742415	-5.18983988332717	8.49009707980322e-06	0.000137220286990666	3.30108368029804	NOT
TP53BP1	-0.546819989070513	0.0830330160714286	-5.18587878366105	8.59368937125977e-06	0.000138725202691909	3.28923484707968	NOT
HMGA1	0.427986812955128	0.0155360376142857	5.18364995079496	8.65253055528839e-06	0.000139403010200805	3.28256824809389	NOT
KRT24	0.437654952384616	0.0426755905142857	5.18349106056888	8.65674052920315e-06	0.000139403010200805	3.28209301000531	NOT
SPTB	-0.511028776540598	0.0326070854142857	-5.18255513086512	8.6815804179666e-06	0.000139633147014124	3.27929369726162	NOT
FARP2	-0.837268461346154	0.139023027	-5.18148070813927	8.71018338949251e-06	0.000139923176610088	3.27608023954535	NOT
UBR4	0.341591725269231	0.0250070574428571	5.18082953850718	8.72756424467493e-06	0.00014003244594759	3.27413271800571	NOT
SLC35F2	0.907636540653846	-0.0269112473428571	5.17806135658934	8.80183776576954e-06	0.00014105317978873	3.26585397622511	NOT
PSMD1	-0.720256920258547	0.0261261881285714	-5.17624880519848	8.85081091208889e-06	0.0001416664861467	3.26043352693302	NOT
DKFZP586I1420	-0.78627350181624	0.182215460285714	-5.17339125896723	8.92856973313194e-06	0.000142738499465541	3.25188851092575	NOT
MFF	-0.41133928232906	0.00416316957142857	-5.17150582884041	8.98024728984658e-06	0.000143391475724607	3.24625078155809	NOT
CCL19	1.88168201719231	0.481126959942857	5.17110890065647	8.99116450440724e-06	0.000143392824752818	3.24506393861511	UP
CSNK2A2	-0.78041895817094	0.0119643889428571	-5.17064479874003	9.00394602497312e-06	0.00014342386706687	3.24367625658051	NOT
PSMD12	-0.72046653522436	-0.0618152762857143	-5.16755909831356	9.08938799164412e-06	0.000144504611870034	3.23445031074153	NOT
SPP1	0.976795489136752	-0.00655861177142858	5.16729759674164	9.09666583879484e-06	0.000144504611870034	3.23366847944442	NOT
NTF3	0.393962142760684	-0.0241582195428571	5.16701476675088	9.10454380143599e-06	0.000144504611870034	3.23282288677396	NOT
MMP11	0.333916904643162	-0.0228393764571429	5.16293004513898	9.21907946576267e-06	0.000146147251363234	3.22061124366576	NOT
HLA-DQB2	0.598119805717949	0.0494900553714286	5.16224253059072	9.23849779397173e-06	0.00014627989868278	3.21855598204122	NOT
TIMP3	-0.922466193137821	0.21204520545	-5.16082998352292	9.27852185576038e-06	0.00014670730035972	3.21433341569131	NOT
IGHM	0.909381537584616	0.244001314022857	5.16050842611252	9.2876571505209e-06	0.00014670730035972	3.21337219650551	NOT
WFDC2	1.96068611233761	0.0348629887714286	5.15972590396572	9.30992562522698e-06	0.000146751191662714	3.2110330663078	UP
IL33	0.714410289	0.112510230885714	5.15963174641089	9.31260867240915e-06	0.000146751191662714	3.21075161190743	NOT
FAM69A	0.817325537262821	0.0201271682714286	5.15773709852126	9.36676093847889e-06	0.000147429030371754	3.20508830264186	NOT
MDK	0.514540493594017	-0.0398544324	5.15714570881033	9.38372790911925e-06	0.000147520672604527	3.20332063084269	NOT
CNOT2	-0.334563234103989	0.0563640095619048	-5.15417482295825	9.46942617410405e-06	0.000148678600571232	3.19444102152307	NOT
PPP2R2B	-0.523770006153846	0.0513880482857143	-5.15381538011461	9.47984731299535e-06	0.000148678600571232	3.19336673774515	NOT
DST	-0.314318070514423	0.0827680216857143	-5.15021280164412	9.58492704089891e-06	0.000150098414515597	3.18260009571132	NOT
ARHGEF17	-0.519799284910257	-0.0239931526857143	-5.14991810416346	9.59357382987425e-06	0.000150098414515597	3.18171940947423	NOT
USP16	-0.746322224457265	4.61181999999953e-05	-5.14954972209454	9.60439352532374e-06	0.000150098414515597	3.18061853066872	NOT
IGFBP3	0.795926733269231	-0.090480492	5.14469750051228	9.74804505753935e-06	0.000152163764654066	3.16611906583703	NOT
IRAK3	-0.516529033450855	0.209370369214286	-5.14363919804442	9.779659129153e-06	0.000152477441569609	3.16295687964797	NOT
MPRIP	-0.388196880257835	0.0188602813714285	-5.14105471134786	9.85729317813985e-06	0.000153507046822397	3.15523485734875	NOT
AOC3	0.597019306047009	-0.0976323681428571	5.13933243952679	9.90936752747966e-06	0.000154136660353993	3.15008928498534	NOT
TEAD3	-0.616301675264957	-0.0243667744857143	-5.13803341702408	9.94882545142972e-06	0.000154568782277671	3.14620839574302	NOT
ONECUT1	0.278261534136752	-0.0200550087714286	5.13705220055381	9.97873351819925e-06	0.000154851694701528	3.14327705551751	NOT
INF2	-0.845356663311966	0.0710374567142857	-5.13251865561733	1.01180835007886e-05	0.000156830294262223	3.1297342906137	NOT
TBPL1	-0.785163877478632	0.0941931191428571	-5.13062776577746	1.01767749809724e-05	0.000157555520962727	3.12408624450515	NOT
ADM2	0.522656830008547	-0.00899998965714286	5.1279936190852	1.02591010555676e-05	0.000158363453936386	3.1162185863137	NOT
PIGR	0.466749282457265	-0.0502420842857143	5.12784115551255	1.02638862810454e-05	0.000158363453936386	3.11576322590026	NOT
REEP5	-0.363645182397436	-0.0180142604571429	-5.12781040089429	1.02648518151711e-05	0.000158363453936386	3.11567137182173	NOT
IFNGR2	0.399131859858975	0.0233029496285714	5.1260848429311	1.0319170217694e-05	0.000159016130583953	3.11051781193276	NOT
PPFIA4	-1.13786335461538	0.352291500571429	-5.12411593657538	1.03814980358465e-05	0.000159790569186628	3.10463776130806	DOWN
YAP1	-0.365098073965812	-0.0211827408	-5.12272796374143	1.04256605485194e-05	0.000160283935750001	3.10049283193418	NOT
AK022030	-0.863502918888889	0.0720296982857143	-5.12211639529801	1.0445178655667e-05	0.000160295935995029	3.09866654338185	NOT
CD52	1.55745574573291	0.358885309042857	5.12165462604427	1.04599400100464e-05	0.000160295935995029	3.09728761097731	UP
TMEM45A	-1.18834902429487	0.143559252571429	-5.12156616621272	1.0462770166934e-05	0.000160295935995029	3.09702345477729	DOWN
DUS2	0.379030422608974	-0.0148053721285714	5.12013789573491	1.05085713270334e-05	0.000160811512897042	3.09275848309522	NOT
DIS3	-0.491712762833333	0.0785671367714286	-5.11952392948375	1.05283209315126e-05	0.00016092769534692	3.09092516405488	NOT
MID2	-0.603135481566239	0.0715630513142857	-5.11866951186495	1.05558666096361e-05	0.000161162637037777	3.08837390240572	NOT
CTBP2	-0.369002243685898	-0.0246299453809524	-5.1162227176197	1.0635146075356e-05	0.00016218597764918	3.08106819026317	NOT
MRPS12	0.488075142498932	0.0343158856714286	5.11283091598133	1.07460248444596e-05	0.000163688297889656	3.07094166182783	NOT
CCR7	0.787607696273505	0.112232341942857	5.11240507928889	1.07600264812623e-05	0.000163713184520079	3.06967035528384	NOT
CYP2W1	0.38754832667094	-0.0496644011142857	5.10932856174425	1.08617234700454e-05	0.000165070761851884	3.06048606761178	NOT
ZC3H14	-0.544163210313391	0.0214646031428571	-5.10703949060039	1.09380100512246e-05	0.00016603949432117	3.0536530440614	NOT
ACP2	0.986146358081197	0.0134559378857143	5.1052133997107	1.09992488154603e-05	0.000166602757688193	3.04820235973592	NOT
MAP4K1	0.777417045633903	0.105184609190476	5.10518250390109	1.10002878461495e-05	0.000166602757688193	3.04811014147634	NOT
RCN3	0.320218090034188	-0.0320739613428571	5.10474927058048	1.10148678259993e-05	0.000166632920471717	3.0468170288114	NOT
LZTS3	0.702848780367521	-0.00657547239999999	5.10407509460198	1.10375946675318e-05	0.00016678611942251	3.04480478297518	NOT
PHACTR2	-0.929385699055556	0.199665240790476	-5.09714033394322	1.12740915209315e-05	0.000170165506798826	3.02410848527197	NOT
WWP1	-0.839941434608974	0.0205604211142857	-5.09592765684279	1.1315961832768e-05	0.000170602946219077	3.02048975462821	NOT
GPR35	0.421347047581197	0.00499684497142857	5.09451529044722	1.13649216814789e-05	0.000171146152784682	3.01627529174005	NOT
CLEC16A	-0.701123444858974	0.150746988371429	-5.09040661642449	1.15085494813043e-05	0.000173112124413665	3.00401608683842	NOT
ARHGAP4	0.437782006474359	-0.0219118658571429	5.08998252687316	1.15234767792923e-05	0.000173139911608958	3.00275079708186	NOT
MTMR2	-0.368234802698006	0.0866503905809524	-5.08714887108459	1.16237120396416e-05	0.000174447932277478	2.99429685689383	NOT
PCNXL4	-0.475544336717949	0.0619686144428571	-5.08597631158888	1.16654421167741e-05	0.00017487594258181	2.99079884009741	NOT
AP1M2	1.08692660908333	-0.170252191985714	5.08509818435857	1.16967911347689e-05	0.000175147538745402	2.98817926061613	UP
WASF3	-1.17111928946581	0.155337940428571	-5.08308700973136	1.17689055445539e-05	0.000176028251630802	2.98217988919315	DOWN
CHERP	0.244532571846154	0.0100649353428571	5.08074390264588	1.18534793241538e-05	0.000177033254919884	2.97519079884315	NOT
LOC101928717	0.41965084532906	-0.00302551351428574	5.08036665365785	1.18671523435013e-05	0.000177033254919884	2.97406557374902	NOT
RPS6KA1	0.987104986239316	-0.023135266	5.08011669525755	1.18762204705641e-05	0.000177033254919884	2.97332002663684	NOT
FRAT1	-0.760490408294872	0.0597006925428571	-5.07731148312867	1.19784628912753e-05	0.000178356482892926	2.96495333634712	NOT
SPR	0.485164406119658	-0.0784936656571429	5.07220549471726	1.21668120213856e-05	0.000180957405311327	2.94972622787462	NOT
CCR5	0.714488280303419	0.0243639386	5.07166031904269	1.21870954362726e-05	0.000181055647912391	2.94810053706041	NOT
ARRB2	0.355811107764957	-0.0709319118	5.06486454678421	1.24427710990504e-05	0.000184646817307321	2.92783803536586	NOT
PLTP	-1.48100523338462	0.304371926228571	-5.0640479436047	1.24738503701235e-05	0.000184900736113466	2.92540349976017	DOWN
AQP6	0.360666991021368	0.00660766297142857	5.06352874280011	1.24936508311831e-05	0.000184987087306902	2.92385563948329	NOT
SNORA5B	0.539197092230769	-0.0505235683714286	5.06255034821174	1.2531048191442e-05	0.000185166936582884	2.92093887936359	NOT
VPS13D	-0.336543211306624	0.0206208121214286	-5.06224753440629	1.25426452185601e-05	0.000185166936582884	2.92003615739078	NOT
ATP8A2	-1.0282389664765	0.2928870822	-5.06183100119927	1.25586148408096e-05	0.000185166936582884	2.9187944384882	DOWN
FER1L4	0.322400194991453	0.0125143010142857	5.06174924126884	1.25617518358714e-05	0.000185166936582884	2.91855070739739	NOT
RPS6KA4	0.358885584081197	-0.00433169871428571	5.05736591451351	1.27310773313762e-05	0.00018745413863785	2.90548463284918	NOT
RAB31	-1.20208795091026	0.351692573676191	-5.05550671775324	1.28035800127716e-05	0.000188312209587842	2.89994315273766	DOWN
FST	0.303278338301282	0.00872695728571428	5.05481342378025	1.28307210975036e-05	0.000188369861195199	2.89787681605943	NOT
EBI3	0.409218987717949	0.00653210331428571	5.05443616881248	1.28455138820529e-05	0.000188369861195199	2.89675244001131	NOT
TFCP2	-0.28818330175	0.0240164761571429	-5.05431696746326	1.28501914829089e-05	0.000188369861195199	2.89639717329504	NOT
KIN	-0.969164032666667	0.1638615636	-5.05241944192373	1.29248808400717e-05	0.000189255141238971	2.89074197690141	NOT
OPN3	-0.667347337790598	0.0397419222	-5.05165413849244	1.29551261693181e-05	0.000189488403429021	2.88846123494674	NOT
SGMS1	-0.91125187282906	-0.0155596577714286	-5.04958432012816	1.30372794609955e-05	0.000190479545502426	2.88229307004871	NOT
HN1	0.733692206367522	-0.0460255617142857	5.0481849985253	1.30931129617776e-05	0.000191084383985722	2.87812324066393	NOT
MBD2	-0.218128106700855	0.0259018125928571	-5.04666541046572	1.3154014141455e-05	0.000191761767830881	2.87359523225079	NOT
SUB1	-0.403616244136752	0.0513183911523809	-5.04614654104862	1.31748734585123e-05	0.000191854565423902	2.87204917397687	NOT
PCYOX1L	-0.702548767021368	0.142711245342857	-5.04567857116988	1.31937147128983e-05	0.0001918737476701	2.87065480051038	NOT
SST	-2.71924596615385	0.564845349142857	-5.0452398113394	1.32114042272647e-05	0.0001918737476701	2.86934748015504	DOWN
GSPT2	-0.537898086974359	-0.0511873506285714	-5.04503483107165	1.32196765033717e-05	0.0001918737476701	2.8687367309304	NOT
PYCRL	0.441042747547009	-0.0192226945428571	5.04336378586436	1.32873061412885e-05	0.000192644108863347	2.8637579096606	NOT
ZNF451	-0.638239206826923	-0.00940185985714286	-5.04188744138852	1.33473417712111e-05	0.000193302804185472	2.85935940575217	NOT
TCN2	1.16042505995299	-0.0348218363142857	5.04032809075759	1.34110453952415e-05	0.000194013123384494	2.85471381764388	UP
PAF1	-0.54168850557265	-0.0831253045428571	-5.03982506688116	1.34316595996258e-05	0.000194022128077418	2.85321526616713	NOT
SERPINH1	0.594788849649573	0.0468628056571429	5.0395978117476	1.34409829604134e-05	0.000194022128077418	2.85253826119642	NOT
RHOQ	-0.64599711078547	0.108512428834286	-5.03821179688097	1.34979848432146e-05	0.000194632707374327	2.84840935342026	NOT
C3AR1	0.820295399205129	0.0851475701142857	5.0375235357003	1.35263797247437e-05	0.000194829911225715	2.84635910451535	NOT
MEOX1	0.384200128461539	0.0497064182857143	5.03523465240569	1.36212371427239e-05	0.000195982952237214	2.83954110675094	NOT
ACADS	0.560217938884616	-0.0620743354571429	5.03166850072664	1.37703459216502e-05	0.000197913212774032	2.82891942357468	NOT
PIGK	-0.656171373662393	0.108136911085714	-5.03107232544049	1.3795430989149e-05	0.000198058698485211	2.82714384781045	NOT
ZNF212	0.491158511863248	-0.0756132532571429	5.02995162614044	1.38427091598253e-05	0.000198522146423193	2.823806183611	NOT
ELF4	-0.801060132064102	0.0980119926285714	-5.02555940396682	1.40295567113876e-05	0.000200984028342681	2.8107264120262	NOT
CD247	0.472010295307692	0.0733185906285714	5.02305880062736	1.41370501910475e-05	0.000202305009058265	2.80328057765215	NOT
FCGBP	0.57816926691453	-0.00746083948571428	5.02239667821658	1.41656495262532e-05	0.000202400633211256	2.80130913080686	NOT
IMPAD1	-0.532701136764957	0.0476991243428571	-5.02210485086834	1.41782727803218e-05	0.000202400633211256	2.80044023801817	NOT
EIF4ENIF1	-0.576854884444445	0.137032492857143	-5.0218431136196	1.41896039601153e-05	0.000202400633211256	2.79966094297064	NOT
CSGALNACT2	-0.81093431682265	0.0299442035285714	-5.0213672318174	1.42102289667137e-05	0.00020247664244606	2.79824407172305	NOT
HECA	-1.04655231287607	0.303816222771429	-5.02057260813629	1.42447348051087e-05	0.000202750058726047	2.79587823911473	DOWN
C20orf24	0.660111963529915	0.00338137602857143	5.01846141554844	1.43368161324426e-05	0.00020384149854473	2.78959287779134	NOT
DEPDC5	0.430370233777778	0.0430194855428571	5.01677891408374	1.44106226959851e-05	0.000204671043590939	2.7845841027102	NOT
GPRC5C	0.80529715365812	-0.0650841578285714	5.01354272285786	1.45536473812242e-05	0.000206480847143906	2.77495078200209	NOT
GADD45A	-1.04919369581197	-0.0121185577142857	-5.01192270051032	1.46257732735422e-05	0.000207096567303093	2.77012876274313	DOWN
SMAD2	-0.540334716846154	0.0673159646095239	-5.01140751598257	1.46487843627854e-05	0.000207096567303093	2.76859536153976	NOT
LAMC3	0.547030373098291	0.000422394428571432	5.01125382665833	1.46556559649368e-05	0.000207096567303093	2.76813792378984	NOT
C14orf1	0.270854468548433	0.0204178627714285	5.01116504200841	1.4659627072826e-05	0.000207096567303093	2.7678736680146	NOT
CTSV	-1.76253398770085	-0.0567814554857143	-5.00997197681686	1.47130935267204e-05	0.000207630297455435	2.76432274069253	DOWN
ZNF23	-0.962764705512821	0.109387533714286	-5.00831341665233	1.47877425835116e-05	0.000208461500083007	2.75938658549381	NOT
IGH	0.511779586576211	0.116202399478571	5.00760900722459	1.4819560524201e-05	0.000208687790062605	2.75729022432051	NOT
GANAB	0.413306643175214	0.0131448413714286	5.00593596384612	1.48954039831617e-05	0.000209532903852403	2.75231134743941	NOT
KDELR3	-0.899817312437322	0.191101392180953	-5.00172854224505	1.50878445775694e-05	0.000212014648273127	2.73979151176701	NOT
PROCR	0.606885559235043	0.0591833513142857	5.00106140567213	1.51185841639808e-05	0.000212221313444977	2.73780650147298	NOT
PLLP	0.817568632341881	-0.1358648012	4.99913999056777	1.52074647862552e-05	0.000213242808660657	2.73208973053989	NOT
COL16A1	0.635785149431624	0.1206940242	4.99863554617595	1.52308851510732e-05	0.000213345213486514	2.73058892094471	NOT
SPECC1L	-0.622351653166667	0.0781678592571429	-4.99736665388039	1.52899557384383e-05	0.000213902295952386	2.72681385625411	NOT
ESRRA	0.445700332786325	-0.101267527728571	4.99689897642463	1.53117847703291e-05	0.000213902295952386	2.72542251500523	NOT
FAM115A	-0.546370828386752	0.0728947745714286	-4.99663651540943	1.53240487903809e-05	0.000213902295952386	2.72464170241756	NOT
TOPBP1	-0.656688335547009	0.0752128589142857	-4.99639605363311	1.53352934092932e-05	0.000213902295952386	2.72392634274624	NOT
MOAP1	-0.438382676705128	-0.0718076699714286	-4.99464816432002	1.54172757499824e-05	0.000214691314807507	2.71872664520428	NOT
ERC2	-0.728309713363248	0.186599081228571	-4.99449886445848	1.54242985859287e-05	0.000214691314807507	2.718282515365	NOT
SEPT5-GP1BB	0.421103596081197	-0.0396263463428571	4.99314334778665	1.54882054531785e-05	0.000215354386117358	2.71425029181713	NOT
PLD2	0.406343555196581	-0.0430848535428571	4.99048079333536	1.56144996301859e-05	0.000216692668709253	2.70633058113137	NOT
NFE2L2	-0.755528467948718	0.0141137257142857	-4.99023312993096	1.56262989900266e-05	0.000216692668709253	2.70559394728621	NOT
RRM2	1.29552326803633	0.206644604157143	4.99008071391554	1.56335649027224e-05	0.000216692668709253	2.70514061406649	UP
SLC2A10	-1.29409255897436	0.281700334285714	-4.98881862731869	1.56938595437704e-05	0.000217300856465365	2.701386859513	DOWN
SPHK1	0.383957270444445	0.0477182535428571	4.98705506939586	1.57784980842903e-05	0.000218101685058813	2.69614187096028	NOT
LBH	-0.80370630348718	0.155331992971429	-4.98692724866299	1.57846501689463e-05	0.000218101685058813	2.69576173197712	NOT
SH3GLB1	-0.661116638669515	0.128459864371429	-4.98259558903786	1.59945485666052e-05	0.000220598050281021	2.68288033372148	NOT
EVI2A	1.53544767675641	0.344858059171429	4.98230241760937	1.60088543792058e-05	0.000220598050281021	2.68200857434093	UP
CFH	-1.03519529857479	0.331366796742857	-4.98217010164739	1.60153151257884e-05	0.000220598050281021	2.68161512926199	DOWN
CD160	0.627167157106838	0.1397612838	4.98119970426006	1.60627769938678e-05	0.000221021807762815	2.67872968001369	NOT
GABRP	1.2209080498547	0.182596312171429	4.9794363268424	1.61493808305414e-05	0.000221982714490007	2.67348656851328	UP
HOXA10-HOXA9	-0.657095810807692	-0.0288059239	-4.97693323855886	1.62731099001246e-05	0.000223451406377541	2.66604458517799	NOT
SEL1L	-0.683914627356838	0.109702995564286	-4.97651733082986	1.62937593897605e-05	0.000223503101598197	2.66480810243196	NOT
MMP2	0.490518284799145	-0.0196364693428571	4.97289880711487	1.64745168689595e-05	0.000225748633327553	2.65405106331378	NOT
CMAHP	-1.17266210829701	0.287666677528571	-4.97030776607745	1.66051691723607e-05	0.000227303644606555	2.6463493084021	DOWN
UBQLN2	-0.615917220961539	0.006042807	-4.96927927327961	1.66573151136021e-05	0.000227781900990445	2.64329234808938	NOT
NOTCH2NL	-1.05279133311966	0.143074253857143	-4.96642619889808	1.68028217638942e-05	0.00022953452186653	2.63481279911194	DOWN
SPAG4	0.458305988786325	-0.0343666348285714	4.9640459233919	1.69251800651548e-05	0.000230967637652014	2.62773907972581	NOT
IL1RAP	-0.447342558423077	0.112213992328571	-4.96262293203482	1.69987508459839e-05	0.000231732713643964	2.62351050129848	NOT
LBR	0.764169299440171	-0.0351829788857143	4.96216544921352	1.70224707201304e-05	0.000231817330167044	2.62215108393368	NOT
VWF	0.889158701076923	0.149412277771429	4.96162254932018	1.70506619632934e-05	0.000231962602680488	2.62053787630609	NOT
BCL7A	0.336217834912393	-0.0610328264428571	4.96062589430014	1.71025360324704e-05	0.000232331679246024	2.61757643044351	NOT
HSPA1L	-0.449487421764957	-0.0124793742285714	-4.96042723259934	1.7112894709139e-05	0.000232331679246024	2.61698614224927	NOT
OPTN	-0.572136682641026	0.0190784750571429	-4.95992758705874	1.71389748941093e-05	0.000232447347001358	2.6155015516468	NOT
SUCO	-0.932138139136752	0.227766390342857	-4.95857266600643	1.72098968214524e-05	0.000233170321622891	2.61147582104856	NOT
FBXL2	-0.600069822632479	0.1131180884	-4.9581873866132	1.7230116979485e-05	0.000233205581244829	2.61033111659185	NOT
ATP6V0A1	0.422586473702992	-0.00258833324285714	4.9569420791264	1.72956342950522e-05	0.000233853228972018	2.60663128568315	NOT
UAP1L1	0.500613092598291	0.0496680128	4.95271843566329	1.7519691857211e-05	0.000236640980728471	2.59408396168492	NOT
C2	0.755070803282051	0.0214513230857143	4.94351767164018	1.80177938654725e-05	0.000243120833228604	2.56675737311809	NOT
DLG3	0.332436021605769	-0.0251569546928571	4.94306623048706	1.80425918064712e-05	0.000243207523159123	2.56541680580047	NOT
ZNF232	-0.622839254897436	-0.00356835031428572	-4.94235296933271	1.80818406898739e-05	0.000243488631955097	2.56329880033451	NOT
CLDN4	0.799400189123932	-0.0146222777142857	4.9393157504879	1.82499210488538e-05	0.000245502240776095	2.55428048054445	NOT
PNPO	0.641883096008547	-0.0225584559714286	4.93811853317519	1.83166002886379e-05	0.00024614907413269	2.55072588849444	NOT
RAB40C	0.457560685286325	-0.0013396258	4.93237751035079	1.86397200132828e-05	0.000250237295959254	2.53368265009562	NOT
RGS10	-0.972152786139602	0.224346820095238	-4.93149758446019	1.86897416322887e-05	0.00025043729993874	2.53107074558356	NOT
GMIP	0.651011814965812	0.136644968057143	4.93144988680532	1.86924569267564e-05	0.00025043729993874	2.53092916588975	NOT
PEX12	-0.621260859423077	0.04104805	-4.93109119283602	1.87128889104773e-05	0.000250457543486338	2.52986447181845	NOT
LY86	1.10849120441026	0.233297253342857	4.92851671384454	1.88601881543449e-05	0.000251950675995107	2.52222317408156	UP
AURKA	0.404621437045584	0.026153882152381	4.9284761940291	1.88625156690452e-05	0.000251950675995107	2.52210291311118	NOT
UCP2	0.84796688159188	0.109594957714286	4.92527135008862	1.90475113914555e-05	0.000254165230129734	2.51259164127083	NOT
GSTA4	-0.707888199273504	-0.0424099237142857	-4.92487806507495	1.90703368689784e-05	0.000254213543942262	2.51142453407636	NOT
SOX4	0.91217444041624	0.157227459182857	4.92067525628211	1.93159595179681e-05	0.000257228728510406	2.49895338038973	NOT
MAL	1.04471643551282	-0.338381575714286	4.91972705691498	1.93718068811981e-05	0.00025771317355419	2.49614001706704	UP
IGFBP6	0.772600313970086	0.00833741297142857	4.91891629251091	1.9419686505183e-05	0.000258090753282236	2.49373450881447	NOT
NIPA2	-0.462049224472222	-0.00352876397142857	-4.91726696487841	1.95174498316209e-05	0.000259129873040287	2.48884123488709	NOT
RRAS	-1.9027607640641	0.5455583824	-4.91486815523978	1.9660510016268e-05	0.000260767706498337	2.48172490483249	DOWN
GADD45B	-0.927952929331197	-0.02703462785	-4.91424707054045	1.96977193840061e-05	0.000260999711197287	2.47988249185003	NOT
FYCO1	-0.738370411880342	0.0248687184285714	-4.91188403088709	1.98399290418632e-05	0.000262427013582018	2.47287305299268	NOT
ITPR2	0.359940866604701	0.0111202175142857	4.91179860912935	1.98450888113319e-05	0.000262427013582018	2.47261967954593	NOT
GCGR	0.296783749273504	-0.0342883431428571	4.90974545965471	1.99695071831837e-05	0.000263808749085631	2.46652997853782	NOT
NOL7	-0.542726952099715	-0.0233470910857143	-4.90867643504716	2.00345946081841e-05	0.00026440471468448	2.46335940400456	NOT
LPPR3	0.52646941881624	0.0539627465142857	4.90732748018027	2.01170257503481e-05	0.000265228157228444	2.45935877592736	NOT
TLE4	-0.433569347599715	0.0863565293809524	-4.90528456096911	2.02425038394266e-05	0.000266616938629343	2.45330042345673	NOT
MCM4	0.25594353578312	-0.00669332883571428	4.90371218580854	2.03396087623131e-05	0.000267629623446062	2.44863780117722	NOT
ASF1B	0.528291586752137	0.0166105257142857	4.90248309094803	2.04158352047144e-05	0.000268365849657204	2.44499331151406	NOT
HGSNAT	-0.765952385547009	-0.0764066820857143	-4.9009206490771	2.0513144200223e-05	0.000269377470018207	2.44036062955002	NOT
KRT3	0.384143686179487	0.0518504271714286	4.8985990196685	2.06585851693141e-05	0.000270869694207153	2.43347743797907	NOT
KIF5B	-0.580582028837607	0.0809599744142857	-4.89845400685246	2.06677034939356e-05	0.000270869694207153	2.43304752237651	NOT
FLRT2	-0.737474335472223	0.0980064565571429	-4.89776134073054	2.0711313018632e-05	0.000271172750175699	2.43099402610486	NOT
MET	0.397857600720086	-0.00786885600714286	4.89612568383642	2.08146545620427e-05	0.000272256504385137	2.42614512726743	NOT
SLC22A18AS	0.500271536055556	-0.0254982113714286	4.89520018188875	2.08733544355107e-05	0.000272754780516145	2.42340161276613	NOT
LOC100507577	-0.59146506441453	0.0373840071285714	-4.89396887251519	2.09517045473877e-05	0.000273275916133126	2.41975172590959	NOT
CCNH	-0.401360186021368	-0.0452799934	-4.89392462407794	2.09545255628256e-05	0.000273275916133126	2.41962056643406	NOT
ARF5	1.00505038661111	0.0360043124857143	4.89119685535478	2.11291606641559e-05	0.000275219174517801	2.41153544659384	UP
TCEB1	-0.460098948525641	0.0543022175	-4.8909239581472	2.11467110540258e-05	0.000275219174517801	2.41072662399945	NOT
ITGAX	0.463371447752137	0.0325529236857143	4.89062572031345	2.11659076572578e-05	0.000275219174517801	2.4098427055375	NOT
USP9X	-0.382295476004274	-0.0334812718571429	-4.88981723567069	2.12180341106706e-05	0.000275626219355198	2.40744656601247	NOT
VEZF1	-0.600102378239316	0.0643645323428572	-4.88927000642031	2.12533884982323e-05	0.00027581480740304	2.40582476179161	NOT
MYL12A	-0.396824383175214	0.0193652300571429	-4.88780680438618	2.13482073997222e-05	0.000276773968021668	2.40148848712624	NOT
OGDH	0.93302119390171	0.0317284132285714	4.8855696747101	2.14939897203847e-05	0.000278391332611284	2.39485910627033	NOT
TMEM231	-0.616277581623932	0.0975217677142857	-4.88442342187942	2.15690669895501e-05	0.000279090654682966	2.39146258666995	NOT
CD44	0.45061318602938	0.0702395169535714	4.88124491914601	2.17786147649596e-05	0.000281526878558369	2.38204498613301	NOT
RBBP6	-0.63397689778775	-0.0117616065904764	-4.87962833972519	2.18859629910618e-05	0.000282638528890425	2.37725565711097	NOT
MIR22	-0.831673367965812	-0.000709096971428581	-4.87648808763897	2.2095990772983e-05	0.000285072738656897	2.36795310144404	NOT
CD2AP	-0.843387189636752	0.0668567635714286	-4.87530026209545	2.217595502509e-05	0.000285825819539548	2.3644346297403	NOT
C5orf28	-0.773871631777778	0.0142916815428571	-4.87456327288694	2.22257131209137e-05	0.000286188486947019	2.36225166699047	NOT
AOAH	0.42138535401282	0.000117206542857142	4.87077822609286	2.24830102879413e-05	0.000289220220778892	2.3510413399204	NOT
PRMT2	-0.314298493442308	0.0368454293428571	-4.87021880116776	2.25212879796419e-05	0.000289431348530601	2.34938460854816	NOT
TOX	0.621326262247863	0.0186370916	4.86985651871221	2.25461109764328e-05	0.000289469322012649	2.34831173194371	NOT
MYRIP	-0.934174199965812	0.144432503228571	-4.8678455153106	2.26843953072132e-05	0.000290962539420136	2.34235654857179	NOT
TBC1D4	0.639700599792735	-0.0444483684571429	4.86555200101432	2.28431321260821e-05	0.00029271494671147	2.33556533815625	NOT
KIF16B	-0.605865900491453	0.0221076395714286	-4.86432836098032	2.29282713904369e-05	0.00029352178761626	2.33194232894363	NOT
SCAMP5	0.533057347068376	-0.1141473096	4.86375450277627	2.29683079100113e-05	0.000293750233627845	2.33024328343862	NOT
UBL3	-0.523018154222223	-0.0534052790142857	-4.86339018065119	2.29937616062654e-05	0.000293791913496269	2.32916463990122	NOT
HDAC2	-0.460473693282052	0.0133871884857143	-4.86257720599304	2.30506616241606e-05	0.00029423491602605	2.32675773273335	NOT
HS3ST1	0.49340217701282	0.0569622535047618	4.86114842517966	2.31510000704383e-05	0.000295231009568778	2.32252784587001	NOT
TENM3	-0.889592430568376	0.258046529057143	-4.85806152990152	2.33692619966087e-05	0.000297727546726765	2.31338994808561	NOT
RGS2	-1.24892113811966	-0.152259610571429	-4.85708378124828	2.34388188356008e-05	0.00029832658166043	2.31049582716978	DOWN
RGS14	0.42783124032906	-0.0363028120380952	4.85581909429577	2.35290926941394e-05	0.000299187896246228	2.30675253990469	NOT
PHF20	-0.459264615071225	0.0310183306190476	-4.85215073003214	2.37928950370231e-05	0.000302251968910821	2.29589578705562	NOT
EPHA1	0.33529290582265	-0.0145738189285714	4.84631786415481	2.42183980212492e-05	0.000307362353410619	2.27863633407404	NOT
C1orf116	0.533683204264957	0.0249413758	4.84447280291951	2.43545565070893e-05	0.000308794314640173	2.27317763858562	NOT
FASN	0.321436038384616	-0.00968202208571428	4.84391347206083	2.43959825584059e-05	0.00030902356088576	2.27152291359731	NOT
PGS1	-0.405403264059829	0.073110716	-4.84275074750999	2.44823215803145e-05	0.000309820736862928	2.26808322760866	NOT
TMEM50B	-0.560080650324786	0.131489535114286	-4.84124682103442	2.45944458417777e-05	0.000310598465531772	2.26363440426961	NOT
ACTR10	-0.586057633354701	-0.0990245547142857	-4.84114481112993	2.46020695162177e-05	0.000310598465531772	2.26333265461016	NOT
PSTPIP1	0.32046928367094	-3.89778857142865e-05	4.8409829404858	2.4614171665999e-05	0.000310598465531772	2.26285383688085	NOT
HFE	0.238022408735043	-0.00282341736923079	4.83874830791471	2.47818462495293e-05	0.0003124164750524	2.25624405447756	NOT
MTSS1	-0.386768751016026	0.0244884412428571	-4.83627759372275	2.49685521524622e-05	0.000314470718213266	2.24893666835928	NOT
CD86	0.525946983782051	0.0786490339999999	4.83444284042487	2.51081007528003e-05	0.000315810176356944	2.24351067629437	NOT
MLLT3	-0.599365052944444	0.0484127378142857	-4.83425253019325	2.51226196044317e-05	0.000315810176356944	2.24294788719586	NOT
RAB11A	-0.592327077269231	-0.0137960492428571	-4.83200719245316	2.52945464148451e-05	0.000317669744680554	2.23630826143845	NOT
TPGS2	-0.705076030602564	0.140985564590476	-4.83001954365151	2.54477137790998e-05	0.000319290414496629	2.23043114974611	NOT
SLC9A2	0.475228966888889	0.0100480213428571	4.82925609406463	2.55067887055565e-05	0.000319607733635308	2.22817389720974	NOT
FAIM3	0.677861110893163	0.0992971556857143	4.82876022698537	2.55452311051174e-05	0.000319607733635308	2.22670783017634	NOT
REM1	0.507455334773504	-0.0305955412285714	4.82875754138466	2.55454394640898e-05	0.000319607733635308	2.22669989008414	NOT
IL17RC	0.342902935982906	-0.0355506213571429	4.82635072655658	2.57328473686913e-05	0.000321648442511205	2.21958439290653	NOT
DOK2	0.339333119487179	-0.00338330928571429	4.82489299780552	2.58470155092369e-05	0.000322489417278108	2.21527511299217	NOT
SH3BP5	-0.657350538431624	-0.0886310784428571	-4.82486958401275	2.58488533453254e-05	0.000322489417278108	2.21520590018262	NOT
PARM1	1.03954299070085	-0.118063748171429	4.82156941855491	2.6109194335451e-05	0.000325430701900532	2.20545105070525	UP
ZNF510	-0.357792085978633	0.00297579117142857	-4.82102259604082	2.61525816876949e-05	0.000325664838946395	2.20383484498895	NOT
PPP3CB	-0.410322324021368	0.0278582308285714	-4.82026263778337	2.62129987589456e-05	0.000326110399033988	2.20158874951949	NOT
HNRNPU	0.314686451509972	0.0093523888095238	4.81985724031318	2.62452845680039e-05	0.000326205475893585	2.20039060557411	NOT
CD24	0.820252855072649	-0.0561598882285715	4.81750727922188	2.64332122985881e-05	0.000328233049902824	2.19344574151963	NOT
PPAP2A	-1.15472153004701	0.288623559828571	-4.81223775802165	2.68594759996316e-05	0.000333213574327201	2.17787514718269	DOWN
ADM	-0.809578690303419	-0.0146764183142857	-4.81087280345297	2.69709955502198e-05	0.000334096175505038	2.17384248454508	NOT
PPP1R3D	-0.316864230549145	0.0606854987571429	-4.81074941360822	2.69810993136576e-05	0.000334096175505038	2.1734779492872	NOT
SORBS2	0.356230679337607	0.0278868545714286	4.80198697678295	2.77082741966955e-05	0.000342779836954821	2.14759560249104	NOT
NRCAM	0.589137857485043	-0.0325243136714286	4.80084865262303	2.78041538616967e-05	0.000343644803610905	2.1442339434018	NOT
TP53I3	0.686378359807692	-0.202635914285714	4.79751101421849	2.80871762730675e-05	0.000346818985379286	2.13437828540003	NOT
VDAC1	0.90028166360114	0.0475269609809523	4.7892640242618	2.87987841318113e-05	0.000355274469294302	2.11003191788381	NOT
NLE1	0.366328744331197	0.0131686635285714	4.78856485640676	2.88599273780314e-05	0.000355697261362199	2.10796826509591	NOT
EPS15	-0.503694044363248	0.0454132631142857	-4.78691548501111	2.900467679847e-05	0.000357148750494277	2.10310025340046	NOT
INPP5D	0.511032022978633	0.0926527145571429	4.78653399526585	2.90382586510478e-05	0.000357229953312193	2.10197436081416	NOT
NCK2	-0.584795464598291	0.110840223542857	-4.7857741295049	2.91052629542974e-05	0.00035752936219963	2.09973182059066	NOT
POU4F3	0.228913125632479	0.00234468308571429	4.78564554571572	2.91166164879656e-05	0.00035752936219963	2.09935234728363	NOT
TMEM51	0.60490932541453	-0.0431407789428571	4.78419483556481	2.9245013581434e-05	0.000358773164761299	2.09507119377916	NOT
PAQR3	-0.92801648524359	0.236879988085714	-4.78316379967916	2.93366072954776e-05	0.000359563584046516	2.09202869402189	NOT
HNRNPD	-0.467618479880342	-0.012949587	-4.78242026066216	2.94028368931057e-05	0.00035985585728428	2.08983465779082	NOT
SFRP1	1.48846908449003	-0.0562981590761906	4.782285851898	2.94148249287294e-05	0.00035985585728428	2.08943805174308	UP
SH2D3A	0.349508599767094	0.0403364117285714	4.78158386030259	2.94775148186166e-05	0.00036028980946817	2.08736669092595	NOT
NDUFB2-AS1	0.406157050230769	-0.0520784778857143	4.77880910744605	2.97266050729314e-05	0.000362740811800576	2.07917987050443	NOT
ZNF365	0.435386666777778	0.0381009514571429	4.77873979980091	2.97328534262767e-05	0.000362740811800576	2.07897539317736	NOT
SLC17A9	0.523401395230769	0.0237867199714286	4.77620993271478	2.99618224502934e-05	0.000365197646201228	2.07151198750702	NOT
SRI	-0.46662386265171	0.0694849008428571	-4.77288393460598	3.02655029809239e-05	0.000368559763531269	2.06170116039063	NOT
TRIL	0.787527826602564	0.0363205301428571	4.7717907018178	3.03659841924412e-05	0.000369443504370721	2.05847672181369	NOT
RYBP	-0.54511389382906	0.0368669785904762	-4.77134760603626	3.04068039498283e-05	0.000369600425972339	2.05716987588672	NOT
SMARCD2	0.433847591897436	-0.00345968588571429	4.77088198890163	3.04497569665304e-05	0.000369782966023819	2.05579663402649	NOT
GPR18	1.38244707535043	0.348669461342857	4.76968825555429	3.05601528954975e-05	0.000370783449933731	2.05227609212589	UP
MARK1	-0.463398817068376	0.0612976220285714	-4.76931240850002	3.05949929630303e-05	0.000370866228801861	2.05116768757223	NOT
TRAF3IP3	0.884845880237891	0.127770091685714	4.76242158716196	3.12407645035073e-05	0.000378347666727288	2.03084934511807	NOT
ERG	-0.928640968858975	0.350503658533334	-4.75911882670781	3.15550442798005e-05	0.000381804498292247	2.02111300031831	NOT
PRR5	0.857568698863248	-0.0396558813857143	4.75783422622781	3.16781256680121e-05	0.000382943698143814	2.01732646108989	NOT
FLJ10038	-0.266810754303419	-0.00493567998571428	-4.75710311173811	3.174838785623e-05	0.000383442892384048	2.01517149628173	NOT
ARHGAP15	0.891335349290599	0.125714273542857	4.75669477243673	3.17876975006394e-05	0.00038356768624974	2.01396794419964	NOT
KRBOX4	-0.464156792350427	0.0315055047142857	-4.75301741211078	3.21438824996094e-05	0.000387512361245291	2.00313017057424	NOT
S100A14	0.714646857059829	-0.133659117942857	4.7515660559614	3.22855432398591e-05	0.000388866001697921	1.99885328338998	NOT
CRIM1	-0.853866633666667	0.1047050212	-4.74478091902226	3.29560463707785e-05	0.000396581078009086	1.97886241788383	NOT
LAT	0.524997451440171	0.0451227392714286	4.74360913331245	3.30732281215066e-05	0.000397629719023054	1.97541064021416	NOT
APOLD1	-0.966426790769231	0.102393339571429	-4.74318946780779	3.31152959541268e-05	0.00039777420376114	1.97417445892306	NOT
SETBP1	0.691004724636752	-0.082531507	4.74267386570291	3.3167053056238e-05	0.000398034706532568	1.97265571579064	NOT
PLAG1	-0.702368145811966	0.182358211142857	-4.74204675038468	3.32301119023196e-05	0.000398430245698374	1.97080855054649	NOT
ADAP2	0.672770826059829	0.0250035278	4.73978832201066	3.34581894799661e-05	0.000400801858955937	1.96415679817524	NOT
ARHGDIG	0.456275862132479	0.0689106392571429	4.73832833552734	3.36064559982199e-05	0.000402213976535658	1.95985706322088	NOT
UBTD1	0.466221357004274	-0.0115391723142857	4.73767920021904	3.36725863586557e-05	0.000402641396232634	1.9579454187869	NOT
CFB	0.769397233059829	-0.0311127058285714	4.73596462850128	3.38478770601415e-05	0.000404179596897298	1.95289643462065	NOT
LAMA2	0.210925494199786	0.00278571807857143	4.73582401242296	3.38622930391406e-05	0.000404179596897298	1.95248237312378	NOT
CAND1	-0.590816086568377	0.0159106887999999	-4.73489353573111	3.39578387695218e-05	0.000404954875488433	1.94974253641513	NOT
PIAS1	-0.586215939508547	0.10966211647619	-4.73328868209806	3.41232595428512e-05	0.000406561284040254	1.94501723742155	NOT
HAPLN1	0.249607895841881	0.00165061977142857	4.73056193203056	3.44061491845757e-05	0.000409563126579342	1.93698945017507	NOT
SNCG	0.334786957455128	-0.0311044745142857	4.72822743812923	3.46501855118416e-05	0.000411830154061806	1.930117302363	NOT
LIG1	0.488714084341881	-0.0450651972571429	4.72814514348154	3.4658819341607e-05	0.000411830154061806	1.92987506170028	NOT
PARD3	-0.581378654419872	0.0664403388071429	-4.72752031898211	3.47244413690716e-05	0.00041223984789453	1.92803587257812	NOT
GZMA	1.63957560567949	0.5458127834	4.72539353863832	3.49487280145065e-05	0.000414530746172063	1.92177603222516	UP
TACC3	0.426932163371795	0.0617253842571429	4.72499132777716	3.49913052634066e-05	0.000414664196751758	1.9205922579311	NOT
KBTBD2	-0.817234254393162	0.185346714485714	-4.72423422392621	3.50715899630171e-05	0.000414860690209443	1.91836403387715	NOT
B3GALT4	-0.570229438790598	0.0511168212285714	-4.72393462657432	3.51034100951668e-05	0.000414860690209443	1.91748231386972	NOT
TNNC1	-1.27299674844017	0.512589583857143	-4.72358537969346	3.51405395204807e-05	0.000414860690209443	1.91645448999489	DOWN
CYP24A1	1.4339511488547	0.220680740342857	4.72354073881583	3.51452882165757e-05	0.000414860690209443	1.9163231143363	UP
ASNS	-0.791223108773504	0.136779989057143	-4.72335933890368	3.51645912529271e-05	0.000414860690209443	1.91578926713776	NOT
CYP2D6	0.313349969964388	-0.0105379464761905	4.71884105788692	3.56487848823144e-05	0.000420198544512196	1.90249374151621	NOT
LHX1	0.42158449958547	-0.0101329530571429	4.7183228379003	3.57047386445937e-05	0.000420483652525344	1.90096900327733	NOT
BAMBI	-1.30364020999145	0.115109549485714	-4.71767911764372	3.57743639730566e-05	0.000420904663390798	1.8990750621034	DOWN
MYOF	-0.533698035423077	0.12880627007619	-4.71740472477384	3.58040833253787e-05	0.000420904663390798	1.89826776613351	NOT
CHMP3	-0.716166737222223	0.058198958	-4.71630701680904	3.59232198514617e-05	0.000421930489062821	1.89503828465916	NOT
PRSS8	0.925878495641026	-0.0184815005714286	4.71600497226368	3.5956070071916e-05	0.000421941932218043	1.8941496920264	NOT
PLA2G4A	0.878647951512821	0.238378743828571	4.71316112831005	3.62668249419625e-05	0.000425211657889068	1.88578393305069	NOT
DCAF8	-0.433847754038462	-0.00414391033333344	-4.71186866333647	3.64089323463039e-05	0.000426182102038996	1.88198224868389	NOT
PEX19	-0.405982696771368	-0.0463816992714286	-4.71182277534738	3.64139878678027e-05	0.000426182102038996	1.88184727702399	NOT
SIM1	0.777251159324786	-0.129901871942857	4.71118986067209	3.64837874854585e-05	0.00042657015837909	1.87998569674954	NOT
NUP37	-0.648301494021367	0.0821974311142857	-4.71093804235659	3.65115954856469e-05	0.00042657015837909	1.87924504365319	NOT
POLR1E	0.454000758786325	0.0239796640285714	4.71055360290719	3.65540890962609e-05	0.000426690015314996	1.87811433960811	NOT
SIRT6	0.332824185337607	-0.0196781841714286	4.71013443178598	3.66004774497753e-05	0.000426855083702798	1.8768815070253	NOT
RPL27A	0.511725712207265	0.0107544606142857	4.70832042391114	3.68018997589434e-05	0.000428826361891844	1.87154657402206	NOT
NHEJ1	0.421152497935897	-0.0465020046571429	4.70613609518888	3.7045895973514e-05	0.000431289819702203	1.86512314923886	NOT
GPR143	0.725212830700855	0.0565994964	4.70243964515844	3.74624484819074e-05	0.000435442843417732	1.85425456993246	NOT
ASB1	-0.373510585042735	0.0513697566428571	-4.70211068204	3.74997428588715e-05	0.000435442843417732	1.85328742068965	NOT
MYD88	0.446493753752137	0.0403745102285714	4.70209686512979	3.75013100775262e-05	0.000435442843417732	1.85324679940359	NOT
LAMC2	0.432541678010684	0.0203583646285714	4.70160433549082	3.75572188266821e-05	0.0004357098208666	1.8517987950916	NOT
EML1	-1.32731498429701	0.531744881128571	-4.70070954816491	3.7659000108219e-05	0.000436421482097519	1.84916826714599	DOWN
EHF	0.328801565555556	0.002351904	4.70048572776978	3.76845020803403e-05	0.000436421482097519	1.84851028949133	NOT
NOTCH2	-0.788033944873932	0.192893316985714	-4.69772755433938	3.80001715075918e-05	0.000439692543921322	1.84040250745375	NOT
CRELD1	-0.75346777615812	0.141207899542857	-4.69736845103238	3.80414622286413e-05	0.000439785882550677	1.83934698504179	NOT
TACSTD2	0.474589216301994	0.0112359818952381	4.69536332934731	3.82728331796284e-05	0.000441835797458718	1.83345360920507	NOT
RECK	-0.475449027253561	0.112299893552381	-4.69525357772529	3.82855374847132e-05	0.000441835797458718	1.83313104789043	NOT
STMN3	0.234808935303419	-0.000716713685714287	4.69251466762048	3.86039334364722e-05	0.000445122183709566	1.82508191072192	NOT
HCN2	0.231320630613248	-0.0210473061857143	4.68910049179366	3.90044945721499e-05	0.000449349429635812	1.81504978535453	NOT
SRP19	-0.401035944963675	0.000723708814285712	-4.68740914675331	3.92044467094354e-05	0.000451260227037214	1.81008059515952	NOT
PNPLA3	0.696074645692308	-0.00801023651428572	4.68459701195553	3.95391439512739e-05	0.000454638212281815	1.80181941552606	NOT
RBFOX2	-0.361085956503205	0.0691704850571429	-4.68436728436796	3.95666103005704e-05	0.000454638212281815	1.80114459705779	NOT
PIAS3	-0.582852020282051	0.101015212828571	-4.68219832145674	3.98268636919366e-05	0.00045723173867317	1.79477370050298	NOT
CPNE7	0.396046393482906	-0.0403465808571429	4.67963481690141	4.01366396950302e-05	0.000460388821181209	1.78724478618144	NOT
SNRNP35	-0.614359604888889	0.0181018958857143	-4.67795704872151	4.03406702814594e-05	0.000462328530316605	1.78231775684852	NOT
FPGT-TNNI3K	-0.71522235982906	0.0391967202857143	-4.67745753261644	4.04016133264527e-05	0.000462626432181881	1.78085092776212	NOT
BRD3	-0.523019046117522	0.0659530223142857	-4.67482899042532	4.07238082817974e-05	0.000465912748682932	1.77313280619799	NOT
MAN2B2	-0.966265575111112	0.0434367432571429	-4.67290641516626	4.09610751199885e-05	0.000468222583215275	1.76748822935938	NOT
APOL1	-1.28030711826923	0.164780688857143	-4.67200499072051	4.10727905466054e-05	0.000468989155742625	1.76484188022556	DOWN
NPM3	0.531113650846154	-0.0150900292	4.67179388493505	4.10989968014992e-05	0.000468989155742625	1.76422214522971	NOT
DCBLD2	-0.875169150752137	0.2240501474	-4.67105738094534	4.11905543639858e-05	0.000469629085371301	1.76206006987323	NOT
PPL	0.808120852777778	-0.03488791	4.66980565833935	4.13466231454393e-05	0.000471002797397746	1.75838570332613	NOT
TENM4	0.430506543089744	-0.0770332889142857	4.66833368484028	4.15309010552196e-05	0.000472695216911386	1.75406509296752	NOT
FCGR2C	0.262636518408832	-0.00607353863809529	4.66627062835022	4.1790543463506e-05	0.000475241773046761	1.74801003684033	NOT
RNF11	-0.76588632365812	-0.0319489847428572	-4.6638773692683	4.20937524651211e-05	0.000478278971142325	1.74098661607561	NOT
TRAF5	-1.10148910248291	0.0820699191142857	-4.6622178562942	4.2305275858746e-05	0.000480270099950447	1.73611698794923	DOWN
TES	0.88228116990812	0.0114477348142857	4.66099492248584	4.24618239996511e-05	0.000481625690139621	1.73252870348127	NOT
PSMC6	-0.676525191653847	-0.0727633340571429	-4.66071720333406	4.24974545654663e-05	0.000481625690139621	1.73171386136964	NOT
PDE6D	-0.359593399198718	0.0266200327857143	-4.66036554356542	4.25426138750803e-05	0.000481725046932795	1.7306820899596	NOT
DHRS9	0.886528188222223	0.146956415257143	4.66000634207917	4.2588790609999e-05	0.000481835744704749	1.72962820984661	NOT
POTEKP	0.397033509508547	0.0553216682857143	4.6592592847494	4.26849863190499e-05	0.000482511668578364	1.72743643975464	NOT
CNP	0.457282753264957	0.0319662915428571	4.65563416893654	4.31548345712627e-05	0.000487406608549321	1.71680198160482	NOT
SERPINF1	1.27441055029915	0.090937232	4.65501198832706	4.32359868944426e-05	0.000487906870010005	1.71497697835742	UP
SGK2	0.590403427166667	-0.108554321371429	4.65290396047935	4.35120634532496e-05	0.000490604074898352	1.70879405767661	NOT
SLC2A6	0.410125866995727	0.0270017483428571	4.64583654781609	4.44504069253863e-05	0.000500757477847948	1.68806988771913	NOT
KCNK1	0.546231308444445	-0.0304310261857143	4.64187950807233	4.49844824624674e-05	0.000506343192479321	1.67646968428785	NOT
C20orf27	0.276049209459402	0.0279059145285714	4.6349697093756	4.59323222744884e-05	0.000516572769708923	1.65621898416633	NOT
DCTD	-0.56092689719943	0.0383447233904763	-4.63239919855742	4.62899373131014e-05	0.00052015271664985	1.64868736415289	NOT
C7orf55-LUC7L2	-0.480231242279915	0.0716369223285714	-4.63200428154541	4.63451220937724e-05	0.00052033111209098	1.64753034211291	NOT
NUP62CL	0.45900000575641	-0.0419115605142857	4.63035131029683	4.6576810205704e-05	0.000522262300221035	1.6426877472102	NOT
DHRS3	-1.15199579297436	-0.131122603314286	-4.63021448366114	4.65960396283933e-05	0.000522262300221035	1.64228691425823	DOWN
SNRNP27	-0.46585953765171	0.0115800170571429	-4.62852161697038	4.68346020994868e-05	0.000524492071058297	1.63732790427119	NOT
RARRES3	1.08846086680342	0.218773661485714	4.62717502908124	4.70252269349091e-05	0.000525907872554574	1.6333835786716	UP
ABCA8	1.74186167396154	-0.283017866371429	4.6270674667658	4.70404865985205e-05	0.000525907872554574	1.63306852696929	UP
SPATS2L	-0.344856800863248	-0.00719917677142857	-4.62597939095365	4.71951249772436e-05	0.000527191450906138	1.62988163475317	NOT
NBEAL2	0.454640883974359	0.0576171725714286	4.62497787617434	4.73379047172289e-05	0.000528340509900471	1.62694843240362	NOT
MICAL2	-0.701213612494302	0.157971701561905	-4.62431549480113	4.74325705064754e-05	0.000528951083230173	1.62500855628885	NOT
CDH6	0.631512360286325	0.0372600525142857	4.62083770588824	4.79326818102983e-05	0.000534078206332423	1.61482446472663	NOT
ITGA8	-1.85560765861111	0.562840315428571	-4.62041910639552	4.79932269180753e-05	0.00053430306536128	1.61359879446426	DOWN
TUG1	-0.61215797570228	-0.0225885949333334	-4.62006362118295	4.80447026177762e-05	0.000534426662648323	1.61255794550633	NOT
MAPK8IP1	0.262090101769231	-0.00839872417142857	4.61956065144115	4.81176277944615e-05	0.00053474367697871	1.61108529974999	NOT
PIGV	-0.359500715047009	-0.0474357937428571	-4.61931008934987	4.81539973527704e-05	0.00053474367697871	1.61035169312852	NOT
MTERF3	-0.608472671179487	-0.127678366314286	-4.61886662060396	4.821843420139e-05	0.000535010405300754	1.60905330955171	NOT
CD7	0.29021894673077	0.0133181159285714	4.61560558597949	4.86948899986486e-05	0.000539534685662678	1.59950660951908	NOT
ACAD10	0.530154648978633	-0.125696427257143	4.615518281118	4.87077094029538e-05	0.000539534685662678	1.59925104640991	NOT
EPHB3	0.357451748393162	-0.0323225842428571	4.61132221200335	4.93277822027905e-05	0.000545848314219362	1.58696948855675	NOT
SLC44A4	0.919598247440171	0.131051787885714	4.61110454511136	4.93601595618778e-05	0.000545848314219362	1.58633246906698	NOT
ZWILCH	0.489420728709402	0.0294401833714286	4.61070732116448	4.94192996197211e-05	0.000545927722500834	1.58516998041689	NOT
MRPL11	0.792834149111111	-0.0304820326571429	4.61050247304035	4.94498254346529e-05	0.000545927722500834	1.58457049532084	NOT
VPS26A	-0.539123353542735	0.0139760151714286	-4.6078089385639	4.98529426722097e-05	0.000549435823335592	1.57668850888655	NOT
AMOTL2	-0.639223653141026	0.00783383328571428	-4.60765340407321	4.98763189210801e-05	0.000549435823335592	1.57623340857766	NOT
LUZP1	-0.603624848027778	0.0903649466857143	-4.60754837863207	4.9892109968224e-05	0.000549435823335592	1.57592610194256	NOT
TRAT1	0.431803178183761	0.084471193	4.60575524493224	5.01624781985371e-05	0.000551954051466364	1.57067961913475	NOT
PHLPP1	-0.344810738677351	0.0453463507714286	-4.60418210394963	5.04008663756911e-05	0.00055411650183972	1.56607721825859	NOT
GTF2B	-0.55972419291453	0.0620574925142857	-4.60103560361353	5.08810352213166e-05	0.000558931338775575	1.55687293278162	NOT
ITGB8	-1.15037291838034	0.419624998757143	-4.59975419010987	5.10778752385047e-05	0.000560628386842527	1.55312492613904	DOWN
ITPK1	0.287244303182336	-0.0700450447714285	4.59815302190563	5.13248896853796e-05	0.000562872878844548	1.5484420293819	NOT
GAL3ST4	0.587011872905983	0.0553255357142857	4.5960136454535	5.16567748212016e-05	0.000566043649261793	1.54218567443671	NOT
LILRB5	0.270026373367522	0.00883580622857143	4.59513010199137	5.17944575010085e-05	0.0005670829064854	1.53960206472498	NOT
PIGB	-0.550475755880342	0.0146671421142857	-4.59011156474884	5.25833937057476e-05	0.000574922378652589	1.5249294584011	NOT
KIAA1279	-0.776386227837607	-0.0420876752571429	-4.59002351496582	5.25973408286081e-05	0.000574922378652589	1.52467206424544	NOT
FCHSD2	-0.996896670982906	0.187151568285714	-4.58935802126966	5.27028734222473e-05	0.000575600606840171	1.52272667949581	NOT
LILRA4	0.577587319692308	0.0543045839428571	4.58810500019416	5.29021421681248e-05	0.000577300623148778	1.51906401247269	NOT
LYPD1	0.454312278700855	0.0111368044571429	4.58446861556503	5.34846572269886e-05	0.000583176612614207	1.50843601541201	NOT
KIF18B	0.442713732978632	0.0499879427714286	4.58266344139709	5.37761752026145e-05	0.000585872618236221	1.50316084332016	NOT
SFRP4	0.877245863880342	0.0922171625857143	4.58122924922496	5.40089001302498e-05	0.000587924186697465	1.49897014281273	NOT
MRPS28	-0.586112975752137	-0.141285676885714	-4.58014167482094	5.41860418674542e-05	0.000589023340483442	1.49579247542691	NOT
DSTYK	-0.285730431849003	0.0367897809714286	-4.58006305807132	5.41988689815541e-05	0.000589023340483442	1.49556278085049	NOT
LOC102724229	-0.953823218111111	0.0384553524857143	-4.57960949498676	5.42729308777217e-05	0.000589344369178345	1.49423762470584	NOT
ADRB2	0.738033560653846	0.1129411428	4.57880367668833	5.44047585307865e-05	0.000590291630059034	1.49188338023444	NOT
ICE1	-0.544504095709402	-0.00123232374285714	-4.57780079764364	5.45692655450501e-05	0.00059159161999986	1.4889535561453	NOT
HIST1H2BB	0.28172643042735	-0.0129476002857143	4.57712404155024	5.46805542477029e-05	0.000592313008655354	1.48697656269321	NOT
TMEM243	0.792188879341881	0.1351981876	4.57638288873531	5.480268948817e-05	0.000593150613863374	1.48481153239868	NOT
SIT1	0.530834982846154	-0.00125969868571429	4.57567736820521	5.49192028403225e-05	0.000593926052285416	1.48275067151657	NOT
CBY1	-0.404369179602564	0.106892996085714	-4.5743198858287	5.51440723725644e-05	0.000595871090608682	1.47878562145584	NOT
TSC22D3	-0.483606120769231	-0.00199210935714285	-4.57079850807465	5.57316376431925e-05	0.000601728945744649	1.46850145895544	NOT
ST8SIA5	0.275048854155983	0.0020243705	4.56863986418144	5.60948701318441e-05	0.000605157127901565	1.46219813775326	NOT
MAPRE2	-0.306942536527065	0.0396374637428572	-4.56616553228122	5.65140958116544e-05	0.000609183294999079	1.45497391938738	NOT
CETN2	-0.379246119952992	-0.00653460311428571	-4.56332158047569	5.69997640149513e-05	0.000613918532356314	1.44667175670081	NOT
BLVRA	-0.436292485625	0.0866652118214286	-4.56190725167928	5.72428224020579e-05	0.000615617145835314	1.44254348660607	NOT
TP53BP2	-0.774590616239316	0.109798184285714	-4.56186274421846	5.72504877633355e-05	0.000615617145835314	1.44241357949015	NOT
WDR4	0.407840403119658	0.0159185422857143	4.56118075603497	5.73680708298203e-05	0.000616380806472672	1.4404230518927	NOT
FAM105A	0.327788307925214	-0.0450044969428571	4.5604784484468	5.74894061139975e-05	0.000617183510730726	1.43837329669732	NOT
FBLN5	0.828189106794872	0.0421624477142857	4.56015143531691	5.75459893763907e-05	0.000617290325263601	1.43741890338655	NOT
CD36	0.407873307150997	0.10431908647619	4.55864531573976	5.78073038501365e-05	0.000619591320699803	1.43302349250917	NOT
MXD3	0.44348751484188	-0.00972134705714285	4.55578110099712	5.8307482986421e-05	0.000624446725154736	1.42466567939496	NOT
ID4	-0.881391486465812	0.138115214485714	-4.55510013452078	5.84270269938654e-05	0.000624734539867175	1.42267880786014	NOT
SLC22A7	0.631403841118234	-0.0211142141428572	4.55509033115265	5.84287497435645e-05	0.000624734539867175	1.42265020490052	NOT
AAR2	-0.431205420333334	0.0321960702	-4.55342647607375	5.87218664844783e-05	0.000626998442442093	1.41779585803073	NOT
CHST1	-0.536179263222222	0.118912301314286	-4.55319386388434	5.87629604846378e-05	0.000626998442442093	1.4171172410851	NOT
SLBP	-0.836799776153846	0.0198405808571429	-4.55308284060813	5.87825842011511e-05	0.000626998442442093	1.41679334769477	NOT
APOC1	0.707256011555556	0.104721640042857	4.54641527213557	5.99730205184144e-05	0.000639181056845613	1.39734544432783	NOT
MUC1	0.809591812190883	-0.0771016357809523	4.54600370621973	6.00472759611984e-05	0.000639457596056624	1.39614523202863	NOT
PSAT1	0.753556208944445	0.0208499220857143	4.54211254431953	6.07538210644744e-05	0.000646432639700082	1.38479917086816	NOT
NUTF2	0.738291417683761	0.0424822260857143	4.54186017650311	6.0799927206059e-05	0.000646432639700082	1.38406338945829	NOT
NEMF	-0.526298168649573	0.0639896917428571	-4.53952553847248	6.12280909659134e-05	0.000650462472003047	1.37725722407239	NOT
DCTN6	-0.587543444175214	0.1371504228	-4.53886755859141	6.13492979737452e-05	0.000650816568955013	1.37533917985491	NOT
COPS8	-0.341728581009615	0.0396737880714286	-4.53842024976658	6.14318321233766e-05	0.000650816568955013	1.37403529330116	NOT
NCR3	0.310248725055556	0.00360691875238096	4.53828733135996	6.14563783431118e-05	0.000650816568955013	1.37364784809398	NOT
DPP8	-0.788848362850428	0.0342294120857143	-4.53827807533572	6.14580880255169e-05	0.000650816568955013	1.3736208677246	NOT
SLC6A8	1.16288209060114	0.0404806417333331	4.53679546512143	6.17325474118611e-05	0.000653200423733658	1.36929939340445	UP
SLC4A1AP	-0.596866144666667	0.0215384622285714	-4.53565079094771	6.19452746088787e-05	0.000654927795525342	1.365963176374	NOT
DENND2D	0.811501944273504	-0.0136863698571429	4.53529795701117	6.20109911366974e-05	0.000655099353293267	1.36493486605112	NOT
OLFM4	1.78000791750427	0.286129209028571	4.53460750034103	6.2139789943877e-05	0.000655936522716985	1.36292263738711	UP
DACT1	0.956807077611111	0.136782646171429	4.53401898242143	6.22497810970917e-05	0.000656429610247396	1.36120755606976	NOT
CHRNA4	0.255909843264957	-0.0135116988857143	4.53382710596086	6.22856833474903e-05	0.000656429610247396	1.36064839486579	NOT
TDP1	0.368151345739316	0.0262453359428571	4.53266014685793	6.25044745232938e-05	0.000658211399574256	1.35724780637219	NOT
SUPT7L	-0.398006163336182	0.0373868984095238	-4.53194631037486	6.2638683764514e-05	0.000658764724971404	1.35516775628068	NOT
CDC42EP4	-0.457994929853276	0.117016218552381	-4.5318513819821	6.26565527490366e-05	0.000658764724971404	1.35489115058674	NOT
DENND1C	0.440146446209402	-0.00311757391428572	4.5288153497569	6.32307023313981e-05	0.000664273656159299	1.34604544769831	NOT
ATF7IP2	-0.514504450820513	-0.0196654603428571	-4.52698378009664	6.35795783775037e-05	0.000667409103079315	1.34070978153158	NOT
CCDC134	0.483203212782051	0.0327267916	4.52503707340136	6.39524655790344e-05	0.000670791431750934	1.33503931936515	NOT
PTPRN2	-0.498783366146724	0.0559007884285714	-4.52365573574444	6.42183641434804e-05	0.00067283319729882	1.33101607814952	NOT
EZH2	0.462215358047009	0.0424186575142857	4.52349806170884	6.42487845724642e-05	0.00067283319729882	1.33055686206585	NOT
RPS6	0.577914110955128	-0.0577708586142857	4.52228609245094	6.44830873136156e-05	0.000674621153675878	1.32702721479352	NOT
KCTD2	-0.632182414681624	0.124304124057143	-4.5220880894465	6.45214459887937e-05	0.000674621153675878	1.32645058940057	NOT
DNAJC2	-0.558677928833333	-0.00129062334285714	-4.51916998790247	6.50893779494492e-05	0.000680022175151428	1.31795324609472	NOT
CEP290	-0.690812770814103	0.121986928842857	-4.5172126918986	6.5473071777671e-05	0.000683491365237406	1.31225451971244	NOT
PAFAH1B1	-0.475493073232906	0.0629413998857143	-4.51457844927155	6.59929897604785e-05	0.000688376048431406	1.30458586768076	NOT
PSTPIP2	0.458201325880342	0.0640591483142857	4.51404637541807	6.60984974756114e-05	0.000688933709515487	1.30303706859343	NOT
C3	2.36438017833333	0.602988109428571	4.51119046840373	6.66676570515675e-05	0.000694319257585838	1.29472471052104	UP
TRAIP	0.362909653888889	0.0194251072857143	4.50344148654823	6.82364075156375e-05	0.000710098526953218	1.27217765866841	NOT
CST4	0.229188543495727	-0.0195316314857143	4.50283953221034	6.83597820471831e-05	0.000710631005320742	1.27042659513744	NOT
TECPR2	-0.481463013198718	0.0873035965428571	-4.50266816022026	6.83949460435616e-05	0.000710631005320742	1.26992809155947	NOT
ZNF223	-0.356477066457265	0.0699484829714286	-4.50165643386815	6.86029066716557e-05	0.000711825576314196	1.26698518600956	NOT
BTBD1	-0.775929552380342	0.0300038992285714	-4.50132620453837	6.86709201562997e-05	0.000711825576314196	1.26602465435795	NOT
RPLP2P1	0.439637856482906	0.0196006924857143	4.5013246314221	6.86712443116437e-05	0.000711825576314196	1.26602007871002	NOT
CIB2	0.351842639417379	0.0333555929619047	4.4998836293551	6.89688103040138e-05	0.000714350658837426	1.26182888392705	NOT
ZBTB1	-0.763902950549146	0.196465805042857	-4.49830293778651	6.92966831338365e-05	0.000717185453199839	1.25723180973646	NOT
NACC2	-0.864344874102564	0.132092220285714	-4.49751102860892	6.94615206846901e-05	0.000718329804143159	1.25492888790823	NOT
PMS2P4	-0.528569437423077	0.0358060410857143	-4.49470577793303	7.00485530911785e-05	0.000723656468754675	1.24677191369809	NOT
ZFP2	-0.487581990632479	0.0755230089142857	-4.49452790058209	7.00859403900803e-05	0.000723656468754675	1.24625473630616	NOT
EFCAB6	0.230828714867521	0.0112958498285714	4.4939721249391	7.0202883258358e-05	0.000724298960008484	1.24463885707012	NOT
RBBP4	0.544686579574786	0.0245120658	4.4923244594319	7.05507055707225e-05	0.000727320630560478	1.23984869815678	NOT
TSPAN1	1.44243738009402	-0.109848695371429	4.49136253289032	7.07545525473072e-05	0.00072885448410016	1.23705236464841	UP
NOVA2	0.27368635392094	-0.00884168485714286	4.49054816235291	7.0927583553577e-05	0.000730068758552643	1.23468510404633	NOT
CKAP4	-0.681888987235043	0.0162671509142857	-4.48991148153414	7.10631507010262e-05	0.000730895824265333	1.23283444273859	NOT
HMBOX1	-0.958930709529915	0.215694224857143	-4.48681933731699	7.17251929433537e-05	0.000737132281825445	1.22384740763168	NOT
CASP8	0.365447855194445	0.0237298823714286	4.48648784252864	7.17965270210264e-05	0.000737292962123605	1.22288404715154	NOT
abParts	0.620000394004273	0.113815237628571	4.48495739003343	7.21267708089222e-05	0.000740110128060235	1.21843663177931	NOT
BIRC7	0.489422930397436	-0.00597269905714286	4.48403472255297	7.23265880357775e-05	0.000741585628063196	1.21575560574579	NOT
PIK3IP1	-0.401717681935898	0.0157611982714286	-4.48253733054897	7.26520312783707e-05	0.00074434592726919	1.21140490016764	NOT
GALNT10	-0.50395667424359	0.0414293554857143	-4.48119722323141	7.29445129154385e-05	0.000746764514664856	1.20751152164827	NOT
AZGP1P1	0.27227534084188	0.0324350763428571	4.48070293567475	7.30526848394301e-05	0.000747293963848173	1.20607556048792	NOT
PTPN14	-0.497099737777778	-0.0143190908571429	-4.4800676804014	7.31919387285255e-05	0.000748140303435902	1.2042301351323	NOT
ARL3	-0.284256968803419	0.0190065315714286	-4.47830195748081	7.35803762866449e-05	0.000751530432798085	1.19910105781648	NOT
CILP	0.407898715431624	0.0216008184571429	4.47671761891171	7.39306390588057e-05	0.000754442966018897	1.19449933286723	NOT
PPWD1	-0.568364015277778	0.0922372427142857	-4.47649708274126	7.39795248086824e-05	0.000754442966018897	1.19385881869808	NOT
KIAA0226L	0.857874191724359	0.200049435671429	4.47461053940193	7.4399013486753e-05	0.00075813682950281	1.18837998725543	NOT
SULT1A2	-0.62520409082906	0.132150678671429	-4.47424199864801	7.4481234660294e-05	0.000758390848614086	1.18730975770509	NOT
ARIH1	-0.328246004768162	0.0498099129785714	-4.47305647493056	7.47463314640427e-05	0.000760505141882808	1.18386720061903	NOT
SEC24B	-0.653977411837607	-0.0334319805714286	-4.47162314924292	7.50680805828678e-05	0.000763192152592489	1.17970540083424	NOT
VPS9D1	0.51541737324359	-0.0311600256	4.46998946312602	7.54364693114289e-05	0.000766348844417026	1.17496227841643	NOT
KDELR1	0.373415738213675	-0.0432764049428571	4.46923078270816	7.56081529880234e-05	0.000767503927225818	1.1727597430386	NOT
GPD2	0.257121992784188	0.0341502461857143	4.46641428916644	7.62488760307979e-05	0.000773414844459519	1.16458403586338	NOT
GCN1L1	0.349900252534188	-0.0237143112714286	4.46298205866129	7.70369029228702e-05	0.00078050784820372	1.15462287648866	NOT
ARPC5L	0.418275367111111	-0.0586706710285714	4.46242054954022	7.71665842009699e-05	0.00078050784820372	1.15299344161329	NOT
NONO	0.399365424924501	-0.100186435219048	4.46235368666971	7.71820405823065e-05	0.00078050784820372	1.15279941700282	NOT
MMP7	1.76760236142735	0.286322418971429	4.4623451573386	7.71840124876233e-05	0.00078050784820372	1.15277466640062	UP
DAAM2	-0.657698806064103	0.1341014996	-4.46111241708089	7.74695332778569e-05	0.000782797108396177	1.1491976099641	NOT
PARD6A	0.454493693705128	-0.0335946350857143	4.46035293067624	7.76459589018393e-05	0.000783981356204154	1.14699393476355	NOT
DCAF6	-0.476670248935898	-0.0199945174571429	-4.45952586376885	7.7838533122254e-05	0.000785132438450136	1.14459428977852	NOT
DYRK2	0.557771591090812	0.0611426858642857	4.45935408211262	7.78785896868648e-05	0.000785132438450136	1.14409589926984	NOT
TYMS	0.457900202288462	-0.0130378659857143	4.45908081926403	7.79423517622965e-05	0.000785177252874824	1.14330309202975	NOT
RUNX3	0.791994617480769	0.1786148753	4.45565842918746	7.87452843302418e-05	0.000792662607360769	1.13337497332596	NOT
ITGB6	0.261929440660256	0.0362704614142857	4.45471019000445	7.89691891652759e-05	0.000794312429316685	1.13062456836127	NOT
TMCO6	-0.48760128832906	0.0831341594571429	-4.45420968392405	7.90876247199916e-05	0.000794899687485595	1.12917289598397	NOT
ALDH1A2	-0.479962087467949	-0.0238171303571429	-4.45280669655427	7.94205486604602e-05	0.000797640214429827	1.12510389885181	NOT
NFYC	0.32522107115812	-0.0127236463285714	4.45136657469397	7.97637192104296e-05	0.000800426153674713	1.12092757145677	NOT
MARCH1	0.468184602367521	0.1052054284	4.45113565784548	7.98188806263217e-05	0.000800426153674713	1.12025795153545	NOT
XPNPEP1	0.583615730290598	0.121732937014286	4.44866473872313	8.04114893936818e-05	0.000805202854882745	1.11309330508597	NOT
PPIG	-0.649672970441595	-0.0485246572380953	-4.44864236545608	8.04168749833791e-05	0.000805202854882745	1.11302843687544	NOT
MFSD6	-0.687483662957265	0.249129468514286	-4.44537800353546	8.12064738413301e-05	0.00081249440229606	1.1035648390289	NOT
PFKFB2	0.310895665844017	0.010726115	4.44472711073205	8.13648247750995e-05	0.000813463886365553	1.10167808920149	NOT
UBA2	-0.589377986094017	0.0159952712571429	-4.44442887545828	8.14374817327709e-05	0.000813575808072973	1.10081361714119	NOT
RBM10	-0.609451685552707	0.0750319985428571	-4.44319446297632	8.17388926766202e-05	0.000815971133001827	1.09723569061095	NOT
ZDHHC24	0.62155055934188	-0.0438817845428571	4.44157363462547	8.21363239209694e-05	0.000819320662955443	1.09253816370906	NOT
ING2	-0.298467006514957	-0.0307901594142857	-4.44091206701269	8.22990879720688e-05	0.000820326074914363	1.09062092854533	NOT
BCAS4	0.363281456730769	0.010308401	4.43963265509144	8.26147599390646e-05	0.000822852955089088	1.08691339522529	NOT
ZNF268	-0.671125908517094	0.0892781693428571	-4.43788553976219	8.3047754668509e-05	0.000826543705674476	1.08185101332812	NOT
LGALS9	0.415627117970086	-0.00291595357142857	4.43631601958268	8.34386390544642e-05	0.000829810116576966	1.07730370016994	NOT
SALL2	-0.574835319619658	0.0489170102571429	-4.43567759976493	8.35981531150067e-05	0.000830445069719982	1.07545415868638	NOT
SLC6A2	-0.342777690468254	0.0740580688081632	-4.43555844585583	8.36279578406539e-05	0.000830445069719982	1.07510897073622	NOT
FAM21C	-0.382571445965812	-0.0204950586	-4.43376358768526	8.40781842344208e-05	0.000834290048509016	1.06990959491841	NOT
JOSD1	-0.776681253205128	0.0457556	-4.43132576429899	8.46935153043899e-05	0.000839766338639857	1.06284861199562	NOT
PACSIN2	0.501366302538462	0.00915175997142857	4.43093286603298	8.47931005303205e-05	0.000840124454880129	1.06171071202898	NOT
SLC16A1	0.872349293207265	-0.0939475409142857	4.43009227604528	8.50065462027221e-05	0.000841609313452081	1.0592763162129	NOT
DUSP1	-1.00310887344872	-0.0768864896285714	-4.42796559535099	8.55489242523948e-05	0.000846346121322086	1.05311790978136	DOWN
TRAV12-2	0.264872461418803	0.0174761912	4.42460443069464	8.6413089692065e-05	0.000854256959114163	1.04338640482635	NOT
LLGL1	0.343301848115385	-0.0470451090285714	4.42393932194406	8.65851062035421e-05	0.00085531869463902	1.04146097751266	NOT
PNO1	0.366965892662393	-0.0127549312714286	4.42287161927749	8.68619499658677e-05	0.00085741359559895	1.03837024970389	NOT
PCM1	-0.319152442565812	-0.0284123778685714	-4.42083440974215	8.73925944832368e-05	0.000862008772857381	1.0324736314229	NOT
CENPM	0.537140892867521	0.00201673545714286	4.41949253258065	8.77438623074326e-05	0.000864829117917711	1.02859004403668	NOT
TMX4	-0.397418314096866	0.0131740761809524	-4.41818781327198	8.80867348526125e-05	0.000867562581282762	1.02481431736838	NOT
MAP4	-0.428629826442308	0.0990779722142856	-4.41566656896813	8.87530414769953e-05	0.000873475100394786	1.01751898622962	NOT
SAP130	-0.461742167854701	-0.00816006022857143	-4.41531720898888	8.88457594800565e-05	0.000873737977888193	1.01650819112914	NOT
DNAJC8	-0.511162999799145	-0.0363209813238095	-4.41357803122516	8.93087462702402e-05	0.000877639104958552	1.01147660712615	NOT
GMFB	-0.566166243307692	-0.0438463271142857	-4.41150749676861	8.98630388413247e-05	0.000882431042390664	1.00548711717364	NOT
TGFBI	1.19281705866667	0.0594828325142857	4.4104193427812	9.01556982333993e-05	0.000884648611946261	1.00233970651003	UP
NFATC3	-0.334796100710826	0.0183889822952381	-4.40897369907878	9.05459550699585e-05	0.000887819857230401	0.99815862422769	NOT
HEY2	0.327243058444445	-0.0921155939714286	4.40399763316489	9.19020072088575e-05	0.000900449200165541	0.983769872925723	NOT
RTEL1-TNFRSF6B	0.447495001166667	-0.0339572233428571	4.40184939893617	9.24935874248337e-05	0.000905575160312518	0.977559495833935	NOT
BSPRY	0.74848492634188	-0.0959703437428571	4.39952723723723	9.31372760520124e-05	0.000911203343015881	0.970847287099674	NOT
CDH3	0.874877067162393	-0.0500781606857143	4.39737879338013	9.37367333071164e-05	0.000916390796740251	0.964638117479086	NOT
SSR2	0.51159012548718	-0.0611432476	4.395986353074	9.41272756621772e-05	0.000919026075908335	0.960614323593393	NOT
OSBPL3	0.632080541752137	0.0193511141428571	4.39592275766529	9.41451506332025e-05	0.000919026075908335	0.960430558015481	NOT
TP53	0.318262145950855	0.0603695058571429	4.39540305239899	9.4291351054361e-05	0.00091959875958641	0.958928844095335	NOT
DYNC1LI1	-0.561530291004274	-0.0262060022857143	-4.39522049459486	9.43427601056392e-05	0.00091959875958641	0.958401346503892	NOT
ALPL	0.673083691995726	-0.0577982772285714	4.39489700290438	9.44339244353414e-05	0.000919810049853285	0.957466638437011	NOT
SLC15A1	0.442086179675214	-0.0285945623857143	4.39361776652011	9.47952798651546e-05	0.000922650823216949	0.953770563256402	NOT
USP25	-0.523381429995727	0.1252529156	-4.39252356135487	9.51054467549124e-05	0.000924989565536205	0.95060934224769	NOT
FMNL1	0.308297700217949	-0.0116141864	4.3909271619584	9.55597579339515e-05	0.000928725782504931	0.945997662066567	NOT
RASGRP1	1.34609224135897	-0.285415804771429	4.38932896850127	9.60167169414847e-05	0.000932482231954829	0.941381285443397	UP
MIR3658	0.423014893970085	-0.00658901774285714	4.38893147710359	9.61307017751546e-05	0.000932836201771259	0.940233208458696	NOT
AXL	-0.719665525925214	0.240686115457143	-4.38871056345601	9.61941085909019e-05	0.000932836201771259	0.939595155169379	NOT
TLR1	0.895875134952991	0.137034979114286	4.38772473773747	9.64775626311628e-05	0.00093490007067987	0.936747960055326	NOT
EPHB2	0.298977172912393	0.00652999357857143	4.38712726363713	9.66497536022271e-05	0.000935883532138025	0.935022466139654	NOT
PTGER1	0.533927052350427	-0.0627589407142857	4.38621488360396	9.69132830564415e-05	0.000937749362440144	0.932387661492386	NOT
DLGAP1	0.26110843441453	-0.00828734134285707	4.38483379706952	9.73135370429417e-05	0.000940934470297604	0.928399611933405	NOT
DPY30	0.575576806888889	0.0806429166285714	4.38376765398712	9.7623628078863e-05	0.000943243769985335	0.925321248394395	NOT
DDX50	-0.699070988594018	-0.0836798913142857	-4.38237370427644	9.80305284350966e-05	0.000946484394526166	0.921296710249338	NOT
LPCAT3	0.335805037254274	0.00457611735714286	4.38008690029676	9.87016711188212e-05	0.00095226969431475	0.914695178297264	NOT
UBAP2L	0.21164066941453	-0.00391501327142857	4.37742013366296	9.94900335631267e-05	0.000959176674635913	0.906998042898969	NOT
TNFRSF1A	0.518776517491453	0.0935190886571429	4.3754482635179	0.000100076944749119	0.000964132836713305	0.901307480933724	NOT
STAP1	0.799320913363248	-0.0559208083714286	4.37498240427158	0.000100216100215213	0.00096444649682985	0.899963181066026	NOT
BDH1	0.514769291897436	-0.0311848347428571	4.37471067578318	0.000100297355249321	0.00096444649682985	0.899179091118302	NOT
APBA2	0.433067542801282	0.0667912886571429	4.37460797631577	0.000100328082355119	0.00096444649682985	0.898882748946197	NOT
MANBA	-0.54179852225641	0.126708449914286	-4.3730024866589	0.000100809640576041	0.000968372432732258	0.894250328976868	NOT
IGFBP2	-2.00356004082906	0.171189063028571	-4.37212331272861	0.000101074306141893	0.000970210725453396	0.891713804655269	DOWN
CETP	-1.23695487213675	0.350824490714286	-4.36883392061142	0.000102070612781986	0.000979064276373301	0.88222483495311	DOWN
ZBTB16	-1.20351961306838	0.0629225449142857	-4.36795766088451	0.000102337642549116	0.000980914825794818	0.879697426746151	DOWN
SMARCE1P2	0.282527553961539	-0.0307421815142857	4.36534116856097	0.00010313908005319	0.000987623396808279	0.872151530043106	NOT
FAM63B	-0.343154281679487	0.0574277755809523	-4.36518613203093	0.000103186761183489	0.000987623396808279	0.871704450502811	NOT
HNRNPH3	-0.428555213596154	0.0245498710285714	-4.36061007866215	0.000104603913190394	0.0010004312684975	0.858510577083973	NOT
GRSF1	-0.276686385008547	0.0114854971571429	-4.36026979768844	0.00010471005509166	0.0010004312684975	0.857529627846844	NOT
IGF1	-1.63954296584936	0.598358322035714	-4.36013650515874	0.000104751661111848	0.0010004312684975	0.857145383315246	DOWN
CLCN7	0.417187254940171	-0.0841308580190476	4.35983313866535	0.000104846414705655	0.00100061426925649	0.856270876783157	NOT
MIR6789	0.687138914594017	-0.0602087882857143	4.35943489397404	0.000104970930453293	0.0010010808403532	0.855122894745802	NOT
CYB5R2	-0.636275548948718	0.122115422028571	-4.35603313399381	0.000106040468250442	0.00101055268411167	0.845318232377066	NOT
PHF11	-0.589043585175214	0.0271883012571429	-4.3557650709129	0.000106125202911663	0.00101063259779977	0.844545708859651	NOT
PAPOLA	-0.365626631094017	0.0315161161714286	-4.35521488149824	0.000106299326088525	0.0010115630333816	0.84296017756463	NOT
ENPEP	-1.11206113367094	-0.136829531114286	-4.35323286006958	0.000106928923691004	0.00101682339288637	0.837248898198771	DOWN
OSER1	-0.310112175440171	0.00482390305714286	-4.3521937004086	0.000107260479816318	0.00101924405694802	0.834254824331224	NOT
CCDC19	-1.37744713368803	0.232518031057143	-4.35040177313918	0.00010783458958905	0.00102387765919276	0.829092342459732	DOWN
CDV3	-0.266084492311966	0.0325510994952381	-4.35018950302834	0.0001079027978072	0.00102387765919276	0.828480841424989	NOT
FTH1P5	0.459589380448718	0.00372336328571429	4.34890834296099	0.00010831537060391	0.00102705627556158	0.824790304911311	NOT
ARMC7	0.466749450333333	-0.0631260327714286	4.34863599936276	0.00010840327312885	0.00102715399170121	0.824005828047368	NOT
H3F3A	-0.346876155889364	0.101262908879365	-4.34557257766933	0.000109396874077721	0.0010358271975442	0.815182752773645	NOT
TAF15	-0.761132600380342	-0.0502987822571429	-4.34481081568233	0.000109645332364671	0.00103695062437276	0.81298906228028	NOT
KLF8	0.308333196440171	0.0516596782	4.34472855096391	0.000109672197183793	0.00103695062437276	0.81275216665137	NOT
SEL1L3	0.776379860557693	0.0360743955142857	4.34336541816484	0.000110118291780586	0.00104042528786554	0.808826983141645	NOT
SAV1	-0.661111582816239	0.0243477037428571	-4.33886185069935	0.000111604825181579	0.00105371831022008	0.79586144646042	NOT
PDE4DIP	-0.437618090040598	0.117737964835714	-4.33786880715996	0.000111935251028898	0.00105608475970743	0.793003069440576	NOT
DNAJC22	0.846170746427351	0.0597757058285714	4.33756660897327	0.000112035995190616	0.00105628238485626	0.792133261084887	NOT
KRT9	0.361841741115385	-0.0325464789714286	4.3365245412677	0.000112384074056786	0.00105880995607806	0.789134047424673	NOT
CDC16	-0.440955874739316	0.0560545564571429	-4.33608254129467	0.000112532034655754	0.00105944988814951	0.787861976460915	NOT
NPAS2	0.260924989035897	0.00451526701142857	4.33548677147278	0.000112731772899163	0.00106057603259859	0.786147419399368	NOT
ANGPTL7	0.520861842632479	0.0396029323142857	4.33508330625549	0.000112867236673479	0.00106109631523213	0.784986333199874	NOT
MSC	0.363783874371795	-0.0447045332	4.33407836933872	0.00011320534051132	0.00106351958292998	0.782094482311791	NOT
ARHGAP6	0.446683557356838	-0.0357807164571429	4.33237937815078	0.000113779217916235	0.00106815284223915	0.77720585025753	NOT
G0S2	-0.93344969291453	0.0419568996571429	-4.33191983729225	0.000113934929819661	0.00106868795758372	0.775883679046398	NOT
ALS2CL	-0.704330968688034	0.0110273799142857	-4.33173479815258	0.000113997688003945	0.00106868795758372	0.775351304349176	NOT
ZNF580	-0.742324026709402	-0.134491935	-4.33112208728956	0.00011420573848234	0.00106988065130271	0.77358852764683	NOT
AKR1C1	0.577867333066952	-0.0964725600666667	4.32953983302978	0.000114744731032329	0.00107416973456502	0.769036711383861	NOT
GUCY1A2	0.30241245141453	0.0129420686	4.32822211233331	0.000115195516630884	0.00107762759974771	0.765246287245228	NOT
KRCC1	-0.661248984059829	0.0476406365714286	-4.32502950245425	0.000116294916335123	0.00108714393187007	0.756064193533472	NOT
VEGFB	0.664854440965812	-0.0308920615428572	4.32476908484206	0.000116385046306546	0.00108721867181352	0.755315311103685	NOT
SLC26A1	0.356245326854701	-0.0741170878857143	4.32328120388418	0.000116901315757179	0.00109127130936374	0.751036877338445	NOT
TMEM121	0.231094722803419	0.0073987276	4.32257232970692	0.000117148073368306	0.00109280412063161	0.748998651713969	NOT
CXCR3	0.515509150288462	0.0745919165	4.3212756870777	0.000117600756060411	0.00109625437181103	0.745270678735287	NOT
TMEM97	0.511727594211539	-0.0642943308071429	4.3207060190684	0.000117800180720971	0.00109734059972096	0.743632935724468	NOT
SERPINA10	0.479228224098291	-0.0384613318857143	4.32023513753994	0.000117965273684981	0.00109810571573003	0.742279244369306	NOT
TNFAIP2	0.340493833423077	0.0332074367428571	4.31646005227503	0.00011929707130301	0.00110972265132674	0.731428245960288	NOT
CD300A	0.302041459735043	0.0033834984190476	4.31334157519065	0.000120408352055163	0.00111927342426558	0.72246676866818	NOT
PRDM12	0.329520946042735	0.0264415204	4.30887031341989	0.000122019455450359	0.00113345370652379	0.709621293856901	NOT
NOD1	-0.451784739764957	0.00129933985714286	-4.30846085193065	0.000122168047713643	0.00113403818203751	0.708445157411118	NOT
LRP4	-0.54125354615812	0.0822453899714286	-4.30568915642975	0.000123178568625038	0.00114261717791845	0.700484647416443	NOT
KDR	-1.65051363440171	0.652054157142857	-4.30496347027615	0.00012344449606675	0.00114428206893247	0.698400684551538	DOWN
IREB2	0.206124611948718	-0.0247974259714286	4.30379885362627	0.000123872447842846	0.00114744548082278	0.695056465027485	NOT
HPCAL4	0.347422676628205	0.0176214007428571	4.30313902035331	0.000124115557109658	0.00114815207410818	0.693161864563421	NOT
TCF7	0.345420835820513	0.0189108664857143	4.30312099680847	0.00012412220427958	0.00114815207410818	0.693110114236478	NOT
COG5	-0.383778188606838	0.0493288999571429	-4.29888199873902	0.000125695312127623	0.00116139162900285	0.680940696302705	NOT
LDB2	-1.6193432975812	0.763316006457143	-4.29879190686535	0.000125728957041708	0.00116139162900285	0.68068209858263	DOWN
PPP1R26	-0.500059108307692	-0.0940039765428571	-4.29596174669012	0.000126790395698666	0.0011703796847024	0.672559323163217	NOT
AGER	0.225583990034188	-0.0509779177	4.2953677488225	0.000127014286001087	0.00117162934062466	0.670854714312454	NOT
RP11-54K16.2	0.376212621965812	0.00604016542857142	4.29422654975667	0.000127445517331034	0.00117478851874018	0.667579995063905	NOT
OVOL2	0.298552855754274	-0.0567643570285714	4.29221620613456	0.000128208675069122	0.00118100085726512	0.661811885189058	NOT
KRT7	0.615196767258547	0.0482462949571429	4.28970502177782	0.000129168262064985	0.00118901271554534	0.654607933789365	NOT
LINC00341	-1.03264697821795	0.101779406485714	-4.28922323868103	0.000129353167726177	0.0011898873392574	0.653225970102662	DOWN
APPBP2	-0.453136392831197	0.0502897307142857	-4.28879067839968	0.00012951940323246	0.00119058912540838	0.651985240036717	NOT
CDH22	0.349839409025641	-0.0545603485142857	4.28737243559959	0.000130065914300915	0.00119478314198557	0.64791751044137	NOT
SUN2	-0.408120084948718	-0.0239219070857143	-4.28538927668203	0.000130833908494709	0.00120100447069657	0.64223022120577	NOT
ULK2	-0.386689510937322	0.0633191246380953	-4.28315514184023	0.000131704425932625	0.00120815764800427	0.635824168657278	NOT
TUBB2B	1.03831595919231	-0.236936064828571	4.28071834243339	0.000132660390889659	0.00121591849361954	0.628838195879354	UP
SORT1	-0.532056548598291	0.127714719085714	-4.28053098995094	0.000132734171132449	0.00121591849361954	0.628301133265796	NOT
NLGN4X	0.831424794320513	0.152120644457143	4.27841482825901	0.000133570325717085	0.00122191930925345	0.622235478150175	NOT
MCTS1	-0.380138296440171	0.0311660492285714	-4.27840590060762	0.000133573864205616	0.00122191930925345	0.622209890388596	NOT
M6PR	0.698643266457265	0.0639630113142857	4.27662773369697	0.000134280479945394	0.00122753502281573	0.617113776276088	NOT
BLZF1	-0.345302687462963	0.0483847092	-4.27304853722639	0.000135713934900819	0.00123978285457705	0.606858042811959	NOT
ABI1	-0.624170276196581	0.105891275642857	-4.27184854775011	0.000136197878225589	0.00124334573384284	0.60342022975319	NOT
NXF3	-1.16120984621795	0.314804590285714	-4.27088675159098	0.000136586982506322	0.00124603851649634	0.600665028962409	DOWN
PDE3B	0.302511945930199	-0.0383513046857143	4.26904086289974	0.000137336812469297	0.00125123325053447	0.595377768221948	NOT
VPS37C	-0.538737555666667	-0.0345159533142857	-4.26901962167385	0.000137345464457701	0.00125123325053447	0.595316930233414	NOT
ADAM22	0.239555439084046	-0.0124828502190476	4.26827584194338	0.00013764875862463	0.00125313385000978	0.593186696158823	NOT
OSTF1	-0.626437944358974	0.133533827857143	-4.26641924805045	0.000138408699302481	0.00125918622176422	0.587869800604071	NOT
ALG13	-0.534870408706553	0.153495387647619	-4.26617574303457	0.000138508675512264	0.00125923031439274	0.587172507526581	NOT
PRAME	0.305213438649573	-0.0320866438857143	4.2654975675292	0.000138787488528162	0.00126089909790479	0.585230572438338	NOT
VILL	-1.60054385859402	0.595408977257143	-4.26508998270114	0.000138955320479444	0.00126095341921549	0.584063512562315	DOWN
RP11-209A2.1	0.787493322354701	-0.200857937685714	4.26502041300059	0.000138983987205212	0.00126095341921549	0.583864313367871	NOT
GFRA1	0.463231436397436	0.0385942453428571	4.26443503858303	0.000139225425062779	0.00126227873394247	0.582188249240904	NOT
ZNF180	-0.644320299038462	0.0353004464285714	-4.26138499541009	0.000140490087633359	0.00127287288843448	0.573456439890913	NOT
COMP	0.81041591284188	0.122735122571429	4.2597900186415	0.000141155904557185	0.0012780305804538	0.56889105306609	NOT
AKR1B10	1.73335694238034	0.375323495342857	4.25829421376787	0.000141783134163766	0.0012828320894913	0.564610024358475	UP
MREG	0.620099974893163	0.0217047521428571	4.25786591326629	0.000141963234463975	0.0012835842449451	0.563384306242882	NOT
MSR1	0.376388392996795	0.0507015426071429	4.25750250843641	0.000142116222075164	0.00128409039700269	0.562344338471112	NOT
ZFAND6	-0.351071828641026	0.0442142342285714	-4.2552032873042	0.00014308791179504	0.00129198819128987	0.555765234968661	NOT
SORBS1	0.213947867095086	-0.00110049874285714	4.25221103880302	0.000144362248800251	0.00130260605819286	0.547204764845214	NOT
PRX	-0.387904047183761	-0.0179090910285714	-4.25190348406075	0.000144493859066945	0.00130290545808525	0.546324995851607	NOT
PPAP2B	-1.35384265091596	0.289097119019048	-4.25110832964331	0.000144834670845739	0.00130459175486793	0.544050528425783	DOWN
MYO1D	-1.72131825923077	0.405041056	-4.25088590287631	0.000144930146369166	0.00130459175486793	0.543414321053217	DOWN
POLI	-0.875974490837607	0.0652715692571429	-4.25077787073593	0.000144976540863544	0.00130459175486793	0.543105320514204	NOT
DNAH7	0.329409035388889	0.00743608502857143	4.24985085700813	0.000145375246803397	0.00130695283174626	0.540453918830347	NOT
GGA2	0.208848236050748	-0.0518940921178571	4.24970891146742	0.000145436392019509	0.00130695283174626	0.540047949092049	NOT
BAIAP2	-0.330764089280983	-0.0275475841214286	-4.24919769276675	0.000145656816340037	0.00130804564307536	0.538585879750244	NOT
FBXL12	-0.414736789615385	0.0535795215714286	-4.24776013493005	0.000146278411446924	0.00131273717445622	0.534474811279893	NOT
SLC29A2	0.339084855615385	-0.0458682880285714	4.2475046446147	0.000146389156475646	0.0013128409649513	0.533744217227271	NOT
FAIM2	0.216871964611111	-0.0317675758857143	4.24719307308731	0.000146524321773475	0.00131316347143906	0.532853273709432	NOT
GJA9-MYCBP	-0.436729170181624	0.0601094707857143	-4.24505405042004	0.000147455577523884	0.00132061534484685	0.526737271198974	NOT
MSANTD3-TMEFF1	-0.374130248566239	0.103890361728571	-4.2444333067278	0.000147726912356646	0.00132215087144349	0.524962594140179	NOT
NELL1	-2.05596157117949	0.456667585257143	-4.24375181808461	0.0001480253633146	0.0013237186627925	0.523014346001072	DOWN
TMEM14B	0.859853039273504	0.00158508685714285	4.2435768410183	0.00014810208805588	0.0013237186627925	0.522514135603342	NOT
XCL1	0.412673830381767	0.090338466504762	4.24243901788879	0.000148601957912341	0.00132729022731826	0.519261579673578	NOT
BOP1	0.377591798314103	-0.0203254561285714	4.24184645654059	0.00014886293734778	0.00132872468083113	0.51756780790777	NOT
PCDH9	-0.686206957051282	0.0232298798571429	-4.23989112499106	0.000149727308112644	0.00133553933792929	0.511979246261962	NOT
HTATSF1	-0.338547083502137	0.0608621857285714	-4.23934397319398	0.000149970060978733	0.00133680383648181	0.510415572153757	NOT
RBM17	0.423698752205128	-0.0306012288285714	4.23708311222605	0.000150977226626183	0.0013448758740584	0.503955074847052	NOT
ACSL3	-0.693113310270655	0.0905981057142858	-4.23576528726575	0.000151567345523981	0.00134922458150702	0.500189851753184	NOT
C2CD3	-0.45080322534188	0.0499574368571429	-4.23418637366399	0.00015227735726453	0.00135463399066571	0.49567915707254	NOT
MDFI	0.327637397059829	-0.0154662942285714	4.23327567289724	0.000152688366120666	0.001356851627453	0.493077682794871	NOT
MATN3	-0.563774616235043	0.199952486742857	-4.23300835986349	0.000152809213613291	0.001356851627453	0.492314120555696	NOT
SYK	0.476301563373932	0.0410824462714286	4.23285757777984	0.000152877420877832	0.001356851627453	0.491883428247317	NOT
LOC100506469	-0.479476432970086	-0.00611801171428571	-4.23272666460671	0.000152936664513098	0.001356851627453	0.491509493301972	NOT
NOP14-AS1	0.266874441720798	-0.000319594352380962	4.23237087691837	0.000153097786898492	0.00135704014403979	0.490493255031193	NOT
TXK	0.257977524012821	-0.0205408097428571	4.23222708809394	0.000153162950456708	0.00135704014403979	0.490082558083581	NOT
DBH	0.43875437224359	-0.0261822837142857	4.23045237211518	0.00015396947479352	0.00136327353701794	0.485013895861283	NOT
ADAMTSL2	0.343557958717949	-0.0432263502857143	4.2285293088776	0.000154848115449458	0.00137013670067144	0.479522324959589	NOT
IRGQ	0.306392670769231	0.029533541	4.22516754972653	0.000156395910602575	0.00138290759428609	0.469924306088616	NOT
MARCH8	-0.449782945918804	-0.048120798	-4.22430373570304	0.000156796063587502	0.00138552035628022	0.467458466959037	NOT
DNAJC4	0.296915963153846	-0.0537172353904762	4.22403258454876	0.000156921878373794	0.00138570707407199	0.466684474049312	NOT
RAPGEF4	-1.51839520417949	0.570819959771429	-4.22293432167824	0.000157432487726525	0.00138814434964228	0.463549680614278	DOWN
FIP1L1	-0.714221513850428	0.108638752257143	-4.22285729251839	0.000157468361517781	0.00138814434964228	0.463329824712767	NOT
LTB	1.55114968362393	0.254532805657143	4.2227625650036	0.000157512488718191	0.00138814434964228	0.463059456122882	UP
CCL24	0.258120594474359	-0.0196472976571429	4.2218164159521	0.000157953901702775	0.00139110831459723	0.460359092639069	NOT
ZKSCAN1	-0.473217105472223	-0.000560114300000001	-4.22110990276078	0.000158284306223162	0.00139299544235931	0.45834279211465	NOT
VAMP5	-1.08825493700641	0.325841749871429	-4.22090843804021	0.000158378646275649	0.00139299544235931	0.457767857074721	DOWN
PPIL2	0.283864813905983	0.000947467228571427	4.22037578222164	0.000158628338978466	0.00139426515475296	0.456247820143232	NOT
RUSC2	-0.51032569067094	0.0398217049428571	-4.21870988304396	0.000159411753963283	0.00140022122575446	0.451494256720876	NOT
SPSB1	-0.680732655128205	0.102428733571429	-4.21548533540945	0.000160938934409373	0.00141269806019686	0.442294905605075	NOT
CXCL6	1.8676598324359	0.606585979714286	4.21333401166885	0.000161965787943474	0.00141983801070471	0.436158647221121	UP
DDO	0.557077087416667	-0.00924958484285714	4.21333176153431	0.000161966865314204	0.00141983801070471	0.436152229659736	NOT
RBBP7	-0.394160624713675	-0.0432691579428571	-4.21099358828154	0.000163090192358716	0.00142873916363489	0.429484181861741	NOT
RUNDC3A	0.263332837363248	0.00596325087142857	4.2100801169451	0.000163531121391093	0.00143165440069702	0.426879456323823	NOT
SUMO1P2	0.219551210512821	-0.000861488285714286	4.20919424234545	0.000163959845088817	0.00143445900161313	0.424353598877611	NOT
SCARB2	-0.545583001957265	0.123426205580952	-4.20885503925543	0.000164124295610698	0.00143494934015773	0.423386489405596	NOT
PIEZO1	-1.33237680974359	0.408132703428571	-4.20788888567041	0.000164593586905208	0.00143810251476187	0.420632007759251	DOWN
UBR2	-0.276610685766382	0.0616688173047619	-4.20755550693216	0.000164755824370312	0.00143857047967666	0.419681600869894	NOT
MRS2	-0.735670282908119	0.0359546795571429	-4.2050142142495	0.000165997694258115	0.00144845845675324	0.412437615525866	NOT
CCDC64	0.301692484068376	-0.00623316051428572	4.20422446941304	0.000166385488368579	0.00145051258309058	0.410186731798156	NOT
COL4A6	-0.303159881551282	0.00825883577142861	-4.20408866322787	0.000166452263633345	0.00145051258309058	0.409799679125485	NOT
SCARB1	0.232105108915955	-0.0177983275333333	4.20199104204697	0.000167486994676032	0.00145856930824121	0.403821904305814	NOT
PTPN7	-0.825414805649573	0.307250883085714	-4.2014366311734	0.000167761529971449	0.00145999958726632	0.402242115486692	NOT
USP1	-0.64356804417094	0.0146170529714286	-4.20116151266947	0.000167897927808654	0.00146022659027802	0.401458193313278	NOT
SMCO4	0.616395967371795	-0.0909464438571429	4.20034185280031	0.000168304941825389	0.00146280532826177	0.399122756412556	NOT
DYNLT3	-0.546595199470086	0.0418613704	-4.19262939010655	0.000172182315726518	0.00149552317143827	0.377155209163427	NOT
ITGB3	-0.417645919152625	0.146765889053061	-4.19240392563175	0.000172296972382804	0.00149553772028274	0.376513215941874	NOT
INSL3	0.29999025390812	0.00567419848571428	4.18991266142209	0.000173568856874555	0.00150559040527423	0.369420291006939	NOT
CENPU	0.68803620417094	0.112650256742857	4.1895324538664	0.00017376377423439	0.00150629409269196	0.368337918223829	NOT
RAB28	-0.377485674732906	0.0726722713571429	-4.18890593315794	0.000174085434372521	0.00150809482643263	0.366554413787362	NOT
NR2F1	0.472425004049145	0.0384662085	4.187045279192	0.000175044148563017	0.00151540836790625	0.361258249350612	NOT
TSGA10	0.35045691067094	-0.0649147578	4.1865638423455	0.000175293052893545	0.00151657133408618	0.359888015397126	NOT
FHL5	0.276719847504274	0.0266823976	4.18589808050371	0.000175637824956949	0.00151815986880144	0.357993254256824	NOT
CDH10	-1.5601979267094	0.582193658571429	-4.18570309934929	0.000175738923744502	0.00151815986880144	0.357438356048704	DOWN
POLM	0.422743086111111	0.012288598	4.18554539550087	0.000175820735731102	0.00151815986880144	0.356989551886544	NOT
S100B	0.280060160688034	0.0356203143142857	4.18452710168307	0.000176349894400795	0.00152088703847181	0.354091759002857	NOT
HIPK2	-0.716196169098291	0.0703915029571429	-4.1844954498611	0.000176366367307867	0.00152088703847181	0.354001690120565	NOT
TPBG	-0.888927023782051	0.216540568428571	-4.18109190243225	0.00017814653350262	0.00153523806248319	0.344317834106078	NOT
CLDN15	0.409902458346154	-0.0700294490571429	4.1801153754205	0.000178660529097668	0.00153866585794784	0.341539881989512	NOT
TVP23B	-0.695819344547009	0.0870118424571428	-4.17949251866306	0.000178989128315518	0.0015404935575504	0.339768138378574	NOT
SLC2A8	0.389710172051282	-0.0262121342857143	4.17814224029071	0.000179703525149315	0.00154563714256107	0.335927515360193	NOT
SPINT1	0.676717715692308	0.0272385612	4.17754585025206	0.000180019947628806	0.00154735327711851	0.334231323954144	NOT
ZNF106	-0.897028839217949	-0.0433384227714286	-4.17663857904917	0.000180502358599127	0.00155010314503912	0.33165111187815	NOT
LRRC8D	0.500370598504273	-0.0623068122857143	4.1765039019482	0.000180574076425951	0.00155010314503912	0.331268116201047	NOT
ANKH	-0.444984113735043	0.0594560354571429	-4.17626177243811	0.000180703084647652	0.00155020526991637	0.330579557033645	NOT
TLR7	1.20936982495299	0.3138859594	4.17473999206382	0.0001815159677286	0.001556170249238	0.326252279580873	UP
TRIP4	-0.590798591269231	0.00188429751428571	-4.1742152274673	0.000181797108334301	0.00155757173011077	0.324760201482677	NOT
MPDZ	-0.88858100508547	-0.152520126142857	-4.17269501299711	0.000182613965946805	0.00156355825823924	0.320438088199726	NOT
ABCC4	0.63405628824359	0.0505096969714286	4.17161549345595	0.00018319620542831	0.00156752952246577	0.317369233627629	NOT
LSM14A	-0.308741431599715	0.0269174396857143	-4.17128067689949	0.000183377157895662	0.00156806423712202	0.316417472507047	NOT
ZAP70	0.446763430730769	0.0107976243142857	4.17032864992034	0.000183892639991052	0.00157128647181952	0.313711348203743	NOT
DNAJB4	-0.40210401217094	-0.00967476794285714	-4.1701465697227	0.000183991390142801	0.00157128647181952	0.313193811303003	NOT
RIMS3	-0.401380393523504	0.173312559942857	-4.16985979655232	0.0001841470252059	0.00157160165870438	0.312378715044262	NOT
THAP10	-0.453304011444444	0.00706911034285714	-4.1696015924867	0.000184287265745319	0.00157178513960746	0.311644836993359	NOT
KPNB1	-0.457700846	0.0435589220761903	-4.16925901392689	0.00018447349470739	0.00157236036667207	0.310671169971553	NOT
NLGN1	0.68547801541453	0.1003495222	4.16903642822691	0.000184594593133776	0.00157238007034221	0.310038557685148	NOT
PRDX6	-0.255160538215812	0.039146766	-4.16835174557929	0.000184967584878208	0.0015745440006642	0.308092687983986	NOT
HMGN3	-0.307206392358974	0.0378975462285714	-4.16690322969521	0.00018575912004857	0.00158026572755972	0.303976357651518	NOT
CNTD2	0.454082362260684	0.0209070209714286	4.16664606536294	0.000185899992544456	0.00158044842730313	0.303245609537504	NOT
GPN3	-0.39443279881624	-0.0161100928	-4.16613829143578	0.000186178454074002	0.00158179986943361	0.301802783702895	NOT
AHNAK2	0.591832306551282	0.0579285903714286	4.16496590617121	0.000186822946829797	0.00158625743886211	0.298471709635083	NOT
F12	0.415310393403846	0.0347110957571429	4.16185707278633	0.000188542550840845	0.00159983188812837	0.289640180189592	NOT
MAFG	-0.519951168324787	-0.0363959162285714	-4.16147755203949	0.000188753535152927	0.00160059612096047	0.28856219592395	NOT
CD53	1.26497847135043	0.220580220885714	4.16109333405362	0.000188967366159894	0.00160068335984808	0.287470903613948	UP
CCL21	0.61492112681624	0.0220184864285714	4.16102454839861	0.000189005672844492	0.00160068335984808	0.287275535684398	NOT
RNF103	-0.765684008427351	0.0522734939428571	-4.16080358205629	0.000189128780282407	0.00160070183158454	0.286647945126291	NOT
GPR65	0.646802284841881	0.1161352578	4.15983525637215	0.000189669191773433	0.00160416814718731	0.283897831153029	NOT
ARPP19	-0.421828705719373	0.00308713580952383	-4.15963576264866	0.000189780714549772	0.00160416814718731	0.28333128171132	NOT
SIDT1	0.579768746564103	0.100766298742857	4.15647937523584	0.000191553791158465	0.0016181222294605	0.274368569857426	NOT
GMDS	-1.38271904699786	0.0187170850714286	-4.15547058380371	0.000192123883291779	0.00162190296118194	0.27150454597317	DOWN
KNTC1	0.327963004196581	0.0325922016285714	4.14967855002488	0.000195429377757735	0.00164806326158872	0.255065168821826	NOT
MFGE8	0.359051855230769	0.0129178196857143	4.14960495827172	0.00019547173231807	0.00164806326158872	0.254856345565335	NOT
NEK11	-0.433110305534188	-0.00429901399999999	-4.14690465844296	0.000197032073607724	0.00166016139932873	0.247194875010459	NOT
CTSF	0.633725873688034	-0.0833686407714286	4.14660031684632	0.000197208696722676	0.00166059256903185	0.246331483602763	NOT
YEATS2	-0.649529222226496	0.169457681114286	-4.14616144027181	0.0001974636693449	0.00166168251183626	0.245086465970497	NOT
TPI1	0.533179240650997	-0.0997721362666667	4.14445744403467	0.000198456695162098	0.00166897793764974	0.240252947959787	NOT
TRIM44	-0.50990535859829	-0.00538978512857143	-4.14002027878385	0.000201065493840933	0.0016898437726809	0.227669777546637	NOT
TMEM47	-0.68161711465812	0.270058620428571	-4.1396307746356	0.0002012960952959	0.00169070838415725	0.226565419870274	NOT
EFEMP2	-0.732481450254274	0.0378553599428571	-4.13911883112158	0.000201599579136526	0.00169135028178954	0.225113965207606	NOT
GALE	0.717871108247863	-0.0827102928571429	4.13885885653007	0.00020175386529373	0.00169135028178954	0.224376912704757	NOT
MYRF	0.271469862341881	0.0297494908	4.13885552517981	0.000201755843087231	0.00169135028178954	0.224367468115558	NOT
RBM14-RBM4	-0.388746618247863	0.0252113270714286	-4.13753589551806	0.000202540789420213	0.00169685596807301	0.220626439844903	NOT
ATP2B3	0.257919085370371	-0.0141594111428571	4.13699202434042	0.000202865165291104	0.00169849854077062	0.219084734612185	NOT
ADAMTSL3	0.907634943	0.145860169485714	4.13595127319264	0.000203487307878428	0.00170156188558547	0.216134723925548	NOT
BCMO1	0.347077184042735	-0.0576810294	4.13594988885361	0.000203488136653456	0.00170156188558547	0.216130800184584	NOT
IGJ	2.21723359790598	0.668846248857143	4.13474858380711	0.000204208579165771	0.00170650818334426	0.212726017268358	UP
GBF1	0.491928124491453	-0.0714341288285714	4.13425956392544	0.000204502566542647	0.001707886733959	0.211340116700976	NOT
CD1D	0.567995001764957	0.0856974069428571	4.13304355776223	0.000205235397056471	0.00171292619850978	0.207894154799812	NOT
PUS1	0.579814664209402	-0.118623189285714	4.13147704500271	0.00020618324875814	0.00171960620425859	0.203455429989869	NOT
SPEF1	0.376533734662393	-0.00415484554285714	4.1312918549847	0.000206295584525394	0.00171960620425859	0.202930731161576	NOT
BCL2L10	0.309885277820513	-0.0344258584285714	4.13017582568883	0.000206973833485066	0.00172417409304079	0.199768857584791	NOT
POMT2	0.373559319948718	0.0337732042285714	4.12955674952561	0.000207351007151514	0.00172622973689597	0.198015051863415	NOT
ORC1	0.223811408047009	-0.0210020063428571	4.12858200870162	0.000207946233372383	0.00172932726067377	0.195253853593478	NOT
MFAP2	0.336103048128205	0.0123226846285714	4.12851966250419	0.00020798436193946	0.00172932726067377	0.195077249993481	NOT
PLXNA3	-0.50436674715812	0.0714350568571429	-4.12738807003857	0.000208677590473318	0.0017340020496518	0.191872029516732	NOT
ZNF266	-0.518454391495727	0.0561534468571429	-4.12693129245358	0.000208958058256262	0.00173409971222116	0.190578299259407	NOT
PCDHA5	0.230755543867522	0.00349865992857143	4.12692945310584	0.000208959188386284	0.00173409971222116	0.190573089778599	NOT
TMCO3	-0.712795968547008	0.274895736857143	-4.12672905013998	0.000209082355571879	0.00173409971222116	0.190005504580134	NOT
NFKBIB	0.288025280754274	-0.0305078907428571	4.12567758336193	0.000209729749067323	0.00173837989255113	0.187027676204999	NOT
ZNF16	-0.852231211700855	0.2838609392	-4.12479330056472	0.000210275723907245	0.00174075908159469	0.184523528194291	NOT
REV1	-0.599683424465812	0.125123964428571	-4.1247867000157	0.000210279804447375	0.00174075908159469	0.184504837190379	NOT
PIK3R4	-0.249429736169516	0.0431018348952381	-4.12447648442102	0.000210471670898456	0.00174125844230179	0.183626400609268	NOT
EIF5B	-0.524849524851852	0.00755588427619062	-4.12236934103277	0.000211779464978217	0.00175098362143451	0.177660215332789	NOT
C16orf80	-0.44143151458547	0.121128572914286	-4.1221167162435	0.000211936788525266	0.00175119055537387	0.176945002188791	NOT
GPR37	0.399058299555555	0.109759611814286	4.11989444880484	0.00021332565221612	0.00176156684864927	0.170654134369148	NOT
ENTPD4	-0.454606509504274	0.122497518885714	-4.11933927397279	0.000213674010292499	0.00176334343780662	0.169082711245627	NOT
METRN	0.458009511397436	0.0518571166285714	4.11503247881559	0.000216395376383593	0.00178468884560101	0.156894825838682	NOT
TGFBR2	-0.813456322848291	0.294908859885714	-4.1139905026599	0.000217058852105987	0.00178904609298066	0.153946784302911	NOT
CDC42BPA	-0.332818165113248	0.0187597929214286	-4.11020529334258	0.000219485853502138	0.00180792423323448	0.143239563775845	NOT
WARS2	0.615875706038462	-0.0608707573428571	4.10968809311841	0.000219819525595261	0.00180954667929383	0.141776827176361	NOT
FRK	0.553693630713675	-0.0284616640857143	4.10817982014581	0.000220795423491108	0.00181645060332617	0.137511523859609	NOT
FMO3	0.915236443649573	0.155423261542857	4.10710305164527	0.000221494715112745	0.00182037448744449	0.134466824106206	NOT
CHMP2B	-0.631588146488605	-0.0854587953333334	-4.1070220197543	0.000221547427609963	0.00182037448744449	0.134237707451663	NOT
SLC35D2	0.664962721160256	0.00058962918571429	4.10487444398731	0.000222948937103915	0.00183075377198792	0.128166041566305	NOT
TGFB1I1	-0.968063885128205	0.105099105142857	-4.10340434894293	0.000223913315554846	0.00183753289398605	0.124010404182416	NOT
ACTN1	0.647518143064103	0.100157383628572	4.10248282462657	0.000224519911062793	0.0018413693077684	0.121405722911573	NOT
RBM22	-0.48180107948718	0.16652813	-4.10059132063881	0.000225770034709177	0.0018504755104925	0.116060045946777	NOT
NSUN3	-0.362238218623932	-0.0412042356571429	-4.10005857203238	0.000226123362698482	0.00185222459903454	0.114554574150623	NOT
BST2	-1.58400033736752	0.408861860457143	-4.0992069409446	0.000226689301912245	0.00185571199097859	0.112148128809812	DOWN
GINS2	0.441924574794872	0.0732038093428571	4.098302897277	0.000227291586082109	0.00185915692586898	0.109593774397138	NOT
PITPNA	-0.338083454156695	0.0478112958761905	-4.0981538548478	0.000227391029914775	0.00185915692586898	0.10917267752802	NOT
GABRA2	-0.55128633859188	0.0608886582714286	-4.09578346395669	0.000228978326347825	0.00187097907769516	0.102476221906446	NOT
DOK4	0.330604056792023	-0.0291875699714285	4.09185660599342	0.000231631748828125	0.00189107977438008	0.0913856904215891	NOT
FKTN	-0.379002128213675	0.115968295657143	-4.09172078404751	0.000231724060893291	0.00189107977438008	0.0910021590138763	NOT
DESI1	0.390524050897436	-0.0448798445	4.08691913480856	0.000235010728999073	0.00191672028327833	0.0774462512477472	NOT
BIRC2	-0.514610151713675	-0.157628277457143	-4.08420097903723	0.000236891419330718	0.00193086928428616	0.0697749180783154	NOT
CACNA2D2	0.357712473649573	-0.00514067102857143	4.08305177757113	0.000237690967077992	0.00193619404997623	0.0665321220317336	NOT
ALG5	-0.558187337452992	-0.0668825695428572	-4.08201934365108	0.00023841152289136	0.00194086920572751	0.0636190953123785	NOT
MECR	0.490108326290598	0.00942512348571428	4.08169241800577	0.000238640135292776	0.00194153624515702	0.0626967246819845	NOT
CTRB2	0.390065832782051	-0.0121962834	4.08110179582687	0.000239053688413134	0.0019437061876687	0.0610304413397804	NOT
CDKL3	-0.414318368064103	0.0379642858	-4.0804659573131	0.000239499684673798	0.00194613709393926	0.0592366881081734	NOT
CYP21A1P	0.432505189739316	0.0511984012571429	4.07774725825768	0.000241415849017118	0.00196050404505496	0.0515681358582922	NOT
MASP1	0.211796051921653	-0.0213131036285714	4.07710639925115	0.000241869709259611	0.00196298549446319	0.0497607497259276	NOT
MAFK	0.386919283235043	-0.00181549437142858	4.07663740081538	0.000242202384956769	0.00196448098631908	0.0484381185626352	NOT
CNTN2	0.381914067397436	0.00536820574285714	4.07590271067519	0.000242724423176804	0.00196750960783304	0.0463663145192639	NOT
ARHGAP10	0.373105645760684	-0.0167469977714286	4.07392279923072	0.000244136739318426	0.00197774664526194	0.0407836882181103	NOT
TTF1	-0.473897916032051	0.0836805952428571	-4.07078357545212	0.000246392490160066	0.00199479962828672	0.031934214177106	NOT
TRIM8	-0.398366076341881	0.0616873871714286	-4.06959530440126	0.000247251646852699	0.00200053181503006	0.0285851147687373	NOT
MMP19	0.296963358869658	-0.0275296149142857	4.06862952688167	0.000247952089000299	0.00200497361154365	0.0258633636727224	NOT
C12orf29	-0.498699336401709	-0.0396460963714286	-4.06715937282139	0.000249022058939623	0.00201239621134542	0.0217206252286806	NOT
STRAP	-0.5222959655	-0.0437024253428571	-4.06377998606879	0.000251498684410818	0.0020304385488642	0.0121999106801285	NOT
ARMCX3	-0.641828388440171	0.216011973285714	-4.06369473314786	0.000251561473153833	0.0020304385488642	0.0119597652296992	NOT
SRBD1	0.398330054893163	-0.0629632957142857	4.05980979655041	0.000254439029872518	0.00205241282048904	0.00101837232476587	NOT
B4GALT1	0.318062078754274	-0.0435710229357143	4.05826916189058	0.000255589051659933	0.00206043378612822	-0.00331956970981295	NOT
AL928768.3	0.393200736008547	0.0319721224571429	4.05654627809948	0.00025688112781001	0.00206958946367687	-0.00816996376782075	NOT
LYZL6	0.298160204008547	0.00703377051428571	4.05598883512249	0.000257300546125314	0.0020717076210832	-0.00973916047622314	NOT
OTUB2	0.282946120871795	-0.0432252336	4.05523664367129	0.000257867552682411	0.0020750108175423	-0.0118564487182171	NOT
DUSP11	-0.432474874666667	0.0702191760857143	-4.05417568999651	0.00025866938079108	0.00208019841648331	-0.0148426075053791	NOT
LMO2	-0.835476998794872	0.274548859914286	-4.05356466989692	0.000259132270632275	0.00208234303218213	-0.0165622555409684	NOT
OPA3	0.312132707551282	-0.0486886706571429	4.05321640294921	0.000259396468645342	0.00208234303218213	-0.0175423721037733	NOT
IGFLR1	0.890567355884616	0.0548249084857143	4.05320121373448	0.000259407997285512	0.00208234303218213	-0.0175851179324074	NOT
GOLGA3	-0.710297637162393	0.0976898505428571	-4.05239747313068	0.000260018751993028	0.00208383548752473	-0.0198469400003898	NOT
PGRMC2	-0.57609169224359	-0.0571987881428571	-4.05220443182111	0.000260165651201105	0.00208383548752473	-0.0203901571049503	NOT
NDRG2	-0.903303045709402	0.204206435447619	-4.05212922635839	0.000260222902453269	0.00208383548752473	-0.0206017822948992	NOT
LOC100129518	0.783349666941239	0.0803582073357143	4.05212828359722	0.000260223620221983	0.00208383548752473	-0.020604435178404	NOT
RIPK4	0.741204608311966	-0.0880061037142857	4.04994418687813	0.0002618916768767	0.00209592510690259	-0.0267497750732257	NOT
RAB3GAP1	-0.383491853176638	0.0318828996190476	-4.04784833228675	0.000263502153934556	0.00210733083731709	-0.0326456998539362	NOT
FCHO1	0.297001878217949	0.0153504906571429	4.04767567653609	0.000263635254710063	0.00210733083731709	-0.0331313546136736	NOT
BNIP1	0.2561808485	-0.0746997651714286	4.04648484955851	0.000264555055681983	0.00211340692339312	-0.0364807674777827	NOT
HNRNPL	0.490950407260684	0.0638364654	4.04571496413668	0.000265151385980555	0.00211689318228263	-0.0386460165747522	NOT
MTMR6	-0.489521862106838	0.0629664566285714	-4.04550165698018	0.000265316839379789	0.00211693731336363	-0.0392459015776305	NOT
MYH14	0.25427789411396	-0.0361495328761905	4.04520399089451	0.000265547894935821	0.00211741056484451	-0.0400830104736576	NOT
PKI55	-0.250738338799145	0.00265968674285715	-4.04501322502242	0.000265696075259253	0.00211741056484451	-0.0406194783772724	NOT
SRRD	0.448628920397436	0.0107712886571429	4.04442120267049	0.000266156451901432	0.00211980322131123	-0.0422842929638776	NOT
ADAM17	-0.402491746907408	0.0685810250571428	-4.0418236899232	0.000268185586675359	0.00213467986218985	-0.049587659297833	NOT
NID2	-0.966063924487179	0.301869323428571	-4.04100097610145	0.000268831420707431	0.00213800152661093	-0.051900508043353	NOT
AHSG	0.321824673027778	0.00552614067142857	4.04088074402889	0.000268925930483282	0.00213800152661093	-0.0522384952743655	NOT
PTCH1	-0.324732216239316	0.0247895762380952	-4.03901836651955	0.000270394022197743	0.00214838275620139	-0.0574734001586963	NOT
SLC12A4	0.210241189355769	-0.0428069492357143	4.03813073648195	0.000271096481239202	0.00215199378238731	-0.0599681045398004	NOT
CDC73	-0.392684638440171	0.073544884	-4.03803336034377	0.000271173651810987	0.00215199378238731	-0.060241770194831	NOT
YBX1	0.402911656323362	-0.000547081914285722	4.03747704174448	0.000271614945562761	0.00215420433458015	-0.061805200346658	NOT
CDR2	-0.559719701717949	0.124246543085714	-4.03490754894191	0.000273662280368879	0.00216839321461928	-0.0690252606548984	NOT
GRK6	0.271638930598291	-0.0233458194285714	4.03482089064895	0.000273731590362531	0.00216839321461928	-0.0692687339059299	NOT
CDIPT	-0.412613172709402	0.00777416202857143	-4.03282988983243	0.000275328735850517	0.00217856045069619	-0.074862078883223	NOT
IL18	0.441412861931624	-0.0522706016571429	4.03281062431883	0.000275344234646425	0.00217856045069619	-0.0749161968044074	NOT
VCL	-0.354561795108974	0.0200788204142857	-4.03142703781169	0.000276459537027557	0.00218552205718828	-0.0788025219729738	NOT
OLR1	0.293481538196581	-0.00772575005714285	4.03130971445581	0.000276554313348219	0.00218552205718828	-0.0791320464256033	NOT
INTS5	0.371397107878205	-0.00292474275714286	4.02910602709209	0.000278340402052348	0.00219832452384662	-0.0853208579906788	NOT
TMEM63A	0.272949953995727	-0.0321113073571429	4.02691704482902	0.000280125715357112	0.00221110560177823	-0.091467141026734	NOT
POLL	0.392971074952991	-0.0211956977428571	4.02629749659191	0.000280633038823807	0.00221378994929126	-0.0932065021429125	NOT
MMP17	0.289685540790598	-0.0208594587142857	4.02582967601692	0.000281016712543886	0.00221549626202705	-0.0945198276295951	NOT
TUBB7P	0.306957275397436	-0.00264524691428572	4.02538906995073	0.000281378534875938	0.00221645602214314	-0.0957567017187992	NOT
TMEM126B	-0.47544131958547	0.00705661748571429	-4.02516635110811	0.000281561602822298	0.00221645602214314	-0.0963819014864962	NOT
ASGR1	0.342455907423077	-0.0338835299428571	4.02507006638626	0.000281640781842167	0.00221645602214314	-0.0966521808520193	NOT
TOR1AIP1	-0.352318008908832	0.0919910381047619	-4.02449542384041	0.000282113786832229	0.00221885929667155	-0.0982652016171253	NOT
CD46	-0.31759983180057	-0.00755702422857137	-4.02398398434751	0.00028253541946561	0.00222085590704648	-0.0997007401568109	NOT
AHCTF1	-0.472177356760684	0.0683420149428571	-4.02318069840767	0.000283198893033609	0.00222474999827055	-0.101955314798574	NOT
CIT	0.498517032012821	-0.0766052114	4.02222689046401	0.000283988664624355	0.00222963105197663	-0.104632142548948	NOT
RCC1	0.240788092017094	-0.00371834901428571	4.02109633830934	0.000284927567473817	0.00223567647341489	-0.107804693356443	NOT
FOXJ2	-0.532496377235043	0.0455725384857143	-4.02074583848112	0.000285219265731152	0.00223663946711093	-0.108788197695038	NOT
EMC2	-0.731750619004274	0.0657254092285714	-4.02010137314962	0.000285756373019968	0.00223952463568106	-0.110596488158397	NOT
NBEA	-0.723209330230769	0.0579653067428571	-4.01852595520551	0.000287073508765892	0.00224787196019958	-0.115016466347658	NOT
STK19	0.693925256730769	0.0716856014285714	4.01842143775147	0.000287161100301993	0.00224787196019958	-0.115309676914976	NOT
PPA1	-0.492949471311966	-0.0634127470571429	-4.01439453760852	0.000290555798130834	0.00227310112284743	-0.126604489745847	NOT
NUCB2	-0.867505028076923	0.174426416571429	-4.01211792167816	0.00029249228812467	0.00228689924270895	-0.132988177895357	NOT
RFX1	0.310257359461539	-0.0399646076	4.01144838528637	0.000293064187859962	0.00229001809604623	-0.134865319094769	NOT
MSTO1	0.376259485782051	0.0125706540857143	4.01115281819436	0.000293317000142674	0.0022906413751555	-0.135693946786748	NOT
TNXB	0.296176958094017	-0.0266215803142857	4.00870501825686	0.000295418910063264	0.0023056958210539	-0.142555526531114	NOT
SUOX	0.592599225726496	0.00155367342857142	4.00742816195766	0.000296521161997702	0.00231293495660788	-0.146134143616875	NOT
FAM153A	-0.918410657685185	0.227945906952381	-4.00659785621789	0.000297240078554268	0.0023171772201548	-0.148460995672424	NOT
CD3G	0.520117995286325	0.0851983476285714	4.00606650664749	0.000297701037062982	0.00231940472489859	-0.14994995761006	NOT
COPB2	-0.511105906615385	-0.0452012465142857	-4.00449811139417	0.000299065727868974	0.00232866649400095	-0.154344527634961	NOT
TMEM39B	-0.515934376905983	-0.0193512773142857	-4.0037193025293	0.000299745649721785	0.00233258857458393	-0.156526475297094	NOT
RPARP-AS1	0.280932023613248	-0.0190534363428571	4.0026770097218	0.00030065795989893	0.00233779085334751	-0.159446364367682	NOT
LRP10	-0.61482832617094	0.0669237121714286	-4.00255220584806	0.000300767381072056	0.00233779085334751	-0.159795972124603	NOT
MAP2K2	0.266995313145299	-0.0154656499238095	4.00222097841969	0.000301057971424983	0.00233867627215522	-0.160723805638376	NOT
C9orf116	0.356006875128205	-0.0107877669285714	4.00013658350738	0.000302892932990733	0.00235145495453189	-0.1665619500194	NOT
MAPRE1	-0.440572628690171	0.0470077386142857	-3.99994939116162	0.000303058257341649	0.00235145495453189	-0.167086198114042	NOT
PRRC1	0.547377531666667	0.0285291114285714	3.99961118166497	0.000303357180035885	0.00235185370280566	-0.168033359344366	NOT
CENPQ	-0.513299517423077	0.141391304942857	-3.99948927777924	0.000303464993910408	0.00235185370280566	-0.168374745832237	NOT
IRF8	1.2589392007265	0.173815193428571	3.99767378704724	0.00030507507404731	0.00236294836463677	-0.173458487552071	UP
PDLIM5	-0.331333121035612	0.111903034885714	-3.99665263592393	0.000305984346260843	0.00236860514120162	-0.176317537995592	NOT
NEK9	-0.211575740070513	-0.0047258924	-3.99543073719303	0.000307075845429195	0.00237566508822107	-0.179738288346326	NOT
DUX1	0.278755913202992	-0.00758106451428571	3.9949702061635	0.000307488213542335	0.00237578211569398	-0.181027460187575	NOT
TRIM13	-0.671384044162393	-0.102942138971429	-3.9948280594285	0.000307615603416651	0.00237578211569398	-0.181425362557748	NOT
CRBN	-0.467371479581197	0.00800657308571429	-3.9946650499247	0.000307761753555635	0.00237578211569398	-0.181881658225766	NOT
REG1A	1.50442383775641	0.312807450571429	3.99461248774813	0.000307808893889489	0.00237578211569398	-0.182028788609817	UP
KRT18P38	0.247391611230769	0.0325734005142857	3.99378344363388	0.000308553353247008	0.00237883841100095	-0.184349326690922	NOT
TOR3A	-0.74792812057265	0.2113290156	-3.99377127502313	0.000308564293396437	0.00237883841100095	-0.184383385927481	NOT
SHC3	0.295456233226496	0.0132236068571429	3.99342530279296	0.000308875496892264	0.00237949438210578	-0.185351725872188	NOT
RPL39	0.276347868042735	0.0126368112	3.99327709668317	0.000309008902533794	0.00237949438210578	-0.185766529584535	NOT
TRMT1L	-0.464946134645299	-0.00267582005714285	-3.99220037277178	0.000309979788619133	0.00238558282671597	-0.188779923380859	NOT
FADS2	0.472696331307693	0.0421019138857143	3.9905805426814	0.000311446001262475	0.00239411809317689	-0.193312716811357	NOT
MELK	0.571771616773505	0.139648831285714	3.99057549346365	0.000311450582190119	0.00239411809317689	-0.193326845028404	NOT
PLEKHB1	-0.736579065995727	0.273818436342857	-3.98991733559238	0.000312048261893134	0.00239732028013895	-0.195168379173237	NOT
MTMR9	-0.57167539150641	0.00415699714285714	-3.98874217860396	0.000313118215835426	0.00240414490894056	-0.198456199488098	NOT
AVPR1A	0.264158854736467	0.00153127342857145	3.98823507418091	0.000313581026997583	0.00240630264021276	-0.199874849102265	NOT
DOCK4	-0.946348592478633	0.24946589	-3.98767842252485	0.000314089825559383	0.00240881055673787	-0.201432031404901	NOT
REG1B	0.312390728884615	-0.0353487153142857	3.98372761787029	0.000317724195285131	0.00243527224840144	-0.212481694743789	NOT
SNAP29	-0.666572533905983	-0.0729246564	-3.98189327964525	0.00031942551964623	0.00244365599864763	-0.217610592217427	NOT
MAST1	0.283829931081197	-0.00206914677142857	3.98186880599973	0.000319448278554697	0.00244365599864763	-0.217679015673372	NOT
DROSHA	-0.364107610598291	0.0460164748571429	-3.98185780145035	0.000319458512589517	0.00244365599864763	-0.217709782157753	NOT
PIGG	-0.588077629230769	0.137420462428571	-3.98175252360127	0.000319556435269249	0.00244365599864763	-0.218004116012612	NOT
GPX2	0.729797898179487	0.125837775828571	3.98130255302285	0.000319975298841964	0.0024454463226161	-0.219262102268384	NOT
TDRD3	-0.247785386294872	-0.0387668477285714	-3.97978947272712	0.000321387707472287	0.00245482347594383	-0.223491838605599	NOT
RNF43	0.38253667457265	-0.116978755	3.97907301223253	0.000322058617176237	0.00245852936306912	-0.225494454158514	NOT
SLC4A7	0.201092811990385	0.00824481523571429	3.9776752245735	0.000323371469098366	0.00246712860890782	-0.229401089623187	NOT
BGN	-0.576945379646724	0.184257783790476	-3.97291429761051	0.000327882360568596	0.00250010299933554	-0.242703361417038	NOT
TRMT11	-0.752004939905983	-0.0888667933714286	-3.97177029649264	0.000328975386143953	0.00250601011097	-0.24589885798146	NOT
IGKC	0.59466929597619	0.189981801322449	3.9717072767237	0.000329035700903971	0.00250601011097	-0.246074878645064	NOT
MAPK10	-0.409933774358974	-0.000172049285714287	-3.9704574690907	0.000330234091479926	0.00251340487430156	-0.249565500044977	NOT
KCNF1	0.382989361730769	-0.106463119	3.97029896567702	0.000330386377675056	0.00251340487430156	-0.250008158664095	NOT
CD8A	0.816010592529915	0.0407654909142857	3.96907794467865	0.000331561801246006	0.00252007953570487	-0.25341792600189	NOT
FEZ2	-0.295057464223647	0.0788112049999999	-3.96899217289164	0.000331644523018651	0.00252007953570487	-0.253657433371966	NOT
OGDHL	1.06701116981624	-0.0266843412285714	3.96834880555494	0.000332265654005158	0.00252335081013556	-0.255453896272853	UP
OR10H1	0.331205046311966	0.0229719304857143	3.96793803476889	0.000332662820362583	0.0025249184364332	-0.256600826086458	NOT
SRD5A1	0.549332496082621	-0.117789027666667	3.96602250988647	0.000334521021643026	0.00253756719970701	-0.261948643960612	NOT
PPFIA1	-0.186492148175214	-0.0127003868357143	-3.96445480236091	0.000336049337236368	0.00254770050228969	-0.266324682931013	NOT
KIF20A	0.43082097715812	0.0568657797142857	3.96280763132297	0.000337662449175762	0.00255846470505985	-0.270921822264039	NOT
IL16	0.625683888457265	0.0866061214	3.96069727037882	0.000339740202585018	0.00257273516110863	-0.276810626123267	NOT
CXCR5	0.269207227570513	0.00684902425714286	3.95922898973127	0.000341193139621909	0.00258226048552041	-0.280907045738398	NOT
ACHE	0.24726924864245	-0.0086195896	3.95812930428061	0.000342285296598909	0.00258904598347415	-0.283974725095455	NOT
MLH1	-0.285653951786325	0.0113713129142857	-3.95754780794491	0.00034286418795764	0.00259194360707897	-0.285596733739153	NOT
SERINC2	0.234483252162393	-0.0596787449714286	3.95684917030028	0.000343560957374926	0.00259572853468715	-0.28754537218219	NOT
CABIN1	0.313791930833333	-0.0165103973571429	3.95651190823212	0.000343897811097038	0.00259679140073673	-0.288486015566733	NOT
LGALS2	0.916445284525641	-0.183205058314286	3.95602727543596	0.000344382420565926	0.00259896813057649	-0.289837630626927	NOT
NCSTN	-0.433454979149573	0.143727330257143	-3.9539111366669	0.000346506263598117	0.00261350621723548	-0.295738685139362	NOT
CKS2	0.933309202102564	-0.0469932739428571	3.95320713037072	0.000347215657495526	0.00261736540903661	-0.297701605204632	NOT
RPL10L	0.437900062649573	0.00588009771428571	3.95058974389261	0.000349865503162129	0.00263583930868361	-0.304998260870492	NOT
AGR2	1.2101654149188	0.2358798586	3.94993593247302	0.000350530491591947	0.00263912227343204	-0.306820642829802	UP
FAM46A	-0.65299490191453	0.0801218299142857	-3.9497694530994	0.000350700013520205	0.00263912227343204	-0.307284655668486	NOT
ITGB2	0.983063616170941	0.1985932074	3.94785454350489	0.000352655670919804	0.00265233131588946	-0.312621368136122	NOT
RPS4XP9	0.306088375226496	-0.0136028697714286	3.94759262817317	0.000352923984060306	0.00265284200852145	-0.313351229486235	NOT
CD4	0.286507199702992	0.0188571994428571	3.94598094933146	0.000354579412984125	0.00266377280912081	-0.317841972924945	NOT
CYB5R3	-0.56223938024359	0.0290867119428571	-3.94471851758462	0.000355881394191487	0.00267203744464703	-0.321359088871874	NOT
SRSF4	-0.494213021482906	0.0527639646571429	-3.94411434773281	0.000356506137741427	0.0026752107399565	-0.32304214344882	NOT
HSBP1	-0.425099235230769	0.0378202848142857	-3.94136517871135	0.00035936243799287	0.00269488105574136	-0.330699331424225	NOT
ALX3	0.368408739380342	0.000148403571428567	3.94120012253458	0.000359534633560417	0.00269488105574136	-0.331158992404363	NOT
CDC40	-0.346773046698718	0.0408558418571429	-3.94020346386591	0.000360576110805042	0.00270115788269742	-0.333934405038947	NOT
ATXN10	-0.481248097452992	0.00277518095714286	-3.93844879531996	0.000362416828597557	0.0027134115159196	-0.338820001050446	NOT
HMGXB3	0.183892331758547	-0.0127691883857143	3.93668740135462	0.000364273803768747	0.002725772945442	-0.343723475530854	NOT
COL5A2	0.52342714691453	-0.00826738262857143	3.93505709600198	0.000366000831393779	0.00273714859048556	-0.348261260124068	NOT
RP11-116O18.1	0.356569983923077	0.0586502675142857	3.93375072606158	0.000367390456756769	0.00274477870465608	-0.35189687818373	NOT
ZMIZ1	-0.576267802346154	0.136950137171429	-3.93353821513867	0.000367616996370659	0.00274477870465608	-0.35248825023657	NOT
ECE1	0.269666776004273	-0.0260807858571429	3.93351367040878	0.00036764317015602	0.00274477870465608	-0.352556552125845	NOT
TPD52	-0.503132994804487	0.0549459289142857	-3.93261171849941	0.000368606244873607	0.00275031855307573	-0.355066345580305	NOT
DNAJA4	0.29798636358547	-0.0436316908857143	3.9324298432095	0.000368800742744536	0.00275031855307573	-0.355572409132323	NOT
ITK	0.613244521337607	0.120808369228571	3.93170275904425	0.000369579286998941	0.00275457264752533	-0.357595412231889	NOT
ZHX3	0.369929612856838	-0.0538911270428571	3.93058609271403	0.000370778103443546	0.00276176781606166	-0.36070208641812	NOT
TNC	0.624884218878205	0.250015741714286	3.93041516627791	0.000370961938275865	0.00276176781606166	-0.361177590087293	NOT
SLC34A2	0.276814081111111	-0.0411043642857143	3.9280409218609	0.000373524681810774	0.00277928398714402	-0.367781716034354	NOT
PAPSS2	0.538188932069801	-0.0743483098761905	3.92686027234796	0.000374805475550862	0.00278589388483047	-0.371065196334672	NOT
CAPN15	0.372405365	0.0315644395714286	3.92683406806345	0.00037483395096193	0.00278589388483047	-0.371138068174198	NOT
TOP3B	0.222795160995727	-0.0147948991285714	3.92020946885391	0.000382100678748615	0.00283830902614782	-0.389554414724642	NOT
C11orf95	-0.529714686957265	0.0540361407714286	-3.91940918010351	0.000382987769802815	0.00284330292141327	-0.391778390109109	NOT
PCDHGA9	0.33813311898718	0.0114362166571429	3.91868006617133	0.000383797711039076	0.00284771877860104	-0.393804418407299	NOT
NSMAF	-0.457619704371795	0.0979139047714286	-3.91830575860669	0.000384214160571342	0.0028492116770212	-0.394844469757443	NOT
GJC2	0.315432800839744	-0.0380730285285714	3.91658641085137	0.000386132740525318	0.0028618359945877	-0.399621351177211	NOT
ADH1C	0.664258973012821	0.102265263857143	3.91475000115034	0.000388192245289596	0.00287549006765438	-0.404722559400544	NOT
EIF2S2	-0.302532565002137	-0.0509543545857143	-3.9133072219051	0.00038981779494402	0.0028859161922114	-0.408729676276982	NOT
KCNJ3	0.183849826942308	-0.00925376115714286	3.91284820744711	0.000390336344733099	0.00288813985200225	-0.410004402931119	NOT
GALR2	0.27110677841453	-0.0356436876	3.91113006834151	0.000392283296520993	0.00290092402013877	-0.414775316617924	NOT
PTGES2	0.513762881273504	-0.2271944892	3.91073171612783	0.000392736046932126	0.00290198321083937	-0.415881339969273	NOT
SPG21	0.471636089982906	0.0598904131714286	3.91047043739295	0.000393033281479186	0.00290198321083937	-0.416606755293299	NOT
ZPR1	0.280654497106838	0.00276670437142857	3.91042567499057	0.000393084225809096	0.00290198321083937	-0.416731031893945	NOT
GPR45	0.263807557269231	-0.0231589712571429	3.91006757132242	0.000393492016915058	0.00290248358327037	-0.417725236910376	NOT
HRG	-0.805675713893163	-0.250499534885714	-3.90998110340263	0.000393590544078743	0.00290248358327037	-0.417965292863918	NOT
GYS1	0.633816723662393	0.0526397303428571	3.90784512713229	0.000396032049601895	0.00291790927831452	-0.423894618721302	NOT
RP1-223E5.4	0.305620225991453	-0.00358643565714285	3.90776562010278	0.000396123213200211	0.00291790927831452	-0.42411530024192	NOT
RFWD3	0.362304103888889	0.00849019542857143	3.9073480660965	0.000396602320352464	0.00291907255912417	-0.425274243613726	NOT
TIPARP	-1.13245435597009	0.191023416514286	-3.90724367968973	0.000396722182810636	0.00291907255912417	-0.425563966020461	DOWN
CCDC25	-0.403294215008547	0.0252974645142857	-3.90511157600711	0.000399178113322655	0.0029355114922511	-0.431480910107531	NOT
VPS72	-0.591117072136752	-0.0885510851428571	-3.9021132296568	0.000402656897509816	0.00295944994577314	-0.439799666367458	NOT
ASF1A	-0.512435958809829	0.0472984913142857	-3.89802936859724	0.000407442616348797	0.00299141382133396	-0.451126064250756	NOT
PRKCQ	0.478738657027778	0.00948658634285714	3.89801647196075	0.000407457816715656	0.00299141382133396	-0.451161825035905	NOT
OXTR	-0.66956979890171	0.2829362422	-3.89699962940136	0.00040865803627429	0.00299827784275304	-0.453981256758964	NOT
CFHR2	-0.282462600487179	0.0964503070285714	-3.89684083849733	0.000408845773677513	0.00299827784275304	-0.454421515047053	NOT
RHOF	0.630248885059829	-0.0027761316	3.89648286266556	0.000409269313888881	0.00299954683941215	-0.455414000650705	NOT
MIR1236	-0.625157131769231	0.0745823707428571	-3.89631166248102	0.000409472020761332	0.00299954683941215	-0.455888639247094	NOT
ANXA1	-1.13427607083333	0.291725292857143	-3.8944611848341	0.000411669292041373	0.00301397478913255	-0.461018410396853	DOWN
NSFL1C	-0.605271027349003	0.0209984051047618	-3.89397411474775	0.000412249546909657	0.0030165545895208	-0.462368473019642	NOT
DNAH3	0.254715488408832	-0.00396901292380952	3.89368743477641	0.00041259144548295	0.003017388377822	-0.463163062270769	NOT
CTSO	-0.940505978611112	0.00797550599999999	-3.89152846589699	0.000415175137108971	0.00303302332731667	-0.469146317842984	NOT
SLC25A16	0.278945981797721	-0.0276120604571428	3.89141138886076	0.000415315695035978	0.00303302332731667	-0.469470741450659	NOT
GYG1	-0.548063135021368	0.201078170142857	-3.89132725373524	0.000415416732826556	0.00303302332731667	-0.469703879744813	NOT
MMP3	0.27193776132906	0.0258821560285714	3.89085130730628	0.00041598874675849	0.0030355253808391	-0.471022688791505	NOT
EPHA4	-0.655189174444444	0.0899803167142857	-3.8903652970871	0.000416573646359433	0.00303811865391725	-0.47236931760883	NOT
APOL3	-0.53545451967094	0.109039086057143	-3.89012836730545	0.000416859074622407	0.00303844533216702	-0.473025774350079	NOT
ATN1	0.225689212484331	-0.0177039328190476	3.88981768502676	0.000417233640459323	0.00303844533216702	-0.473886551606394	NOT
DLK2	0.361111389948718	-0.0244698500571429	3.88975681545499	0.000417307064582582	0.00303844533216702	-0.474055193821637	NOT
SLC22A17	0.25571238473718	0.00401118881428571	3.8889266582207	0.000418309699854969	0.00304407119130303	-0.476355081459814	NOT
RAB32	0.409271156521368	-0.000405637542857146	3.88832662791863	0.000419035854114068	0.00304768000049885	-0.47801729826006	NOT
FOXJ3	-0.255420147294872	0.00771582851428571	-3.88737852742721	0.000420185741239376	0.00305427759321554	-0.480643538404832	NOT
RTN1	0.595004685117522	0.0340032085714286	3.88719847981924	0.000420404455302464	0.00305427759321554	-0.481142241800582	NOT
FBXO42	-0.304920150549858	0.0322837471333333	-3.88607092674121	0.000421776678127615	0.00306256603860408	-0.484265176195223	NOT
TFE3	-0.410966138711539	0.0450930246142857	-3.88528672152781	0.00042273361670202	0.00306783162515605	-0.486436942128352	NOT
FBXW11	-0.255348699544872	-0.000292662957142856	-3.88303447582644	0.000425493709472955	0.00308616999029781	-0.492673304774462	NOT
CSPP1	-0.370724703213675	0.0304425243714286	-3.88205516138455	0.000426699303836151	0.0030932194331211	-0.495384530197601	NOT
MPC2	0.563256697628205	0.0155723835714286	3.88082141301838	0.000428222850644215	0.00310256479144908	-0.49879976531369	NOT
C19orf66	-0.407487575290598	0.0104512699857143	-3.87972452302258	0.000429581833206409	0.00311070827470089	-0.50183578767582	NOT
EPN1	0.383283923649573	-0.0662163733142857	3.87837185092487	0.000431263490211761	0.0031211781410241	-0.505579302715068	NOT
PLCH1	0.198467381678063	0.0036306899333334	3.87652823722951	0.000433565802139187	0.00313612596880679	-0.510680655241706	NOT
VRK2	-0.535188687388889	0.0777289383142857	-3.87531406198237	0.000435088591089947	0.0031454219990484	-0.514039795733216	NOT
BTN2A2	-0.405230735228633	0.0912064476142857	-3.86949038199238	0.000442465088764373	0.00319700348251856	-0.530145732696316	NOT
ZBTB38	-0.731700806042735	0.0596387743142857	-3.86805713098834	0.000444299059371058	0.00320850335455248	-0.534108030693899	NOT
LRFN4	-0.370213422311966	0.00887776625714286	-3.86676530071604	0.000445958399904891	0.00321873028328301	-0.537678857287233	NOT
SLC16A6	0.253707723017094	-0.0745102886857143	3.8645857292601	0.000448771698810864	0.00323727028728033	-0.543702453768156	NOT
CCR2	0.645538520709402	0.201234819957143	3.86412972083985	0.000449362473610111	0.00323976637427943	-0.544962533205786	NOT
USP13	-0.757804420042735	0.251785745428571	-3.86340364929482	0.00045030468494146	0.00324479211462716	-0.546968749168203	NOT
PURA	-0.406751591014246	0.0373597184571427	-3.86298126050476	0.000450853695239392	0.00324559579615437	-0.548135786103528	NOT
PNMA3	0.418621851183761	-0.0393331800857143	3.86294058360943	0.000450906600372281	0.00324559579615437	-0.548248171403628	NOT
SLAMF1	0.591029107769231	0.138835960657143	3.86239617748452	0.000451615246244192	0.00324892989920346	-0.549752253136867	NOT
CCDC90B	-0.523963802136752	0.150232368571429	-3.85957945679533	0.000455299055832039	0.00327365214668588	-0.557532903049167	NOT
PIGP	-0.471762431991453	0.0621638701142857	-3.85906566038077	0.000455974159551895	0.00327647382901799	-0.558951919502445	NOT
PAIP2B	0.70027975390171	-0.0432583936285714	3.858904176241	0.000456186542787653	0.00327647382901799	-0.559397894865323	NOT
DNAJB9	-0.529242299051282	-0.0121814395142857	-3.85640134080403	0.000459490579035462	0.003298414747664	-0.566309081190922	NOT
ARHGAP22	0.354048592598291	0.0396778525142857	3.85428846813332	0.000462297911179068	0.00331676826573297	-0.572142032624411	NOT
THRB	0.32001327467094	-0.00397258534285714	3.85297572896832	0.000464050508904914	0.00332753877918437	-0.575765423817212	NOT
GGTLC1	1.10630788544872	0.0614995684285714	3.85227803183973	0.000464984608709871	0.00333243165430025	-0.577690986859393	UP
E2F4	0.347472807933761	0.0045923364	3.85132157693804	0.000466268111536355	0.00333982196558805	-0.580330461207885	NOT
WDR48	-0.229452701200855	0.0407333055071429	-3.85106312992369	0.000466615521675207	0.00334050279092197	-0.581043637091256	NOT
PPP1R14B	0.594925555059829	0.0061032564	3.85052637851572	0.000467337838459997	0.00334248207292913	-0.582524722503817	NOT
CXXC4	-0.435645979294872	-0.0151235038571429	-3.85048243868886	0.000467397017223829	0.00334248207292913	-0.582645964184338	NOT
RPP25	0.298545114730769	-0.0428864069428571	3.84976040362267	0.000468370507505368	0.00334763520942147	-0.58463817061928	NOT
TBC1D10B	0.346406040679487	0.0214091446857143	3.84635158056991	0.000472993152329328	0.00337885070554955	-0.594041588066906	NOT
SACM1L	-0.524560860111111	-0.0148592793142857	-3.84507279127741	0.000474738703985469	0.00338949095180995	-0.597568320592723	NOT
KIF1B	-0.642505266619658	-0.00928900625714285	-3.84456077425587	0.000475439362074906	0.00339266352333452	-0.598980262146721	NOT
RBM8A	-0.364219868266026	0.104373792378571	-3.8426470240535	0.000478067095742617	0.00340805293857672	-0.604256953517918	NOT
ZMYND8	-0.232573888220085	0.0573157200785714	-3.84261519079713	0.00047811092444942	0.00340805293857672	-0.60434471676112	NOT
BMX	0.349308746709402	0.004649763	3.8420746376561	0.000478855765734524	0.00341008996420268	-0.605834958729928	NOT
SLC35F6	0.431333449303419	-0.0259720786571429	3.84203390929992	0.000478911931967423	0.00341008996420268	-0.605947238591113	NOT
SLC22A2	1.0913846441453	-0.210493646285714	3.84070164872439	0.000480752711731692	0.00342135679849054	-0.609619744234666	UP
MSH5-SAPCD1	-0.459089271542735	0.0172089706857143	-3.83960875331104	0.000482267891449909	0.00343029558254833	-0.612632028041036	NOT
RABGAP1	-0.294648568803419	-0.0252980384761905	-3.838973100412	0.000483151287027759	0.00343328008646056	-0.614383879827882	NOT
C4A	1.05992140459188	0.114017444842857	3.83893360670057	0.000483206225056737	0.00343328008646056	-0.614492720111228	UP
STAB1	0.592804140382479	0.0264656750571429	3.83801241016095	0.000484489385325826	0.00344055042572852	-0.617031305564312	NOT
PAQR4	0.389044069021368	0.0956283708857143	3.83750919298485	0.000485191727714064	0.00344339525371769	-0.618417939989226	NOT
TNFSF13	0.669549780876069	-0.099642973	3.83735276607409	0.000485410254849075	0.00344339525371769	-0.618848965243362	NOT
LPXN	0.701073595205128	0.1301828388	3.83716532379363	0.000485672236118834	0.00344340835002947	-0.619365442073798	NOT
PTPRB	-1.5374710095812	0.677165751014286	-3.83562702964211	0.000487827448646636	0.00345683722576848	-0.623603654167153	DOWN
CLASP2	-0.513347911074074	0.0346696117714286	-3.83472954368486	0.000489089150628478	0.00346392353497548	-0.62607602994547	NOT
CLEC2D	0.152118294324786	0.00525856705714286	3.83350701947784	0.000490812897377318	0.0034742728997773	-0.629443432838735	NOT
MYBL2	0.454133933833334	0.0192507467714286	3.83040240220896	0.000495216936180071	0.00350257235889644	-0.637993019379628	NOT
ARL4A	0.545957614769231	0.0917002131714286	3.830316040853	0.000495339990621299	0.00350257235889644	-0.638230803168528	NOT
OPHN1	0.515888786333334	-0.0130098865142857	3.8297831457931	0.00049609995853684	0.00350607322538823	-0.639698005676911	NOT
TEX12	0.163599638589744	-0.00505035942857143	3.82790105658325	0.000498793100161907	0.00352322532915857	-0.644879228674831	NOT
ZNF271	-0.836651936162393	0.00149448908571428	-3.82754661699456	0.000499301865250286	0.00352412104425506	-0.645854851913602	NOT
OSBP2	0.35079224917094	-0.0522594324	3.82744182958122	0.00049945237433123	0.00352412104425506	-0.646143280508629	NOT
CD37	0.38204878251282	-0.00117347134285714	3.82513112449707	0.000502782523643208	0.00354572843125474	-0.652502697433493	NOT
SLC25A42	0.215779513666667	-0.0394543923428571	3.8249209650767	0.000503086469275015	0.00354598274429892	-0.653081010120704	NOT
SEC14L2	0.329087611337607	-0.0940097674857143	3.82344931551297	0.000505219864988344	0.0035572389637918	-0.657130300435647	NOT
YPEL1	0.282612680764957	0.00518116254285714	3.82344859268145	0.000505220915005559	0.0035572389637918	-0.65713228917159	NOT
STOML1	0.328777111576923	0.0307895942571429	3.82320256528358	0.000505578428473034	0.00355786372020072	-0.657809178610476	NOT
ZFP30	-0.424501937029915	0.0989441448571429	-3.82260735032575	0.000506444378381621	0.00356206388769262	-0.659446705335146	NOT
UNC13B	-0.498367459824786	0.0153212967428571	-3.82235035590202	0.000506818712300395	0.00356280366156151	-0.660153703509442	NOT
BCAS1	0.311529336282051	3.17839999999976e-05	3.82176248207825	0.000507676010186682	0.00356570800848713	-0.661770885558195	NOT
RRP15	-0.537845010918804	0.129704682	-3.82169766969522	0.000507770612374272	0.00356570800848713	-0.661949171654806	NOT
LCN2	0.638544390692307	0.0695676953428571	3.82106722645862	0.000508691720522918	0.00357028223995857	-0.663683331680276	NOT
IL1RL1	-1.03589325922863	0.3019937648	-3.81770360484453	0.00051363361788352	0.00360305680971073	-0.672933647158272	DOWN
SYNGR3	0.728730863418804	0.065318082	3.81689156752287	0.000514833645079729	0.00360956194911037	-0.675166331034871	NOT
PADI1	0.295039336269231	-0.000203528371428572	3.81644492520651	0.000515494852013879	0.00361228446591197	-0.676394283309154	NOT
LOC100289097	-0.482192739666667	0.0338457232285714	-3.8119025774704	0.000522266313799571	0.00365779851627774	-0.688879164051205	NOT
ZMYM4	-0.422674430314815	0.0289475748476191	-3.80964632979812	0.000525661809543956	0.0036796326668077	-0.695078286547603	NOT
P2RY6	0.323216107119658	-0.0150238039714286	3.80881190090492	0.00052692298645948	0.00368651140156667	-0.697370524172513	NOT
HTR5A	0.400817263893162	-0.0560207106857143	3.80778220505088	0.000528483343309589	0.00369547491568359	-0.700198886887468	NOT
PSPN	0.341136204615385	0.0105713837142857	3.80652520907776	0.000530394220417368	0.00370687871999192	-0.703651165250037	NOT
ARNT2	-0.529290438525641	0.0752482675714286	-3.80574866447456	0.000531578067563071	0.00371133532747317	-0.705783670305339	NOT
KCTD14	0.576308103217949	-0.0563010006285714	3.8057391158868	0.000531592640393528	0.00371133532747317	-0.705809890996984	NOT
FN1	0.734574788770655	0.0208647479952382	3.80498322038527	0.000532747501396445	0.00371743736214272	-0.707885514496571	NOT
FJX1	0.445815984435897	0.0538355692285714	3.80470037859646	0.000533180254201529	0.00371849685187863	-0.708662129388173	NOT
SREBF2	0.225615709064103	0.0216505458142857	3.80416927673117	0.000533993771090854	0.00372220934593451	-0.710120341223662	NOT
SHPK	0.227792443468661	-0.0431865339047619	3.80398241637968	0.000534280281361529	0.00372224636020135	-0.7106333713679	NOT
DOCK10	0.370692414241453	0.0828011945	3.80260376437056	0.000536398764025936	0.0037337502743747	-0.714418173153329	NOT
EID1	-0.580886943827636	0.0274199319333332	-3.8025408349417	0.000536495657766917	0.0037337502743747	-0.714590919139082	NOT
EPB41L4B	0.396136910393162	-0.0221656641571429	3.80176881175866	0.000537685741009642	0.00374006629203606	-0.716710083461606	NOT
AVPR2	0.272525943354701	0.00351507964285715	3.80153098828604	0.000538052864667421	0.00374065429075769	-0.717362860627227	NOT
STARD3	0.326798970970086	-0.0185374670857143	3.80133905349136	0.000538349328188166	0.00374075068620827	-0.717889670263935	NOT
ABCB6	0.33170721192094	-0.0565938541571429	3.8006465728269	0.000539420255739762	0.00374622556412762	-0.719790252084851	NOT
RPL27	0.249276556581197	0.0150837142857143	3.79931334228737	0.000541487933105575	0.00375861340876691	-0.723449028446049	NOT
ID3	-1.60008995055556	0.192396133428571	-3.79887288157055	0.000542172722283821	0.00376139430024683	-0.724657664280444	DOWN
MAP1LC3C	0.232013560282051	-0.0370543618285714	3.79778826489555	0.000543862572127003	0.00377114136576487	-0.727633631491156	NOT
PRR5L	0.379872599042735	0.0654711663142857	3.7974678271497	0.00054436279636419	0.0037726336834936	-0.728512779429574	NOT
CD226	0.214113502025641	-0.0247732090285714	3.79613184997145	0.00054645315864625	0.00378513891208813	-0.732177811076347	NOT
ZNF34	-0.685881883064103	0.0662460196571429	-3.79589377694188	0.000546826480872511	0.0037857437904338	-0.732830868293908	NOT
ZNF222	-0.369774100683761	0.0686226177142857	-3.79413654712523	0.000549589656343737	0.00380148685474945	-0.737650588488936	NOT
LOXL1	-1.38436585936325	0.6597028874	-3.79408251205723	0.000549674838708955	0.00380148685474945	-0.737798780766942	DOWN
SNRNP40	0.390675407311966	0.0501537850285714	3.79383564557874	0.000550064168771362	0.00380219289923056	-0.738475805884922	NOT
ACTG2	0.220285753632479	-0.034744767	3.7903475243347	0.000555593920001659	0.00383750079550807	-0.748039917209026	NOT
PRH1	0.409329537435898	-0.021946308	3.79024831413862	0.000555751984965549	0.00383750079550807	-0.748311888585744	NOT
PEG10	0.213317433254273	-0.0455586641	3.78965552973795	0.000556697338099605	0.00384202432973122	-0.749936864845636	NOT
GRHL2	0.397301661367521	-0.0147616805714286	3.78622041749014	0.000562206330794388	0.00387802251210282	-0.759351299411712	NOT
VAMP3	-0.367335958102564	0.0458667943047619	-3.7857826013685	0.000562912257762005	0.00388086956041441	-0.760550941592693	NOT
EPHB1	0.296714330512821	-0.0294182571428571	3.78188074829689	0.000569241627394323	0.00392246299938504	-0.771239671543477	NOT
AKAP1	0.317801928192308	-0.0119388543714286	3.78113422953684	0.00057046043018173	0.00392881618850965	-0.773284154637974	NOT
P2RY10	0.305620446944445	0.0564333984285714	3.78031325205523	0.000571803720041634	0.00393601967872653	-0.775532360564334	NOT
SULT1A1	-0.618661614478632	0.146451378771429	-3.77830902604354	0.000575095949012047	0.00395662426043267	-0.781019968381039	NOT
CCR6	0.313785359226496	0.0646611486857143	3.77784478834202	0.000575861144138895	0.00395983063115146	-0.782290884537002	NOT
ECEL1	0.309186257119658	-0.0150091856857143	3.77761699202219	0.000576236977962356	0.00396035767252737	-0.782914484955704	NOT
CCL18	0.378444372777778	0.0140459092857143	3.77671322587782	0.000577730417974584	0.00396856125725457	-0.78538841995006	NOT
ARHGAP35	0.213582397685185	-0.0284726918571429	3.7757101621537	0.000579392338253478	0.00397791306092391	-0.788133875444334	NOT
TTLL4	0.216764114547009	0.00196280547142857	3.77493577026041	0.000580678555109886	0.00398467705235333	-0.790253229242505	NOT
EFNA1	-0.453157945696581	-0.0450437820857143	-3.7744571366116	0.000581474919945151	0.0039880743602663	-0.791563060669279	NOT
FLT3LG	0.239551126239316	-5.39649285714295e-05	3.77276670742338	0.000584295989978689	0.00400534749836764	-0.796188535799431	NOT
FGF7	0.413206140649573	0.0645212380571429	3.77144636134248	0.00058650867392558	0.00401843442896113	-0.799800752316441	NOT
SCGN	0.356674517735043	-0.0307957242857143	3.76979896453622	0.000589280835738672	0.00403533907018769	-0.804306966190171	NOT
CD33	0.425979842333333	0.0550758647428571	3.76837349410454	0.000591689798790305	0.00404974036535019	-0.80820545892776	NOT
AFAP1	-0.234778597273504	0.0818812640857143	-3.76655333889436	0.000594779638331187	0.0040687845336382	-0.813182457933429	NOT
LINC01140	0.579163119675214	0.0689606921142857	3.76466546150094	0.000598000965769711	0.00408828118091903	-0.818343555857338	NOT
CACNA2D3	0.327655154299145	-0.0151771735428571	3.7644691235063	0.000598336951005172	0.00408828118091903	-0.818880243461254	NOT
FRMD8	0.37152222167094	-0.0547746525428571	3.76434103723175	0.000598556238469523	0.00408828118091903	-0.819230359373383	NOT
OLFML1	-0.581321951641026	0.191795473742857	-3.76268803673121	0.000601393223773141	0.00410554002222025	-0.823748279261564	NOT
HRSP12	-1.47733523125214	-0.284960175514286	-3.76245456485895	0.000601794972193311	0.00410616497264065	-0.824386327891177	DOWN
LEMD3	-0.537779029282051	0.0606408525142857	-3.76226461832255	0.000602122015990293	0.00410627981744642	-0.824905414935405	NOT
ITGA2	0.368742515632479	0.0304300189428571	3.76098864146913	0.000604323421703717	0.00411917051137595	-0.828392122897037	NOT
SHH	0.260986735867521	-0.0258666854857143	3.75913699160207	0.000607531899997442	0.00413724653831913	-0.833451006639118	NOT
SLC25A20	0.641420027713675	0.00280116128571428	3.75909752915883	0.000607600458600317	0.00413724653831913	-0.833558810232163	NOT
LLGL2	0.689692538606838	-0.100253896457143	3.75853606742596	0.00060857670589962	0.00414176342210451	-0.835092560394418	NOT
WWTR1	-0.359960157150997	-0.0927291235238095	-3.75740605024193	0.000610546145983789	0.0041530315181847	-0.838179142356322	NOT
PDZD8	-0.725579264209402	-0.0960924284285714	-3.7561252368693	0.000612785868756441	0.00416612560078532	-0.841677137059616	NOT
LOC101929232	-0.705006324294872	0.0147505204285714	-3.75332958746565	0.000617702236480536	0.00419739450939058	-0.849310489329315	NOT
S100A1	0.399363843235043	-0.0500441116571429	3.75289548353878	0.000618469062736384	0.00420044893968267	-0.85049556596414	NOT
ZNF573	-0.673582463717949	0.0380010591428571	-3.75258168251517	0.000619023953377249	0.0042013690489152	-0.851352186661421	NOT
HABP2	1.18909508651709	0.01361903	3.75245873238081	0.000619241496168663	0.0042013690489152	-0.851687810191805	UP
SEC14L5	0.243703877461539	-0.0215995111142857	3.75228064599078	0.00061955672610731	0.0042013690489152	-0.852173933751522	NOT
ABLIM1	0.884472533303419	-0.0252400319142857	3.75187621381752	0.000620273187419671	0.00420407382584444	-0.853277878170614	NOT
RFXAP	0.236084791653846	-0.0478195738	3.74856584329473	0.000626167847107259	0.00424185455074656	-0.862312001561022	NOT
TMEM208	0.54824223441453	-0.0364948826285714	3.7472337249695	0.000628555188271065	0.00425584911874378	-0.865946437002878	NOT
STX7	-0.343051737589744	0.00886707363809523	-3.74529392621494	0.000632047355571826	0.00427730615833551	-0.871237823269702	NOT
CD81	-0.739032560397436	0.0462631196285714	-3.74463790870139	0.000633232614326012	0.00428236288922959	-0.873027042689116	NOT
ERV3-2	-0.460942324444444	0.0192302837142857	-3.7445223593587	0.000633441605885891	0.00428236288922959	-0.873342177535127	NOT
LOC100996693	0.317595021833333	-0.0345808571714286	3.74398784703788	0.00063440923647578	0.00428671519307294	-0.874799885308475	NOT
MMP1	0.409127186709402	0.0563050325714286	3.74290563025929	0.000636372766446778	0.00429735699504585	-0.877751004197424	NOT
DNAJB1	0.613053452245727	-0.132629121842857	3.74276219183161	0.000636633456771542	0.00429735699504585	-0.878142121823254	NOT
CSDE1	-0.309599450705128	0.00585027421428571	-3.7424701187779	0.000637164601047593	0.00429875016517176	-0.878938505768764	NOT
TNNC2	-0.458670903773504	0.0393075392	-3.74198418021716	0.00063804924747225	0.0043025256692767	-0.88026343581943	NOT
TOP2A	0.413827213717949	0.0685475412142857	3.73989032873384	0.00064187471254476	0.00432611790730906	-0.885971554938377	NOT
ENO1	0.374491623017094	-0.0801546502095238	3.73954995094784	0.000642498678398515	0.00432811959590898	-0.886899340300682	NOT
SPC25	0.17033582957265	0.0310013434285714	3.73730269678723	0.000646633018195041	0.00435375445668757	-0.893023884078987	NOT
KDM4C	-0.258797663047009	0.0335358492714286	-3.73569368030163	0.000649608992291133	0.0043715679872688	-0.897408034342658	NOT
IGSF9B	0.182325493017094	-0.0175734247571429	3.73413545159446	0.000652503673934187	0.00438881663204615	-0.901653024391303	NOT
ASCC2	-0.829974821286325	0.249974188828571	-3.73189629942833	0.000656685175552412	0.00441469866368069	-0.90775167396325	NOT
TFEB	0.50321456833547	-0.0602039677	3.73128267022757	0.00065783561989679	0.00441932018959744	-0.909422704299025	NOT
TRAPPC12	-0.524910775948718	-0.0844695120571428	-3.73114194574371	0.000658099728011124	0.00441932018959744	-0.909805907379597	NOT
PIGZ	-0.405653056645299	-0.0178973475714286	-3.73099575186377	0.000658374209706592	0.00441932018959744	-0.910203997404599	NOT
ATP10B	0.230981797151709	-0.00432286282857143	3.73053938128865	0.000659231767324411	0.00442283370708222	-0.911446663828844	NOT
EBNA1BP2	-0.39498253967094	0.0421038773428571	-3.72985766279901	0.000660514787363031	0.00442919667696274	-0.913302814952396	NOT
NOX1	0.184912496400641	-0.0279383286714286	3.72925680777492	0.000661647624084925	0.00443454663291755	-0.91493867306583	NOT
OGG1	0.379943099517094	-0.0373563574666667	3.72808684559945	0.000663858842238012	0.00444711512889907	-0.918123626592907	NOT
CKAP5	-0.304346022880342	0.0417588098857143	-3.72739597465657	0.000665167941142799	0.00445363077233547	-0.920004160845234	NOT
COPS5	-0.535187939871795	-0.0668236324285714	-3.72687835934791	0.000666150383866633	0.00445795380750385	-0.921412998396284	NOT
COMT	-0.472590861610043	0.125473158807143	-3.72611273548869	0.000667606127900334	0.00446543825923028	-0.923496706338518	NOT
KLHL22	0.188760154299145	-0.0271550886857143	3.72560493895416	0.000668573342167347	0.00446804350576032	-0.924878613716219	NOT
GPX1	1.05344550661111	-0.138136568085714	3.72550248469995	0.000668768654093914	0.00446804350576032	-0.925157420778012	UP
ZNF638	-0.74130943998718	0.0741299942285714	-3.72537683916575	0.000669008251750166	0.00446804350576032	-0.925499333343861	NOT
PTK2B	0.238831301525641	-0.0216693534428571	3.72519905014863	0.00066934742558197	0.00446805439860239	-0.925983132670741	NOT
CLU	1.46309749894587	-0.0654343903809529	3.72466102324855	0.000670374851522278	0.0044726572125002	-0.927447149985193	UP
PCDH1	0.288899600865385	-0.0454879085714286	3.72422396471169	0.000671210590416018	0.00447597712107649	-0.92863635616347	NOT
PRKAA2	0.420185345435897	-0.00892885651428572	3.72360521581399	0.000672395481142999	0.00448162083780961	-0.930319825693241	NOT
APC	-0.261833417244444	0.0330547837942857	-3.7231345153707	0.000673298218473332	0.00448537922392124	-0.93160040900916	NOT
CDH2	0.404359202641025	-0.0771310996285714	3.71981918759985	0.000679689875835565	0.00452568153241216	-0.940618066110001	NOT
PDCD1	0.366125411820513	-0.0339677806857143	3.71941085165279	0.00068048116301627	0.00452852670663348	-0.941728493962381	NOT
ACOT9	-0.476026074675214	0.0859252103142857	-3.71924572661309	0.000680801401087907	0.00452852670663348	-0.942177519558342	NOT
C21orf62	-0.548261544529915	0.135045242285714	-3.71852924832925	0.000682192606377048	0.0045355015221562	-0.944125743108201	NOT
CCDC176	-0.472482068034188	-0.045881542	-3.71768038133491	0.000683844436825671	0.00454264805075121	-0.946433742041595	NOT
OR7E12P	0.515549712833334	-0.107569871342857	3.71758888556199	0.000684022711630047	0.00454264805075121	-0.946682497755923	NOT
OSBPL7	0.237497516425214	-0.0338936260428571	3.7171922764839	0.000684796004377861	0.00454264805075121	-0.947760754705857	NOT
ANKRD2	0.515048728931624	-0.0955761374285714	3.71712221510936	0.000684932695215088	0.00454264805075121	-0.947951224622739	NOT
POPDC2	-0.411826999991453	0.0235876763428571	-3.71709622020644	0.000684983418395362	0.00454264805075121	-0.948021894362769	NOT
TUBA4A	0.699992219418804	0.0219446709714286	3.71563038472835	0.000687849556875043	0.00455919343415771	-0.952006565981156	NOT
FLVCR2	0.400929072111111	0.00346193211428572	3.71546832463998	0.000688167143721924	0.00455919343415771	-0.952447061920592	NOT
CELF2	0.703804423723647	0.139714973514286	3.71511573063982	0.000688858607634255	0.00456149144034749	-0.953405419625712	NOT
[truncated: 11,238 more rows]
