# Supplementary material for: The cuproptosis-related gene ITGB6 and LTBP1 may be associated with diabetic kidney disease progression and immune cell infiltration
Source: PeerJ. 2025 Nov 11;13:e20346. doi: 10.7717/peerj.20346 (PMC12617370; doi:10.7717/peerj.20346)
Supplement: Supplemental Information 3 [file peerj-13-20346-s003.zip › supplementary file/01_DEGs/02.GSE30122_DEG_sig.csv]

	logFC	AveExpr	t	P.Value	adj.P.Val	B	change
LOX	-2.22457319311538	-0.0270196880190476	-14.0603650112997	3.68519187444106e-16	4.1353090615351e-12	26.6276961868269	DOWN
ARHGAP19	-2.39922408272436	-0.1909690195	-13.7293963957775	7.59943674040985e-16	4.1353090615351e-12	25.933633918008	DOWN
CA10	-2.61967173189316	-0.2425706598	-13.6345337595771	9.37215923895543e-16	4.1353090615351e-12	25.7322729531684	DOWN
ANXA2	-1.15259389271154	-0.132661852985714	-13.2000661433189	2.48026196337985e-15	8.20780690231478e-12	24.7959787624503	DOWN
NPHS1	-3.1845951184188	-0.176590880285714	-13.0870559570539	3.20603222113784e-15	8.48764970224031e-12	24.5486043350031	DOWN
PARVA	-1.23265100600285	0.000224487866666595	-12.9824437491181	4.07123687856222e-15	8.71200081164676e-12	24.3181844045276	DOWN
PRKAR2B	-3.1984748040171	-0.377286001142857	-12.9285195993951	4.60708662699458e-15	8.71200081164676e-12	24.1988714186994	DOWN
ZNF185	-2.4023514415812	-0.155528860857143	-12.7716441130508	6.6144011218731e-15	1.09443534562793e-11	23.8496699956776	DOWN
PLCE1	-2.38823427166809	-0.219572920771428	-12.6950365641676	7.90037376172242e-15	1.161969416488e-11	23.6780028239583	DOWN
MPP5	-1.70256999811111	-0.0940207768	-12.5934228922969	1.00105176804848e-14	1.32509222536577e-11	23.4491387549631	DOWN
ZNF415	-1.71342035211111	-0.000843863828571435	-12.5193326293866	1.19057057665157e-14	1.43268933846698e-11	23.2814269133225	DOWN
FYN	-1.90977816908974	0.0922244308476188	-12.4510670382378	1.39761244112683e-14	1.54168299026632e-11	23.1262712266379	DOWN
FERMT2	-1.13216317185755	0.0234300010571429	-12.1270772282285	3.01434834432862e-14	2.85006635956271e-11	22.3816146673907	DOWN
RABL3	-1.13875983734615	-0.0917578308285714	-12.038977675534	3.72325855631257e-14	3.2856515673273e-11	22.1767423434158	DOWN
TCF7L1	-2.34421815850427	0.00832981457142857	-11.9871499306985	4.21774242186606e-14	3.35072899532924e-11	22.0557390635817	DOWN
TGFBR3	-2.3562634275	0.0221595175714286	-11.9788191179797	4.30327059912345e-14	3.35072899532924e-11	22.0362557227808	DOWN
LGALS8	-1.67840602203561	0.0526725063428571	-11.8856748666598	5.38929775983924e-14	3.96322969149956e-11	21.8177905192095	DOWN
B3GALT2	-2.7891303338953	0.0846899311714286	-11.4844526637367	1.43842250772552e-13	9.97803401393004e-11	20.8634759830401	DOWN
TJP1	-1.45919702283333	-0.0501094455857143	-11.4651947982785	1.50859038949302e-13	9.97803401393004e-11	20.8171256051998	DOWN
CCDC91	-2.06835816794872	0.00771850571428571	-11.4457527206832	1.58297736868271e-13	9.97803401393004e-11	20.7702809398056	DOWN
TRAM2	-1.94516161871581	0.221556454085714	-11.3873869004788	1.82958303196305e-13	1.10082684518613e-10	20.6293438910676	DOWN
KLF7	-2.13874422338462	0.0555590230857143	-11.3525550137478	1.99510509245262e-13	1.14822635255632e-10	20.5450144815635	DOWN
DPP6	-3.05431533425214	-0.156398781857143	-11.251605018944	2.56658696289694e-13	1.41557965116112e-10	20.2996788286664	DOWN
WBP5	-1.14822623636752	0.0866214468571429	-11.1161465291065	3.60600394095912e-13	1.90930696665904e-10	19.9682960212779	DOWN
CERS6	-1.80984801789103	0.170045394242857	-11.0930827069123	3.82182465409252e-13	1.94574972870087e-10	19.9116234391808	DOWN
LOC728392	-2.12874937952992	-0.0586992802857143	-11.0442927185123	4.32286349865453e-13	2.11932385672926e-10	19.7914964673017	DOWN
CORO2B	-2.23199970012821	0.117354423428571	-10.9984544958841	4.85463293204515e-13	2.29502771862435e-10	19.6783400361032	DOWN
F5	-2.2471484305641	0.0921860443714286	-10.9729601958768	5.1788126284142e-13	2.3560685134475e-10	19.615280036136	DOWN
LRRC2	-3.46572929280769	-0.413222839628571	-10.9609033433835	5.33973373146673e-13	2.3560685134475e-10	19.5854264283977	DOWN
SEMA5A	-2.25801551845299	0.120998834342857	-10.8948766526628	6.31597227499065e-13	2.69692016142101e-10	19.4215858554718	DOWN
MAGI2	-2.98446104720299	0.0990314592714286	-10.8261500030979	7.52665437333415e-13	3.11344762311951e-10	19.2504092319398	DOWN
SGCE	-1.36806815999145	-0.00258866765714286	-10.7196254106548	9.88950632570999e-13	3.96689076464918e-10	18.9838052804652	DOWN
DPYSL3	-1.53634396751709	0.0625223846	-10.6918106558892	1.06228309977274e-12	4.13571805637994e-10	18.9139346644665	DOWN
C1orf21	-2.23111679501282	0.150037081057143	-10.602264202545	1.33828481634408e-12	5.06139317541332e-10	18.6882695779622	DOWN
SLC31A2	-1.42928464241026	0.00931579245714286	-10.5576526051531	1.50207060860667e-12	5.52303017947956e-10	18.5754314792153	DOWN
DACH1	-2.45457398090812	0.2446812655	-10.5191025590505	1.66000600711676e-12	5.80326229835567e-10	18.477703854599	DOWN
BTG3	-1.16943017924929	-0.0170507124571431	-10.5164990704843	1.67126385551928e-12	5.80326229835567e-10	18.4710963941817	DOWN
SYNPO	-2.60757246782051	-0.209776413428571	-10.5077189034758	1.70980758204934e-12	5.80326229835567e-10	18.4488060819511	DOWN
TNS3	-1.12480498391026	0.0914168232857143	-10.4894941827162	1.79272992800632e-12	5.85374338559625e-10	18.4025047876708	DOWN
KLK6	-2.7173756441453	0.00714873485714284	-10.4851432059015	1.81312592588537e-12	5.85374338559625e-10	18.3914440159698	DOWN
PNMA2	-1.00492738654701	-0.0261123601285714	-10.4670079049935	1.90071838349653e-12	5.99043077198655e-10	18.3453134653002	DOWN
USP46	-1.37120435981766	0.0241882082666668	-10.4574242696638	1.94873669351164e-12	5.99893665395665e-10	18.3209173387148	DOWN
SSBP2	-1.00327456861752	0.0680176266	-10.4213699718284	2.14073625269575e-12	6.44021040384855e-10	18.2290237747758	DOWN
SULF1	-2.22381400418519	0.116017135542857	-10.4050448455999	2.2339107779697e-12	6.57117265955219e-10	18.1873559646014	DOWN
TACC2	-1.46649559629487	0.00775285434285715	-10.3809428025162	2.37908684711992e-12	6.76132098766178e-10	18.1257712515017	DOWN
TNNT2	-3.50268614940171	-0.0444920802857143	-10.3774815894207	2.40071078356201e-12	6.76132098766178e-10	18.1169206879232	DOWN
C2orf68	-1.21891100902778	0.0991755567857143	-10.2343621986941	3.4947706736811e-12	9.54700830713348e-10	17.7495051162431	DOWN
CHI3L1	-2.81479444557835	-0.0559065280571429	-10.1800298274423	4.0330373570634e-12	1.06770630990897e-09	17.6092822039105	DOWN
FBXL7	-1.75042827036325	0.176832508142857	-10.1620940952475	4.2286953300855e-12	1.09755372714396e-09	17.5629035211476	DOWN
PDPN	-1.27280276130484	0.0018471096095238	-10.1484826918552	4.3836136267613e-12	1.11588256879691e-09	17.5276771533594	DOWN
GLT8D1	-1.01038874443162	-0.00572834191428571	-10.1169351169813	4.76528896293481e-12	1.16825050412817e-09	17.4459335546748	DOWN
ZDHHC6	-2.33902016450427	-0.1960034024	-10.1168908393257	4.76584779201641e-12	1.16825050412817e-09	17.4458187293414	DOWN
CXADR	-1.89322117564103	0.16806935	-10.049196510078	5.70335701518394e-12	1.3481310144641e-09	17.2699504897259	DOWN
GJA1	-1.99101871215812	0.057817023	-10.0289528557625	6.01871375706174e-12	1.3874351277448e-09	17.2172351706971	DOWN
FRY	-1.80412008571083	-0.0597541749428574	-10.0247928374932	6.0856880421542e-12	1.3874351277448e-09	17.2063953099656	DOWN
NEBL	-1.77137267185983	-0.132394143691429	-9.96214081825628	7.19132962796224e-12	1.56051852926781e-09	17.0428529161414	DOWN
ST3GAL6	-1.28965850906303	-0.101301886057143	-9.93766494603977	7.67701875770961e-12	1.61302694120321e-09	16.9788159220844	DOWN
ARMCX1	-1.0918575151453	0.0539790018857143	-9.92637822497194	7.91211653125903e-12	1.63644822694181e-09	16.949258327098	DOWN
ARHGEF3	-1.82643422289316	-0.111488589342857	-9.91461277965691	8.16499786194446e-12	1.66277041074706e-09	16.9184283832877	DOWN
ANXA2P2	-1.31225068726923	-0.109931233742857	-9.88247906362279	8.89843159521776e-12	1.78467483372572e-09	16.8341287552328	DOWN
ARRB1	-1.29289715622436	0.0159168165642857	-9.82371596834258	1.04179078086345e-11	2.04402958600513e-09	16.6796023092501	DOWN
LOC100996724	-1.09904487799512	0.0964062862408162	-9.82077993642696	1.05004163970952e-11	2.04402958600513e-09	16.671869121935	DOWN
NEK7	-1.33750688832051	-0.0282454370571429	-9.78986290553997	1.14107131345779e-11	2.16380602621723e-09	16.5903651752899	DOWN
KBTBD11	-1.57830332049573	0.00898129411428571	-9.78882417964494	1.14426548187056e-11	2.16380602621723e-09	16.5876245918211	DOWN
BMP7	-1.04933387742415	0.0381946183642857	-9.77697887744349	1.18134107096197e-11	2.20245236004558e-09	16.5563613710611	DOWN
TCF21	-2.55782071034188	-0.224453766285714	-9.76419564839073	1.22272633545309e-11	2.24794840311008e-09	16.5226010886752	DOWN
NDN	-1.44179401333333	-0.088117652	-9.72808472877189	1.34778990147956e-11	2.44393081176507e-09	16.4271117295598	DOWN
H2AFJ	-2.19570955222222	0.0823198822857143	-9.61927169169935	1.80929547790164e-11	3.23643841094378e-09	16.1382940878264	DOWN
MCM6	-1.90077171159829	-0.0311217715428571	-9.59535861393934	1.93065229939207e-11	3.40747259827372e-09	16.0746057784592	DOWN
SQRDL	-1.03005993851709	0.0227272273428571	-9.57812877140451	2.02319999687138e-11	3.52382873139296e-09	16.0286687440002	DOWN
FANCL	-1.70467573819658	0.0817801994857143	-9.55482586902769	2.1555974793495e-11	3.705668030409e-09	15.9664757525706	DOWN
ANKRD28	-1.3628449550641	0.0807476891428571	-9.53348827183367	2.28455525079961e-11	3.87700741728647e-09	15.909463083459	DOWN
ARHGEF12	-1.07634889873184	0.142289059657143	-9.44049770121096	2.94491253155751e-11	4.81380439995993e-09	15.6602756773905	DOWN
CDC42EP3	-1.80275067616524	-0.0189327187904763	-9.44040389005201	2.94566862881888e-11	4.81380439995993e-09	15.6600236984669	DOWN
PVRL2	-1.47399875388889	0.150990664	-9.39833894403151	3.30541208944269e-11	5.27153491903047e-09	15.5469161965248	DOWN
POGLUT1	-1.17964579389744	0.0803738473714286	-9.37486301385804	3.52530319102238e-11	5.54045524982857e-09	15.4836882056416	DOWN
SRGAP2	-2.54779495068376	-0.0963933445714286	-9.36809350180105	3.59143397211726e-11	5.54045524982857e-09	15.465441968069	DOWN
ZNF211	-1.19273929705128	0.0935234497142857	-9.36726631386374	3.59960075156952e-11	5.54045524982857e-09	15.4632119786644	DOWN
CRYZL1	-1.04775082797009	0.0425383027142857	-9.35751009488935	3.6973607243725e-11	5.56615548664008e-09	15.4369035307867	DOWN
TSPYL4	-1.06975584240171	0.0526024930857143	-9.35721120065821	3.70039799670867e-11	5.56615548664008e-09	15.4360973350317	DOWN
VEGFA	-1.8082708162735	0.23132422845	-9.30981427901664	4.21562022655646e-11	6.26990617291324e-09	15.3081030446841	DOWN
NRIP2	-2.09208347384615	0.080177822	-9.24656012904027	5.01892682484135e-11	7.38172604226944e-09	15.1368157421474	DOWN
B3GNT1	-1.41018190440171	0.0442700248571429	-9.23025896638146	5.25010954782498e-11	7.59552975831806e-09	15.0925864239136	DOWN
THSD7A	-2.88828329303846	0.332951454828571	-9.22826944707717	5.27905671802721e-11	7.59552975831806e-09	15.0871858992799	DOWN
SYBU	-1.08414590741453	-0.00714024099999999	-9.21724509799494	5.44242603124675e-11	7.68860092398254e-09	15.0572508375603	DOWN
GPRC5A	-2.16080294978205	0.201325743885714	-9.21608514806965	5.45991151208248e-11	7.68860092398254e-09	15.0541002113338	DOWN
RAI14	-1.32202382044444	-0.0539839064	-9.19043777571473	5.8614702351721e-11	8.08211265655969e-09	14.9843914861792	DOWN
LEPREL1	-1.72820739116239	0.241395267085714	-9.15660045625158	6.4376231067277e-11	8.785032686985e-09	14.8922882899933	DOWN
CD200	-1.46396835965171	0.0107424273285714	-9.14312603973847	6.68279344310213e-11	8.98635633784585e-09	14.8555692025493	DOWN
EFEMP1	-1.2597893816688	0.159783906557143	-9.14107543718707	6.72092828772939e-11	8.98635633784585e-09	14.8499789915479	DOWN
ZNF274	-1.12569374635897	0.101941843485714	-9.11539511103389	7.21766820742314e-11	9.45347213923533e-09	14.7799236649004	DOWN
MAFB	-2.10815523534188	-0.102681456285714	-9.1140164551158	7.24536812231919e-11	9.45347213923533e-09	14.7761602428496	DOWN
SDC2	-1.0510144460812	0.082141481295238	-9.11207609509093	7.28453696609506e-11	9.45347213923533e-09	14.7708630663021	DOWN
ZFPM2	-1.64228007246154	0.1376608024	-9.04729438505023	8.72360107890523e-11	1.09975530934732e-08	14.5937224175659	DOWN
NTNG1	-2.09862123782051	0.07672812	-9.02524179809739	9.2768603725519e-11	1.15846981841009e-08	14.5332945282682	DOWN
FOXC1	-1.87100991088889	-0.103252804228571	-9.02063352142532	9.39690715670547e-11	1.1624940190029e-08	14.5206589416178	DOWN
BCAR3	-1.6424883698718	0.131440374285714	-8.93148611552113	1.20569134414244e-10	1.4508851202194e-08	14.2756724527506	DOWN
SPOCK2	-1.80039248724359	0.119863082428571	-8.91088426055395	1.27736474702226e-10	1.52328623030033e-08	14.2189080049464	DOWN
MXRA8	-2.1135878308547	0.196314839428571	-8.87880036115518	1.39771018894199e-10	1.63114537045224e-08	14.1303965324824	DOWN
GTF2A2	-1.3450235475	0.106033539571429	-8.87700412809175	1.40477881870178e-10	1.63114537045224e-08	14.1254372035468	DOWN
HTRA1	-2.01094447895727	-0.154120231028571	-8.85504048636813	1.49420669630833e-10	1.70507017577874e-08	14.0647624667332	DOWN
UBAP2	-1.12581007429701	-0.0226747090857143	-8.80915988205209	1.70013967460003e-10	1.92348280963082e-08	13.9378146728286	DOWN
MGAT5	-1.35343503751923	-0.00173926248571428	-8.7854357435749	1.81770925213186e-10	2.03906926868385e-08	13.8720649940951	DOWN
SEMA3G	-2.85396423470086	-0.0718292805714286	-8.76890078267254	1.904505720846e-10	2.11848254007046e-08	13.8261965877064	DOWN
STON1	-1.7873618098718	0.185466754	-8.75908110315759	1.95803252561792e-10	2.15987304513371e-08	13.7989398580687	DOWN
GAS1	-1.08961370635043	0.0256358578285714	-8.73244665150234	2.11103989848657e-10	2.30940786250138e-08	13.7249474602627	DOWN
CITED2	-1.19842437455769	0.132193336814286	-8.71256800549507	2.23310713509155e-10	2.40776668722889e-08	13.6696637874353	DOWN
PJA1	-1.15687324908974	0.0586648248	-8.71190029929849	2.23732947442135e-10	2.40776668722889e-08	13.6678059780414	DOWN
MME	-1.58383370090385	-0.0493459971857143	-8.69972768761356	2.31574199098103e-10	2.45149369792697e-08	13.6339271924072	DOWN
WT1-AS	-1.95744006884188	-0.00605832425714285	-8.69835942161852	2.32472870420873e-10	2.45149369792697e-08	13.6301178517912	DOWN
FAM65A	-2.38758408782051	0.173366347142857	-8.69702590903913	2.33352123546724e-10	2.45149369792697e-08	13.6264050364699	DOWN
MYO1E	-1.3676690164359	0.0893931522571429	-8.68952817930121	2.38359013197718e-10	2.48437658086472e-08	13.6055253448061	DOWN
F2R	-2.12627392171795	0.162086347085714	-8.67691281393126	2.47030900999387e-10	2.5281636945744e-08	13.5703778418352	DOWN
MYO1B	-1.08410293701852	0.126038410171429	-8.67532516459979	2.48144726186372e-10	2.5281636945744e-08	13.5659530735933	DOWN
WT1	-1.50410856660898	-0.0595279143285714	-8.67511883146514	2.48289854419183e-10	2.5281636945744e-08	13.5653780008895	DOWN
EXPH5	-1.37992941984758	0.115520064876191	-8.6682373136962	2.53179790248936e-10	2.558275483607e-08	13.5461953578801	DOWN
FAM114A1	-1.50269204636752	-0.0382629142857143	-8.6474547993262	2.68549560440775e-10	2.69302312996556e-08	13.4882262278823	DOWN
IQGAP2	-1.48221156502991	-0.0332141609142857	-8.64355746880905	2.71535684765007e-10	2.70249463100331e-08	13.4773491971904	DOWN
PLA2R1	-2.52180375410257	-0.0101089237142857	-8.64041408888156	2.7396868075112e-10	2.70636076649446e-08	13.4685749549936	DOWN
NFASC	-1.70730052517094	0.115270528571429	-8.57531306823386	3.29649342973915e-10	3.18508638901147e-08	13.2865743390816	DOWN
ZNF423	-1.58243547226496	0.167537322571429	-8.56997553190288	3.34695683799735e-10	3.21041070033122e-08	13.2716286264761	DOWN
SERPINE2	1.81458645185898	-0.0308645304285714	8.5016555630984	4.06664220413596e-10	3.82960897029334e-08	13.0800088854777	UP
RASL11B	-2.29625549889744	-0.0282599474857143	-8.50056838517367	4.07928431526299e-10	3.82960897029334e-08	13.0769549115288	DOWN
AMIGO2	-2.38044406264957	-0.088966676	-8.48807890781389	4.22741007672855e-10	3.94072022434196e-08	13.0418603495314	DOWN
AIF1	-1.28638290272436	-0.0738259284285714	-8.46351860282545	4.53481826563027e-10	4.19771953721314e-08	12.9727909653972	DOWN
TSPYL5	-1.27052501580769	0.0729267531714286	-8.37479694237062	5.84721310485336e-10	5.33790068061682e-08	12.7226629137811	DOWN
ANKMY2	-1.10802011252992	-0.0299875672	-8.36248383082144	6.05761290130344e-10	5.49209739551737e-08	12.6878727625467	DOWN
MYO5C	-1.47271054597863	0.000902243885714279	-8.35957174869055	6.10848616805201e-10	5.50054635418398e-08	12.6796420924293	DOWN
SPOCK1	-3.13981767363248	0.131548530571429	-8.35386237330284	6.20948890812365e-10	5.55371653221843e-08	12.6635021834518	DOWN
KLK7	-2.40715242318376	0.221221158285714	-8.3484264210157	6.30722899257791e-10	5.60253097434358e-08	12.6481315201538	DOWN
GRIK2	-1.03597369900641	-0.0452518047142857	-8.34614480400957	6.34871682519859e-10	5.60253097434358e-08	12.6416789608334	DOWN
SEPT11	-1.24486832943447	0.183633368066667	-8.33917719488357	6.47713415878295e-10	5.67800164634503e-08	12.6219701877336	DOWN
FOXD1	-1.46281742105128	0.0366293632571429	-8.2977403396711	7.29719468034042e-10	6.33981489347898e-08	12.5046388524415	DOWN
NES	-3.02490781619658	0.145868428857143	-8.29628297381012	7.32788153435283e-10	6.33981489347898e-08	12.5005084311255	DOWN
ITGB5	-1.15711780169338	0.191260653642857	-8.28237896256529	7.6273129592889e-10	6.51372526723272e-08	12.4610892086702	DOWN
SEPT7	-1.01988291985043	0.158116778	-8.28011340922604	7.67726593771095e-10	6.5143570011205e-08	12.4546639340165	DOWN
NFE2L3	-1.48668817420085	0.284126811628571	-8.26324598552858	8.05975865085295e-10	6.77602019969411e-08	12.4068072489911	DOWN
NAP1L2	-1.12540329561966	0.178085627857143	-8.26203209123391	8.08801988027249e-10	6.77602019969411e-08	12.4033618365284	DOWN
STXBP1	-1.36729678634188	0.149848307028571	-8.25874539991437	8.165044339762e-10	6.79752779405217e-08	12.3940322875785	DOWN
F3	-2.31212249785897	-0.121538769971429	-8.22107576734746	9.10282797470026e-10	7.53088336881921e-08	12.2870113962626	DOWN
FAM98A	-1.29645108990598	0.117021598057143	-8.16640367846047	1.06618950742491e-09	8.65837454587946e-08	12.1313849853404	DOWN
CTNNBIP1	-1.9395219232906	0.28289242	-8.15866452989846	1.09034905376058e-09	8.80057952721266e-08	12.1093265635826	DOWN
CLDN5	-2.036292895	-0.014804718	-8.12391027023918	1.20587533400216e-09	9.61576614228107e-08	12.0101816933168	DOWN
HPS5	-1.95843719897436	0.265323965428571	-8.12145379486948	1.21449597739066e-09	9.62473846943463e-08	12.0031686428627	DOWN
KAT2B	-1.11268669745727	-0.0458243201428571	-8.11945890797973	1.22154269310646e-09	9.62473846943463e-08	11.9974728726215	DOWN
TCEAL2	-2.36156624995727	-0.099116654	-8.08997353921448	1.33066517536874e-09	1.03611852507976e-07	11.9132324920795	DOWN
CAND2	-1.71384937830769	0.0987793124571429	-8.06885066319789	1.41486946401873e-09	1.09524135059742e-07	11.8528217367795	DOWN
DCN	-1.83523860421474	0.272885882821429	-8.03908761017519	1.54277115968053e-09	1.18044288096481e-07	11.7676127029087	DOWN
GHR	-1.85224237888889	0.0293753225714286	-8.0212508148108	1.62497612559248e-09	1.23619591807286e-07	11.716498613894	DOWN
TPPP3	-3.11854716059829	0.386306729142857	-8.0165663959873	1.64729213028221e-09	1.24601176734547e-07	11.7030686364941	DOWN
HS3ST3A1	-2.39331246548718	0.0202409467428571	-8.01335746463714	1.66275809441195e-09	1.25056414180289e-07	11.693867352092	DOWN
NXN	-1.1687976140812	-0.0420446677142857	-7.95265969677516	1.98468017285819e-09	1.46766544402927e-07	11.5196016900778	DOWN
RASGRP3	-2.01268743747863	0.194107233714286	-7.89774186197282	2.33016677591476e-09	1.69474822048262e-07	11.3615720203576	DOWN
CD1C	1.15063011801282	0.198738809714286	7.8919336200889	2.37010051993204e-09	1.71437270941751e-07	11.344838704432	UP
CDKN1C	-2.50397356741453	0.344953255357143	-7.88049324633714	2.45079651585026e-09	1.76310834132119e-07	11.3118684715528	DOWN
SOBP	-1.31664204910256	-0.0443464825714286	-7.8467620860947	2.70529900449573e-09	1.91497555735347e-07	11.214573673098	DOWN
TSPAN2	-2.0151272824359	-0.0556721011428571	-7.83215968298436	2.82362597442042e-09	1.98810303315974e-07	11.172415365898	DOWN
CACNB2	-1.0290347387963	0.161426897666667	-7.81257717451984	2.99058128652077e-09	2.07882195713495e-07	11.1158424564001	DOWN
TENC1	-1.63786758145299	0.170705969714286	-7.81155286753109	2.99958445125614e-09	2.07882195713495e-07	11.1128821319141	DOWN
BCL2L2	-1.05211958949573	0.0324237940857143	-7.79821088269862	3.11939236438009e-09	2.15059357954684e-07	11.0743123626568	DOWN
TMOD1	-1.30376258778205	0.0795839719238092	-7.77111268097224	3.3778598003998e-09	2.30477990607692e-07	10.9959159523427	DOWN
CETN3	-1.28316001662393	0.211315376	-7.75322440155821	3.56026320619754e-09	2.39224386093588e-07	10.9441209178297	DOWN
MIR6872	-1.70103265498718	0.0664068146571429	-7.72147794855505	3.90889370413753e-09	2.60392020985479e-07	10.8521155917711	DOWN
LPL	-2.7131911861453	0.225835014342857	-7.71865352946108	3.94153790115853e-09	2.60392020985479e-07	10.843924861219	DOWN
UGGT2	-1.19929395995726	0.313985113428571	-7.71758349063119	3.95397720163792e-09	2.60392020985479e-07	10.8408215596411	DOWN
PALLD	-1.18744684712108	0.252819075628571	-7.70704557566197	4.07862457707957e-09	2.67271057063377e-07	10.8102532641418	DOWN
NDNF	-3.46352258393162	0.120752653142857	-7.70278020470873	4.13020142356461e-09	2.69317616964161e-07	10.7978769716237	DOWN
ELOVL4	-2.38598253830342	0.3661694202	-7.65378532080858	4.77220833948933e-09	3.05167738115074e-07	10.6555774958187	DOWN
PDLIM2	-1.60945355173932	0.0232935222285714	-7.62234414019577	5.23653263779301e-09	3.31655418786919e-07	10.5641287659827	DOWN
JAM3	-1.72576281510684	0.304121534857143	-7.61765092197741	5.30966174128409e-09	3.33562396452725e-07	10.5504694762621	DOWN
FAM134B	-1.13506528580556	0.0528402661142857	-7.61718100906381	5.31704054177872e-09	3.33562396452725e-07	10.5491017021575	DOWN
FGF1	-2.28355566175214	-0.171049405	-7.61488885001486	5.35318215218399e-09	3.3424562334179e-07	10.5424295963089	DOWN
MYOZ2	-1.51263267593732	0.261796309209524	-7.59696667836264	5.64447746263923e-09	3.50779099403547e-07	10.4902424626929	DOWN
NR3C2	-1.06367620933333	0.0834641354571429	-7.59154610373825	5.7357007577413e-09	3.5403758421934e-07	10.4744519535626	DOWN
ZC2HC1A	-1.07959898102564	-0.00573926885714286	-7.57555821942757	6.01354532024486e-09	3.65143575248079e-07	10.427860713231	DOWN
PMEPA1	-1.10991526905983	0.108245251142857	-7.55370190007563	6.41554951297534e-09	3.84265289154998e-07	10.3641260111338	DOWN
ATP10A	-1.55846246266667	0.00444780260000001	-7.54327157770611	6.61687310522834e-09	3.94538510332917e-07	10.3336934233475	DOWN
TRIB2	-1.49467363022863	0.1652181569	-7.50806857509098	7.34476402702421e-09	4.26415093972454e-07	10.2309011911412	DOWN
MYLIP	-1.72606044286325	0.333983365428571	-7.49673541030426	7.59593399380632e-09	4.3716251424354e-07	10.1977823343958	DOWN
MED4	-1.19598371803419	0.175838346571429	-7.49329208934598	7.67395368120638e-09	4.3974080033822e-07	10.1877174217586	DOWN
ITIH5	-2.25544907870086	0.103876170685714	-7.48896088586379	7.77324326335398e-09	4.41844171804654e-07	10.1750555484061	DOWN
ZNF124	-1.73175890549573	0.0766495015428571	-7.48533992005586	7.85724770174924e-09	4.44471742854935e-07	10.1644685734469	DOWN
CLIP3	-1.8366731737094	0.271134608628571	-7.47629408982374	8.07114027072241e-09	4.52702049845562e-07	10.1380147649562	DOWN
MXRA7	-1.17539065971795	-0.0361911761142857	-7.47332752943501	8.14256051584405e-09	4.54780901047374e-07	10.1293375507455	DOWN
CLIC5	-2.1753294168547	-0.113548197733333	-7.46018051808099	8.46684901345875e-09	4.66982001629806e-07	10.0908720896139	DOWN
BST1	-1.10591036832479	0.158814757914286	-7.45042744038187	8.71583398239019e-09	4.78719893879249e-07	10.0623257152412	DOWN
PCOLCE2	-3.11431200053846	-0.519727985314286	-7.4315755884376	9.21828867693098e-09	5.00092160723506e-07	10.0071219540261	DOWN
GPNMB	-1.46921306290171	0.1775394526	-7.40194243819124	1.00679923834708e-08	5.32139958115862e-07	9.92027837182538	DOWN
CR1	-1.11141205030128	0.00843864655714286	-7.40119437287143	1.00904381269987e-08	5.32139958115862e-07	9.91808499007848	DOWN
NEDD9	-1.0715183448547	0.1150756384	-7.39772344895534	1.01952471463272e-08	5.35533676491797e-07	9.90790729389925	DOWN
ITGA3	-1.66843198826923	0.275835444857143	-7.39019336627481	1.04264274514122e-08	5.41989753105578e-07	9.88582310752331	DOWN
MDFIC	-1.0273439971218	0.0846235831	-7.3173051849972	1.29573190914227e-08	6.59677049281394e-07	9.67178224260252	DOWN
PCMTD2	-1.51188431810684	0.190781072657143	-7.31197248678871	1.3165241076613e-08	6.65146168439415e-07	9.65610311029021	DOWN
BZW2	1.07142170667094	-0.0113350452571429	7.28841241964877	1.41249686244825e-08	7.02429303929076e-07	9.58680103699958	UP
LHFP	-1.2600852792735	0.188123921428571	-7.28274320828114	1.43662731973021e-08	7.06938134991406e-07	9.57011749742086	DOWN
COL4A5	-2.23658136369231	0.1006535456	-7.27967706618015	1.4498511862294e-08	7.09882586077214e-07	9.56109314493731	DOWN
FAM20B	-1.15104846645299	0.191098839357143	-7.27887360180644	1.4533367139603e-08	7.09882586077214e-07	9.55872822660055	DOWN
BACE1	-1.06026519307692	0.080834482	-7.25689464455896	1.55203958696338e-08	7.51966004966738e-07	9.49401283384412	DOWN
ZNF804A	-2.66076713706838	0.564586285028571	-7.24951764982314	1.58666450200422e-08	7.63733745928356e-07	9.47228214281654	DOWN
RNASE6	1.26484421386752	0.158952985571429	7.24703521569743	1.59849079172161e-08	7.66638500363005e-07	9.46496845431995	UP
SLK	-1.71009831959402	0.211964926142857	-7.23392439995733	1.66244392620557e-08	7.94432139031884e-07	9.42633261825927	DOWN
CDKN1B	-1.16232949667521	0.219795881514286	-7.22340458180019	1.71562323168276e-08	8.16895853157724e-07	9.39532113591748	DOWN
C8orf33	-1.44817193425214	0.000628060999999989	-7.21301947378202	1.7698073631731e-08	8.39675271194349e-07	9.36469723711503	DOWN
MANSC1	-1.02339984873932	0.0747590178571429	-7.20929988997011	1.78963192595434e-08	8.43037644265396e-07	9.35372653002589	DOWN
CREB3L2	-1.25750558819231	0.0978783723714286	-7.16760547479449	2.0278168408947e-08	9.28796246467929e-07	9.23066914024402	DOWN
PEA15	-1.25967544810897	0.212510186142857	-7.14983233415804	2.13885218901127e-08	9.72673561139682e-07	9.17816799509725	DOWN
HSPE1-MOB4	-1.0437611024359	0.131458213714286	-7.14877353301829	2.14565747414661e-08	9.72673561139682e-07	9.17503949355659	DOWN
OLFML3	1.14039857488889	-0.174840122171429	7.11012776359914	2.40960081622276e-08	1.0848940817803e-06	9.06078618976255	UP
ARHGEF40	-1.01237028963462	0.111423649871429	-7.08607205256712	2.59021786408525e-08	1.15833492793569e-06	8.98960472976287	DOWN
CPA3	1.96426019892308	0.3784963908	7.05827458869391	2.81602812753785e-08	1.23022324502371e-06	8.90729255056375	UP
SASH3	1.0052293592735	0.0891117091428572	7.01007671080858	3.25570822105785e-08	1.40289722147015e-06	8.764425424265	UP
PTGDS	-3.81274699253561	0.351703529904762	-7.00921589823624	3.26416096951585e-08	1.40289722147015e-06	8.76187215926587	DOWN
MYLK3	-3.41759026179487	0.4731707	-7.00920409930851	3.26427698279675e-08	1.40289722147015e-06	8.76183716194408	DOWN
GCNT3	1.08822592678633	0.0382359628	6.99582321175953	3.39855982206895e-08	1.45118504402344e-06	8.72214055588027	UP
MYL9	-2.49782464816239	0.353740120714286	-6.96852721496984	3.69002594026278e-08	1.56053908534372e-06	8.64111971716649	DOWN
C14orf132	-1.77397894858974	0.181100433571429	-6.9666090928716	3.7114320240703e-08	1.56459317524263e-06	8.6354241478998	DOWN
NAP1L3	-1.41782819624359	0.246193993257143	-6.96410537389517	3.73956193040524e-08	1.57144702453251e-06	8.6279893189344	DOWN
TSPAN5	-1.06034099924786	0.1590508696	-6.94168887641093	4.00119966478371e-08	1.66030971670037e-06	8.56140216514311	DOWN
DHCR24	1.11765713580342	0.0372485545142857	6.9317179986825	4.12343722528376e-08	1.69509125935035e-06	8.53177206924163	UP
CTGF	-2.0931875469359	0.169220028914286	-6.91084541495454	4.39166102981067e-08	1.78868975543396e-06	8.46972199599055	DOWN
BEX4	-1.2261314840812	0.0869933421428571	-6.89538756780013	4.60158699009917e-08	1.86844193214548e-06	8.42374835263345	DOWN
SPARC	-1.06454775054915	0.0844882016857143	-6.88733640822708	4.71490526654192e-08	1.90278051869559e-06	8.3997963184894	DOWN
HIVEP2	-1.15741554530342	0.131935128971429	-6.87891415318333	4.83646007871141e-08	1.94590340613687e-06	8.37473530725442	DOWN
FKBP9	-1.14992223163248	0.230355397942857	-6.86415590597122	5.05713148203936e-08	1.99824625157478e-06	8.33080893189694	DOWN
MOXD1	1.79613483865385	0.281136805571429	6.85379176638309	5.21814331146033e-08	2.05573104207739e-06	8.29995196864532	UP
RBMS1	-1.40116214261432	0.0892667449142857	-6.85264822460879	5.23622248098364e-08	2.05673225462257e-06	8.29654686131704	DOWN
EMP2	-1.39592903155983	0.237085657571429	-6.83535049320632	5.51752838375495e-08	2.16081429632439e-06	8.2450285637501	DOWN
RARRES1	1.895588404849	0.290003106133333	6.83057224010394	5.59788743199854e-08	2.18581816924379e-06	8.23079371580182	UP
NME7	-1.20652124141026	-0.0155807811428571	-6.78540553725996	6.41827712212657e-08	2.46257200769824e-06	8.0961613797813	DOWN
LOC730101	-1.48497261284615	0.0996722724	-6.77931886522457	6.53773621676198e-08	2.49948995422604e-06	8.07800786631662	DOWN
FAM13B	-1.2977336384359	0.252603486171429	-6.77858636852277	6.552262703909e-08	2.49948995422604e-06	8.07582302847485	DOWN
PHACTR4	-1.57629086977778	0.0743140440571429	-6.75743201052149	6.9861189060193e-08	2.64279651558589e-06	8.01271020143404	DOWN
CDC20	1.01712932402564	0.162510993771429	6.75735132650103	6.98782791006316e-08	2.64279651558589e-06	8.01246942953585	UP
PTPRO	-1.69380846293803	-0.122253565785714	-6.75636386018708	7.0087780345251e-08	2.64316794424527e-06	8.00952266403897	DOWN
TYRO3	-1.05576351855983	0.00674823448571429	-6.74178858118373	7.32547358898511e-08	2.73147306753228e-06	7.96602028801868	DOWN
SERINC5	-1.90564833111111	0.234443563428571	-6.73675619253031	7.4381356962448e-08	2.7656910733481e-06	7.95099712297326	DOWN
DDN	-2.06138248739744	-0.0437699687428571	-6.70167573350015	8.27354085858342e-08	3.03370804279969e-06	7.84622737221797	DOWN
OBFC1	-1.43124643846154	0.39321554	-6.68707360434339	8.64856781034396e-08	3.13646827686364e-06	7.80259487973726	DOWN
SHROOM2	-1.01780054423077	0.0564752022857143	-6.67937585414169	8.85311553048174e-08	3.20187678352423e-06	7.77958809248977	DOWN
SNCA	-1.67400060715278	0.344344461892857	-6.67380758985553	9.00410891836603e-08	3.24459364988072e-06	7.76294362306946	DOWN
IL13RA2	-2.96444361636752	0.499127080571429	-6.64956494339624	9.69231506165638e-08	3.43960253273848e-06	7.69045685569972	DOWN
CD163	1.08074804502991	0.117972204009524	6.64697085055638	9.76902626047191e-08	3.45755616603921e-06	7.68269833925224	UP
SEC14L1	-1.18062986348148	0.196635809342857	-6.63698604225156	1.00700419391466e-07	3.52637950128262e-06	7.6528317335856	DOWN
P2RY14	1.35813901694444	0.202099241714286	6.58165831065524	1.19155617137619e-07	4.07561473914901e-06	7.48723286639493	UP
CPEB1	-1.07546496115812	0.1521080554	-6.57946572552318	1.19953372647845e-07	4.09232678798845e-06	7.48066685880431	DOWN
ACTN4	-1.32331400209402	0.204089503142857	-6.55644727923562	1.28660053511396e-07	4.34694096478795e-06	7.41171931308659	DOWN
COLGALT2	-2.36728970602564	0.609093994	-6.55437818053117	1.29473188354391e-07	4.35596452207642e-06	7.40552033132742	DOWN
TPM2	-1.11420210123077	0.116865402985714	-6.54922823559305	1.31519596132521e-07	4.38520124434805e-06	7.39009021784029	DOWN
C1QA	1.53454392645727	0.0924947743142857	6.54650180453016	1.326161324663e-07	4.41065262677491e-06	7.38192080560215	UP
ZBED8	-1.3994075098718	0.347048566142857	-6.54096235496277	1.34872453029583e-07	4.47445278384109e-06	7.36532134570637	DOWN
WFS1	-1.17873993381197	0.164627840514286	-6.52324870066929	1.42350177442319e-07	4.6989758074912e-06	7.31223022153444	DOWN
ADH1B	1.61433605602422	0.154639781514286	6.50531444093623	1.50346315045972e-07	4.90184327524796e-06	7.25846179042945	UP
EMCN	-2.52680903423077	0.442389539714286	-6.50487224020071	1.50549082577009e-07	4.90184327524796e-06	7.25713583352429	DOWN
MS4A4A	1.34793596893162	0.279751495142857	6.50450496807964	1.50717701369338e-07	4.90184327524796e-06	7.256034545804	UP
HIST1H2BK	-1.85551111753846	0.103734727314286	-6.50121852678045	1.52235027518162e-07	4.92698058498266e-06	7.24617965740004	DOWN
COL6A3	2.14024268351709	0.186491000657143	6.49819075050658	1.53646530229755e-07	4.95206914249209e-06	7.23709994678569	UP
CDC42EP2	-1.14307554981838	0.185009614785714	-6.47603736692337	1.64382769257923e-07	5.24321618474006e-06	7.17065278224282	DOWN
ZNF302	-1.08506591782906	0.0466384710857143	-6.46933922046777	1.67775193770857e-07	5.30033470153899e-06	7.15055766483451	DOWN
PHYHIP	-1.20829366064103	0.0826856331428571	-6.44878088430375	1.78633655655829e-07	5.56370282333226e-06	7.08886753125245	DOWN
GAB2	-1.0041303594359	0.0687835832	-6.41593907717203	1.97466109079414e-07	6.09291115590723e-06	6.99027830467044	DOWN
NLK	-1.48341967820513	0.384812287142857	-6.40720091362101	2.02804936488846e-07	6.23772105189332e-06	6.96403887999585	DOWN
MARCKS	1.13882106671154	0.159536661407143	6.40672193528753	2.03101743096323e-07	6.23772105189332e-06	6.9626004836774	UP
CBX7	-1.35493097639316	0.115998056114286	-6.40582776090967	2.03657001977261e-07	6.24029568327084e-06	6.95991520634216	DOWN
MEIS3P1	-1.15465444874359	0.198067488114286	-6.38048104217995	2.20047844686668e-07	6.65270552230864e-06	6.88378301253752	DOWN
TDO2	1.54581467231197	0.345446208028571	6.3713130180009	2.26297791745053e-07	6.82347122854049e-06	6.85623913526205	UP
PON2	-1.09577321007692	0.157434931057143	-6.3703819882427	2.26942384394753e-07	6.82735532325759e-06	6.85344181405674	DOWN
NQO1	-1.38832017343162	0.150918030628571	-6.35726395612132	2.36223286701454e-07	7.05843712430506e-06	6.81402442276614	DOWN
OLFML2A	-1.78327853376068	0.633223504285714	-6.34855790278623	2.42592470103658e-07	7.23242460982459e-06	6.78786052528907	DOWN
LIMS2	-1.49319590059829	0.270326586	-6.33651243991771	2.51690369650828e-07	7.45330072274722e-06	6.75165604792712	DOWN
MYLK	-1.25556607311966	0.179203280857143	-6.3284508663697	2.57970062391019e-07	7.62220918720965e-06	6.72742269596745	DOWN
C1QB	1.86019898522222	0.277808918914286	6.32338862884848	2.61993624427232e-07	7.68960001450837e-06	6.71220421048954	UP
EHD3	-2.57544712015385	0.349954589257143	-6.32151500835087	2.63498754061593e-07	7.71666594582589e-06	6.70657135005473	DOWN
LOC101928916	2.16665849134188	0.453656169685714	6.29856086416108	2.8265940548404e-07	8.18722658729155e-06	6.63755162902041	UP
HSPA2	-1.35119893918803	0.196917002285714	-6.29766522187234	2.83434776982224e-07	8.19176013736616e-06	6.63485818603566	DOWN
ROBO1	-1.99345138407692	0.1922301796	-6.29385726435649	2.86755317820768e-07	8.25169596085545e-06	6.6234062975275	DOWN
ETS2	-1.26712179590385	0.242610448457143	-6.27321758335935	3.05445232547967e-07	8.71374686042553e-06	6.56132677893615	DOWN
COL1A2	1.89189189878205	0.283712778642857	6.25309054604989	3.24849306154959e-07	9.14900056504936e-06	6.50077560191235	UP
EPB41L5	-1.73594049594017	0.575504231428571	-6.2333579832766	3.4507504987168e-07	9.6890212631588e-06	6.44139875865309	DOWN
NELL2	1.02140946451282	0.129652910171429	6.21750485774095	3.62237234840068e-07	1.01158951003755e-05	6.39368693236682	UP
MS4A6A	1.61120981476496	0.286170591571429	6.2082239201377	3.72679739270192e-07	1.03553392261031e-05	6.36575148117545	UP
LTF	2.99854077863248	0.68733055	6.18822733462035	3.96217996866133e-07	1.09493478591169e-05	6.30555395728219	UP
BMP2	-1.89314900414316	0.426128848942857	-6.16968911917302	4.19371309907138e-07	1.14694587381008e-05	6.24973716617173	DOWN
LINC00472	-1.29500264305983	-0.180768381028571	-6.16708124263718	4.22735639146476e-07	1.1536568748148e-05	6.24188439335768	DOWN
FNBP1	-1.07770029852992	0.1060932624	-6.15833836294749	4.34213465841398e-07	1.18022251485474e-05	6.21555681948289	DOWN
CCBL1	-1.00326767301282	0.0546396504285714	-6.12310473778939	4.83728634934533e-07	1.30292000649975e-05	6.10943894254861	DOWN
GOLIM4	-1.05860759986538	0.127568157042857	-6.12273556866079	4.84276379238406e-07	1.30292000649975e-05	6.10832691842147	DOWN
PDGFRB	-1.06640273944017	0.1407845866	-6.11873203827514	4.90256633289741e-07	1.31382563773453e-05	6.09626715728231	DOWN
FGF9	-1.38847915781197	-0.0270983208	-6.11597549552555	4.94417234245801e-07	1.31916226913421e-05	6.08796347657788	DOWN
ZNF91	-1.89651676589316	0.0946201163142857	-6.09483937429871	5.27519259531964e-07	1.38822513686374e-05	6.02428884694003	DOWN
CHN1	-1.44533119198291	0.220070775314286	-6.09111212812195	5.33583200207611e-07	1.40139698832304e-05	6.01305924046924	DOWN
PSD3	-1.15638074555556	0.290390465809524	-6.08909647046857	5.36891607813362e-07	1.40729390349019e-05	6.0069862711253	DOWN
CD2	1.407258332	0.335411796228571	6.04641346493475	6.11990713342824e-07	1.57605468336945e-05	5.87836991227855	UP
IFIT1	-1.05056813323932	-0.0396847859428571	-6.03360969133719	6.36510101520972e-07	1.63284577787463e-05	5.83978269062978	DOWN
CSRP1	-1.58470269286325	0.237835339142857	-6.02772795487982	6.48101637879818e-07	1.65936583764316e-05	5.82205588637006	DOWN
APOD	-2.65589187935897	1.02541447657143	-6.01610575617662	6.71632482116991e-07	1.71629327524761e-05	5.78702668348077	DOWN
PCDHA1	-1.3296474623718	0.206994411571429	-6.01463507756017	6.74670520433049e-07	1.7207348129041e-05	5.78259394609886	DOWN
MYH9	-1.39817458818803	0.523764118685714	-6.01292429454338	6.7822189501448e-07	1.72315225034677e-05	5.77743748151056	DOWN
IL10RB	-1.09510896226923	0.103276508828571	-6.00375196832493	6.97584661674248e-07	1.76220003179046e-05	5.74979059710299	DOWN
PNMAL1	-1.08212161446154	0.0214478607428571	-5.99613152402552	7.1409231221903e-07	1.79704181308808e-05	5.72682058790744	DOWN
RNF220	-1.47553644491453	0.274653765428571	-5.9929604267706	7.21076527426096e-07	1.81117457182908e-05	5.71726188190714	DOWN
PODXL	-2.12294095222222	-0.154173412	-5.98218380883684	7.45327496865638e-07	1.85798494840122e-05	5.68477690130476	DOWN
INTS12	-1.16185361604701	-0.0379033081428571	-5.9639027794547	7.8835062891933e-07	1.93978798407045e-05	5.62966810961599	DOWN
SERINC1	-1.57322517833333	-0.0853811022857143	-5.96388211392697	7.88400646241522e-07	1.93978798407045e-05	5.62960581101271	DOWN
HOXA1	-1.0078191582906	0.104429296	-5.90545218845446	9.43336482384967e-07	2.26623321548635e-05	5.45345092447272	DOWN
SERPINA3	1.99286097467949	0.369747049571429	5.90452517969368	9.46026021718413e-07	2.26857725534178e-05	5.45065604084209	UP
KCNJ8	1.09498553355128	0.0222445617428571	5.89577201603911	9.7180347884347e-07	2.30553616695273e-05	5.42426558557424	UP
VGLL4	-1.02298284045513	0.245958677385714	-5.86935135689448	1.05395704060771e-06	2.46924413212819e-05	5.34460751155703	DOWN
VTCN1	1.65432675478633	0.0825410951428572	5.86064486607128	1.08252560096453e-06	2.52278017252949e-05	5.3183574533173	UP
ANKS1A	-1.07298376257692	0.1929795642	-5.83496333677398	1.1713924227169e-06	2.70241689094502e-05	5.24092832261752	DOWN
KANK3	-1.60787690533761	0.178897411742857	-5.80965767547252	1.26610187260004e-06	2.90457374135298e-05	5.16463454961765	DOWN
ARL4C	1.14492483961539	0.235281675107143	5.80798557718034	1.27262338490061e-06	2.91448369306736e-05	5.15959346904631	UP
VSIG4	1.30792532784188	0.078730719	5.80227554529875	1.29514817979008e-06	2.95304148155575e-05	5.14237885819648	UP
TRBC1	1.70613217604559	0.396793635847619	5.80146358555374	1.29838342695886e-06	2.95304148155575e-05	5.13993097740944	UP
WWC3	-1.45463314128205	0.501528512571429	-5.7901140894379	1.34446146910867e-06	3.04736925797799e-05	5.10571519887632	DOWN
EFNB2	-1.56415572371795	0.472873740071429	-5.77699658276689	1.39976038877807e-06	3.14044546885683e-05	5.06617054047149	DOWN
PLBD1	-1.21218741139316	0.0759108892571428	-5.67628867142842	1.90748798722909e-06	4.05939203970282e-05	4.76263790054301	DOWN
SLC14A1	-1.67622576970513	0.2455595454	-5.67010137630498	1.94410562927081e-06	4.12405868824642e-05	4.74399456310769	DOWN
ZNF204P	-1.09555315185897	-0.0173282624285714	-5.65347261151801	2.04603835829074e-06	4.31264486444179e-05	4.69389306436225	DOWN
WISP3	-1.70355329111111	0.251751579428571	-5.64517678789917	2.09887147925573e-06	4.41421763553665e-05	4.6689003576067	DOWN
DDX60	-1.09690935148718	0.134193431485714	-5.64402121912108	2.10633830510419e-06	4.41863710691984e-05	4.66541910950578	DOWN
ACKR1	1.02676012442308	0.129828043571429	5.63579532107306	2.16026363761221e-06	4.50321413717682e-05	4.64063875042659	UP
BLNK	1.64394917252137	0.144535909142857	5.63114956552067	2.1913266576407e-06	4.56078474326886e-05	4.62664417467038	UP
LOC100996668	-1.15933177834188	0.379574521038095	-5.62912520732285	2.20500144480278e-06	4.57485958069819e-05	4.6205462834194	DOWN
CRHBP	-2.07476754431624	0.490800052285714	-5.62006126670457	2.26728292344481e-06	4.67477010243596e-05	4.59324453018317	DOWN
RYR3	-1.07516861202564	0.213983279885714	-5.59937923604534	2.41605816698435e-06	4.92779074828535e-05	4.53095517723057	DOWN
PNMA1	-1.01571984938462	0.0971491432571429	-5.58385556009228	2.53410120784787e-06	5.09785679153225e-05	4.48420892249286	DOWN
HPGD	-1.47782412161218	0.0749740402928571	-5.55419847054707	2.77586952414212e-06	5.53376278479959e-05	4.39492197333247	DOWN
PAMR1	-1.83410988722222	0.532586178285714	-5.55095003343919	2.80371319691601e-06	5.58086490038755e-05	4.38514369706639	DOWN
IPCEF1	1.14092841577778	-0.183550075371429	5.54683621342879	2.83937506366897e-06	5.64152107352893e-05	4.37276096686145	UP
FZD2	-3.22852755784188	0.675801546142857	-5.51643621239614	3.11733371815327e-06	6.08214898291307e-05	4.28127320195352	DOWN
LUM	2.27587878208974	0.350251757114286	5.51617089983154	3.11987546981792e-06	6.08214898291307e-05	4.28047489136398	UP
LOC103344931	-1.31070158264103	0.248881506485714	-5.5135215945627	3.14537015107862e-06	6.12283304262172e-05	4.27250341682822	DOWN
MTHFD2	-1.50697388468803	0.166489983228571	-5.51085093391558	3.17128085712452e-06	6.15338895311067e-05	4.2644679380283	DOWN
TNNI1	-1.55445592432906	0.4200098672	-5.4925016066993	3.35516054959764e-06	6.4086955548375e-05	4.20926551555145	DOWN
CD3D	1.49987483368803	0.308424817514286	5.48603874352599	3.42242851279412e-06	6.52776458557e-05	4.18982551958554	UP
ARHGAP28	-1.70684755969017	0.622460645928571	-5.46448353420451	3.65666644263577e-06	6.90489211143648e-05	4.12500020649477	DOWN
FLRT3	-1.13584093367521	0.212130416285714	-5.43694899145067	3.97929177420196e-06	7.4188570725509e-05	4.04222030989092	DOWN
TUBB6	-1.00588005921795	0.144470339514286	-5.42620012478721	4.11280994809951e-06	7.62683032630163e-05	4.00991379012726	DOWN
HMOX1	1.42762961905128	0.0631128538	5.42611456267697	4.11389049858681e-06	7.62683032630163e-05	4.00965664752001	UP
GPR171	1.20210295474359	0.259256250285714	5.42007058165302	4.19093983963501e-06	7.726388670926e-05	3.99149331232104	UP
JARID2	-1.06902293735684	0.194557469671429	-5.40870145144731	4.33979608159656e-06	7.97667454459855e-05	3.95733141711531	DOWN
SASH1	-1.05209609150641	0.127133840714286	-5.40832772629564	4.34477777944818e-06	7.97667454459855e-05	3.95620855223209	DOWN
IL7R	1.54332806805128	0.303967287542857	5.39294463574865	4.55485684368018e-06	8.30135733734247e-05	3.90999551207586	UP
MAP1B	-1.19352451883547	0.285732823714286	-5.38405234063186	4.68088290325046e-06	8.49099927720543e-05	3.8832870049909	DOWN
XYLT1	-1.48603717976496	0.356709982428571	-5.38026746305151	4.73557334035489e-06	8.57520989141966e-05	3.87192010321745	DOWN
SLC5A2	1.05201974709402	-0.106484198	5.35582699236199	5.10439728355998e-06	9.16782996505882e-05	3.79853706729535	UP
PLCG2	-1.3976496917094	0.0207138611428571	-5.33470770597705	5.4460777447437e-06	9.67647397411709e-05	3.73515142240166	DOWN
CD48	1.48633258830342	0.331215991228571	5.33146790708175	5.5004725062044e-06	9.76002071911899e-05	3.72542992627256	UP
PRSS16	-1.00638895426068	0.0172860009428571	-5.33043368296575	5.51795039873957e-06	9.76187990717256e-05	3.72232670706527	DOWN
FBXO3	-1.14931766965812	-0.134745488571429	-5.32988484611563	5.52724794379699e-06	9.76187990717256e-05	3.72067993063451	DOWN
SBSPON	-1.44227451663248	0.543499358085714	-5.32966249817049	5.53101906049665e-06	9.76187990717256e-05	3.72001278389065	DOWN
SOWAHC	-1.21247550753419	-0.1735760158	-5.32360900908884	5.63467975572646e-06	9.93159200087232e-05	3.70185058492178	DOWN
DYNC1I1	-1.94423278833333	0.318981130857143	-5.31681312102608	5.75336140837359e-06	0.00010113843952542	3.68146345836005	DOWN
PLAT	-2.84863207166667	0.748929905142857	-5.30921776209597	5.88895427030999e-06	0.000102722972551741	3.65868113275595	DOWN
GZMK	1.64253701359829	0.351662456485714	5.30915649256272	5.89006090252862e-06	0.000102722972551741	3.65849736806952	UP
C7	1.87541601160684	-0.0340396778285714	5.30592986257545	5.94863301839665e-06	0.000103471820321309	3.64882010174932	UP
NPHS2	-2.34344973458974	-0.2858903024	-5.30117413506922	6.03602188098412e-06	0.00010447238762559	3.63455790524124	DOWN
PTPRD	-1.09247940715527	0.0817206604000001	-5.30108209006379	6.03772580898818e-06	0.00010447238762559	3.63428187995141	DOWN
THBS2	1.7212682708547	0.107508458	5.29394554716776	6.1713059941245e-06	0.000105952759331032	3.61288229981396	UP
FCER1A	1.20270415353846	0.2828523988	5.2795275040869	6.45022699562669e-06	0.000110169877085304	3.5696578892223	UP
RAMP3	-1.85994564354701	0.360375868857143	-5.27722266708057	6.49596412573211e-06	0.00011066547893477	3.5627493152319	DOWN
ERGIC2	-1.05102505152992	0.128012522628571	-5.27367601939767	6.56697537076363e-06	0.000111731430569149	3.55211915510767	DOWN
VIM	-1.74592377944444	0.031281366	-5.26404750712138	6.76368018415019e-06	0.000113762178650059	3.5232641720583	DOWN
IL10RA	1.36541151802991	0.413121113114286	5.25845175876748	6.88068225892058e-06	0.000115144868598397	3.50649739860757	UP
LAMB2	-1.05690762004274	0.016703836	-5.2207093564362	7.72422955041305e-06	0.000127647473856202	3.39346214281693	DOWN
SFN	1.04738120428632	0.238283993657143	5.19263495157394	8.41774785917945e-06	0.000136551137759753	3.3094452545863	UP
CCL19	1.88168201719231	0.481126959942857	5.17110890065647	8.99116450440724e-06	0.000143392824752818	3.24506393861511	UP
WFDC2	1.96068611233761	0.0348629887714286	5.15972590396572	9.30992562522698e-06	0.000146751191662714	3.2110330663078	UP
PPFIA4	-1.13786335461538	0.352291500571429	-5.12411593657538	1.03814980358465e-05	0.000159790569186628	3.10463776130806	DOWN
CD52	1.55745574573291	0.358885309042857	5.12165462604427	1.04599400100464e-05	0.000160295935995029	3.09728761097731	UP
TMEM45A	-1.18834902429487	0.143559252571429	-5.12156616621272	1.0462770166934e-05	0.000160295935995029	3.09702345477729	DOWN
AP1M2	1.08692660908333	-0.170252191985714	5.08509818435857	1.16967911347689e-05	0.000175147538745402	2.98817926061613	UP
WASF3	-1.17111928946581	0.155337940428571	-5.08308700973136	1.17689055445539e-05	0.000176028251630802	2.98217988919315	DOWN
PLTP	-1.48100523338462	0.304371926228571	-5.0640479436047	1.24738503701235e-05	0.000184900736113466	2.92540349976017	DOWN
ATP8A2	-1.0282389664765	0.2928870822	-5.06183100119927	1.25586148408096e-05	0.000185166936582884	2.9187944384882	DOWN
RAB31	-1.20208795091026	0.351692573676191	-5.05550671775324	1.28035800127716e-05	0.000188312209587842	2.89994315273766	DOWN
SST	-2.71924596615385	0.564845349142857	-5.0452398113394	1.32114042272647e-05	0.0001918737476701	2.86934748015504	DOWN
TCN2	1.16042505995299	-0.0348218363142857	5.04032809075759	1.34110453952415e-05	0.000194013123384494	2.85471381764388	UP
HECA	-1.04655231287607	0.303816222771429	-5.02057260813629	1.42447348051087e-05	0.000202750058726047	2.79587823911473	DOWN
GADD45A	-1.04919369581197	-0.0121185577142857	-5.01192270051032	1.46257732735422e-05	0.000207096567303093	2.77012876274313	DOWN
CTSV	-1.76253398770085	-0.0567814554857143	-5.00997197681686	1.47130935267204e-05	0.000207630297455435	2.76432274069253	DOWN
RRM2	1.29552326803633	0.206644604157143	4.99008071391554	1.56335649027224e-05	0.000216692668709253	2.70514061406649	UP
SLC2A10	-1.29409255897436	0.281700334285714	-4.98881862731869	1.56938595437704e-05	0.000217300856465365	2.701386859513	DOWN
EVI2A	1.53544767675641	0.344858059171429	4.98230241760937	1.60088543792058e-05	0.000220598050281021	2.68200857434093	UP
CFH	-1.03519529857479	0.331366796742857	-4.98217010164739	1.60153151257884e-05	0.000220598050281021	2.68161512926199	DOWN
GABRP	1.2209080498547	0.182596312171429	4.9794363268424	1.61493808305414e-05	0.000221982714490007	2.67348656851328	UP
CMAHP	-1.17266210829701	0.287666677528571	-4.97030776607745	1.66051691723607e-05	0.000227303644606555	2.6463493084021	DOWN
NOTCH2NL	-1.05279133311966	0.143074253857143	-4.96642619889808	1.68028217638942e-05	0.00022953452186653	2.63481279911194	DOWN
LY86	1.10849120441026	0.233297253342857	4.92851671384454	1.88601881543449e-05	0.000251950675995107	2.52222317408156	UP
MAL	1.04471643551282	-0.338381575714286	4.91972705691498	1.93718068811981e-05	0.00025771317355419	2.49614001706704	UP
RRAS	-1.9027607640641	0.5455583824	-4.91486815523978	1.9660510016268e-05	0.000260767706498337	2.48172490483249	DOWN
ARF5	1.00505038661111	0.0360043124857143	4.89119685535478	2.11291606641559e-05	0.000275219174517801	2.41153544659384	UP
RGS2	-1.24892113811966	-0.152259610571429	-4.85708378124828	2.34388188356008e-05	0.00029832658166043	2.31049582716978	DOWN
PARM1	1.03954299070085	-0.118063748171429	4.82156941855491	2.6109194335451e-05	0.000325430701900532	2.20545105070525	UP
PPAP2A	-1.15472153004701	0.288623559828571	-4.81223775802165	2.68594759996316e-05	0.000333213574327201	2.17787514718269	DOWN
SFRP1	1.48846908449003	-0.0562981590761906	4.782285851898	2.94148249287294e-05	0.00035985585728428	2.08943805174308	UP
GPR18	1.38244707535043	0.348669461342857	4.76968825555429	3.05601528954975e-05	0.000370783449933731	2.05227609212589	UP
GZMA	1.63957560567949	0.5458127834	4.72539353863832	3.49487280145065e-05	0.000414530746172063	1.92177603222516	UP
TNNC1	-1.27299674844017	0.512589583857143	-4.72358537969346	3.51405395204807e-05	0.000414860690209443	1.91645448999489	DOWN
CYP24A1	1.4339511488547	0.220680740342857	4.72354073881583	3.51452882165757e-05	0.000414860690209443	1.9163231143363	UP
BAMBI	-1.30364020999145	0.115109549485714	-4.71767911764372	3.57743639730566e-05	0.000420904663390798	1.8990750621034	DOWN
EML1	-1.32731498429701	0.531744881128571	-4.70070954816491	3.7659000108219e-05	0.000436421482097519	1.84916826714599	DOWN
APOL1	-1.28030711826923	0.164780688857143	-4.67200499072051	4.10727905466054e-05	0.000468989155742625	1.76484188022556	DOWN
TRAF5	-1.10148910248291	0.0820699191142857	-4.6622178562942	4.2305275858746e-05	0.000480270099950447	1.73611698794923	DOWN
SERPINF1	1.27441055029915	0.090937232	4.65501198832706	4.32359868944426e-05	0.000487906870010005	1.71497697835742	UP
DHRS3	-1.15199579297436	-0.131122603314286	-4.63021448366114	4.65960396283933e-05	0.000522262300221035	1.64228691425823	DOWN
RARRES3	1.08846086680342	0.218773661485714	4.62717502908124	4.70252269349091e-05	0.000525907872554574	1.6333835786716	UP
ABCA8	1.74186167396154	-0.283017866371429	4.6270674667658	4.70404865985205e-05	0.000525907872554574	1.63306852696929	UP
ITGA8	-1.85560765861111	0.562840315428571	-4.62041910639552	4.79932269180753e-05	0.00053430306536128	1.61359879446426	DOWN
ITGB8	-1.15037291838034	0.419624998757143	-4.59975419010987	5.10778752385047e-05	0.000560628386842527	1.55312492613904	DOWN
SLC6A8	1.16288209060114	0.0404806417333331	4.53679546512143	6.17325474118611e-05	0.000653200423733658	1.36929939340445	UP
OLFM4	1.78000791750427	0.286129209028571	4.53460750034103	6.2139789943877e-05	0.000655936522716985	1.36292263738711	UP
C3	2.36438017833333	0.602988109428571	4.51119046840373	6.66676570515675e-05	0.000694319257585838	1.29472471052104	UP
TSPAN1	1.44243738009402	-0.109848695371429	4.49136253289032	7.07545525473072e-05	0.00072885448410016	1.23705236464841	UP
MMP7	1.76760236142735	0.286322418971429	4.4623451573386	7.71840124876233e-05	0.00078050784820372	1.15277466640062	UP
DUSP1	-1.00310887344872	-0.0768864896285714	-4.42796559535099	8.55489242523948e-05	0.000846346121322086	1.05311790978136	DOWN
TGFBI	1.19281705866667	0.0594828325142857	4.4104193427812	9.01556982333993e-05	0.000884648611946261	1.00233970651003	UP
RASGRP1	1.34609224135897	-0.285415804771429	4.38932896850127	9.60167169414847e-05	0.000932482231954829	0.941381285443397	UP
IGFBP2	-2.00356004082906	0.171189063028571	-4.37212331272861	0.000101074306141893	0.000970210725453396	0.891713804655269	DOWN
CETP	-1.23695487213675	0.350824490714286	-4.36883392061142	0.000102070612781986	0.000979064276373301	0.88222483495311	DOWN
ZBTB16	-1.20351961306838	0.0629225449142857	-4.36795766088451	0.000102337642549116	0.000980914825794818	0.879697426746151	DOWN
IGF1	-1.63954296584936	0.598358322035714	-4.36013650515874	0.000104751661111848	0.0010004312684975	0.857145383315246	DOWN
ENPEP	-1.11206113367094	-0.136829531114286	-4.35323286006958	0.000106928923691004	0.00101682339288637	0.837248898198771	DOWN
CCDC19	-1.37744713368803	0.232518031057143	-4.35040177313918	0.00010783458958905	0.00102387765919276	0.829092342459732	DOWN
KDR	-1.65051363440171	0.652054157142857	-4.30496347027615	0.00012344449606675	0.00114428206893247	0.698400684551538	DOWN
LDB2	-1.6193432975812	0.763316006457143	-4.29879190686535	0.000125728957041708	0.00116139162900285	0.68068209858263	DOWN
LINC00341	-1.03264697821795	0.101779406485714	-4.28922323868103	0.000129353167726177	0.0011898873392574	0.653225970102662	DOWN
TUBB2B	1.03831595919231	-0.236936064828571	4.28071834243339	0.000132660390889659	0.00121591849361954	0.628838195879354	UP
NXF3	-1.16120984621795	0.314804590285714	-4.27088675159098	0.000136586982506322	0.00124603851649634	0.600665028962409	DOWN
VILL	-1.60054385859402	0.595408977257143	-4.26508998270114	0.000138955320479444	0.00126095341921549	0.584063512562315	DOWN
AKR1B10	1.73335694238034	0.375323495342857	4.25829421376787	0.000141783134163766	0.0012828320894913	0.564610024358475	UP
PPAP2B	-1.35384265091596	0.289097119019048	-4.25110832964331	0.000144834670845739	0.00130459175486793	0.544050528425783	DOWN
MYO1D	-1.72131825923077	0.405041056	-4.25088590287631	0.000144930146369166	0.00130459175486793	0.543414321053217	DOWN
NELL1	-2.05596157117949	0.456667585257143	-4.24375181808461	0.0001480253633146	0.0013237186627925	0.523014346001072	DOWN
RAPGEF4	-1.51839520417949	0.570819959771429	-4.22293432167824	0.000157432487726525	0.00138814434964228	0.463549680614278	DOWN
LTB	1.55114968362393	0.254532805657143	4.2227625650036	0.000157512488718191	0.00138814434964228	0.463059456122882	UP
VAMP5	-1.08825493700641	0.325841749871429	-4.22090843804021	0.000158378646275649	0.00139299544235931	0.457767857074721	DOWN
CXCL6	1.8676598324359	0.606585979714286	4.21333401166885	0.000161965787943474	0.00141983801070471	0.436158647221121	UP
PIEZO1	-1.33237680974359	0.408132703428571	-4.20788888567041	0.000164593586905208	0.00143810251476187	0.420632007759251	DOWN
CDH10	-1.5601979267094	0.582193658571429	-4.18570309934929	0.000175738923744502	0.00151815986880144	0.357438356048704	DOWN
TLR7	1.20936982495299	0.3138859594	4.17473999206382	0.0001815159677286	0.001556170249238	0.326252279580873	UP
CD53	1.26497847135043	0.220580220885714	4.16109333405362	0.000188967366159894	0.00160068335984808	0.287470903613948	UP
GMDS	-1.38271904699786	0.0187170850714286	-4.15547058380371	0.000192123883291779	0.00162190296118194	0.27150454597317	DOWN
IGJ	2.21723359790598	0.668846248857143	4.13474858380711	0.000204208579165771	0.00170650818334426	0.212726017268358	UP
BST2	-1.58400033736752	0.408861860457143	-4.0992069409446	0.000226689301912245	0.00185571199097859	0.112148128809812	DOWN
IRF8	1.2589392007265	0.173815193428571	3.99767378704724	0.00030507507404731	0.00236294836463677	-0.173458487552071	UP
REG1A	1.50442383775641	0.312807450571429	3.99461248774813	0.000307808893889489	0.00237578211569398	-0.182028788609817	UP
OGDHL	1.06701116981624	-0.0266843412285714	3.96834880555494	0.000332265654005158	0.00252335081013556	-0.255453896272853	UP
AGR2	1.2101654149188	0.2358798586	3.94993593247302	0.000350530491591947	0.00263912227343204	-0.306820642829802	UP
TIPARP	-1.13245435597009	0.191023416514286	-3.90724367968973	0.000396722182810636	0.00291907255912417	-0.425563966020461	DOWN
ANXA1	-1.13427607083333	0.291725292857143	-3.8944611848341	0.000411669292041373	0.00301397478913255	-0.461018410396853	DOWN
GGTLC1	1.10630788544872	0.0614995684285714	3.85227803183973	0.000464984608709871	0.00333243165430025	-0.577690986859393	UP
SLC22A2	1.0913846441453	-0.210493646285714	3.84070164872439	0.000480752711731692	0.00342135679849054	-0.609619744234666	UP
C4A	1.05992140459188	0.114017444842857	3.83893360670057	0.000483206225056737	0.00343328008646056	-0.614492720111228	UP
PTPRB	-1.5374710095812	0.677165751014286	-3.83562702964211	0.000487827448646636	0.00345683722576848	-0.623603654167153	DOWN
IL1RL1	-1.03589325922863	0.3019937648	-3.81770360484453	0.00051363361788352	0.00360305680971073	-0.672933647158272	DOWN
ID3	-1.60008995055556	0.192396133428571	-3.79887288157055	0.000542172722283821	0.00376139430024683	-0.724657664280444	DOWN
LOXL1	-1.38436585936325	0.6597028874	-3.79408251205723	0.000549674838708955	0.00380148685474945	-0.737798780766942	DOWN
HRSP12	-1.47733523125214	-0.284960175514286	-3.76245456485895	0.000601794972193311	0.00410616497264065	-0.824386327891177	DOWN
HABP2	1.18909508651709	0.01361903	3.75245873238081	0.000619241496168663	0.0042013690489152	-0.851687810191805	UP
GPX1	1.05344550661111	-0.138136568085714	3.72550248469995	0.000668768654093914	0.00446804350576032	-0.925157420778012	UP
CLU	1.46309749894587	-0.0654343903809529	3.72466102324855	0.000670374851522278	0.0044726572125002	-0.927447149985193	UP
KIRREL	-1.4884363167265	0.819197851457143	-3.68930492566918	0.000741343759679198	0.00486133043744298	-1.02345137492116	DOWN
GPR183	1.04616386924786	0.344759112685714	3.68777691538681	0.000744569310887719	0.0048791405783271	-1.0275913818092	UP
ITGBL1	-1.14445243398718	0.576570466914286	-3.68470849542594	0.000751087639134291	0.00491135709889692	-1.03590269916078	DOWN
CAPN3	1.06799160337749	-0.0873259592285715	3.67179113352181	0.000779138680540667	0.00504232321591266	-1.07085780969881	UP
ELTD1	-1.24414947084188	0.563048615085714	-3.60954147647042	0.000929138094181514	0.00576605764307581	-1.23853282116591	DOWN
ETNPPL	-1.10979581630342	-0.125686311857143	-3.59468929608362	0.000968848324719591	0.00596772697734445	-1.27834489488366	DOWN
MRC1	1.12605373675214	0.0569384768571429	3.58584204288692	0.000993276032893959	0.00608928573167864	-1.30202434197439	UP
CCL5	1.29466699709829	0.427610474028571	3.55647332908436	0.0010786952788045	0.00648736456407776	-1.38043359953996	UP
MEIS2	-1.37635405149573	0.497900747142857	-3.55521143248298	0.00108251979897101	0.00650370196918111	-1.3837958566581	DOWN
PDGFD	-1.37692739940171	0.459416324285714	-3.54551162801824	0.00111235693657249	0.00664152853829955	-1.40962166095687	DOWN
COL4A4	-1.1729543691453	0.426640149142857	-3.52685832112773	0.00117197660485679	0.00690407401801931	-1.45919207879494	DOWN
PFN1	1.06063424790598	0.0816958594285714	3.50668521206047	0.00123991325709752	0.00720805084945099	-1.51266048084736	UP
ZBED2	-1.08970617244444	0.382902120371429	-3.50433546703409	0.00124806850139143	0.00724273684915316	-1.51887883525715	DOWN
ADAMDEC1	1.00788625582906	0.212600477114286	3.4342103903608	0.00151661125556452	0.00843503495374267	-1.70351868669951	UP
TMEM204	-1.37082557606838	0.557603468571429	-3.42858980418904	0.00154038611034342	0.00852072333581938	-1.7182378559534	DOWN
LAPTM5	1.01194264461966	0.334213815171429	3.41842224916059	0.00158430575377801	0.00870546088117869	-1.74483397804076	UP
FNDC3B	-1.11511283515812	0.2475079158	-3.41497070051118	0.00159948619159744	0.0087634100654699	-1.75385347817561	DOWN
CAPG	1.01744356358974	-0.095873802	3.40458113600429	0.00164602741410392	0.00894436160939805	-1.7809755535837	UP
TIMP1	-1.2983010842735	0.599239999142857	-3.39562807072156	0.00168717241519035	0.00911927368716812	-1.80431415761748	DOWN
IMPA2	1.03966021742308	-0.168971988657143	3.35372299211981	0.00189320674940894	0.00994064963979617	-1.9131342935157	UP
CHL1	1.05226455570513	-0.0191986347142857	3.33662386176671	0.00198401537131156	0.0103070688657972	-1.95733779503979	UP
ECM1	-1.22465667064103	0.429841522	-3.33230629481341	0.00200759500193636	0.0103943092721543	-1.96848072683786	DOWN
FCN3	-1.97756606863248	0.647618194	-3.22791964561359	0.00266626480800832	0.0129143426612383	-2.23555492966474	DOWN
HEG1	-1.0246649121688	0.370614438428571	-3.19007773846256	0.00295237566242993	0.0139523729537969	-2.33123793568727	DOWN
CORO1A	1.12233966973932	0.3115197474	3.18780941627734	0.00297042195820431	0.0140226374681706	-2.33695366153102	UP
HMGCS2	1.57800465517094	0.069810826	3.13178673601333	0.0034508485174096	0.0157089629168107	-2.47740001003789	UP
SPINK1	1.3004411737265	0.0980268893428571	3.11921481701865	0.00356835578839688	0.0160989521373584	-2.5087247660992	UP
HSPB8	-1.09067489823932	0.214178308914286	-3.07006579426798	0.00406512897488788	0.0177693134250233	-2.63049546792809	DOWN
PYCARD	1.0919442915641	0.344597639742857	3.04165415609434	0.00438142539205525	0.018842406729901	-2.70037761277883	UP
SLC26A2	-1.04447299696581	0.186174192428571	-2.93648453873618	0.00576605006096073	0.0233339054285959	-2.95570195061048	DOWN
ALDH1A1	1.15583875023932	-0.110731859828571	2.9269274144959	0.00591045547406067	0.0237215751556285	-2.97863605120525	UP
SOX9	1.03614490947436	-0.0410528903714286	2.91990849836941	0.00601866460811732	0.0240328999751581	-2.99545022719563	UP
RARRES2	-1.00327678576068	0.158371554342857	-2.85540173778301	0.00710393277824539	0.0272248865621408	-3.1488133989543	DOWN
CDH13	-1.09418745555556	0.687666367428571	-2.85348801819907	0.00713876814516088	0.0273110928671431	-3.15333071216885	DOWN
TAC1	1.46741778896154	0.677161703914286	2.82037263840143	0.00776743901784425	0.0290363146792444	-3.23119781872665	UP
IGLC1	1.08492077806899	0.338530607926531	2.74123336297163	0.00948507599986846	0.0338968550243679	-3.41493532520105	UP
IGFBP1	-1.54622957363248	0.847660947714286	-2.73124083376536	0.00972547339417499	0.0345293566552745	-3.43789491473027	DOWN
CYP26B1	-1.27773577388889	0.684383657428571	-2.72887778009195	0.00978314439003996	0.0346997540972559	-3.44331646596605	DOWN
NRN1	-1.00623730632051	0.354285089742857	-2.72459553876908	0.00988846351129716	0.0348846919201533	-3.45313341056558	DOWN
S100A2	1.0471846341453	-0.00239288314285714	2.72201179016417	0.00995251731315135	0.0350189983184966	-3.45905173057768	UP
TBX3	-1.08364901435043	0.508912329771429	-2.57137240459763	0.0144252215261113	0.0464477395624264	-3.79762217329094	DOWN
