# Supplementary material for: The cuproptosis-related gene ITGB6 and LTBP1 may be associated with diabetic kidney disease progression and immune cell infiltration
Source: PeerJ. 2025 Nov 11;13:e20346. doi: 10.7717/peerj.20346 (PMC12617370; doi:10.7717/peerj.20346)
Supplement: Supplemental Information 3 [file peerj-13-20346-s003.zip › supplementary file/03_WGCNA/GS.txt]

ssGSEA_score
A1BG	-0.0254834740788693
A1CF	0.739961833777787
A2M	-0.385486479935832
A2ML1	-0.236432779226392
A4GALT	0.0587747930667109
A4GNT	-0.155151675514583
AAAS	0.301532871409724
AACS	0.268351888786424
AADAC	0.0999424537266058
AADACL2	-0.314618885614821
AADACL3	0.170830807300132
AADACL4	0.145037311219992
AADAT	0.500685716850594
AAGAB	-0.0926824402411163
AAK1	-0.137445788367935
AAMDC	0.188386158767279
AAMP	0.408125943115725
AANAT	-0.258437468398597
AAR2	0.234450800686106
AARD	0.0653760774229248
AARS2	-0.0776509250367131
AASDH	0.120889433679249
AASDHPPT	0.528788265218857
AASS	0.422661883209487
AATF	-0.0657839885602244
AATK	-0.20191647178564
ABAT	0.73517801805361
ABCA1	-0.161849985884272
ABCA10	-0.146719652606782
ABCA12	-0.33481280362319
ABCA13	-0.143073827092535
ABCA2	-0.327414372320462
ABCA3	-0.182075544358572
ABCA4	-0.368804970451499
ABCA5	0.217393190464244
ABCA6	-0.246726852084333
ABCA7	-0.314827406860608
ABCA8	-0.109182873613142
ABCA9	-0.201610143410712
ABCB1	0.283900566073838
ABCB10	0.0775407042431797
ABCB11	-0.229078218623242
ABCB4	-0.177974248554236
ABCB5	-0.309977895487593
ABCB6	0.392884763580667
ABCB7	0.271114067976921
ABCB8	-0.0658080348483514
ABCB9	-0.204413217650524
ABCC1	-0.398520875500676
ABCC10	-0.40000088154504
ABCC11	-0.164613384938429
ABCC12	-0.289680741411052
ABCC2	0.73211494725674
ABCC3	-0.409268312090789
ABCC4	0.186206141005932
ABCC5	-0.271655714285902
ABCC6	0.670420958865142
ABCC8	-0.394540891431564
ABCC9	-0.329238831969061
ABCD1	-0.0230744305435916
ABCD2	-0.11255779721191
ABCD3	0.678090615976175
ABCD4	-0.12297723744167
ABCE1	-0.246823839924784
ABCF1	0.159133179798368
ABCF2	-0.169980728051461
ABCF3	0.336508971272899
ABCG1	-0.371014351809609
ABCG2	0.233296827540841
ABCG4	-0.0868849646326851
ABCG5	-0.36993049936204
ABCG8	-0.209079522568663
ABHD1	0.342076454454452
ABHD10	0.690374112792577
ABHD11	-0.0695244168094269
ABHD12	0.327826946959892
ABHD12B	-0.0238169602767296
ABHD13	-0.134234020719038
ABHD14A	0.487600415676586
ABHD14B	0.579107679464596
ABHD15	0.300329022436862
ABHD16A	0.0402004167239646
ABHD16B	-0.0190247492747416
ABHD17A	0.0179693266246505
ABHD17B	0.182838701924929
ABHD17C	0.425607811176725
ABHD2	-0.130735892290257
ABHD3	0.252005604686106
ABHD4	0.319586991522002
ABHD5	0.262846323486139
ABHD6	0.625014933311357
ABHD8	-0.17744835259354
ABI1	-0.0462988343837689
ABI2	-0.0662667841568919
ABI3	-0.17484408989249
ABI3BP	-0.318083634201761
ABL1	-0.0172836294263482
ABL2	-0.2686753570138
ABLIM1	-0.143801547922184
ABLIM2	0.0115712521582773
ABLIM3	0.522861465587805
ABO	0.268214746386241
ABR	-0.310704528695822
ABRA	0.0688369983577216
ABRACL	0.540358549592882
ABT1	0.181569083495776
ABTB1	-0.224342574280111
ABTB2	0.0645289682399014
ACAA1	0.678173236431988
ACAA2	0.766356258714658
ACACA	-0.199508787590207
ACACB	0.217615489044051
ACAD10	0.471959179522968
ACAD11	0.72715140420144
ACAD8	0.594600932748995
ACAD9	0.378542770312913
ACADL	0.730960259950997
ACADM	0.727090096452687
ACADS	0.428537318917794
ACADSB	0.735897775445857
ACADVL	0.395586261236413
ACAN	-0.264877378993052
ACAP1	-0.477164533273413
ACAP2	-0.351235046919679
ACAP3	-0.337431113002472
ACAT1	0.780206637331982
ACAT2	0.418899460419228
ACBD3	-0.0228475314788385
ACBD4	0.454178016643242
ACBD5	0.634588251098636
ACBD6	-0.121491824899623
ACBD7	0.00960960001040644
ACCS	-0.176784544190302
ACCSL	-0.179076702143607
ACD	-0.205724866773614
ACE	0.4516893091887
ACE2	0.664544056006068
ACER1	-0.134463154940563
ACER2	0.0841400266432513
ACER3	-0.0341344096744638
ACHE	-0.106335219788977
ACIN1	-0.46743844339112
ACLY	0.0998952162468604
ACMSD	0.739022547153337
ACO1	0.70875752591251
ACO2	0.750983363727348
ACOT1	0.485231915520086
ACOT11	0.753776652125949
ACOT12	0.573731338521307
ACOT13	0.733792684329346
ACOT2	0.637216529072527
ACOT4	0.665886394621674
ACOT6	0.195306737016828
ACOT7	0.61876917393824
ACOT8	0.402008043698819
ACOT9	-0.123113705888612
ACOX1	0.690728364648228
ACOX2	0.676001758276437
ACOX3	-0.048459572527784
ACOXL	-0.0229361977245908
ACP1	0.729103905164215
ACP2	0.457791128997484
ACP5	0.504577482554137
ACP6	0.0580482923653476
ACR	0.32777646321473
ACRBP	-0.125385965730171
ACRV1	-0.13434926087989
ACSBG1	-0.303579367866395
ACSBG2	-0.0305928172330786
ACSF2	0.698342492103276
ACSF3	0.0699267454137604
ACSL1	0.528828991228267
ACSL3	0.0595527466556223
ACSL4	-0.288816756372318
ACSL5	-0.130880885414129
ACSL6	-0.198463677046651
ACSM1	-0.290663595195956
ACSM2A	0.667358601747962
ACSM2B	0.660684049169944
ACSM3	0.442206610848331
ACSM4	-0.370119787703819
ACSM5	0.629746213872731
ACSS1	0.620916436450418
ACSS2	0.635813219732569
ACSS3	0.609872030700317
ACTA1	0.115716194221788
ACTA2	-0.28126465108602
ACTB	0.170086258427207
ACTBL2	-0.098510480652566
ACTC1	-0.0424986859830062
ACTG1	0.0763107790763393
ACTG2	-0.0735771453362971
ACTL10	-0.189371293455764
ACTL6A	0.204841041695608
ACTL6B	0.0167683442924133
ACTL7A	-0.0282221875294021
ACTL7B	-0.0329420308947754
ACTL8	0.0816718279625255
ACTL9	0.170529138997155
ACTN1	-0.415287519583122
ACTN2	-0.0287527904867214
ACTN3	-0.0155424344872102
ACTN4	0.191084553014927
ACTR10	0.0324893266388022
ACTR1A	-0.222912098970977
ACTR1B	-0.182732305003899
ACTR2	-0.065029699790593
ACTR3	-0.50367796784258
ACTR3B	0.255709053959465
ACTR3C	0.603973201381143
ACTR5	0.040806634776028
ACTR6	0.180276831019064
ACTR8	0.106539122956708
ACTRT1	-0.250627226562811
ACTRT2	0.199087839256791
ACTRT3	-0.256180400316741
ACVR1	-0.346944889791742
ACVR1B	0.444063231962648
ACVR1C	0.29060650980586
ACVR2A	0.178475085449349
ACVR2B	0.138798982532074
ACVRL1	0.0175836138680583
ACY1	0.732902035350018
ACY3	0.664947118052865
ACYP1	-0.0997544286233228
ACYP2	0.182925462919049
ADA	-0.109912713926887
ADAD1	-0.101423001183596
ADAD2	-0.0353054957337284
ADAL	0.46056699925401
ADAM10	-0.425416710807565
ADAM11	-0.200271302896301
ADAM12	-0.366314195285489
ADAM15	-0.534643011023577
ADAM17	-0.444866337882067
ADAM18	0.204736777816872
ADAM19	-0.438233984444347
ADAM2	-0.116465338108713
ADAM20	-0.162335997176719
ADAM21	-0.165379884323803
ADAM22	-0.264084377365498
ADAM23	-0.312017806911253
ADAM28	-0.166127985493628
ADAM29	0.222670087457138
ADAM30	0.123796129376813
ADAM32	-0.381187274857001
ADAM33	-0.395529047018874
ADAM7	0.112779625050774
ADAM8	-0.455451171958076
ADAM9	-0.381519943087524
ADAMDEC1	-0.497137085317324
ADAMTS1	-0.458813347886873
ADAMTS10	-0.430310264586271
ADAMTS12	-0.363302087280951
ADAMTS13	-0.283761742653553
ADAMTS14	-0.217253155626957
ADAMTS15	-0.199298179842426
ADAMTS16	-0.342987630433014
ADAMTS17	0.018989740256717
ADAMTS18	-0.289125124288075
ADAMTS19	0.0475659100751748
ADAMTS2	-0.398652530747445
ADAMTS20	0.0737741200351582
ADAMTS3	-0.312497856998606
ADAMTS4	-0.13769009166379
ADAMTS5	-0.386231988413198
ADAMTS6	-0.390249131238362
ADAMTS7	-0.446245723536783
ADAMTS8	-0.411358180035204
ADAMTS9	0.0332507404645992
ADAMTSL1	-0.284390156972889
ADAMTSL2	-0.236781643735799
ADAMTSL3	-0.193673741558843
ADAMTSL4	-0.250568976192904
ADAMTSL5	-0.0306954914827749
ADAP1	-0.240445587809713
ADAP2	-0.169990386074583
ADAR	-0.111972118826365
ADARB1	-0.461287670321575
ADARB2	-0.182739020843554
ADAT1	0.114016039206249
ADAT2	-0.394442568648436
ADAT3	0.0288307639076692
ADCK1	0.357099323620943
ADCK2	0.0737493415162543
ADCK5	0.0327927958086971
ADCY1	0.172598754720634
ADCY10	-0.143192971598438
ADCY2	-0.205223753451083
ADCY3	-0.512541729030116
ADCY4	-0.389248581074784
ADCY5	-0.0250534907440043
ADCY6	-0.193068042501351
ADCY7	-0.460853110554716
ADCY8	0.0214998612349997
ADCY9	0.353384563044504
ADCYAP1	0.166471128462671
ADCYAP1R1	-0.290649481652885
ADD1	-0.143547126908323
ADD2	-0.137524104040114
ADD3	0.490504312686295
ADGB	-0.265259565882875
ADH1A	-0.240603654405004
ADH1B	-0.24375307409429
ADH1C	0.129940852657119
ADH4	0.0129795297130023
ADH5	0.550115306359106
ADH6	0.763028324883438
ADH7	-0.173454203542801
ADHFE1	0.368327410272999
ADI1	0.712174510084454
ADIG	-0.270917077675464
ADIPOQ	-0.0486787342454688
ADIPOR1	0.216070698894674
ADIPOR2	0.0630904250879151
ADIRF	0.0880883847385181
ADK	0.373227725905578
ADM	0.213010581172836
ADM2	-0.0544907472712635
ADM5	-0.0143424212461713
ADNP	-0.315435519522247
ADNP2	0.352803162040488
ADO	0.156657981145678
ADORA1	-0.0881184985556889
ADORA2A	-0.0489636810266369
ADORA2B	-0.149810167057081
ADORA3	-0.331009601483318
ADPGK	-0.133982137304252
ADPRH	-0.0339567310988144
ADPRHL1	-0.359800095187331
ADPRM	0.0174239887676622
ADRA1A	-0.194280329562094
ADRA1B	0.0354399236634817
ADRA1D	-0.256026983127357
ADRA2A	-0.347155060748847
ADRA2B	0.0657474333865057
ADRA2C	-0.0165829017974903
ADRB1	0.0832343302161868
ADRB2	-0.31205690160581
ADRB3	0.0151421673153082
ADRM1	0.18617027149121
ADSL	-0.00283287977007223
ADTRP	-0.0051132773001656
AEBP1	-0.458306854654905
AEBP2	-0.0093016834122156
AEN	-0.275508319431123
AFAP1	-0.443240242091881
AFAP1L1	-0.465265653744279
AFAP1L2	0.0183084872803206
AFF1	0.137229444943299
AFF2	-0.0308384472742913
AFF3	-0.438071088053774
AFF4	0.00937300960053492
AFG3L2	0.655474937947747
AFM	0.658945603909397
AFMID	0.722446677531785
AFP	0.552234129669801
AFTPH	0.737760779641701
AGA	0.207808568867374
AGAP1	0.00808562358762877
AGAP2	-0.362562134063792
AGAP3	-0.438276624809562
AGAP4	-0.352467384993611
AGAP5	-0.335226917113741
AGAP6	-0.397494260977665
AGAP9	-0.20990737459997
AGBL1	-0.252939401930252
AGBL2	-0.15686561290874
AGBL3	-0.233549136808143
AGBL4	0.317228015710428
AGBL5	0.460536064326115
AGER	-0.422207283954528
AGFG1	-0.194154196711275
AGFG2	-0.242056224297047
AGGF1	0.0740760358467425
AGK	0.147618199716762
AGL	0.538445044723753
AGMAT	0.756984713600593
AGMO	0.605741929009673
AGO1	0.177257478081308
AGO2	-0.468692500055985
AGO3	-0.172855886592411
AGO4	-0.398618182772888
AGPAT1	0.352712795067366
AGPAT2	0.336646695358986
AGPAT3	0.588690730779388
AGPAT4	-0.194569801693097
AGPAT5	0.111351663699003
AGPS	0.191653186262215
AGR2	-0.154685880921882
AGR3	-0.264526414232065
AGRN	0.00119080676614875
AGRP	0.0239495300798317
AGT	0.709183567512655
AGTPBP1	0.064771012962752
AGTR1	0.0486869058168511
AGTR2	-0.073308012990273
AGTRAP	0.365204385100664
AGXT	0.406731638713728
AGXT2	0.656371031178058
AHCTF1	0.00989987489282449
AHCY	0.705682002490779
AHCYL1	0.605987833500873
AHCYL2	0.457503505907583
AHDC1	-0.52336898101473
AHI1	-0.00636155820543002
AHNAK	-0.42986645966274
AHNAK2	-0.356506017083524
AHR	-0.425666333323178
AHSA1	0.47621656054948
AHSG	0.0188036119781554
AHSP	0.0389627566456917
AICDA	0.363790348792089
AIDA	-0.414459932357947
AIF1	0.355559015820167
AIF1L	0.30709478445865
AIFM1	0.754912064657959
AIFM2	0.31977748101353
AIFM3	-0.269194704594613
AIG1	0.759504078593831
AIM2	-0.284202426027062
AIMP1	0.116632056545412
AIMP2	0.503980700229917
AIP	0.380573338843236
AIPL1	-0.219339741455239
AIRE	-0.371327614488529
AJAP1	0.0202281267134345
AJUBA	0.184295405508958
AK1	-0.108881120141881
AK2	0.725174375350588
AK3	0.359470358828369
AK4	0.769248778487208
AK4P3	0.744587715292539
AK5	-0.248630995973874
AK7	0.269865359268126
AK8	-0.0886555910434157
AK9	0.0911150031497917
AKAP1	0.33313222566287
AKAP10	-0.231970858167757
AKAP11	0.0597018158111614
AKAP12	-0.344823019988874
AKAP13	-0.438970436303526
AKAP14	-0.299603299175883
AKAP17A	-0.112743772329616
AKAP3	0.267263390356112
AKAP4	0.114867561044152
AKAP5	-0.406685021223514
AKAP6	-0.0220133901989724
AKAP7	-0.111486329234901
AKAP8	-0.186685056117706
AKAP8L	-0.108178023927733
AKAP9	-0.040130645819882
AKIP1	-0.0623091120675671
AKIRIN1	0.383272173989779
AKIRIN2	-0.0546598318245021
AKNA	-0.511987691908026
AKNAD1	-0.262625099324493
AKR1A1	0.728051435965594
AKR1B1	-0.20214002626843
AKR1B10	0.141812841669772
AKR1B15	0.275560974237355
AKR1C1	0.409666427511449
AKR1C2	0.340151509575201
AKR1C3	0.55347427134722
AKR1C4	0.496670228452825
AKR1D1	-0.166184700772093
AKR1E2	0.0103523283629454
AKR7A2	0.69604662605309
AKR7A3	0.740196140818369
AKR7L	0.72683147314174
AKT1	-0.247284838211365
AKT1S1	0.0805025901227885
AKT2	0.228482028942103
AKT3	0.0416988334192875
AKTIP	0.425586836838861
ALAD	0.621686135407322
ALAS1	0.163451324330132
ALAS2	-0.00263454442029712
ALB	0.567058814056523
ALCAM	0.361628164841219
ALDH16A1	-0.188181816488772
ALDH18A1	-0.120538808221911
ALDH1A1	0.442897352790593
ALDH1A2	-0.561594285775848
ALDH1A3	-0.3645711953126
ALDH1B1	0.601828187084312
ALDH1L1	0.690398139017507
ALDH1L2	-0.292538041668261
ALDH2	0.64211515847735
ALDH3A1	-0.030288633397266
ALDH3A2	0.725620200445038
ALDH3B1	-0.12539299610632
ALDH3B2	-0.0722211096291316
ALDH4A1	0.715552958932977
ALDH5A1	0.592805305521786
ALDH6A1	0.743634855536804
ALDH7A1	0.689638994476849
ALDH8A1	0.712928310447724
ALDH9A1	0.641309383286601
ALDOA	0.364757726337674
ALDOB	0.642990428836927
ALDOC	0.157406739319328
ALG1	0.183197451461152
ALG10	-0.0972759435455925
ALG10B	0.228362422237056
ALG11	0.0958121088259482
ALG12	0.288363611906608
ALG13	-0.386159932979618
ALG14	0.565414850253208
ALG1L2	-0.0750918385306705
ALG2	0.181306385309971
ALG3	0.135515213204179
ALG5	0.341987394298315
ALG6	-0.0257925048063813
ALG8	-0.0523613968902207
ALG9	-0.188249150895694
ALK	-0.336806000577849
ALKBH1	0.0612144580485601
ALKBH2	0.0860060411627126
ALKBH3	0.0205196388406169
ALKBH4	0.187298101727498
ALKBH5	0.511376238498216
ALKBH6	0.0356979979211147
ALKBH7	0.485889646184299
ALKBH8	0.157723322008821
ALLC	0.247798877188847
ALMS1	-0.339889526448771
ALOX12	-0.189672314265785
ALOX12B	0.0268647936138809
ALOX15	-0.361043376495808
ALOX15B	-0.0454484315357861
ALOX5	-0.29337247733418
ALOX5AP	-0.196651918633678
ALOXE3	-0.304122381240934
ALPI	-0.028970352247116
ALPK1	-0.231108224298168
ALPK2	-0.0589926076841908
ALPK3	-0.238184559201383
ALPL	0.639406555688931
ALPP	-0.302833850600267
ALS2	0.198053542858196
ALS2CL	0.175980084068556
ALX1	0.0862864741527485
ALX3	0.100439378239929
ALX4	-0.223335842816106
ALYREF	-0.0541044366402624
AMACR	0.731282466618612
AMBN	0.11106921712998
AMBP	0.177621735868481
AMBRA1	-0.201143553461638
AMD1	0.217799634383157
AMDHD1	0.673550791415957
AMDHD2	0.184371778902689
AMELX	-0.0335819783244003
AMELY	-0.0219682644649332
AMER1	0.125786249197289
AMER2	-0.121912592999932
AMER3	-0.0405471243819479
AMFR	0.30571551711908
AMH	0.211287199602473
AMHR2	-0.210018440010769
AMIGO1	0.250863379057
AMIGO2	-0.153168881075636
AMMECR1	-0.251226648323002
AMMECR1L	-0.0690757313855483
AMN	0.666693128392854
AMN1	-0.0750987005899944
AMOT	0.059320969599417
AMOTL1	-0.559809118961458
AMOTL2	-0.253334044157537
AMPD1	-0.278181841432696
AMPD2	-0.0595567274654081
AMPD3	-0.0546187349487601
AMPH	-0.259998683690844
AMT	0.204118938280604
AMTN	-0.169909329126704
AMY1A	-0.194994963357351
AMY1B	-0.115264879700354
AMY2A	-0.157979630061856
AMZ1	-0.439849043967872
AMZ2	0.442404500912461
ANAPC1	-0.301972488583817
ANAPC10	-0.169050290991191
ANAPC11	0.397328711305988
ANAPC13	0.291180030941728
ANAPC15	0.537069043412307
ANAPC16	0.274644804739899
ANAPC2	-0.211211655862691
ANAPC4	-0.321424498120643
ANAPC5	0.227783616528169
ANAPC7	0.132144827670392
ANG	0.504608299842867
ANGEL1	-0.163998598340441
ANGEL2	-0.0028938490810042
ANGPT1	-0.0852222964022907
ANGPT2	-0.490953699721238
ANGPT4	-0.254963151467664
ANGPTL1	0.324533427387316
ANGPTL2	-0.222356500847415
ANGPTL3	0.70472043096252
ANGPTL4	0.115193191919782
ANGPTL5	-0.161663884142235
ANGPTL6	-0.178193284333231
ANGPTL7	-0.170850320199171
ANHX	-0.20967100818318
ANK1	-0.405082318313669
ANK2	0.584689009570707
ANK3	0.450957944600849
ANKAR	-0.314706456836642
ANKDD1A	-0.484633780512101
ANKDD1B	0.201193609749652
ANKEF1	0.286000985493726
ANKFN1	-0.000262641021742068
ANKFY1	-0.0741354225132751
ANKH	-0.363697314261375
ANKIB1	0.611559082078592
ANKK1	-0.0304196583847625
ANKLE1	-0.0593389459327326
ANKLE2	-0.300952815193905
ANKMY1	-0.330562110429094
ANKMY2	0.35210505629921
ANKRA2	0.0540588202509976
ANKRD1	-0.304248979201051
ANKRD10	-0.291966256913775
ANKRD11	-0.119092283259568
ANKRD12	-0.0336248794889371
ANKRD13A	-0.308208019734441
ANKRD13B	-0.428784744449331
ANKRD13C	0.202664850008687
ANKRD13D	-0.441618701910797
ANKRD16	-0.078098484196173
ANKRD17	-0.0580808515647257
ANKRD18A	-0.427355209819666
ANKRD18B	-0.261170727696841
ANKRD2	0.0192201289047204
ANKRD20A1	0.174592247423748
ANKRD22	-0.0790705100528295
ANKRD23	-0.233670049891457
ANKRD24	-0.209512147318844
ANKRD26	-0.252235087995132
ANKRD27	0.368857580695903
ANKRD28	-0.115183286161818
ANKRD29	-0.030977251616885
ANKRD30A	-0.206195740174812
ANKRD30B	-0.0146375111391647
ANKRD30BL	0.0653404525247995
ANKRD31	-0.0548548449567287
ANKRD33	-0.181289013999576
ANKRD33B	0.066335384634921
ANKRD34A	-0.241603480140142
ANKRD34B	-0.0729891024423561
ANKRD34C	0.182265784927509
ANKRD35	-0.393744492195038
ANKRD36	-0.397447874322045
ANKRD36B	-0.395394763259011
ANKRD37	0.114168743871251
ANKRD39	0.352073765124991
ANKRD40	0.0919947731880006
ANKRD42	0.419739727024135
ANKRD44	-0.22574629262689
ANKRD45	-0.0726283442249498
ANKRD46	0.358034044772368
ANKRD49	-0.107744946354643
ANKRD50	-0.448436938338451
ANKRD52	0.118110263612704
ANKRD53	-0.0964932778907812
ANKRD55	0.135673298121569
ANKRD6	-0.35802478242975
ANKRD60	-0.217494592083811
ANKRD61	-0.265515837908547
ANKRD62	-0.193893189907133
ANKRD63	0.0590415849850848
ANKRD65	-0.0517854931967603
ANKRD66	0.138702567283192
ANKRD7	-0.060333976935977
ANKRD9	0.155996472908797
ANKS1A	0.0646454882349002
ANKS1B	0.40872864720216
ANKS3	-0.053297652240365
ANKS4B	0.705494455726012
ANKS6	-0.0627498106421097
ANKUB1	-0.256790220159724
ANKZF1	-0.132184472646822
ANLN	-0.399907536856932
ANO1	-0.421010780451278
ANO10	0.00789715462008983
ANO2	-0.228696430507408
ANO3	0.131967082499437
ANO4	-0.198401291625464
ANO5	0.294941971519575
ANO6	-0.264790938252054
ANO7	-0.328133834088348
ANO8	-0.0638874660197292
ANO9	-0.173226166771813
ANP32A	0.0344751090004454
ANP32B	-0.372730505629749
ANP32D	0.053742694288982
ANP32E	0.0817979471082506
ANPEP	0.645116235837726
ANTXR1	-0.488632800706445
ANTXR2	-0.323502414754489
ANTXRL	-0.357418042701417
ANXA1	-0.43176737209805
ANXA10	-0.0955730010104184
ANXA11	-0.107564208814184
ANXA13	0.410988520580724
ANXA2	-0.00744577872233537
ANXA2R	-0.356023262875411
ANXA3	-0.348256147717682
ANXA4	0.0505851583443259
ANXA5	-0.34427070450686
ANXA6	-0.243563994859802
ANXA7	0.400214500288577
ANXA8L1	-0.336351263488162
ANXA9	0.680294302496168
AOAH	-0.434295640727944
AOC2	-0.00738426339047697
AOC3	-0.113478376675444
AOX1	0.66520012742794
AP1AR	0.57562695934602
AP1B1	0.276472513440195
AP1G1	0.479387747569647
AP1G2	-0.49469611712429
AP1M1	0.329933892968469
AP1M2	0.68144078984937
AP1S1	0.283573463122029
AP1S2	-0.223675102926456
AP1S3	-0.315825337252941
AP2A1	0.0105877433807306
AP2A2	0.444399395698776
AP2B1	-0.0271057345788779
AP2M1	-0.240622637621807
AP2S1	0.20895506161965
AP3B1	0.25592670182457
AP3B2	-0.0353932039107421
AP3D1	0.0670753263951187
AP3M1	0.255312860429644
AP3M2	0.30072170343816
AP3S1	-0.0803684760303658
AP3S2	0.464277460673952
AP4B1	-0.179015239629729
AP4E1	-0.18127821758986
AP4M1	0.203135405988383
AP4S1	0.00878715746994158
AP5B1	0.178825657045852
AP5M1	0.3764071971866
AP5S1	0.205925378624829
AP5Z1	-0.0172849002242601
APAF1	-0.43529060984798
APBA1	0.165668742824913
APBA2	-0.188854623080962
APBA3	-0.200663063829708
APBB1	0.0229377617700918
APBB1IP	-0.148777859775262
APBB2	-0.136442934923713
APBB3	-0.176622544847696
APC	-0.0149711702692239
APC2	-0.112609177012598
APCDD1	-0.31008151531398
APCDD1L	0.0641764199838749
APCS	0.0375386393938902
APEH	0.567051587477958
APEX1	0.00424456426929902
APEX2	0.19618285847916
APH1A	-0.00141183912592902
APH1B	0.238754791069323
API5	0.365801287702446
APIP	0.343765698489322
APLF	0.207592023724739
APLN	0.216907392778501
APLNR	-0.10173978966197
APLP1	0.0607956081393974
APLP2	-0.0085464896226371
APMAP	0.0607045500779077
APOA1	-0.125380995452335
APOA2	0.14654492833563
APOA4	-0.0462529844500125
APOA5	-0.249640744214857
APOB	0.228437941096064
APOBEC1	-0.0841638749033905
APOBEC2	-0.00675222819910093
APOBEC3A	-0.104746708382399
APOBEC3B	-0.213024214097871
APOBEC3C	-0.0795450461781339
APOBEC3D	-0.356227029605874
APOBEC3F	-0.0628956032986702
APOBEC3G	-0.0768692854711026
APOBEC3H	-0.204514982783079
APOBEC4	-0.170360144425356
APOBR	-0.319725504315804
APOC1	-0.46149448255317
APOC2	-0.0285154408400279
APOC3	0.45340204181281
APOC4	-0.313747700111189
APOD	0.26988576512037
APOE	0.683437164648694
APOF	0.0506547623402465
APOH	0.581350192642562
APOL1	0.2205054949235
APOL2	0.147978787407538
APOL3	-0.336703594880831
APOL4	-0.313197159876165
APOL5	-0.280800890261509
APOL6	0.0412360872896532
APOLD1	-0.283228317109456
APOM	0.747286967109776
APOO	0.60145091160096
APOOL	0.59544800999746
APP	-0.20911934658308
APPBP2	0.27067149217735
APPL1	-0.43961822908752
APPL2	0.201831819753297
APRT	0.363303906628451
APTX	0.15310294469749
AQP10	-0.014737899247806
AQP11	0.621928238361589
AQP12A	-0.103247063437911
AQP12B	-0.178634076196084
AQP2	0.500659516263128
AQP3	0.411830585367542
AQP4	0.0210951048440748
AQP5	-0.0121665286753698
AQP6	0.08961476578606
AQP7	0.610931735279123
AQP8	-0.203113217294354
AQP9	0.156558504135335
AQR	-0.0575009288340965
AR	0.149149636560397
ARAF	0.268880935733631
ARAP1	-0.0283291599103143
ARAP2	-0.110066396978459
ARAP3	-0.236625477219916
ARC	-0.0664875819435088
ARCN1	0.264599264039292
AREG	-0.283276839670064
AREL1	0.0530613471268166
ARF1	0.366246598739859
ARF3	-0.236127325090812
ARF4	0.307633468367097
ARF5	0.11941347999032
ARF6	0.314939282756573
ARFGAP1	-0.0983377928478249
ARFGAP2	-0.0310489270601476
ARFGAP3	0.233732870979923
ARFGEF1	-0.085885288456747
ARFGEF2	0.341376660700784
ARFIP1	0.413085387974841
ARFIP2	0.29026820596046
ARFRP1	-0.0965893363571124
ARG1	-0.21793202443274
ARG2	0.663822802624977
ARGFX	-0.140209470826558
ARGLU1	-0.284347611885846
ARHGAP1	-0.18819309535296
ARHGAP10	0.0618112594966756
ARHGAP11A	-0.453765502394673
ARHGAP11B	-0.518016291146164
ARHGAP12	0.476594987531762
ARHGAP15	-0.369392155828277
ARHGAP17	-0.320728299718862
ARHGAP18	0.202180674865696
ARHGAP19	0.280835226508664
ARHGAP20	0.0759147110711532
ARHGAP21	0.192082158481771
ARHGAP22	-0.422378589605296
ARHGAP23	-0.0172367457874156
ARHGAP24	0.663507074784099
ARHGAP25	-0.300684769626002
ARHGAP26	-0.482383529497108
ARHGAP27	-0.29610184512986
ARHGAP28	0.172407358026529
ARHGAP29	-0.352683170689005
ARHGAP30	-0.373431340975124
ARHGAP31	-0.562810827175229
ARHGAP32	0.306323821154441
ARHGAP33	-0.273057744391815
ARHGAP35	0.400973584254668
ARHGAP36	-0.252600854574228
ARHGAP39	0.0690817887369756
ARHGAP4	-0.463917826805342
ARHGAP40	-0.238886973362989
ARHGAP42	-0.0388136556151993
ARHGAP44	0.0366617861349607
ARHGAP5	0.351791266688664
ARHGAP6	-0.153201397872619
ARHGAP9	-0.505140566156955
ARHGDIA	0.216929164779961
ARHGDIB	-0.149260331312846
ARHGDIG	-0.243852737686792
ARHGEF1	-0.462707548653682
ARHGEF10	-0.264352111199962
ARHGEF10L	0.353476922337366
ARHGEF11	-0.0896215909449499
ARHGEF12	0.175025284174038
ARHGEF15	-0.235409452299746
ARHGEF16	0.131699861464133
ARHGEF17	0.267945673829984
ARHGEF18	0.139784881329215
ARHGEF19	-0.437178215917884
ARHGEF2	-0.486348368081187
ARHGEF25	-0.411737822820442
ARHGEF26	0.274999954639609
ARHGEF28	0.206311817181639
ARHGEF3	0.0715059762217582
ARHGEF33	-0.0585266642159952
ARHGEF35	0.242239071504104
ARHGEF37	0.10811659379221
ARHGEF38	-0.025758274472703
ARHGEF39	-0.183203368052615
ARHGEF4	-0.230242121170883
ARHGEF40	-0.049822563893746
ARHGEF5	0.279215344108967
ARHGEF6	-0.281089066704656
ARHGEF7	-0.269818861325513
ARHGEF9	0.561236559908933
ARID1A	-0.338619315149452
ARID1B	-0.145996364015687
ARID2	-0.328212007906233
ARID3A	-0.0926801942790882
ARID3B	-0.101776304451847
ARID3C	0.0793380628145293
ARID4A	-0.260642378488124
ARID4B	-0.347281668603286
ARID5A	-0.434915000608952
ARID5B	0.0863763973722012
ARIH2	-0.154286413913463
ARL1	0.392190367508265
ARL10	-0.0925931774628646
ARL11	-0.0948828641628144
ARL13A	-0.307833049351256
ARL13B	-0.0674238471932064
ARL14	0.185384857309302
ARL14EP	0.226279154139369
ARL14EPL	0.121529776413763
ARL15	0.22384327624796
ARL16	0.172558858754145
ARL17A	-0.274029855131794
ARL17B	-0.1189275039557
ARL2	0.39610371942153
ARL2BP	0.149891518551598
ARL3	0.556483298645156
ARL4A	-0.289525870403924
ARL4C	-0.394193452877717
ARL4D	0.29484813275614
ARL5A	-0.0693835922523613
ARL5B	-0.163457130618557
ARL5C	-0.0186752738539515
ARL6	0.501272153802848
ARL6IP1	0.185166117707419
ARL6IP4	0.349607710350113
ARL6IP5	-0.065900249468394
ARL6IP6	-0.261413841274105
ARL8A	-0.0769104317290029
ARL8B	0.345986672238687
ARL9	-0.164444632766643
ARMC1	0.498721910522942
ARMC10	0.109263623272439
ARMC12	-0.166424632060926
ARMC2	-0.225983086192935
ARMC3	0.0891923614550146
ARMC5	-0.0609836405094751
ARMC6	-0.0953493079729706
ARMC7	0.139808347582513
ARMC8	0.00605919219122089
ARMC9	-0.155421992913162
ARMCX1	-0.0455239203675788
ARMCX2	0.162632585564216
ARMCX3	0.273975076605037
ARMCX4	-0.147785984183432
ARMCX5	0.0122054369865306
ARMCX6	0.215571650363422
ARMS2	-0.0559020250343214
ARNT	0.203259770895487
ARNT2	-0.324034653018574
ARPC1A	0.223221827736423
ARPC1B	-0.36294064790343
ARPC2	-0.275297382546212
ARPC3	0.227751905306745
ARPC4	0.00533764687952647
ARPC5	-0.36551529006587
ARPC5L	0.194244132444355
ARPP19	0.189046650841393
ARPP21	-0.17628739736509
ARR3	-0.292077109231732
ARRB1	-0.0518832975449611
ARRB2	-0.15895190621405
ARRDC1	-0.166170622907942
ARRDC2	-0.0326540242635812
ARRDC3	0.48403460968453
ARRDC4	0.148929014388085
ARRDC5	-0.23759600509105
ARSA	0.396614158272451
ARSB	0.389370174036825
ARSD	0.276463054025957
ARSF	0.630130577681454
ARSG	0.0434098320377409
ARSH	-0.247020856702264
ARSI	-0.0587944172107287
ARSJ	-0.101931232581723
ARSK	0.175851605027671
ART1	-0.288903812105056
ART3	-0.194202731000091
ART4	0.13613769493465
ART5	-0.225090048894948
ARTN	-0.183440676802322
ARV1	0.177173557473907
ARVCF	-0.209095857725879
ARX	-0.0924030540706895
AS3MT	0.55980054203528
ASAH1	0.590207199492979
ASAH2	0.130321396814719
ASAH2B	0.374995799438317
ASAP1	-0.581943409368761
ASAP2	-0.146420990417142
ASAP3	0.00662650405599112
ASB1	0.185142396418551
ASB10	-0.264122618948357
ASB11	-0.305762015697938
ASB12	0.000985615687459875
ASB13	0.647241066172331
ASB14	-0.264527455815088
ASB15	0.580308785891634
ASB16	0.122667168813739
ASB17	-0.054385808348519
ASB18	-0.0360283733226927
ASB2	-0.224508635119303
ASB3	-0.260469299772445
ASB4	-0.0472833174624632
ASB5	0.215795141268256
ASB6	0.112248315600441
ASB7	0.0970625307884878
ASB8	0.49752054735708
ASB9	0.635975652863741
ASCC1	-0.114617613040657
ASCC2	0.0264239246443865
ASCC3	-0.387722646498419
ASCL1	-0.0152911361739887
ASCL2	-0.128143376438652
ASCL3	-0.119426709797955
ASCL4	0.335251327320178
ASF1A	0.242954639703473
ASF1B	-0.392305391150948
ASGR1	-0.309805760136913
ASGR2	-0.32979050614521
ASH2L	0.141757427529221
ASIC1	-0.122740768399483
ASIC2	-0.223676451279741
ASIC3	-0.245842803197312
ASIC4	-0.268464583887806
ASIC5	-0.340627266287723
ASIP	-0.465243945393912
ASL	0.705297834943989
ASMT	-0.167840428341845
ASMTL	0.237797291080662
ASNS	-0.389771494582523
ASNSD1	0.231613345541875
ASPA	0.708911317860544
ASPDH	0.590747859927667
ASPG	0.432630769572046
ASPH	0.341022312086055
ASPHD1	-0.34883307444724
ASPHD2	0.114170364608481
ASPM	-0.261894289568124
ASPN	-0.273866999704815
ASPRV1	-0.0666387602016704
ASPSCR1	0.397019482674491
ASRGL1	0.463186957884798
ASS1	0.666056889482584
ASTE1	-0.0114630166447358
ASTL	-0.22387867176559
ASTN1	-0.238252944538583
ASTN2	0.314638879742061
ASXL1	-0.363192568904318
ASXL2	-0.254142174415286
ASXL3	0.26935114890075
ASZ1	-0.0756322740791587
ATAD1	-0.0810842623492564
ATAD2	-0.429210710994531
ATAD2B	-0.38267383617136
ATAD3A	0.116594500480624
ATAD3B	-0.193982994996802
ATAD3C	0.0511558827391343
ATAD5	-0.430969318684428
ATAT1	-0.422188684395025
ATCAY	-0.204072591004815
ATE1	0.133346108528832
ATF1	0.225824097478879
ATF2	-0.133648458445922
ATF3	0.0376243808556126
ATF4	-0.0156750801309801
ATF5	0.180391838473103
ATF6	0.305830124453595
ATF6B	-0.0919984323840465
ATF7	-0.233718487200559
ATF7IP	-0.269604017659022
ATF7IP2	-0.112224848692882
ATG10	0.185116504378064
ATG12	-0.205554111063352
ATG13	0.247063254467648
ATG14	-0.0883315686509051
ATG16L1	-0.0141687924916714
ATG16L2	-0.201679242726873
ATG2A	0.0130575597729701
ATG2B	-0.0501783975475288
ATG3	0.281482980117017
ATG4A	0.0269950624065479
ATG4B	-0.0124720986222655
ATG4C	0.199123662874288
ATG4D	0.103373990656943
ATG5	0.10520278335862
ATG7	-0.122226411982354
ATG9A	0.132468170927726
ATG9B	-0.505286668789049
ATIC	0.265746893089059
ATL1	0.133898008931638
ATL2	0.516395560214708
ATL3	-0.465747986347903
ATM	-0.476228602107855
ATMIN	0.0852431407144039
ATN1	-0.237247420536222
ATOH1	-0.0168999757448483
ATOH7	0.0264946993364934
ATOH8	-0.0362976373827753
ATOX1	0.543536342776244
ATP10A	0.0498009368429951
ATP10B	-0.196579918153688
ATP10D	0.267347477428446
ATP11A	-0.112593753934144
ATP11B	-0.18959995276612
ATP11C	-0.0439438157599236
ATP12A	0.417582827537933
ATP13A1	-0.262155462206706
ATP13A2	0.00854638102400598
ATP13A3	-0.407006517947129
ATP13A4	-0.26031327662781
ATP13A5	-0.142090868718716
ATP1A1	0.377842938969064
ATP1A2	-0.00236217107142696
ATP1A3	-0.185072765823149
ATP1A4	-0.102340843545789
ATP1B1	0.54478122473104
ATP1B2	0.0592231359621355
ATP1B3	-0.38540390404907
ATP1B4	-0.0646050139889714
ATP2A1	-0.293857087621055
ATP2A2	-0.108027114874198
ATP2A3	-0.489926940727423
ATP2B1	-0.453992523287213
ATP2B2	-0.263794447543228
ATP2B3	-0.28643177117154
ATP2B4	-0.605398599633853
ATP2C1	0.276923970408657
ATP2C2	0.339823236227546
ATP4A	-0.372855286057143
ATP4B	-0.199647702761486
ATP6AP1	0.215442359698357
ATP6AP2	0.294829244758917
ATP6V0A1	0.567195797186783
ATP6V0A2	-0.383395633799856
ATP6V0A4	0.386957923019727
ATP6V0B	0.398385487505343
ATP6V0C	0.203515158878142
ATP6V0D1	0.527532576588786
ATP6V0D2	0.491218106324624
ATP6V0E1	0.547504899895748
ATP6V0E2	0.361300162104401
ATP6V1A	0.652494052022975
ATP6V1B1	0.528599312788265
ATP6V1B2	0.70925170882602
ATP6V1C1	0.608445142378958
ATP6V1C2	0.462967787031714
ATP6V1D	0.426589809763654
ATP6V1E1	0.575143153075768
ATP6V1E2	0.103802168083044
ATP6V1F	0.651355400255332
ATP6V1G1	0.359888419667286
ATP6V1G2	0.127531976552835
ATP6V1G3	0.477697874739188
ATP6V1H	0.398399083794619
ATP7A	-0.0594469232240786
ATP7B	0.269554504861669
ATP8A1	-0.127843663325795
ATP8A2	0.0959559983233575
ATP8B1	-0.270474265503096
ATP8B2	-0.574283925334554
ATP8B3	-0.305126789309339
ATP8B4	-0.0585254561522279
ATP9A	0.0695140835912559
ATP9B	-0.250238872844578
ATPAF1	0.614464383873162
ATPAF2	0.343627103635404
ATR	-0.100983667765925
ATRAID	0.365586034228542
ATRN	0.137427069468697
ATRNL1	-0.281396274439077
ATRX	-0.169970318137405
ATXN1	-0.465682085115871
ATXN10	0.135593922626447
ATXN1L	0.205776489860234
ATXN2	0.211763854545869
ATXN2L	-0.188864256466122
ATXN3	-0.305137912126062
ATXN3L	0.00387786159772416
ATXN7	-0.123980951606796
ATXN7L1	0.142297135671023
ATXN7L2	-0.460246349970149
ATXN7L3	-0.373161028782925
ATXN7L3B	0.538511869367645
AUH	0.722148037409844
AUNIP	0.225309816464584
AUP1	-0.182485769387189
AURKA	-0.0789054928879102
AURKAIP1	0.558150387505994
AURKB	-0.331507963463201
AURKC	-0.187049831215513
AUTS2	-0.0841726908212296
AVEN	-0.0832445257475404
AVIL	-0.416029887161178
AVL9	0.114084280251089
AVP	0.332180470244308
AVPI1	0.313114095352982
AVPR1A	0.169818048382602
AVPR1B	-0.274151592115831
AVPR2	-0.305900879466331
AWAT1	-0.135922822630665
AWAT2	-0.229733835219584
AXDND1	-0.0752861604958382
AXIN1	-0.232597645022632
AXIN2	-0.0469601097412428
AXL	-0.37686370178071
AZGP1	0.745591570697337
AZI2	0.402868176750117
AZIN1	-0.00819715411837157
AZU1	-0.232376406571459
B2M	-0.155170863624374
B3GALNT1	0.238978115315776
B3GALNT2	-0.292272799852167
B3GALT1	-0.167697099610354
B3GALT2	0.257557106846941
B3GALT4	0.0846502659281501
B3GALT5	-0.224760792106433
B3GALT6	0.0191285435989564
B3GAT1	-0.0874166677126567
B3GAT2	-0.0132282833124815
B3GAT3	-0.112409997888195
B3GNT2	-0.183536683442753
B3GNT3	-0.0983389540154507
B3GNT4	0.413214692633284
B3GNT5	-0.132390127578457
B3GNT6	-0.133342421305212
B3GNT7	0.125871995904458
B3GNT8	-0.372945549673893
B3GNT9	0.00908172098289054
B3GNTL1	-0.221752312550606
B4GALNT1	-0.367025716181334
B4GALNT2	0.13460500103624
B4GALNT3	0.0737121862234219
B4GALNT4	0.0140070068360431
B4GALT1	-0.14981011318861
B4GALT2	0.270267072094767
B4GALT3	0.059885634019731
B4GALT4	0.416590910349039
B4GALT5	0.0155247982055804
B4GALT6	0.0399476853903291
B4GALT7	-0.2031632296825
B9D1	0.314369728467218
B9D2	0.159273293385777
BAALC	-0.333315976627513
BAAT	-0.0609518864449475
BABAM1	0.410046179516591
BACE1	0.231724486774025
BACE2	-0.197054551024438
BACH2	-0.287035703397439
BAD	0.305970940957355
BAG1	0.448273761508183
BAG2	-0.162189730854903
BAG3	0.396958828922023
BAG4	0.322417792370578
BAG5	-0.204335722307053
BAG6	0.247890060196676
BAHCC1	-0.303746245448753
BAHD1	-0.0341628146890289
BAIAP2	0.334208971791605
BAIAP2L1	-0.0790890954534913
BAIAP2L2	0.516744298985656
BAIAP3	-0.0768452762395953
BAK1	0.0650992978500523
BAMBI	0.0370234838332572
BANF1	0.17608813949206
BANF2	-0.0761893021464715
BANK1	-0.0046537987017932
BANP	-0.169669634382317
BAP1	0.226556862367242
BARD1	-0.277288308897984
BARHL1	-0.056345996021139
BARHL2	-0.0757044071896316
BARX1	0.225279451422504
BARX2	0.132402882330573
BASP1	-0.308919638957307
BATF	-0.267981356823423
BATF2	0.193216062027625
BATF3	-0.300142234808081
BAX	-0.158392086574047
BAZ1A	-0.525023093106956
BAZ1B	-0.449009976757302
BAZ2A	-0.398516444387263
BAZ2B	-0.394064769379056
BBC3	-0.226597491185081
BBIP1	0.134106625985058
BBOX1	0.693947302072741
BBS1	0.514365261542187
BBS10	0.395604749050074
BBS12	0.486969786652629
BBS2	0.525721525959519
BBS4	0.135233606556318
BBS5	0.305215494922632
BBS7	-0.263152587847709
BBS9	0.028551444192059
BBX	0.00822151938513066
BCAM	0.1725657928414
BCAN	-0.313152783000422
BCAP29	-0.168734668756022
BCAP31	0.30425489747251
BCAR1	0.13657816629745
BCAR3	0.135170699982509
BCAS1	-0.167661967180651
BCAS2	0.537470209725485
BCAS3	0.213989908066216
BCAS4	-0.0362245691800423
BCAT1	-0.369691701164084
BCAT2	0.478468571475315
BCCIP	0.440076851472459
BCDIN3D	0.0821991378941756
BCHE	0.304498372295344
BCKDHA	0.254491255937398
BCKDHB	0.318260603723022
BCKDK	0.462526822270004
BCL10	-0.0230706638906564
BCL11A	-0.26707396194422
BCL11B	-0.135410779200329
BCL2	-0.158179168699567
BCL2A1	-0.110850347868297
BCL2L1	0.146391432482043
BCL2L10	0.452259696506791
BCL2L11	-0.251143893586309
BCL2L12	0.0370743060867904
BCL2L13	0.35350265982705
BCL2L14	-0.296456119216507
BCL2L15	-0.212472904607261
BCL2L2	0.147879030114309
BCL3	-0.21467100795246
BCL6	-0.26913186635781
BCL6B	-0.447251859216496
BCL7A	0.148400586051563
BCL7B	-0.186520923476163
BCL7C	0.113766374068333
BCL9	0.295735549066966
BCL9L	-0.316517451889537
BCLAF1	-0.298383799422416
BCO2	-0.0990096500731308
BCOR	-0.125134477242202
BCORL1	-0.115310466903769
BCR	0.217662654546907
BCS1L	0.247689687882207
BDH1	0.330847462984139
BDH2	0.736927276978134
BDKRB1	-0.15001355427457
BDKRB2	-0.0251896250459099
BDNF	-0.2067495101761
BDP1	-0.389495431417862
BEAN1	-0.254713377082708
BECN1	0.00780280079146307
BEGAIN	-0.133419571981703
BEND2	-0.362258391740627
BEND3	-0.17412721067588
BEND4	-0.198967784115507
BEND5	0.18697845083753
BEND6	-0.0375266354862091
BEND7	0.618720801426527
BEST1	-0.129882046966934
BEST2	-0.12419496214057
BEST3	-0.0505449787976056
BEST4	0.0101938987928429
BET1	0.178239552117626
BET1L	0.447349952623009
BEX1	0.230943798147979
BEX2	0.538674025236908
BEX4	0.0572409584932558
BEX5	0.0693113543567151
BFAR	0.223793742546065
BFSP1	-0.262914276381433
BFSP2	-0.0818108457765706
BGN	-0.21665615671152
BHLHA15	-0.0510335125086713
BHLHA9	-0.137793888537882
BHLHE22	0.0518786058651764
BHLHE23	-0.255383569544233
BHLHE40	0.0264847484095545
BHLHE41	-0.357207536569954
BHMT	0.706144447630715
BHMT2	0.751517974861718
BICC1	-0.11711128878442
BICD1	-0.538040895801494
BICD2	-0.0370182683352452
BID	-0.101235042660074
BIK	0.336347490462048
BIN1	0.593089331714825
BIN2	-0.133496897694534
BIN3	-0.214349611408718
BIRC2	0.179836312457332
BIRC3	-0.425511605294733
BIRC5	-0.301352635888382
BIRC6	-0.466734494655281
BIRC7	-0.418646438325166
BIVM	-0.0258918206400205
BLCAP	0.284152561721293
BLID	-0.0408883197618255
BLK	-0.121849827565212
BLM	-0.333369473613938
BLMH	0.103434071591863
BLNK	-0.00360490142459238
BLOC1S1	0.437221820782668
BLOC1S2	0.108104141263381
BLOC1S3	0.11411101525979
BLOC1S4	0.152675056557809
BLOC1S5	0.0556247899123342
BLOC1S6	0.230272733940597
BLVRA	0.537934602607342
BLVRB	0.516169390035491
BLZF1	0.173855526175121
BMF	-0.240252637557023
BMI1	-0.152039682921687
BMP1	-0.375300492640063
BMP10	-0.199058270646471
BMP15	-0.220826195814556
BMP2	-0.086750893203851
BMP2K	-0.147152085829081
BMP3	-0.107841921216604
BMP4	0.0150003720286808
BMP5	-0.228948697864005
BMP6	-0.310870375629486
BMP7	0.206734417689355
BMP8A	-0.124271315425057
BMP8B	-0.217361851746506
BMPER	-0.317307567594574
BMPR1A	0.124458600662057
BMPR1B	0.288961048366976
BMPR2	-0.26787679181596
BMS1	0.0313780028646289
BMX	-0.0319647776625379
BNC1	-0.208754565260421
BNC2	-0.0210404551862864
BNIP1	0.0757101784280519
BNIP2	0.0375342273589994
BNIP3	0.606990427256567
BNIP3L	0.392376326112546
BNIPL	0.198643089363232
BOC	-0.336272287278284
BOD1	0.317949895421275
BOD1L1	-0.36991294249223
BOD1L2	-0.215937526998824
BOK	0.215798518436841
BOLA1	0.529109814134704
BOLA2	0.176127491408588
BOLA3	0.645624679950481
BOLL	-0.228360096849971
BOP1	-0.204161172761716
BORA	-0.252380672469298
BPGM	0.504698189252638
BPHL	0.721716433511743
BPI	0.235510827540422
BPIFA1	-0.107563805223478
BPIFA2	-0.196941699649636
BPIFA3	-0.161090833101382
BPIFB1	-0.110175557560001
BPIFB2	-0.040953406791661
BPIFB3	-0.310685212356953
BPIFB4	-0.231114364953543
BPIFB6	-0.0758545747490683
BPIFC	0.0341652936590325
BPNT1	0.476027813584023
BPTF	-0.434282246464267
BPY2B	0.101355609440596
BRAF	-0.239962869227516
BRAP	0.228297112057124
BRAT1	-0.260291661799763
BRCA1	-0.173959076143172
BRCA2	-0.260579000997924
BRCC3	0.205850773327955
BRD1	-0.0451572580231153
BRD2	-0.354657762670238
BRD3	-0.168567191635043
BRD4	-0.204304862025082
BRD7	-0.143163847410674
BRD8	0.152601823884821
BRD9	-0.212316498095453
BRDT	-0.253654734509478
BRF1	0.0671703142818686
BRF2	-0.10744076975629
BRI3	0.100720956877033
BRI3BP	0.335595025119915
BRICD5	-0.178798767604483
BRIP1	-0.348487310228424
BRIX1	0.18537423936764
BRK1	0.331499698173069
BRMS1	0.351773570693339
BRMS1L	0.309337734389918
BROX	0.119160733744373
BRPF1	-0.116649494079576
BRPF3	0.572204394670998
BRS3	0.102148336012285
BRSK1	-0.083322640539571
BRSK2	-0.340549702145479
BRWD1	-0.219964167521266
BRWD3	-0.15505354555616
BSCL2	0.580272301989815
BSDC1	0.0556949326037122
BSG	0.556702884016454
BSN	-0.295099501880113
BSND	0.527660106939151
BSPH1	-0.107872548402159
BSPRY	0.551440570319764
BST1	0.286866008770936
BST2	0.194027705067634
BSX	-0.0858569456566927
BTAF1	-0.484498197743891
BTBD1	0.130653693386816
BTBD10	-0.0406942837346118
BTBD16	0.0674153678798413
BTBD17	0.0145792956843451
BTBD18	-0.213721990369023
BTBD19	-0.428126107458718
BTBD2	-0.0179254706789535
BTBD3	0.230564412806703
BTBD6	-0.0976773700277901
BTBD7	-0.117017656167122
BTBD8	0.0908752433411721
BTBD9	-0.119546889204043
BTC	0.222919689359099
BTD	0.643125609265014
BTF3	0.171943836427989
BTF3L4	0.296846414972144
BTG1	-0.376332423244099
BTG2	0.207271154119321
BTG3	-0.00376969838234428
BTG4	-0.0120627958162007
BTK	-0.292693522387185
BTLA	-0.460347528194546
BTN1A1	0.0367653065732138
BTN2A1	-0.104707510639149
BTN2A2	-0.307567762302548
BTN3A1	0.0491838760252556
BTN3A2	0.0263005900727264
BTN3A3	-0.165482807096147
BTNL2	-0.324659475761876
BTNL3	-0.0883499615461059
BTNL8	0.0438808237377601
BTNL9	-0.182149891854353
BTRC	0.109338209989881
BUB1	-0.419008347007574
BUB3	-0.103923039466177
BUD13	0.181994898977221
BUD31	0.184351986596467
BVES	-0.20989121046974
BYSL	-0.262003035000021
BZW1	0.0648553625414581
BZW2	-0.166004259930327
C10orf105	-0.31676980778434
C10orf120	-0.0715985543570505
C10orf53	-0.239137473241988
C10orf62	0.00326202174851118
C10orf67	0.522807758341175
C10orf71	0.0811005586816968
C10orf88	-0.138761426933543
C10orf90	-0.150595009592237
C10orf95	0.549742842339063
C11orf16	-0.398350563950607
C11orf21	-0.25695330139892
C11orf24	-0.249730386324362
C11orf42	0.165816985545515
C11orf54	0.743040961397353
C11orf58	-0.164434238960229
C11orf65	0.0222582983443415
C11orf68	-0.174509364219186
C11orf71	0.403772575161508
C11orf86	-0.326221528339731
C11orf87	0.107581183708855
C11orf96	-0.38103763620023
C12orf4	-0.0261824602946321
C12orf42	-0.208037568131421
C12orf43	0.300097941916215
C12orf50	-0.193977276734937
C12orf54	-0.264604767272374
C12orf56	0.315463199951996
C12orf57	0.0515093357116403
C12orf60	0.207349251251162
C12orf71	-0.158836702239299
C12orf75	0.15661616986403
C12orf76	-0.06039818460912
C14orf119	0.189060238173794
C14orf132	-0.0668371243662365
C14orf180	-0.300024616376031
C14orf28	0.122534641689612
C14orf39	-0.17327691276451
C14orf93	0.0700191437258825
C15orf39	-0.453876987763245
C15orf40	0.415655199525218
C15orf61	0.336088179992878
C15orf62	0.0589390863696989
C16orf46	-0.380406998439835
C16orf54	-0.297881702990456
C16orf74	0.0278371933591156
C16orf78	-0.167537516954432
C16orf82	-0.156826230069432
C16orf86	0.419317213430433
C16orf87	0.480823891832924
C16orf89	0.0801943675162587
C16orf90	-0.181651994622522
C16orf92	-0.291173396559727
C16orf95	0.26356801831752
C16orf96	-0.247402544784383
C17orf100	0.149943640125027
C17orf107	-0.129930621495607
C17orf50	-0.030442165990417
C17orf58	-0.143944485325311
C17orf67	-0.25997830802673
C17orf75	0.529304385275934
C17orf78	-0.0559334899976487
C17orf80	0.182856111283644
C17orf99	-0.346903790287986
C18orf21	-0.0551409643167952
C18orf32	0.407823849132827
C18orf54	-0.512547243454937
C18orf63	-0.219805995128736
C19orf12	0.249563704370491
C19orf18	-0.0819278685050288
C19orf25	-0.200886451643788
C19orf33	-0.099291745995243
C19orf38	-0.00789908329102238
C19orf44	0.242030311899554
C19orf47	-0.0551695019207397
C19orf53	0.475097761759613
C19orf67	0.169345625228974
C19orf73	0.409935955183372
C19orf81	-0.535459515971462
C1D	0.135040302886692
C1GALT1	0.433134747414516
C1GALT1C1	0.0566690558945819
C1orf105	-0.242672639440816
C1orf115	0.375156600865443
C1orf116	0.301850766082983
C1orf122	0.312958907715808
C1orf127	-0.282809601369057
C1orf131	0.0887897755233923
C1orf141	-0.191206895686081
C1orf146	-0.158987280415477
C1orf159	-0.266277408568234
C1orf162	-0.33392693312469
C1orf174	-0.125726541705447
C1orf185	-0.20835989359812
C1orf198	-0.16922193511885
C1orf21	0.327252788947053
C1orf210	0.634263557553052
C1orf216	-0.207747481578928
C1orf226	0.0676148474524637
C1orf35	-0.149820277914742
C1orf43	0.539948280981934
C1orf52	0.123955556183377
C1orf53	0.107500054205155
C1orf54	-0.31001990405414
C1orf56	0.321848733578273
C1orf74	-0.0301570388649507
C1orf87	-0.227375330249146
C1orf94	-0.150386852224327
C1QA	-0.279589557641652
C1QB	-0.285304355748188
C1QBP	0.301151026386316
C1QC	-0.318005980320992
C1QL1	-0.0374741705690001
C1QL2	0.11518605393425
C1QL3	0.168337997004037
C1QL4	-0.165364160000131
C1QTNF1	-0.518762430081853
C1QTNF2	-0.00724057140329965
C1QTNF3	-0.389079974236982
C1QTNF4	0.131239098206354
C1QTNF5	-0.124908205890809
C1QTNF6	-0.42757208427406
C1QTNF7	0.0929894058839581
C1QTNF8	0.0508098483440246
C1QTNF9	-0.0362627398585901
C1QTNF9B	-0.213760998701408
C1R	-0.201299154550858
C1RL	-0.342730406780272
C1S	-0.400729351412237
C2	-0.173444910328466
C20orf141	-0.151674845759853
C20orf144	0.00561022478899673
C20orf173	-0.200061956128561
C20orf202	-0.187046832363593
C20orf203	-0.0796924186810775
C20orf96	0.0566582538948886
C21orf58	-0.304750874309949
C21orf62	-0.054357658199546
C21orf91	-0.0359027960917141
C22orf15	-0.291272034785819
C22orf23	-0.243498801542102
C22orf31	-0.0907174963354868
C22orf39	0.104207534049882
C22orf42	-0.0496809548585979
C2CD2	-0.44011602857213
C2CD2L	0.0643836128162174
C2CD3	-0.285832071205634
C2CD4A	-0.298365914430632
C2CD4B	-0.311524265523243
C2CD4C	-0.14748173060262
C2CD4D	-0.025020677834418
C2CD5	-0.0435107617109826
C2orf15	0.376347234661339
C2orf42	-0.191699971353026
C2orf49	-0.00581095910520492
C2orf50	-0.324521699064053
C2orf66	-0.36563501897625
C2orf68	-0.0657208442355094
C2orf69	0.460059520768701
C2orf72	0.148759120104225
C2orf73	0.205054734448916
C2orf74	0.271614663810543
C2orf76	0.285380478960089
C2orf78	0.0382349348823082
C2orf80	-0.176331518578393
C2orf81	-0.0776189284344329
C2orf88	0.0326252224476049
C3	-0.516694347005494
C3AR1	-0.327826199563333
C3orf18	-0.257656503873561
C3orf20	0.197354637882911
C3orf22	-0.0269096493058966
C3orf33	0.260223678764919
C3orf38	0.176650626762397
C3orf49	0.113964321950018
C3orf52	0.112632247143594
C3orf62	-0.399384402534788
C3orf70	0.213896790695548
C3orf80	-0.350694538221771
C4B	0.134190404019171
C4BPA	0.072683489700126
C4BPB	-0.210391358440107
C4orf17	-0.0856854196725403
C4orf19	0.231086280962935
C4orf3	0.444958409027456
C4orf33	0.280129380024328
C4orf36	-0.24200835200892
C4orf46	-0.38432654418548
C4orf50	-0.242845609390819
C4orf51	-0.126381336377506
C5	0.230077349133119
C5AR1	-0.00398143344756043
C5AR2	-0.12692156067251
C5orf15	-0.0795378636446642
C5orf22	0.412599694477869
C5orf24	0.117749154844228
C5orf34	-0.298934519312775
C5orf46	-0.223363031765384
C5orf47	0.00287875007551758
C5orf52	-0.144726885737328
C5orf58	-0.0508236071840889
C5orf60	-0.347520835269462
C5orf63	0.0727854131327244
C6	-0.189138573244026
C6orf118	-0.128644454143753
C6orf120	0.240150932051385
C6orf132	-0.0944634716059022
C6orf136	0.537367612476473
C6orf141	-0.254341574563231
C6orf15	-0.00923372969779494
C6orf163	-0.213262440574071
C6orf226	0.0737915737256309
C6orf47	0.207757355566328
C6orf52	0.167360111471802
C6orf58	-0.23379844972142
C6orf62	-0.038385283486425
C6orf89	0.0469094156698849
C7	-0.27578730665886
C7orf25	-0.0498443428250853
C7orf33	0.139257192644173
C7orf50	0.394508175619286
C7orf57	-0.19355224496183
C8A	-0.193393215254577
C8B	-0.168562016626103
C8G	0.00298387372004887
C8orf33	0.0541942523022995
C8orf34	-0.12689331743207
C8orf48	-0.0928676664090736
C8orf58	0.106853857756744
C8orf74	0.184461324841818
C8orf76	-0.105208763106364
C8orf82	0.194164475704728
C9	0.0472230505205666
C9orf152	-0.179707005361061
C9orf153	-0.426495200168394
C9orf40	0.277069544475837
C9orf43	-0.0387213698319849
C9orf50	-0.305407820150618
C9orf57	0.229982426109656
C9orf72	-0.0907396601651481
C9orf78	0.412983753827798
C9orf85	-0.0445234737352138
CA1	-0.178997141848523
CA10	0.231279950181752
CA11	-0.215941062030696
CA12	0.47332056797576
CA13	0.452395366892113
CA14	-0.146010200992173
CA2	0.603090964249528
CA3	0.162497159054293
CA4	0.337888952429815
CA5A	-0.235869267414552
CA5B	-0.217760551385742
CA6	-0.263846983356896
CA7	-0.288370659921574
CA8	0.0344164245859949
CA9	0.0818627885851399
CAAP1	0.282370910999219
CAB39	0.0823857850046833
CAB39L	0.110454377466372
CABIN1	-0.155351466567596
CABLES1	0.370459920529245
CABLES2	-0.236272690091011
CABP1	-0.103671733276985
CABP2	-0.391894712691369
CABP4	-0.128226918610971
CABP5	-0.0890664019069151
CABP7	0.143526997009725
CABS1	-0.137316362237213
CABYR	-0.334437919120015
CACFD1	-0.182007481514123
CACHD1	0.355383935592875
CACNA1A	-0.196617939953734
CACNA1B	-0.29862740784224
CACNA1C	-0.552327829516413
CACNA1D	-0.0374606236199572
CACNA1E	-0.0427987807591301
CACNA1F	-0.191052948997662
CACNA1G	-0.42420674923553
CACNA1H	0.0727407567341121
CACNA1I	-0.105541865700738
CACNA1S	0.0625388875631813
CACNA2D1	0.320548596319263
CACNA2D2	-0.207238265874552
CACNA2D3	0.136216327631728
CACNA2D4	-0.0568540672671218
CACNB1	-0.498150892350634
CACNB2	0.120873905133966
CACNB3	-0.443348538425673
CACNB4	0.290418103196051
CACNG1	-0.0196438724780803
CACNG2	-0.216077330543008
CACNG3	-0.161572621141974
CACNG4	-0.0288075457609
CACNG5	-0.275522471583495
CACNG6	-0.227422161639043
CACNG7	-0.0780674098122738
CACTIN	-0.259118194295089
CACUL1	-0.155852678756013
CACYBP	0.59971086266741
CAD	-0.385674464889118
CADM1	-0.161105814516903
CADM2	-0.181864125610363
CADM3	-0.428597016236058
CADM4	0.245112907690098
CADPS	-0.0401767823119053
CADPS2	0.293483905142947
CAGE1	-0.345655809384458
CALB1	0.384114505934664
CALB2	-0.254298376824005
CALCA	0.187869289997029
CALCB	-0.18748812356439
CALCOCO1	0.101693028653076
CALCOCO2	-0.209042734451657
CALCR	0.222161972267767
CALCRL	-0.435097961980559
CALD1	-0.372695546115223
CALHM1	-0.39187155927783
CALHM2	-0.452816411714188
CALHM3	-0.07401077298723
CALM1	0.444887452378747
CALM2	-0.119876677643161
CALM3	0.24428314526465
CALML3	0.442072122956167
CALML4	0.559445158027365
CALML5	-0.0804350861592749
CALML6	-0.334033147398494
CALN1	-0.0325464873976311
CALR	0.195722619102874
CALR3	-0.082434279376183
CALU	-0.452963903341655
CALY	0.160609378821789
CAMK1	0.24362506889364
CAMK1D	-0.456895679300786
CAMK1G	-0.308568685603119
CAMK2A	0.241521020255868
CAMK2B	-0.276782953979001
CAMK2D	-0.171539360253486
CAMK2G	0.513988481277748
CAMK2N1	0.458019386553296
CAMK2N2	-0.00170308989202806
CAMK4	-0.33134127090142
CAMKK1	-0.275779585297191
CAMKK2	-0.0516404494365054
CAMKMT	-0.0388177945238604
CAMKV	-0.436487940687602
CAMLG	-0.0705532476961999
CAMP	-0.279499617729343
CAMSAP1	-0.402409093458405
CAMSAP2	-0.0542710620133047
CAMSAP3	0.605354633151227
CAMTA1	0.276667458294105
CAMTA2	0.109472180493105
CAND1	0.0841010858425224
CAND2	0.234597857580637
CANT1	-0.0525037117254676
CANX	0.268145407196555
CAP1	-0.0402333880288227
CAP2	-0.145140168378833
CAPG	0.00302840100472009
CAPN1	0.197445407348218
CAPN10	-0.242300645921073
CAPN11	-0.187886282236415
CAPN12	0.124393318631431
CAPN13	0.170586844943377
CAPN14	-0.156390062254887
CAPN2	0.102924116566221
CAPN3	0.437004363600662
CAPN5	0.438745727473833
CAPN6	-0.249599340869949
CAPN7	0.236837038647502
CAPN8	-0.216141740367195
CAPN9	0.0638166090822076
CAPNS1	0.132609002366621
CAPNS2	0.0385593995014718
CAPRIN1	0.129900718264594
CAPRIN2	0.130866176003836
CAPS	-0.19693041424709
CAPS2	0.282443297881833
CAPSL	0.1209730815743
CAPZA1	-0.355267043185414
CAPZA2	0.00943338964113133
CAPZA3	0.225945427522244
CAPZB	-0.0924036339260616
CARD10	-0.0948705476396886
CARD11	-0.39960457280076
CARD14	-0.187323930350032
CARD16	-0.191625062110448
CARD18	-0.209870164568742
CARD6	-0.388414120342005
CARD8	-0.360175937066697
CARD9	-0.20652071352035
CARF	0.234994277522258
CARHSP1	0.0599918696267047
CARM1	0.188739719280395
CARNS1	-0.107620016818604
CARS2	0.370019009794232
CARTPT	0.0415927903958043
CASC3	-0.17395863967697
CASD1	-0.0768740308519471
CASK	-0.170033513625172
CASKIN1	-0.0538922814731704
CASKIN2	0.124955721637477
CASP1	-0.361966368072789
CASP10	-0.0721278063815737
CASP12	0.121978916721758
CASP14	0.0378279925273304
CASP2	-0.433888904253611
CASP3	-0.313608012322801
CASP4	-0.357048489071469
CASP5	0.0563769300737535
CASP6	0.234623052344428
CASP7	-0.00403850524868995
CASP8	-0.0936169198958575
CASP8AP2	-0.185819007527959
CASP9	0.452806481124247
CASQ1	-0.235138126228921
CASQ2	0.118798219537381
CASR	0.0397508101178928
CASS4	0.0611825587604122
CAST	0.074631883709398
CASZ1	0.00681147962107611
CAT	0.639909221068799
CATSPER1	-0.170852159919334
CATSPER2	-0.0326235469022561
CATSPER3	0.0324008453478539
CATSPER4	-0.280854159279458
CATSPERB	0.069012956949076
CATSPERD	-0.443835215028199
CATSPERG	-0.311574993392728
CAV1	-0.416152207688824
CAV2	-0.579790857776996
CAV3	-0.0103862959109396
[truncated: 15,271 more rows]
