# Supplementary material for: The cuproptosis-related gene ITGB6 and LTBP1 may be associated with diabetic kidney disease progression and immune cell infiltration
Source: PeerJ. 2025 Nov 11;13:e20346. doi: 10.7717/peerj.20346 (PMC12617370; doi:10.7717/peerj.20346)
Supplement: Supplemental Information 3 [file peerj-13-20346-s003.zip › supplementary file/03_WGCNA/07.blue_hub.txt]

ABCC3
ACTN1
ADAM10
ADAM19
AEBP1
AFF3
AHR
AKNA
AOAH
ARHGAP11A
BAZ1A
BIRC3
BTLA
BUB1
C1S
C3
CADM3
CAV1
CCDC88A
CCL2
CCND2
CD226
CD276
CDH11
CELF2
CEP170
CFH
CFHR1
CFHR4
CLDN1
CNTNAP1
COL11A1
COL15A1
COL16A1
COL1A1
COL3A1
COL4A1
COL4A2
COL5A1
COL5A2
COL6A1
COL6A2
COL6A3
COL8A1
COMP
CORO1C
CREB5
CTHRC1
CXCL16
DGKA
DNMT1
DOCK2
ELN
ENAH
ENTPD1
EPHA3
EPHB2
ETV1
FANCD2
FAP
FBLIM1
FBN1
FGD2
FHL2
FILIP1L
FKBP10
FN1
FOXP1
FPR3
GAL3ST4
GLI2
GLIPR2
GPR176
GRM7
GXYLT2
HDAC9
HOXA11
HRH1
IGFBP3
IKBKE
IL33
INHBA
INPP5D
IRF8
ITGA11
ITGA4
ITGB6
JAG1
KIF5C
LAIR1
LAMA4
LAMC1
LEF1
LHFPL2
LIMS1
LOXL2
LRP1
LTBP1
LYPD1
MARVELD1
MBNL1
MCTP1
MEDAG
MFAP2
MFGE8
MICAL2
MKI67
MLLT11
MMP7
MSR1
MTHFD1L
NAP1L1
NDC80
NEFL
NEFM
NFATC4
NRP2
NTM
OLFML2B
OSMR
PCOLCE
PCSK7
PLA2G7
PMP22
PRSS23
PTGFRN
PTPRE
PXDN
RASSF2
RCC2
RCN1
RGS4
RUNX1
SACS
SAMHD1
SCARA3
SCG5
SEC24D
SFRP2
SH3PXD2B
SLAMF1
SLC37A2
SLIT3
SPATS2
SPECC1
SVIL
TDO2
TGFB2
TGFB3
TGFBI
TM6SF1
TMC8
TNC
TNXB
TPM1
TPM4
TRIM59
TRIO
TSHZ2
