# Supplementary material for: The cuproptosis-related gene ITGB6 and LTBP1 may be associated with diabetic kidney disease progression and immune cell infiltration
Source: PeerJ. 2025 Nov 11;13:e20346. doi: 10.7717/peerj.20346 (PMC12617370; doi:10.7717/peerj.20346)
Supplement: Supplemental Information 3 [file peerj-13-20346-s003.zip › supplementary file/03_WGCNA/kME.txt]

kMEbrown	kMEturquoise	kMEblack	kMEyellow	kMEgreen	kMEblue	kMEred
A1BG	-0.128071582797248	0.140317033486416	0.199444419863542	0.0357644192664772	-0.0228985631817355	-0.100113163767625	-0.111245110460132
A1CF	0.954632501706336	0.479197950169135	-0.433892371873316	-0.737349255228919	-0.208334327430288	-0.605060114726898	0.262027198044164
A2M	-0.420819578676452	-0.550595043017124	-0.0462742613889965	0.455366182991397	0.00741810023449481	0.61081336479287	0.188501977985479
A2ML1	-0.0789811436505877	-0.171131275201812	-0.218969227078387	-0.125168868348662	0.777079336623633	0.113796286734847	-0.164636101265989
A4GALT	0.295873120750494	0.573437792133918	0.0823432175948073	-0.51269487009429	-0.215825303238481	-0.446208340306739	-0.0192112077594721
A4GNT	-0.0574515062344183	-0.136720428119785	-0.041312202608018	-0.0165048464265439	0.210395889425623	0.0269276360965053	-0.157852973785893
AAAS	0.34641721657573	0.374297376543168	-0.102503936539168	-0.396807027570626	-0.158336891570697	-0.336963556018883	0.073127406294351
AACS	0.216625733229518	0.24277689332289	-0.00997919957714057	-0.224935575761709	-0.24857342421858	-0.150699207968387	0.156355843417343
AADAC	0.112013604268074	0.00148351115256791	-0.156664093582546	-0.201482416277131	0.335502632623983	-0.0201733294707137	-0.0185121041566172
AADACL2	-0.185877319088225	-0.230524639486365	-0.377710601430944	-0.11559179784991	0.463055748319594	0.406190272222768	0.215765141975238
AADACL3	0.296053660660997	0.313803773645445	-0.0721632112599003	-0.300225136516775	-0.104986861570917	-0.289085911015993	0.00399936543702067
AADACL4	0.142476305234358	0.619236415561586	0.293116615444963	-0.330008316399485	-0.176396759036232	-0.55058113132883	-0.251827180736213
AADAT	0.476287801035137	0.352074365072591	-0.0327781022161439	-0.319727331282531	-0.126332080981568	-0.407628383150357	0.05468632381038
AAGAB	-0.185870700936624	0.381367552663067	0.484739802606339	-0.0208136854797731	-0.123654714198602	-0.315032574025652	-0.449425848480299
AAK1	-0.114009940341237	-0.68407838478202	-0.340743732970028	0.381474618443077	-0.0539882555615258	0.614111823131215	0.346209931645091
AAMDC	0.0292187646712168	0.322757600992371	0.373926997286699	0.128923556233611	-0.385782331761567	-0.359415001291722	-0.19966893982696
AAMP	0.614039151734063	0.65432829349962	-0.282470602479524	-0.770212049139016	-0.161393847785158	-0.47036825457842	0.354207101377822
AANAT	-0.197566176882197	-0.194590620124265	-0.00754514370939422	0.0979028976600579	0.574831431223162	0.125121753798815	-0.270834858442646
AAR2	0.373666641961797	0.59965016566247	-0.0857689075684414	-0.616770920771634	-0.267838406717318	-0.360746982615905	0.232040650379258
AARD	0.00849666921261149	-0.275568063351964	-0.0562285698683619	0.173836914918256	0.228735596408664	0.145658186487823	0.040168833775302
AARS2	-0.239926934143646	-0.346456628530365	0.0447911943158171	0.323362041626437	0.276180060516727	0.248317040855969	-0.112709956425497
AASDH	0.205086203316597	0.560093422275331	0.202438973837116	-0.275404204489575	-0.260735595511651	-0.522649601914068	-0.164912674251894
AASDHPPT	0.551578138754666	0.653326932485045	0.051281063805554	-0.504448674998666	-0.460734893099041	-0.582982633068725	0.156504317433674
AASS	0.398990226911708	0.640313385774717	0.224228041324287	-0.336056466120808	-0.268638642043001	-0.770519793862756	-0.345784400308851
AATF	0.143201095775116	0.248963150983858	-0.338455632154755	-0.485253356690768	-0.150058394594822	0.136945674379732	0.493073725237651
AATK	-0.190838850027173	-0.0193682418781787	0.0176210512495722	-0.0597458825414833	0.423009124732708	0.0805162998587795	-0.176841572056524
ABAT	0.9424258220474	0.457946336096623	-0.372188122692614	-0.674114377852247	-0.277635045778266	-0.611973729340798	0.217892564425093
ABCA1	-0.0839493438010229	-0.640004490671862	-0.58563470688487	0.158880415786051	0.0552589420485553	0.737372729860088	0.584102269026045
ABCA10	-0.122379467943367	-0.704291280935194	-0.316257585609571	0.448367682806302	0.134330547844017	0.495399956391864	0.119928075307579
ABCA12	-0.332050729102548	-0.668748973931165	-0.409449219396719	0.240804806290532	0.44831281556286	0.752012727392802	0.335279400561102
ABCA13	-0.155630506767364	-0.255856501381712	-0.127087121067137	0.0343962106331542	0.645278063255527	0.127081232572638	-0.245177720893596
ABCA2	-0.335375112836258	0.284265436469044	0.293830293612689	-0.0819343438456975	0.0863531359167826	-0.0820194525651275	-0.315348525507876
ABCA3	-0.164314889127827	0.342955725994252	0.19856964533499	-0.21821722883113	-0.29762653675984	-0.00842866069722581	0.0715105782863273
ABCA4	-0.292408054808567	-0.240491399973686	-0.107973368468563	0.0267215080578988	0.581506876602168	0.261411012511209	-0.180773421045807
ABCA5	0.286781981534667	0.359787000314353	0.167333618738004	-0.108406730307893	-0.244820613424071	-0.503771011946213	-0.210803859021761
ABCA6	-0.158026278692865	-0.804892222795545	-0.500811015608991	0.369009964798468	0.101242913008066	0.780518521867359	0.448647358440289
ABCA7	-0.306191594685346	-0.53928423831085	-0.237471215963121	0.226794738304273	0.603368984768655	0.470310804278903	-0.0952965066668578
ABCA8	-0.0227930360782174	-0.704484507113205	-0.524602826256062	0.258049751620747	0.0416803874063292	0.680762774530595	0.507384285894377
ABCA9	-0.064076680786026	-0.726896773286133	-0.548017366050322	0.243668121166129	0.145753054983867	0.673158588945071	0.432346634808518
ABCB1	0.385752676836636	-0.356239853003613	-0.590362219906423	-0.113677101454633	-0.067180983814663	0.324095990178673	0.609150279369379
ABCB10	0.111425155830386	0.53006154374469	0.196058935943971	-0.315254457369887	-0.0649865667255313	-0.438137158348292	-0.175012814463303
ABCB11	-0.176783706257271	-0.0191165499885912	0.00591571571072132	-0.0605762710559129	0.597222729117902	0.0308266329935601	-0.199493362086224
ABCB4	-0.15439376207672	-0.602654821873511	-0.492849648476367	0.136445542177229	0.206512901835833	0.757909223063054	0.580240016551617
ABCB5	-0.308790998052272	-0.497316104103116	-0.338936592917725	0.0986328768613163	0.413104652054085	0.707293025391081	0.360923370649476
ABCB6	0.349841943338683	0.0729621112685681	-0.150500474451348	-0.20820871820884	0.216511045021003	-0.218054663168177	-0.0363046405515624
ABCB7	0.303419810090421	0.0585905769198665	-0.114301731125143	-0.0935534853243513	-0.283633839874135	-0.0569495583447531	0.213644079463502
ABCB8	-0.0147751928830389	-0.165298923034169	-0.068011353788072	0.0159615665092786	0.0423756227293132	0.158911616119143	0.0690312190977006
ABCB9	-0.15086480593712	-0.180618659513133	-0.165674708789447	0.0434594619029175	0.328072530491345	0.210617285933316	-0.00062275829860633
ABCC1	-0.399647458797642	0.190915802262615	0.485543202206182	0.0827872529413954	0.128866918328108	-0.105512686740099	-0.443051418789716
ABCC10	-0.536956397934393	-0.533203305787068	0.200092509715033	0.636324973859387	0.241532759758219	0.365317126110805	-0.32125807255712
ABCC11	-0.325363236905465	-0.420976794222457	0.00569744120773181	0.317755311130373	0.60025240491467	0.300148935941329	-0.199241839240153
ABCC12	-0.219402061705742	-0.167272977969304	-0.117555900098138	-0.036873187268325	0.668928904806029	0.159623972424611	-0.193119010826482
ABCC2	0.932325419617397	0.365731959440328	-0.390708359623727	-0.577701520153519	-0.269294618056894	-0.564498945006691	0.236134522797904
ABCC3	-0.399524751963801	-0.756933424486146	-0.380542744036952	0.339979135839467	0.235418347703834	0.856919942460222	0.419411684785978
ABCC4	0.243883290081645	-0.519052904310053	-0.476259147153445	0.0766013201934054	0.00975921173128828	0.403001556389832	0.403771806702362
ABCC5	-0.38274322813748	-0.682659907597402	-0.0858589254538046	0.565804671875339	0.0814372604430972	0.598367193263117	0.0997840898825799
ABCC6	0.903331981710691	0.215170752645152	-0.442542568760079	-0.49247376893454	-0.188020976642288	-0.469234488819844	0.241153959723225
ABCC8	-0.387660203723074	-0.395768542852525	0.175348119927113	0.446482681294418	0.198334190959479	0.302307632793173	-0.184652494794656
ABCC9	-0.314520134416185	-0.800350285126999	-0.425312265700381	0.401103483875452	0.143817337462329	0.879171544561928	0.475072485471602
ABCD1	0.0880912999344181	0.0132261762900537	-0.133984686914744	-0.169562996043442	0.0387585146170117	0.0260816881942229	0.0660765492081475
ABCD2	-0.0122414404415992	-0.105658905742749	-0.263717834379025	-0.17942661500389	0.286371883884525	0.242404825787344	0.119888980914341
ABCD3	0.738152810441672	0.240205755041668	-0.294846570366543	-0.417862096708505	-0.199473843459716	-0.426708339016854	0.16646129452244
ABCD4	-0.142248837872205	-0.499446983645606	0.0152240013249864	0.52013421611464	-0.0463907977204421	0.346139423477343	0.0893046168737285
ABCE1	-0.335609253499475	-0.520856397193256	-0.185301780582865	0.304791947976506	0.049789121769799	0.727574905930973	0.397257861189878
ABCF1	0.289877643050556	0.0830382486275276	-0.34694379450754	-0.405916205737075	-0.0462008412982742	0.0537642107021029	0.329741577729007
ABCF2	-0.281208987679759	0.00819375496289115	0.123813974176844	0.037985249191711	-0.0442370731791654	0.263849660421369	0.126901951316252
ABCF3	0.479989860082868	0.508130845880287	0.0169295202555568	-0.416969675340272	-0.481529105551629	-0.453089297279565	0.174713798217905
ABCG1	-0.400284494502837	-0.408617401023576	-0.0783803267021261	0.329725112790264	-0.0184468953994257	0.535570358652764	0.22717973924323
ABCG2	0.387525307441992	0.0719298198143386	-0.195636418821078	-0.280989818825302	0.0747626673889298	-0.170039520793916	0.0458854796973832
ABCG4	0.0195641644553885	-0.0935507587622633	-0.242936114160975	-0.188224177832558	0.61035737744023	0.0862845072739834	-0.0108840085736627
ABCG5	-0.421067393294818	-0.528204967307822	0.117904256203348	0.522491436113451	0.294553717864238	0.382048858776607	-0.128965171259875
ABCG8	-0.238617465291835	-0.194788858855558	0.0320002162200675	0.0983031811491992	0.648095603907478	0.0650090021598645	-0.370202124143178
ABHD1	0.316739855764239	0.29956972435553	-0.0490744303638423	-0.241892573911123	0.00307979445654409	-0.335985415258329	-0.0153107799447034
ABHD10	0.877989790514071	0.45698986497303	-0.427154069799179	-0.689692297003178	-0.17660533964184	-0.525121140359472	0.320302049845966
ABHD11	0.0635315438107125	-0.420727931831935	-0.425506623851568	0.0899105791105866	0.101920416676943	0.399298074512844	0.411488678301674
ABHD12	0.428588978751742	0.566613024784963	-0.29278949123835	-0.697377895850628	-0.255334587106961	-0.287307123356306	0.392048021150963
ABHD12B	-0.209550408563393	0.415062598630408	0.736698185060844	0.163629926480831	-0.141195284708595	-0.442533289987044	-0.539889161559684
ABHD13	-0.224892163637697	0.226620950592794	0.503962177281634	0.208266988213197	-0.192091073040332	-0.173278327897489	-0.297408788037545
ABHD14A	0.683087275081548	0.614198099730505	-0.326269831251248	-0.743485772374812	-0.260311053536118	-0.532542039206332	0.306518507621413
ABHD14B	0.843651328536559	0.611331394267258	-0.453027448346439	-0.875470118171578	-0.156958523335895	-0.56357837918895	0.343916500595643
ABHD15	0.444659869357739	0.517546078499137	-0.174772551732162	-0.545447297223612	-0.308014781106474	-0.326663530131215	0.274594117476998
ABHD16A	0.0304043756178114	0.221316746183594	0.105395518286081	-0.17732184492805	0.0981872688181533	-0.0905622603685968	0.0250678713167299
ABHD16B	0.140354247702332	-0.00133086030354251	-0.240322605797842	-0.252925308761401	0.212950996454575	-0.0148685412987254	0.00985043869333615
ABHD17A	0.18573977177667	0.523321835176858	0.0214212534057292	-0.50062838461252	-0.0887889073053836	-0.319573962588729	0.00168302912854014
ABHD17B	0.245810331793867	0.128565116106854	-0.135060187430438	-0.182098552526377	-0.119106844813488	-0.049787964499042	0.207724615042528
ABHD17C	0.446927146371968	0.495760585707077	-0.228648534287693	-0.576815242146025	-0.202161067225445	-0.337088270515236	0.295264899430372
ABHD2	-0.245713646580041	-0.704562966391149	-0.34906390977819	0.395909869483976	-0.0269816945913087	0.720495710592716	0.422203500217305
ABHD3	0.238314447059744	0.583803719688722	0.18270987832292	-0.350050421281258	-0.231130258037759	-0.517607890315192	-0.159943185396503
ABHD4	0.420243812244719	0.730425491748506	0.0248789904980082	-0.591384329012782	-0.321479280610116	-0.558587588269939	0.109995923759541
ABHD5	0.225564302789828	-0.0533683200604756	-0.21079067965684	-0.0876911342917492	-0.123006601120353	0.0708269808661554	0.240751090514651
ABHD6	0.833911966570233	0.344618330294159	-0.290316657864815	-0.493599654046387	-0.268183989615871	-0.558277959909355	0.158629187030263
ABHD8	0.00822688814800067	0.0214645176719054	-0.159342611163281	-0.181659292742747	0.341172311549002	0.0652943634808619	-0.0102797403401236
ABI1	-0.143105234122254	0.446543711339852	0.523658276400609	0.0612786806650594	-0.226539900538313	-0.414645360126858	-0.392066601428452
ABI2	-0.109840827678063	0.543996005366194	0.472231187813931	-0.0702016776843853	-0.287288666671699	-0.396648333551523	-0.201579456492945
ABI3	-0.146577409969851	0.215850521679497	0.24231241464732	-0.0487369313416057	-0.0126143303560191	-0.0897103020489001	-0.181300394954076
ABI3BP	-0.236884999959753	-0.739415873733781	-0.44184558422854	0.36125932372558	0.0492731126967099	0.812693793427163	0.530917076836058
ABL1	0.0984552739406621	-0.0133297134620894	-0.167030057312243	-0.0790348650810593	-0.34906036837002	0.182846076146982	0.418049018409987
ABL2	-0.474742763571551	-0.332840415317402	0.230458996547655	0.457595122247573	0.0759872635139723	0.398952373669687	-0.0467290084225001
ABLIM1	-0.108867976015139	-0.735350385837507	-0.508206275008764	0.296642050967401	-0.0350054640276232	0.746364306054843	0.586392844362793
ABLIM2	0.0471887218759761	0.762383168231357	0.490415120094818	-0.295485959991816	-0.217368982298139	-0.678269275653598	-0.412792963341341
ABLIM3	0.578800225990655	0.341462167168286	-0.28505214274035	-0.474883582808768	-0.287799645398885	-0.339773342837259	0.290158340664861
ABO	0.304108212925561	0.124939791807458	-0.263231785478124	-0.283243945207657	-0.156472511808299	-0.0824119875756008	0.275380530045996
ABR	-0.431140618306444	0.222168677326499	0.592487869320305	0.180486608962066	-0.146237569728873	-0.0915989876609143	-0.340592366638347
ABRA	-0.120105712757311	-0.437752778272665	-0.122110075458676	0.295774622124414	0.301786613733085	0.331452011134544	0.00538397255172806
ABRACL	0.486525026789931	0.793175335100672	0.0965985846623401	-0.579993045388218	-0.307409600550782	-0.693465211343386	0.0432618396296278
ABT1	0.185883544058493	0.33451928100969	-0.0603185429896215	-0.28010200869124	-0.322529927140284	-0.166901888024809	0.194350046997943
ABTB1	-0.0853637511686975	0.135635779449855	-0.130759728693259	-0.206196168516798	0.170903269067368	0.0452387367539589	0.0793409220661142
ABTB2	0.170184707015473	-0.396118597643713	-0.582626063562695	-0.142098411250523	0.0839945125857857	0.477020333607484	0.604530211242851
ACAA1	0.862476963533059	0.454854515885283	-0.261078526929112	-0.561414463303864	-0.274210445534398	-0.6114994783776	0.184056397194851
ACAA2	0.917573934159489	0.433776173865554	-0.367445709539385	-0.648676836759281	-0.225850692099412	-0.568632684290221	0.278234236699862
ACACA	-0.392194967398081	0.0528763178943038	0.564199689406207	0.380744497260514	-0.122800651749935	-0.11124741825871	-0.441943132407743
ACACB	0.178330298095018	0.31539447995641	0.444574538644135	0.172248018128638	-0.499307875467921	-0.531338580761448	-0.30320234137751
ACAD10	0.503892648396218	-0.221442274374235	-0.37185859257927	-0.041135274753669	-0.170688511561277	-0.0554616662603746	0.19312641972552
ACAD11	0.800230240641587	0.270665359487502	-0.219469203046225	-0.34318534174742	-0.356385658972297	-0.546535639803264	0.0773859365427313
ACAD8	0.649236005248494	0.173159202973899	-0.311027007186952	-0.342749967925608	-0.250055204779439	-0.270872505623581	0.304925418209135
ACAD9	0.35545178920535	0.379172407381507	-0.117020769668693	-0.35181191999763	-0.521843333623735	-0.182789522826306	0.408857890867046
ACADL	0.916344674961447	0.257698774111085	-0.494555554625969	-0.559130798948294	-0.26247017069842	-0.416643488178104	0.383540141615449
ACADM	0.861499272510209	0.303458072895775	-0.324955781110368	-0.509777343521932	-0.167566349474106	-0.508804492868676	0.170087718914088
ACADS	0.691167983006635	0.573998667824351	-0.279544059994197	-0.739354522173597	-0.166913469599046	-0.552601446312293	0.178014475330945
ACADSB	0.901816609732681	0.455650355687408	-0.277240497675665	-0.609645419954615	-0.262076710977197	-0.626794559868279	0.141524190805245
ACADVL	0.657656069434537	0.237004554005879	-0.478227024947515	-0.593057755591747	-0.201701614509433	-0.211712983668727	0.43087699049509
ACAN	-0.367029115902059	-0.644304707945194	-0.285355839402194	0.376133186053314	0.195984616139282	0.736365218309992	0.308054407601399
ACAP1	-0.439307176600793	-0.644661712808672	-0.246857439048489	0.369790400288533	0.278262397009422	0.739033459706168	0.171131813332957
ACAP2	-0.537542172385178	-0.282497146642493	0.479414917952024	0.621249397373169	0.0359949222114097	0.171401756322839	-0.449194486664049
ACAP3	-0.415031074199276	-0.570286565475343	-0.0390418293687538	0.453971199515008	0.433776062040237	0.493806706832203	-0.108307428490373
ACAT1	0.947829907559267	0.312162107584029	-0.428210448778266	-0.554513233983806	-0.251962713079802	-0.508208728055969	0.316294108884574
ACAT2	0.447821248666739	0.177672115057364	-0.304385171557107	-0.317289570730284	-0.369815290415204	-0.059945202148084	0.537611189920569
ACBD3	-0.0794194783259094	0.437712931697575	0.451208399303082	-0.123823461805373	-0.192083236451016	-0.332698789025754	-0.341996368076552
ACBD4	0.489580672957526	0.419837259788843	-0.0629662124541922	-0.358361912716664	-0.139681699945269	-0.475930364682139	0.0444635172123241
ACBD5	0.600639216653065	0.634648725151813	-0.0307068041736375	-0.52730647509051	-0.389715570936054	-0.601843004723706	0.139001334743886
ACBD6	-0.108314579429759	-0.419227217628294	-0.256258953570608	0.225610935416378	-0.108104115096931	0.49198636710041	0.438357883922145
ACBD7	-0.0773468889767339	0.29846545732338	0.30148894820253	-0.0808733717393307	0.227081912276693	-0.353377881985602	-0.426421355054663
ACCS	-0.156474082565731	-0.140403668622327	0.184178167674876	0.325358656744708	-0.176110303286291	0.0508572607724432	-0.126132922681781
ACCSL	0.0285932574617283	-0.0371133292535702	-0.173475269735892	-0.192040819083064	0.546637712459803	0.0389643097030008	-0.0617447758921133
ACD	-0.15612686657227	0.0622963482827058	-0.0630844570489318	-0.148925980117897	0.100215282572462	0.109350367812323	0.0255606104008684
ACE	0.700765528712116	0.253366198358369	-0.412998396543198	-0.526121475109396	0.0659825255863667	-0.429941820232118	0.146393296567212
ACE2	0.873367591688094	0.160013656793248	-0.452317237798019	-0.478376737777632	-0.151377852365634	-0.399910743737874	0.25478473485052
ACER1	-0.040731015114405	-0.109301187103344	-0.208891896250904	-0.156291602703306	0.590447317749177	0.13542496417034	-0.0163761645066848
ACER2	0.0121727917053235	0.295643904188735	0.168146375789745	-0.15656168193346	0.126688057288633	-0.346498574644081	-0.278955609753764
ACER3	-0.135063456543514	-0.45591906431726	-0.0713204044715455	0.352226675391619	-0.0475219787034518	0.345948421176063	0.0854423434546315
ACHE	-0.00418401714291106	0.0378002695687414	-0.213523345306943	-0.192959587385909	0.294537912793335	0.117248114411744	0.220250047988254
ACIN1	-0.511356175331183	-0.580783914570327	0.123231254747118	0.675061902102879	0.00185077888022177	0.500172238418365	-0.105731827001537
ACLY	0.27596272930413	-0.0310998685550291	-0.513894592857115	-0.410362509714453	-0.203134746428997	0.275025920304058	0.690166789097021
ACMSD	0.95789280248995	0.467757525113242	-0.40981641181536	-0.693118380701058	-0.248201585164081	-0.610993751169114	0.266971868944647
ACO1	0.904959579996504	0.257224779518356	-0.48521793576805	-0.569885457185939	-0.323484257793316	-0.359634790443295	0.402529179008879
ACO2	0.921970853576407	0.616331172026251	-0.316830690818748	-0.753004420276323	-0.377100227038301	-0.654194711853124	0.295285808070286
ACOT1	0.798037571560356	0.543981825799926	-0.359584130512505	-0.764894296258069	-0.132934642640136	-0.524930155320644	0.275669196258995
ACOT11	0.907133087449105	0.441796607697956	-0.313661036331602	-0.566167867646733	-0.287153087506043	-0.62309997052747	0.20897103300836
ACOT12	0.766444643646871	0.462442836907854	-0.259750982319365	-0.59506325303815	-0.223867078945445	-0.558039823230734	0.159340601242532
ACOT13	0.90601855147902	0.549204530392973	-0.32246048222063	-0.689612842156397	-0.302166013271508	-0.635821062000562	0.277852767886279
ACOT2	0.869315880989879	0.565319889073334	-0.354309869093687	-0.74211052467584	-0.258414733789918	-0.598863311666221	0.300080141420401
ACOT4	0.880343057897411	0.465866119522645	-0.465990308400473	-0.71400689520124	-0.284482894254996	-0.484709105076284	0.386175967236231
ACOT6	0.392020402796107	0.305507233693877	-0.131329270610419	-0.385343367963201	0.15294763046858	-0.398196602054355	-0.0253305144126165
ACOT7	0.837378045042962	0.585069992086842	-0.40776773689605	-0.806097276062994	-0.339464754608278	-0.471245710513164	0.470718842840785
ACOT8	0.41733492587004	0.814294071988835	0.290884018570898	-0.448918326445403	-0.418300242039518	-0.788444682404235	-0.180177295075585
ACOT9	-0.303591088180677	0.0952612090121004	0.480450512186205	0.313927992230802	-0.15299848960589	-0.0936591073016555	-0.307372928156331
ACOX1	0.887182054104188	0.346696320945384	-0.379225139214078	-0.583682062685805	-0.29585041712326	-0.469624498618131	0.299088479199594
ACOX2	0.880327487607765	0.613771693338548	-0.197632904332128	-0.648354367790437	-0.363253020775651	-0.709082620850892	0.154081915691492
ACOX3	-0.0773828701471722	0.242106406614713	0.397312683302011	0.0679985918100214	-0.111995434080841	-0.281569266254358	-0.314451213267356
ACOXL	-0.0211919950843809	-0.28473750592021	-0.238116756724069	0.00678574937393551	0.476816014423442	0.139918820801994	-0.00573597670008089
ACP1	0.612944507069552	0.441225604000273	-0.196321927270627	-0.455580843056967	-0.333439325753053	-0.446448843795556	0.268431561082217
ACP2	0.469906292031346	0.248152266436623	-0.287576028553585	-0.4391898690554	-0.334394961926686	-0.140731959083341	0.368266702136916
ACP5	0.746556744218392	0.152450363881644	-0.472951702936566	-0.467563471012013	-0.33179633596633	-0.195355961514747	0.496984255741694
ACP6	0.297078547386275	0.0949155399952001	-0.2777125331202	-0.251728147200711	-0.127004862283939	-0.0559850249630571	0.276143059068941
ACR	0.22548550977206	-0.0253699817146624	-0.106687036277866	-0.0273243646903545	-0.0589507470065563	-0.0728263030480139	-0.0168534757220721
ACRBP	0.0488397618761308	-0.132807129392894	-0.36924712520888	-0.166243468829704	0.144717078245887	0.30750244190171	0.398128414405296
ACRV1	-0.185243429445542	-0.137597443379078	0.144162077253345	0.243280806535893	0.187714796010072	0.0781762997827988	-0.174328016699325
ACSBG1	-0.401241328966284	-0.405081047018964	0.0649961207344355	0.3119952406321	0.631162988097339	0.304657125466076	-0.25448711070746
ACSBG2	-0.0454318375957338	-0.0759028129961302	0.0623689293860089	0.047723922762267	0.409069582183417	-0.0511954204739998	-0.190580054884463
ACSF2	0.917515103868151	0.306057366955089	-0.387804695207451	-0.535261464144629	-0.223117215678921	-0.531276269167659	0.212376801265728
ACSF3	0.229681071562163	0.0882369420395147	-0.193155219191099	-0.274952754034746	0.233889567004079	-0.143709626684069	-0.0085537082912195
ACSL1	0.686511069921948	0.185591406080835	-0.462772684292306	-0.545156506958378	-0.188119552541284	-0.235268527297371	0.384819940396357
ACSL3	0.119609393220764	0.719074014415512	0.336530933856191	-0.445091793169464	-0.234734608704012	-0.562072471806011	-0.234960327019828
ACSL4	-0.298276052317174	-0.43916708079219	-0.219376672564317	0.210552509098119	0.0266807221336471	0.575746700391126	0.303356292869523
ACSL5	-0.203211273053546	0.521236531108473	0.622563839347155	-0.0629356342870627	0.0311951281583011	-0.484433467346789	-0.555742324124249
ACSL6	-0.249044474065356	-0.221599487698606	-0.0916842582059433	0.0921416629579438	0.450486220497863	0.296423432534491	0.0393265759188006
ACSM1	-0.287311871875155	-0.683666186037593	-0.359486561696704	0.345881612990931	0.126564739585682	0.727330201426027	0.3804569604905
ACSM2A	0.905308452009686	0.315360594764879	-0.435933293041609	-0.591996704066681	-0.20703307195467	-0.487611304275377	0.284302730429353
ACSM2B	0.897121990827024	0.319116242189686	-0.434270560312489	-0.602442972194224	-0.178561945376582	-0.485007225781912	0.280934358186869
ACSM3	0.650957240591994	-0.150000681780935	-0.713663159330108	-0.369010227983632	-0.14867269812823	0.112620902345348	0.668408677653089
ACSM4	-0.18605477477444	-0.480775947510968	-0.287646590562921	0.125891179637312	0.350988380643383	0.512389611339386	0.144458485581275
ACSM5	0.862463932101711	0.450055523358999	-0.434933041422255	-0.682021689964985	-0.280153271326026	-0.501985366922417	0.337405559566607
ACSS1	0.642034306220182	0.325508557707435	-0.326248569381576	-0.492326209343238	-0.188206798560407	-0.358138617778466	0.269732376154226
ACSS2	0.871440944929048	0.396650296662047	-0.501895382642876	-0.704478598681454	-0.22255674454918	-0.476195922437771	0.337048801076432
ACSS3	0.823586413519736	0.0140045495628731	-0.626118237437015	-0.42846479428232	-0.201537060394738	-0.146292930856459	0.51871212375339
ACTA1	0.190730770210484	0.406688290122365	-0.256112707280698	-0.565418739870505	-0.08886135925002	-0.0411357573717658	0.408697235545131
ACTA2	-0.30816208946749	-0.742988706434566	-0.406302251035369	0.381502792982246	0.0734833858699911	0.844208841069558	0.466537525566215
ACTB	0.256959442712747	0.472548509757973	-0.2826542117437	-0.657201552284598	-0.23094276161402	-0.0882570355126645	0.432328119341019
ACTBL2	0.0550800935428972	0.0839823216561679	-0.160803487306785	-0.26054902276271	0.0832147803556514	0.0559358751600233	0.193522872589545
ACTC1	-0.0659723167783025	0.0617886527977821	-0.183635822735067	-0.217569902134094	-0.0853513226433213	0.265557856030917	0.391111045593939
ACTG1	0.107773357798694	0.546861520190549	0.0187303053679494	-0.460414745009865	-0.271393434555273	-0.270922209325392	0.198278013877686
ACTG2	-0.150492877119005	-0.143710691772542	-0.301278978016713	-0.133484839747143	0.357420536472386	0.377851109842248	0.292936751556966
ACTL10	-0.146833673304258	-0.209964664624435	-0.035367674672064	0.134210320018692	0.129495585440706	0.245791575221031	0.058511537674693
ACTL6A	0.0910384263182839	0.154172411165084	-0.036121599844596	-0.105407642033252	-0.328292138463384	0.0475717228318387	0.326958826880145
ACTL6B	-0.0366756970202799	-0.122063993964896	-0.25986387717256	-0.0780279773891244	0.399707650654595	0.166676424207112	0.042017743769337
ACTL7A	-0.0296134725328926	0.0830208463375686	0.00726076042098574	-0.131024553645286	0.200494476425485	-0.0362806198240655	-0.00920426179321731
ACTL7B	-0.0112867251674514	0.0191383597147274	-0.049187932590591	-0.0667477057545718	0.360936655017921	0.00482844692536614	-0.0121415628701873
ACTL8	0.00771567414183231	-0.116810403117027	0.00586389338940718	0.0451008268082378	0.176368205425542	0.0329587816734839	-0.0919110523838227
ACTL9	0.272020349320271	0.260613942451913	-0.0311171159234428	-0.199955580882055	-0.0528031139724934	-0.317160280955816	-0.0138431018463206
ACTN1	-0.47034852367045	-0.737582422500908	-0.339791076434267	0.385240124389075	0.100032940645245	0.942995531269032	0.497455208943048
ACTN2	0.0588087806285832	0.343131563202217	0.19435124839973	-0.191745276666416	0.042441291289261	-0.362585903301757	-0.28123478331626
ACTN3	0.0539749580973393	0.256477262759229	0.055286717734275	-0.239730178831865	0.289333602876189	-0.200289764030882	-0.143881359496458
ACTN4	0.242846601189085	0.862146184285148	0.483912901135753	-0.425878166271365	-0.285310892681464	-0.847699197738055	-0.411702134693196
ACTR10	0.138661647203477	0.555860527405851	0.265683394476086	-0.317550831627587	-0.154411884783309	-0.404996699705214	-0.133895047089153
ACTR1A	-0.370983869415246	0.167380328387205	0.258705018117645	-0.0143136398110431	-0.108100850164861	0.143638085107174	-0.00258560151287446
ACTR1B	-0.0302888842629086	0.386883277014158	0.0771034198397238	-0.364869163634833	0.0783578448678439	-0.11079125198911	-0.0153148015197636
ACTR2	-0.182238716210716	0.0522438224626701	0.185997790931332	0.115938448830193	-0.305736804587036	0.0947226630934616	0.0333106017265117
ACTR3	-0.71822506584761	-0.403563600603182	0.324432575259842	0.550112788790864	0.0276003169404529	0.550759987772249	-0.146170640442606
ACTR3B	0.329712883167668	-0.209050607449962	-0.321502788926523	-0.00661198207499694	-0.138389785500389	0.0583632857586909	0.322364687972288
ACTR3C	0.627021317615182	-0.0372881242657028	-0.450576517676637	-0.250609824580209	-0.157830044420039	-0.15185909309167	0.365965088844673
ACTR5	-0.00105021501998059	-0.04991033700586	0.0922751624381812	0.130954078009433	-0.130565650521827	0.00208299631384714	0.0251732317420072
ACTR6	0.302204637140098	0.503930873591649	-0.0487510643268125	-0.490380387529149	-0.158737892892365	-0.310453581730323	0.192791730594873
ACTR8	-0.0777437335677281	-0.208026476683182	-0.00527579144359392	0.237148371696102	-0.251749845069139	0.231961893472257	0.123237767758458
ACTRT1	-0.196098425894701	-0.322695915645035	-0.197753521133509	0.0504809994378166	0.498964130958141	0.355265835464569	0.0360867985583227
ACTRT2	0.273960960054777	0.310798942555976	-0.15276979379124	-0.377485556388434	0.0182118070260303	-0.246702322944987	0.0325642791412612
ACTRT3	-0.28965553731641	-0.254126538599234	0.0279081005372874	0.234238715827168	0.130808174060484	0.348888305729536	0.0606862365185638
ACVR1	-0.26181546459758	-0.767466796268481	-0.212011641591303	0.517856068047103	0.0872629777580013	0.684119209343257	0.242109260955468
ACVR1B	0.532207205370152	0.154944888804195	-0.0721368816757998	-0.160923659239195	-0.224386016998067	-0.361971623624492	0.026173807642861
ACVR1C	0.361246294072359	0.461175006141083	0.0702713127024143	-0.376314042672692	0.035005662917561	-0.490331645474924	-0.12453797059732
ACVR2A	0.0566121175273339	-0.0113533622879228	0.103655295675294	0.167554219219698	-0.138753494120282	-0.0822718921590389	-0.024127067865016
ACVR2B	0.230521141422786	0.472265345939735	0.143412273738785	-0.329276456374338	0.165950971757479	-0.572451075249497	-0.353504858674848
ACVRL1	-0.100307255117339	0.041377693265689	0.439791679409558	0.266074534422941	-0.00536791161820608	-0.202947597942807	-0.39993979065084
ACY1	0.933895735725637	0.518784591025094	-0.31217403868604	-0.687544142982535	-0.232135894771763	-0.670405723390714	0.166016122122124
ACY3	0.91836597670027	0.494324169717721	-0.359309469713158	-0.694889182724938	-0.21961782393526	-0.621041399613493	0.199244042515579
ACYP1	-0.25392068182074	-0.17648933718636	-0.0402189898018613	0.215805065692226	-0.147424482079908	0.316806107313957	0.252538409086986
ACYP2	0.214464162958115	0.698804609858566	0.19640410294455	-0.46499727030774	-0.184224480503427	-0.54313754179299	-0.131787519345746
ADA	-0.219268721812211	-0.448837175791219	-0.204885035715108	0.165056532442317	0.238528350329476	0.488142820522729	0.0926768514842837
ADAD1	-0.10277038406645	-0.178061779144775	-0.112061794753003	-0.0197101651255973	0.412039565588588	0.170023316513278	-0.104841792927275
ADAD2	-0.105260286744993	-0.100327847061722	-0.0421981188697565	0.0317363458174481	0.320658176870797	0.168535583284119	0.022964816959019
ADAL	0.531922016171531	0.483036515241001	-0.0752776412251784	-0.449661083280603	-0.350439441102374	-0.428048035725879	0.232680186507526
ADAM10	-0.487087435604886	-0.766552199073478	-0.245386936260668	0.462420081093355	0.121261119327148	0.905260734412049	0.401970754736321
ADAM11	-0.250550702451823	-0.121967445065001	0.0517794688802238	0.0914219433797904	0.590219641833793	0.0632527036559555	-0.286052764252381
ADAM12	-0.546392838520774	-0.611243376497792	-0.0681149338228034	0.518008178111317	0.0413151286042839	0.73820754864331	0.224964042755633
ADAM15	-0.663775676873594	-0.584962030573881	0.166609148431582	0.588348074207727	0.115784218804608	0.659215156210244	-0.0134103676327358
ADAM17	-0.685889657643154	-0.255275793272972	0.529502298631904	0.638367484972752	-0.140375750720007	0.3401355676892	-0.225494321534728
ADAM18	0.157989894445282	0.0692956298913537	-0.0999773705823768	-0.181482250592733	0.393600733390517	-0.170755429789594	-0.16963068647779
ADAM19	-0.512422233519645	-0.800852693124746	-0.31615055392554	0.455761934483053	0.323490142785748	0.895836575981475	0.277077783484369
ADAM2	-0.0999810280861966	-0.116084211315146	-0.132945226521636	-0.0800464284531627	0.435481511777399	0.156662977671146	0.00490465600336255
ADAM20	-0.329718761360772	-0.261934546348818	0.384766630836515	0.578019906969745	-0.078240202119062	0.073388348207016	-0.360432957491552
ADAM21	-0.284860539650516	-0.152136863703101	0.257333469413771	0.311628586177566	0.0470886538142307	0.0580775548335161	-0.338987421497764
ADAM22	-0.208858413298028	-0.723104069982726	-0.413058134000626	0.358035934537402	0.0943951531156903	0.737959548708636	0.426212548029089
ADAM23	-0.285570613992285	-0.649861300032204	-0.358536407321496	0.281514260715778	0.264740429442262	0.694310768367469	0.286460682772304
ADAM28	-0.146707667884955	-0.337032660183404	0.0544749220078255	0.366781219494574	0.0942249106231177	0.175485397551747	-0.160384331496134
ADAM29	0.182502649797494	0.128895315713777	-0.195216145828138	-0.304369056349444	0.270976488227332	-0.146576738228199	-0.0356736966465266
ADAM30	0.0820356307223064	0.0174230708608089	-0.201543634092991	-0.176955354610889	0.307747825219551	0.0169455963474955	0.120894170791569
ADAM32	-0.460620646693147	-0.044657515542496	0.221526180518223	0.21052384224185	0.0445271387665982	0.250309762549436	-0.0272995937837725
ADAM33	-0.343302525544522	-0.20503367928381	0.0503841512392858	0.156180583770108	0.469040879283801	0.159141116311293	-0.317324487616486
ADAM7	0.271604447707298	-0.0975268646351247	-0.476712313472872	-0.317149120922824	0.324443219005203	0.0758917997602751	0.208502815404681
ADAM8	-0.377942025405764	-0.379231128839132	-0.180506333600396	0.181016215511596	0.529376513873837	0.425309087220205	-0.0837164889798122
ADAM9	-0.460868011224934	-0.406135899073967	0.0468231518482582	0.333209461192901	-0.087008901519941	0.544100600657556	0.106621041096375
ADAMDEC1	-0.402254892238616	-0.553845460699019	-0.350487705698047	0.157750759072569	0.458827221952346	0.718952249051424	0.250054428285524
ADAMTS1	-0.544447182906213	-0.708749240606047	-0.0168893544318356	0.585565110242259	0.229279934615275	0.70147888850442	0.0666018908398229
ADAMTS10	-0.456124898393798	-0.67836690450463	-0.17143570664485	0.460861371630669	0.356965298703201	0.681156704178915	0.11070328397222
ADAMTS12	-0.340573170200642	-0.761381761138387	-0.4341416004185	0.307013922768028	0.341141660870935	0.880032433274684	0.436549952075937
ADAMTS13	-0.177442448154036	-0.422870558912191	-0.185347685734555	0.183550254857868	0.645729705834114	0.313473136781585	-0.0379422460857298
ADAMTS14	-0.305446889319819	-0.43604309027237	-0.0837296900487863	0.236072363947365	0.567608010014052	0.377908582302355	-0.0472417879678782
ADAMTS15	-0.258617161570998	-0.374050801522306	-0.252547415596449	0.102328617655457	0.331586365527157	0.472350583881137	0.220010908594857
ADAMTS16	-0.343107022954134	-0.594615255821177	-0.277261148571471	0.286584099335535	0.0877022594097093	0.711396750049084	0.399984142992342
ADAMTS17	-0.0998828008846957	-0.425800500522665	-0.114793762803683	0.306795770045239	0.370673038159021	0.197410664512295	-0.136048655431919
ADAMTS18	-0.235214129219926	-0.462519647849183	-0.382158056535171	0.0732624961190812	0.321067818800035	0.57575423334185	0.30987952649324
ADAMTS19	0.0947030028566696	0.809607238051914	0.487136776557244	-0.350735011621381	-0.292498855681877	-0.714080911384854	-0.377726729173226
ADAMTS2	-0.433404600107473	-0.708044291114274	-0.349336816411124	0.327680727959645	0.315314067140353	0.86642358189357	0.363676335377201
ADAMTS20	0.239853914341328	0.151403206356042	-0.309349363870816	-0.480008168535075	0.528191960651611	-0.111619737718507	0.0441808159514035
ADAMTS3	-0.324887746788157	-0.588371417581438	-0.335634520222664	0.21928493874982	0.126011728120938	0.802790978183488	0.510514755326989
ADAMTS4	-0.107097414164737	-0.142061957389349	-0.159110691787098	-0.114074070381391	0.49809696168966	0.184387180482414	0.0119802577268243
ADAMTS5	-0.505296496503991	-0.570437001840858	0.0432416999457069	0.522068549059684	0.126969463007035	0.610569531205731	0.0837286892475359
ADAMTS6	-0.487826728483634	-0.744835896239584	-0.0450681734103626	0.641847109286949	0.0611224580674637	0.712805185299852	0.120364982065463
ADAMTS7	-0.453727433697773	-0.578845123817229	-0.0458672828623529	0.439919991350031	0.305636692486774	0.674323494283175	0.218193498273307
ADAMTS8	-0.341375904667644	-0.254605085025606	0.0760472847722752	0.215638600858174	0.221513952858609	0.360985026209387	-0.0338176836564581
ADAMTS9	-0.0853963247336255	0.67295866490878	0.687841571453649	-0.0598226043377347	-0.207369943086725	-0.717299165745387	-0.647289126150798
ADAMTSL1	-0.277085774205691	-0.716179559452244	-0.434400513029934	0.3297148061252	0.164289740730158	0.799547042745202	0.501462264431476
ADAMTSL2	-0.217382111283055	-0.418180315698034	-0.0816760770203528	0.294517847809924	0.165022972044038	0.404663775508311	0.0654095793538959
ADAMTSL3	-0.216680101048626	-0.781022196955388	-0.484497493878827	0.344843624465436	0.0951480014675287	0.846959855403777	0.534635613242131
ADAMTSL4	-0.28607221208416	-0.0799446742055493	-0.175035703376527	-0.0708507551916358	0.472653924971667	0.306605769181162	0.0927078796790842
ADAMTSL5	-0.0968279692894793	-0.435400187054636	-0.312325644681505	0.0983253460663152	0.638890151441349	0.35613369697693	0.0536478387533029
ADAP1	-0.152951311764477	-0.40122544070023	-0.145426511634918	0.162229105503548	0.417756459482792	0.291042297447988	-0.0508193218376328
ADAP2	-0.229457258192689	-0.727023522272038	-0.512630488153621	0.266510457267979	0.104681285853579	0.852959370993576	0.544958650127326
ADAR	-0.12261409648803	0.0430972781930831	0.127547662186515	-0.0504095270886112	0.123962651460134	-0.030624428614513	-0.190844862678618
ADARB1	-0.602949416750474	-0.711910893803682	0.247868884666758	0.813073631891105	0.114698727254789	0.570895234727497	-0.191545640207555
ADARB2	-0.134778534404464	-0.109073999942186	0.0552408325081417	0.11503157428391	0.416089749803873	0.00440998771388476	-0.263193357929545
ADAT1	0.102524147418271	0.413902314440716	0.0298989529685416	-0.351622396149955	-0.214461240307635	-0.218403387969593	0.0791591619899953
ADAT2	-0.452445203849114	-0.628806793649605	-0.0246065151537443	0.541049342811173	0.205702429111695	0.583418230295326	-0.0407188030916942
ADAT3	0.0778465738878414	0.457743331274296	-0.0113745753730714	-0.469502944385389	0.0218981408183039	-0.231195404200438	0.0232399181116031
ADCK1	0.397121939617195	0.269924807105738	-0.171979064171491	-0.36543919378315	-0.164997857900481	-0.248060384072802	0.198948799676633
ADCK2	0.105654476063919	0.716381588953686	0.376957214593404	-0.355782239581604	-0.267111609141217	-0.519693409935136	-0.158102066884906
ADCK5	0.139660840696174	0.114832021145107	-0.138770754233797	-0.193888895944818	0.0751026147497543	-0.0647432931760488	0.141878003271597
ADCY1	0.0745233382601082	0.462875781861051	0.567962967121336	0.0708396865577711	-0.133182694122061	-0.635460371656708	-0.549059884039156
ADCY10	-0.0968546253159547	-0.137939272326184	-0.0366330847348469	0.0217830526827116	0.565568392262786	0.0647143552898315	-0.221526634900117
ADCY2	-0.18023765665796	-0.262376582409752	-0.166832067544421	-0.0317458830140633	0.571225912684567	0.318795267700193	0.0358135603197982
ADCY3	-0.56038015371062	-0.604618495924098	-0.0190053586688722	0.522926234757075	0.0204501574911945	0.705720641207881	0.167831867421958
ADCY4	-0.576619866019727	-0.377563054955913	0.524342173801507	0.752502216520529	-0.00788735969957496	0.234827968267007	-0.389469567292724
ADCY5	-0.0368700622762114	-0.212824376701105	-0.108043192250491	0.141865101003488	0.147844019606565	0.173314067159129	0.114681307093169
ADCY6	-0.358233905436474	-0.276127666301543	0.113623041405291	0.376572309333255	-0.0565075375998039	0.346486394402963	-0.0118616480572829
ADCY7	-0.469859082865864	-0.539570586461506	-0.113909439320983	0.332902733949906	0.262685113161678	0.662783357932318	0.0633754685663755
ADCY8	0.0336276455877705	-0.0422781964453675	-0.0965696544824141	-0.0957436190303747	0.490847600206927	-0.0105133154964282	-0.0796941438090622
ADCY9	0.64585473017859	0.4889400653608	-0.181394609960925	-0.610081805013911	-0.272975233900378	-0.489050647223486	0.170878051519402
ADCYAP1	0.179198769222214	0.420102956616449	0.26674907253331	-0.157068111497683	-0.0738034691762643	-0.47551681105083	-0.27149097218472
ADCYAP1R1	-0.262698264695107	-0.0540126923271939	0.0304101117567654	0.0562733768598212	0.551479251274329	0.0108371053243098	-0.292168425779003
ADD1	-0.188287820260429	0.262990897431736	0.578305060553528	0.195374587758872	-0.358972018914359	-0.26842424972545	-0.35549952912679
ADD2	-0.199972494796244	-0.357855607429161	-0.206381419383021	0.0422781091175861	0.598163670670905	0.350180354545756	-0.0201797260824306
ADD3	0.426415979849961	0.714876754084583	0.358267497377412	-0.314111986310073	-0.35221268561148	-0.871878914679908	-0.396222255568985
ADGB	-0.213857701474332	-0.240709042019224	-0.185488079489288	-0.0324039244704787	0.715050117491602	0.204747588790732	-0.157779330612295
ADH1A	-0.218346475233461	-0.726959064883656	-0.376625528083286	0.366767041486706	0.127167174603923	0.731069443483046	0.373814806843753
ADH1B	-0.187872316814964	-0.742376007838757	-0.424842247482439	0.375881991724475	0.0321782702307789	0.764351113873161	0.459641742649012
ADH1C	0.0771085885779749	-0.498557624827635	-0.377587324852698	0.206786936546891	-0.0250341966207124	0.461375928817449	0.416344885121989
ADH4	0.0248804709455675	-0.545667754644446	-0.36194614445705	0.217338952128755	0.283638452078759	0.387438670669886	0.178218193344441
ADH5	0.676579318340142	0.616848843878757	-0.142206303374792	-0.559322794919822	-0.394442851162086	-0.608365244185206	0.248999613735894
ADH6	0.955287329368739	0.36904579215613	-0.384866238192604	-0.584367721575649	-0.24735989931978	-0.552659242739065	0.261453349432757
ADH7	-0.0570764473459892	-0.141510935848284	-0.195171702255606	-0.0919075570495665	0.613523676040713	0.124042488551226	-0.0819560494736184
ADHFE1	0.525520046784131	0.288184828127858	-0.164345127360035	-0.276894288250389	-0.204172549587122	-0.493072502296099	0.0102821812234065
ADI1	0.909795770489543	0.600003341842553	-0.371632185558514	-0.766107597322638	-0.339163842510015	-0.627823835878352	0.310519776631732
ADIG	-0.356993827783983	-0.504282662801677	0.00495699832608137	0.398548634228248	0.412138705769454	0.421154890020285	-0.117464804666237
ADIPOQ	-0.118531837372246	-0.394118601969757	-0.0675852587000036	0.278472808981815	0.266739067968369	0.246097823940752	-0.0450759383047768
ADIPOR1	0.325852592195395	0.827390551664403	0.317311303923276	-0.501922286491037	-0.268552419988077	-0.723326475645255	-0.202694535367478
ADIPOR2	0.118896416877625	0.603457049057373	0.278590861001365	-0.333398792783437	-0.377983258027	-0.447899123945013	-0.124097319770585
ADIRF	0.0792408303429175	0.367332240964455	0.192357857041146	-0.11433625554327	-0.148274669265155	-0.269409509025299	-0.0135530612386405
ADK	0.456964077627392	0.544147435677121	-0.0673316934275961	-0.490581948384747	-0.174395790142185	-0.467698415106249	0.105373724113675
ADM	0.286891731990589	0.66228595700022	0.350482406781708	-0.325997586826853	-0.347107899397124	-0.668752541789691	-0.25915430817372
ADM2	-0.0515979027720776	-0.225599354812013	-0.211819217607585	-0.00211971925880407	0.252121422342754	0.20779916544387	0.0382307200995255
ADM5	-0.0677693602921832	0.0189097019687621	0.00451465470936806	-0.0448021862826214	0.206174275069089	0.015807229296781	-0.0828966784048099
ADNP	-0.383824741061606	-0.271581921103574	0.196069730167862	0.402817252387429	0.176022422486899	0.228553349552617	-0.238436193963238
ADNP2	0.373809210238602	0.212837184280399	-0.184054624626184	-0.377399018461364	-0.17977243773017	-0.15177095162688	0.216556458141843
ADO	0.232519413559378	0.639677633707363	0.00934924739885323	-0.561603079172185	-0.210277161274823	-0.362790081779338	0.135408077534489
ADORA1	-0.123548466183855	0.463327124720726	0.456812016851587	-0.0811575633177561	-0.252530238737886	-0.351430331614918	-0.339580474870893
ADORA2A	-0.159444112701939	0.0464320283922456	0.515936555581845	0.341076826634503	0.0700903514600929	-0.269857089759031	-0.558034408349838
ADORA2B	-0.170392830219547	0.0721474875532407	0.086319067797298	-0.00493284401296696	0.307890485882855	-0.0456693472277077	-0.111800775442268
ADORA3	-0.447176662307455	-0.62029579522265	-0.291801503545351	0.323356574564337	0.273978880068499	0.797330828732308	0.334929189403781
ADPGK	-0.284296496309849	-0.0269229153666112	0.256432828927577	0.187877191597941	-0.120609328630755	0.151548963573718	-0.12749110419244
ADPRH	-0.00846111857547328	0.618948203391508	0.429113850973949	-0.244398931324453	-0.0559146238650587	-0.444028141056453	-0.211843638785695
ADPRHL1	-0.288902227054473	0.0926224036950896	0.354248001275785	0.119268434727945	0.330593572033846	-0.126180801333751	-0.439382081525047
ADPRM	0.0817333507913419	0.055830059873248	0.0316769692081397	0.0129830065584009	-0.119857632695214	-0.0409498131438378	0.0827543621168051
ADRA1A	-0.174255448379966	-0.20403645205481	-0.20129797533161	-0.0165011878830364	0.550922954178724	0.202901144505799	-0.0465522281955936
ADRA1B	0.208700597321352	-0.0669072090041556	-0.327965151877546	-0.220344877546937	0.00522240434782022	0.166043164515094	0.316110626497291
ADRA1D	-0.070402336430707	0.0393597601922812	0.153753412317522	0.010617452194014	0.197020759320361	-0.085947455209808	-0.206724518674388
ADRA2A	-0.2496318377687	-0.669694640863955	-0.495190303030156	0.198189606580645	0.35226919090726	0.763958184885129	0.340836794761773
ADRA2B	0.105465870121506	0.558835570149651	0.393710944710033	-0.186664197840075	-0.188520679734998	-0.574484943820516	-0.37156235282403
ADRA2C	0.0110822706783852	-0.0985760446607014	-0.0651424733464902	0.0305558381377594	-0.155197511503743	0.17716775920937	0.21586716660733
ADRB1	0.0854090727176805	0.228626899160156	0.0692717420116215	-0.142841686745705	0.105579472063646	-0.263698749509988	-0.141084741726294
ADRB2	-0.382790917256083	-0.581828427813234	-0.242566890947463	0.343485341096672	0.140449305775129	0.693031693353939	0.218425041705963
ADRB3	-0.0310272022181416	-0.0576498774550511	-0.0340550469485609	9.52914119168244e-05	0.15816256498358	0.0227964471838035	-0.0625635032121979
ADRM1	0.181004224441155	0.730931947621582	0.292192651102565	-0.420095416364331	-0.288093510351887	-0.546668548474951	-0.0998426837796937
ADSL	-0.0683534369042504	-0.408103415695502	-0.33456340031729	0.13187181060384	-0.107230765419414	0.584493495136345	0.535946695687036
ADTRP	-0.0234518475406144	-0.322824805461291	-0.316116291125092	0.00490263134788928	0.395881651817502	0.273359136037525	0.147690249471288
AEBP1	-0.435153756015042	-0.795792700832491	-0.380507284131724	0.405942934650717	0.154715083604499	0.950796721705825	0.484835715797655
AEBP2	0.083623259244736	0.275895868661003	0.155146463616816	-0.0565239194908773	-0.0528602645661819	-0.248457359065418	-0.129471485791838
AEN	-0.248729740054041	-0.365633171930744	-0.0848835335433022	0.262340594668254	0.0374403346443622	0.366647801734168	0.122839629705605
AFAP1	-0.323404562069753	0.313206039419877	0.269573867109164	-0.148455135144633	-0.0273513472411778	-0.0138425479195233	-0.122502571520766
AFAP1L1	-0.649780815707076	-0.392524102823293	0.559489210926669	0.753256075534999	0.0579947397563338	0.295307637262429	-0.443593129960307
AFAP1L2	0.0255468566943945	0.749858954365795	0.527414878912476	-0.290603149684024	-0.26414768523552	-0.636023506856907	-0.367109812486437
AFF1	0.419748931224628	0.0830659260178651	-0.571722443786696	-0.473725303009353	-0.0527675904985394	0.0156274713693708	0.538586070341099
AFF2	0.0980521453193896	-0.28040603072977	-0.547896833738709	-0.187213097894941	0.302493177978966	0.334585694142549	0.378400686693698
AFF3	-0.419579871110546	-0.817399229407288	-0.318870562753764	0.475231938161863	0.234669862101337	0.862297827222656	0.330401974285316
AFF4	0.0415391694278522	-0.0312112413806749	-0.165923438075923	-0.0848855288970199	-0.171556072826922	0.139199951360487	0.296440028053783
AFG3L2	0.711571861749735	0.610357252845065	-0.0985652041363816	-0.577836612953687	-0.362529493262101	-0.643186606485711	0.126341422988138
AFM	0.836435842031441	0.4882828037027	-0.165165898801746	-0.520601579811727	-0.260979067733507	-0.71386834305949	-0.00277086709432168
AFMID	0.80031162883424	0.559375698523831	-0.110392070392097	-0.525673626608419	-0.385058198487961	-0.718611700918715	0.065102742104671
AFP	0.678422830221351	0.393120076827705	-0.426524050241252	-0.664156571997896	0.0433734915004037	-0.42480313262953	0.190934686128642
AFTPH	0.891540509361731	0.402133051324936	-0.462620819565989	-0.649680043596472	-0.239412254836576	-0.485033117067984	0.326919835294358
AGA	0.245637516666999	-0.0385733520179586	-0.355069574772352	-0.271452047779034	-0.0146308241181328	0.172207844357933	0.415657003659696
AGAP1	0.154351568460927	-0.163537264191491	-0.106722051389805	0.128387011273171	-0.385965391491558	0.136946169219588	0.355112133123781
AGAP2	-0.269760382754847	-0.492086926832169	-0.425627972154994	0.0837204696102575	0.37921701927709	0.685582540192234	0.354153133325695
AGAP3	-0.378787750105387	0.00968073231584878	0.354293317100524	0.216139219962218	0.149484242700186	0.00095122975217712	-0.389814991718298
AGAP4	-0.481268594380048	-0.719501634823381	0.199151046590665	0.834505524455037	0.0676330429332832	0.43818452518967	-0.277400428516502
AGAP5	-0.478034158903886	-0.744654840964157	0.175014969735879	0.851022629170803	0.0352498537029085	0.474847135011951	-0.223134881529734
AGAP6	-0.486611118207949	-0.69059381715391	0.165912424513665	0.777288090244845	0.0784330689469508	0.450315070565791	-0.240893270117806
AGAP9	-0.320061974605181	-0.582331348533238	0.193650384569959	0.741060825527429	-0.0172343002167756	0.250711938736238	-0.314102761453468
AGBL1	-0.174259417574436	-0.087343221159458	-0.134403424133885	-0.089474460878065	0.510338042560226	0.140246083544183	-0.0438866110158805
AGBL2	-0.0344783941889869	-0.166148527705941	-0.157746468635759	0.0695381102010123	0.0986245707400378	0.114830532370522	0.0631245636372682
AGBL3	-0.258805342756957	-0.360100048906391	0.190157763292852	0.528784465343908	-0.0492463668015171	0.169869126386857	-0.116297662828776
AGBL4	0.381482977917648	-0.0399622523617175	-0.49485804311576	-0.264109233486766	0.0725227878431816	-0.0505953837625466	0.274986949772682
AGBL5	0.462634268760589	0.513952292036498	-0.0318042905542335	-0.458556381017753	-0.388679409255684	-0.476169542950013	0.0526772153445794
AGER	-0.463182198357364	-0.484730511601513	0.102966564365429	0.514153982078944	0.29750479174559	0.348732234131921	-0.259641029544008
AGFG1	-0.312050657575026	-0.107541562022271	0.0489291628960033	0.097448430609869	0.0832073952209642	0.243724546295807	-0.0851772821634889
AGFG2	-0.187763800872959	0.157484475882837	0.109048013376439	-0.104946215010912	-0.126950300483072	0.0973897115822865	0.0945915066746935
AGGF1	0.276537805567439	0.631705913983432	0.130624441048041	-0.479346264301895	-0.163288371499589	-0.467927221845455	-0.0467448065595723
AGK	0.187474202182172	0.153179443846406	-0.0309449680874491	-0.110594981360667	-0.235483183980604	-0.0721786941186007	0.179002795011316
AGL	0.619903006556605	0.112388927985307	-0.383247561242621	-0.341065722699395	-0.360836242885079	-0.14907223023348	0.402377822675616
AGMAT	0.933121479550626	0.462661687941212	-0.334517566555411	-0.644670011813743	-0.246713835374515	-0.623004350110658	0.205155338872735
AGMO	0.86022152231633	0.22772787470013	-0.485593581302024	-0.539496229056572	-0.264457745636165	-0.327179557381333	0.442672555034951
AGO1	0.172844457705778	0.14157564705767	-0.045134345940816	-0.193924541630628	-0.0376612117191885	-0.13386690234258	-0.0319543239115982
AGO2	-0.65640586148917	-0.400986381363258	0.32788181432726	0.645758554553241	-0.0783792835488365	0.445657033769145	-0.165194737710225
AGO3	-0.374999396539661	-0.432178970524206	0.370376288364778	0.722595169239442	-0.0696848505738391	0.183379731665499	-0.3649713540026
AGO4	-0.665383777607777	-0.477127336939754	0.541098402336345	0.853958559863458	-0.0240016793980656	0.314815070649972	-0.463139214570599
AGPAT1	0.475771007790932	0.681270239477555	0.0315045100889398	-0.578517889922984	-0.360417528773287	-0.524162914019861	0.19332700796098
AGPAT2	0.36645342630003	0.0834731038460715	-0.48795533387007	-0.387905828192752	-0.190521731087708	0.0945441117352142	0.581601799641841
AGPAT3	0.807938345051608	0.348384400833013	-0.29404824527016	-0.538377187706621	-0.297726886633658	-0.501122055265457	0.165063489786253
AGPAT4	-0.370176255536669	0.0440273440001334	0.445401173119532	0.32243606123331	-0.306205913498921	0.0542606109027882	-0.170893629836754
AGPAT5	0.28490126419438	-0.280420547985962	-0.616021659330247	-0.186760622519631	-0.111408040480406	0.40806888723249	0.673331631727918
AGPS	0.0148589591141716	-0.0275375800913355	-0.0948888031437566	0.0175405876406132	-0.224149557934805	0.152077319694618	0.288919685647125
AGR2	-0.164627887789371	-0.534348300662771	-0.356861188491537	0.24971520892208	0.0919968772685103	0.571021405705359	0.380642932713067
AGR3	-0.236980265148192	-0.511677702907953	-0.378783143869617	0.148605919370545	0.367623519846464	0.58344476233784	0.294989650351198
AGRN	0.101039003189709	0.75890142318475	0.209040087203753	-0.529125151423265	-0.181030934622907	-0.5165231991714	-0.0883546228302255
AGRP	-0.0580578341979216	-0.21610467800557	-0.183997513040494	0.074931732102613	0.202476836744694	0.190826464516789	0.116673637506852
AGT	0.812650330348884	0.162012602901961	-0.508466807285168	-0.512124930138429	-0.100711539199768	-0.330953121370084	0.260544793770229
AGTPBP1	-0.058805628954538	0.349532350131471	0.0957328746229991	-0.24777362087232	-0.145763897656016	-0.112817169202669	0.0253389052036483
AGTR1	-0.00897456064109172	0.285945526835113	0.214788843341761	-0.0350894698858391	-0.0915698685565315	-0.264091317404391	-0.107415964970778
AGTR2	0.070801842707771	-0.234000055572673	-0.363919818637252	-0.137414590746765	0.274401999624958	0.268943258998803	0.212254366884791
AGTRAP	0.31129508601459	0.574491211786926	0.0219307231317849	-0.466491199684378	-0.396383108621033	-0.382944588525749	0.117969033474504
AGXT	0.62665944924367	0.338273090905567	-0.244412577577049	-0.519549076222792	0.0151685222516403	-0.461484330073486	0.0459581861090172
AGXT2	0.894712623485653	0.361884489868055	-0.313715544492286	-0.562832298320861	-0.249591652870199	-0.541814562487216	0.202547813703263
AHCTF1	0.0725876034512844	0.470115669577105	0.498541408104859	-0.0568458537347504	-0.203231838983841	-0.555165797309825	-0.48044730305357
AHCY	0.942657085319375	0.500892593494859	-0.433549744219666	-0.734580169380061	-0.348442043620138	-0.550772225588781	0.399134437375899
AHCYL1	0.69315495511162	0.422056326231657	-0.212522935801088	-0.496068356282714	-0.320581588894556	-0.434652278704918	0.314820265003165
AHCYL2	0.608107633306764	0.312916050177751	-0.127613709557737	-0.415101106585008	-0.151358451197657	-0.472323075900001	-0.0163581674245611
AHDC1	-0.563803948308836	-0.191846106735767	0.205337256384005	0.277788605464167	0.116144341566015	0.363717552002561	-0.0784848537348661
AHI1	-0.236172401931966	0.188372394739518	0.470450454430351	0.281336000119372	-0.300754885110018	-0.27715604390791	-0.416784436703505
AHNAK	-0.459816458724449	0.167246097975562	0.480515506104596	0.179896207469194	-0.0935552191870001	-0.00517821836608531	-0.24032024848985
AHNAK2	-0.43043707148721	-0.75582841360493	-0.321364819304439	0.409353609993525	0.194810930204846	0.89790990593188	0.430272509413829
AHR	-0.41671560928642	-0.758731673582669	-0.418290031650524	0.356568629756564	0.215512990568971	0.926298965543049	0.497799607142873
AHSA1	0.513554212733076	0.51657848658811	-0.119016393086368	-0.491029448228611	-0.464417850876991	-0.369955992889969	0.377861011398294
AHSG	-0.110853683907893	-0.117984428376494	0.120669544702418	0.130856844367658	0.43639539533683	-0.0273967535336151	-0.319986410074192
AHSP	0.0682825819265606	0.350713161754239	-0.0144383156722007	-0.361399832375055	0.0245476629635363	-0.188725200954772	0.000537116367550548
AICDA	0.327605541530228	0.0991481413391238	-0.318735119712211	-0.384768929288509	0.368008896026937	-0.157195404250573	0.0187396864232802
AIDA	-0.503445161242857	0.00919109864813637	0.393508330344829	0.188483853639432	0.0376765376187798	0.198144199652291	-0.197262269818538
AIF1	0.326740796399307	0.897366945148505	0.440107088895792	-0.440354659845795	-0.255263956474611	-0.905126232286193	-0.390609795893321
AIF1L	0.465792996973695	0.832814224849938	0.0945652986595738	-0.685435340433242	-0.120337626990273	-0.721436307515912	-0.0907017873409828
AIFM1	0.924035606700984	0.226790509476379	-0.563959385395993	-0.591905096539534	-0.239106941521636	-0.352082582979904	0.446480054658153
AIFM2	0.371949707962901	0.541192374000181	-0.0813368430116938	-0.578133247154742	0.00609239316972173	-0.475865571523474	-0.00615046409646581
AIFM3	-0.354782079993043	-0.555224789036476	-0.135107966951231	0.349667964204416	0.566269391490795	0.48046428243531	-0.0541597816211814
AIG1	0.881558759247084	0.566242866980628	-0.239194226951806	-0.633909604343439	-0.416355293553906	-0.655566846934398	0.242436356932283
AIM2	-0.273407566512073	-0.334358278626743	-0.374594495214581	-0.0426065007990109	0.287220233306686	0.532392561335437	0.197563115019172
AIMP1	0.162559234831182	0.196883418031899	-0.137217828169376	-0.209320226391201	-0.219710539752984	-0.0644128232467359	0.368957137986461
AIMP2	0.402807519416037	0.156540120744609	-0.21292460976414	-0.254098103493084	-0.390093250551308	-0.103091721041139	0.351991693740567
AIP	0.544570165176649	0.634637238822378	-0.217956338889255	-0.684376826637666	-0.402942121886975	-0.373737357378191	0.453431110251151
AIPL1	-0.280655791806819	-0.444860595383605	-0.0910641516481141	0.267304159523469	0.51927809910791	0.376234027825733	-0.0962848553421067
AIRE	-0.409617706018541	-0.543092661227104	-0.0823636747727124	0.329640981134691	0.689432622334418	0.432004522562725	-0.213799836654697
AJAP1	0.148788715857678	0.301699050552455	0.193583553958666	-0.192374227947831	0.0497298157216184	-0.332839596205764	-0.253827117005445
AJUBA	0.258510886436247	0.550978122620396	0.0682393210431114	-0.436606841037435	-0.0372452848012263	-0.502616533542771	-0.15275316208482
AK1	-0.193532342854203	0.391545799482747	0.344268592383731	-0.0772125936515631	-0.320448847422881	-0.13542177566779	0.00648183046638928
AK2	0.877281412366815	0.25007681488788	-0.439458440004308	-0.471302693736448	-0.380467799019081	-0.382269285131287	0.420773361857276
AK3	0.376615285968618	0.461635922752791	0.237668134256172	-0.197257403055411	-0.236991073186924	-0.637951339152037	-0.312833932493501
AK4	0.951663041381587	0.489165350091809	-0.376248299222072	-0.690670998803685	-0.24621066123661	-0.632623589185192	0.224855787898511
AK4P3	0.95494272814901	0.524896390302222	-0.374347851548642	-0.7194611047534	-0.274492939219479	-0.632175783201654	0.248489211267007
AK5	-0.399375770152912	-0.138044128916009	0.179308953981884	0.281195093796786	-0.000220618018861828	0.298881698699808	0.025698362935266
AK7	0.335802256450264	0.425789026727175	-0.0771275505424533	-0.419040150633458	-0.0839672294859687	-0.366815427762484	0.0894224227898981
AK8	0.0179155480804404	-0.0244048209285741	-0.0636000761306483	-0.0374864566744888	0.0307671213758348	0.0280578069081347	0.0137235805075159
AK9	0.119302216414754	0.230350162524711	0.221938529649091	0.0857929009967514	-0.283528867167191	-0.387325053631047	-0.205660730758235
AKAP1	0.484541645701341	0.286841712729219	-0.185283549618454	-0.320266591468572	-0.269255025063948	-0.322529656640216	0.202542532307732
AKAP10	-0.340703301167324	-0.0701269180712837	0.462063364030902	0.402204306658862	-0.133456577859704	-0.000696047457603958	-0.315587677713511
AKAP11	0.0495536640534894	0.590465414112903	0.528396932372549	-0.116256228905787	-0.23148806471122	-0.609080739934638	-0.458127151503416
AKAP12	-0.307670588171135	-0.479429339883401	-0.237714396137756	0.222243899233049	0.166305234529278	0.554288452931096	0.216249922837241
AKAP13	-0.493564000275836	-0.479282269406171	0.0232211430621083	0.406596215775787	0.0544088576257099	0.524868324124838	0.0197311282421413
AKAP14	-0.364578835366867	-0.326244881354126	-0.0819719442450097	0.213209146102011	0.206738485421668	0.489086493647658	0.122908341053833
AKAP17A	0.0253019814453942	-0.0228443853267837	-0.128631838322559	-0.0497607218822399	-0.0553580871784641	-0.00160095199760523	0.0461669575581406
AKAP3	0.266046020882057	0.289683931539441	0.0585449832763309	-0.149702174661627	-0.177045594152128	-0.318763767517004	0.0287891743133297
AKAP4	0.246387366060455	-0.11410259550924	-0.449057409704173	-0.299292437376676	0.383087185717522	0.0818148979818436	0.108135880503143
AKAP5	-0.355725733361505	-0.523397915671777	-0.182348566197687	0.30747069198334	0.0659271244578786	0.670779844383428	0.344811708512663
AKAP6	0.0168680342921831	-0.291449090187974	-0.194049135354283	0.154092845446633	-0.0201107628570731	0.238942790800904	0.19266624122124
AKAP7	-0.0710731772478444	0.0193256885150678	-0.0392893751416252	-0.12926319558791	0.191428949344967	0.0556713999978951	-0.098387283886834
AKAP8	-0.153797673922427	-0.299232782325038	-0.0078984061026593	0.280808308973888	-0.129772400238347	0.215260065867373	0.0209826969610666
AKAP8L	-0.236932984874272	0.109573212056713	0.213036949676016	0.173709124329647	-0.0714837427335972	-0.0230225886467021	-0.0841037560170209
AKAP9	-0.099601287313932	-0.128219297063119	0.376381873401626	0.450158468505131	-0.182973298352017	-0.114566214428399	-0.316375758732073
AKIP1	-0.268682994000763	0.266549368227312	0.598146359735766	0.232422297083115	-0.23913295667917	-0.209229695719642	-0.371552920912536
AKIRIN1	0.358258467379427	0.807596239692577	0.331700976185086	-0.427308584648362	-0.475189306841498	-0.716847982997165	-0.132137392547842
AKIRIN2	0.0154893527902835	0.271961949306307	-0.0797427108445561	-0.369556136565168	0.0986243535388564	-0.0187748765588227	0.0716797275899804
AKNA	-0.477331972775021	-0.748193137465559	-0.2570387862154	0.427528452707652	0.321772960258791	0.806023694625529	0.149358631391412
AKNAD1	-0.133708995510417	-0.0762686191817107	-0.173313206606135	-0.17929019989325	0.55499143064195	0.13838009880374	-0.125608761244115
AKR1A1	0.907457727422962	0.370208415285877	-0.516094521476554	-0.65745546716367	-0.336262219244999	-0.382361283143297	0.550372650817812
AKR1B1	-0.205825574611073	-0.0856601911958285	0.0327110032643076	0.0771943021617271	-0.101262397655974	0.264677412006066	0.203061305241212
AKR1B10	0.11733500552988	0.0212057768793127	-0.214806950834192	-0.203140906771607	0.32598271591481	-0.00940523039107899	0.0735740369284046
AKR1B15	0.324990609308536	0.259065626922206	-0.214848463887522	-0.451088768664325	0.44316273198826	-0.284021629356421	-0.0575386873703653
AKR1C1	0.582145707638052	-0.159728929984967	-0.583854297880502	-0.27459061766472	-0.0167838081298757	0.0167017382257169	0.438030606925626
AKR1C2	0.545381840753113	-0.134008844422178	-0.586221612219302	-0.294340181351689	-0.0264897046213228	0.00947035966520844	0.421492400195066
AKR1C3	0.759822450840369	-0.0275792997331692	-0.65845438402431	-0.412891879878013	-0.138972299491489	-0.0537270087097006	0.592610410206595
AKR1C4	0.637013243105442	-0.0407862119120481	-0.552749177273955	-0.369352830573937	0.0502360701797935	-0.120158183043936	0.330336520128868
AKR1D1	-0.117728332153543	-0.0586328007478428	-0.0375516203614882	-0.0368025727829047	0.475812323027376	0.0826303322156102	-0.0990212660358098
AKR1E2	-0.176464132499299	0.129026667105269	0.471631011497825	0.223256467865681	0.0335716766453861	-0.286892053487694	-0.509567273638438
AKR7A2	0.938253694256578	0.576999384762219	-0.444451318630648	-0.796057944770791	-0.305890381188742	-0.574482000930026	0.410584862311229
AKR7A3	0.933793297983014	0.571321442339856	-0.369462744479415	-0.748474456056119	-0.271054275222083	-0.646190518519942	0.289759140570123
AKR7L	0.89585077837837	0.508892644328154	-0.352113811322149	-0.641243675685119	-0.264277086417368	-0.608244264636601	0.26331388502903
AKT1	-0.133572446207578	0.337745049363713	0.160795146718812	-0.221522106429167	-0.172919934441992	-0.0355017187250337	0.0491009221551875
AKT1S1	0.241103201646291	0.260762880431519	-0.303613318681148	-0.520918455263571	0.011544459155296	-0.0795355726210179	0.256067600277351
AKT2	0.304916215510602	0.849934481286575	0.309334468498626	-0.517803537242805	-0.223545023567503	-0.800219807646208	-0.344566780096698
AKT3	-0.0858563058906275	0.620356644025615	0.762670804720863	0.0638421102019011	-0.226829520316415	-0.678672685007455	-0.615546133967066
AKTIP	0.370047953060459	0.539470072533238	0.204554462945352	-0.292150020753368	-0.290194204141009	-0.576427619597592	-0.166957994851388
ALAD	0.852123539313618	0.570166200018788	-0.239885057340913	-0.66679634680919	-0.379840001258996	-0.617920290022027	0.24814008512238
ALAS1	0.19668376502305	-0.0282326081134938	-0.221829458859978	-0.155051348240529	-0.217419181047698	0.166098467505466	0.375110862243629
ALAS2	0.184477854637026	0.417130671445049	-0.0607456472527622	-0.437557944369269	0.124124444044237	-0.300400882836609	-0.0220685418865982
ALB	0.762451304292112	0.571781039886327	-0.103897192007533	-0.560154741356485	-0.192443833617022	-0.720225185876078	-0.00586994293171512
ALCAM	0.528276867944722	0.52051871800218	-0.243553643605911	-0.623995749242706	-0.171288211200851	-0.375831328148706	0.321251520928687
ALDH16A1	-0.0716043338214135	0.032659940749965	-0.163942216094166	-0.167325195535651	0.189040937749735	0.126679238889065	0.105953780596482
ALDH18A1	-0.195175535202173	-0.529094482365777	-0.399828417086995	0.161608303681306	-0.0282979725514549	0.732085439660455	0.535453340733157
ALDH1A1	0.59402953991095	-0.171732034168938	-0.703169126879072	-0.302232971338071	-0.153255372766978	0.132150512111295	0.637057445282869
ALDH1A2	-0.504644089125091	-0.42243812608873	-0.117766735847644	0.264087211960705	0.215706011035531	0.620721654206935	0.180758385397603
ALDH1A3	-0.323925717211139	-0.74412527055217	-0.475054783154568	0.265795821721115	0.346796308924856	0.84862857453984	0.403131990560716
ALDH1B1	0.782328554568876	0.167488441464018	-0.471692080773689	-0.520029834366126	-0.219544373992171	-0.205705210165582	0.469852556919349
ALDH1L1	0.932131818537928	0.45137932309638	-0.424794268156136	-0.679606018275024	-0.242789440909307	-0.583492717576226	0.282039252228159
ALDH1L2	-0.359612582618364	-0.544324469975907	-0.27706980537958	0.255554791909231	0.231479534522089	0.671109680244711	0.243333487923262
ALDH2	0.934400927459935	0.499927950602271	-0.480816262670415	-0.78393294165572	-0.233018901907032	-0.549026586937072	0.361589010439381
ALDH3A1	0.00602831172003619	-0.107526456646442	-0.181180635912224	-0.0884184630724512	0.598420178131299	-0.00508765932868333	-0.211125789651326
ALDH3A2	0.934363523724971	0.528142832916046	-0.308475485445009	-0.65647418852167	-0.401812943069502	-0.610279721515501	0.309912309245658
ALDH3B1	-0.0441914780524486	0.405564669779755	0.118026727338411	-0.322235679668659	0.0159275061110839	-0.221148322292786	-0.161355998484914
ALDH3B2	-0.0347030014134497	-0.0269244645371425	-0.262546593417425	-0.19372730848576	0.395235601374991	0.174391456588247	0.193795925270928
ALDH4A1	0.943342271930249	0.496033989433589	-0.414797637747243	-0.71974567893331	-0.303482287625875	-0.562257271084813	0.352728772453771
ALDH5A1	0.824792899782997	0.486104296880692	-0.311400237472309	-0.660074421371225	-0.28061859893586	-0.557290920600514	0.224571823833646
ALDH6A1	0.939109678950901	0.526687067662573	-0.299605482281934	-0.671767676213505	-0.265395751152304	-0.696475890293976	0.143862642671295
ALDH7A1	0.795397141527057	0.560173190690026	-0.179878246643329	-0.549980057020092	-0.465209201069506	-0.64773520929417	0.208840691548547
ALDH8A1	0.914469842068836	0.230712795594579	-0.440889514844288	-0.474823874792434	-0.259480127747749	-0.463914451885328	0.256731825167129
ALDH9A1	0.804209488393672	0.734997553977868	-0.136748681264895	-0.715877128597818	-0.309607799069098	-0.778535308633552	0.0907509929497504
ALDOA	0.518360264911205	0.593570471132097	-0.294943409190733	-0.74539104749741	-0.279448868004047	-0.384113339582433	0.393401735540881
ALDOB	0.838628311674418	0.524143143716218	-0.209763795859561	-0.627951026086747	-0.230159659350377	-0.6738861836399	0.0788220678359552
ALDOC	0.311707736497487	0.773633495961928	0.207544902340128	-0.542395858613647	-0.0725365055825849	-0.722049187923539	-0.247198963314731
ALG1	0.32032061716636	-0.0136290157755676	-0.362913004760199	-0.277611600809621	-0.228951148769215	0.172884858416551	0.537301589178043
ALG10	-0.140031248005538	0.282501724683247	0.245371424376734	-0.0392232396702831	-0.052580388164943	-0.191462387747635	-0.187105461680756
ALG10B	0.138668692401657	0.559638244446271	0.368566571048761	-0.163956822815026	-0.325054605034206	-0.544794434839294	-0.212392672502618
ALG11	0.158740054213495	0.784068692997602	0.47622932211169	-0.379964064513322	-0.14978041414001	-0.743273303216924	-0.422588960019225
ALG12	0.474941575456127	0.609487208700894	-0.171110317701739	-0.66236015640575	-0.279734629627102	-0.41142759326593	0.253973870650754
ALG13	-0.549149206814597	-0.647812216299741	0.212910407629848	0.81303580390359	-0.103045979775063	0.558856632121837	-0.08332124044342
ALG14	0.440718852760634	0.655338054233952	0.106530112541488	-0.428705394718011	-0.362612687794874	-0.610804863448689	0.0242495278889663
ALG1L2	-0.0972762616918661	-0.261339260707092	-0.145736838000709	0.112255049776978	-0.00300208955976402	0.344649661732486	0.240071094652936
ALG2	0.134084608809655	0.308681278133722	0.226333239588217	-0.0428484546693988	-0.460964188262953	-0.289469204488116	-0.0290552749391632
ALG3	0.253793441715716	0.217006326159118	-0.519525926726771	-0.591211561468895	-0.0301627280846039	0.113327685780659	0.612850784057427
ALG5	0.159784195089284	0.20186416933159	-0.000142852784660029	-0.120400259140438	-0.40027653269367	-0.0223255458154375	0.405637488678422
ALG6	0.0176380105228449	0.175623740692071	0.0596770215454087	-0.109397836734645	-0.0391469200009297	-0.0830449116014244	-0.0366135758808077
ALG8	-0.0388646498672629	-0.116907228335817	-0.172495138171259	0.00713065967308941	-0.119343556568452	0.26944944807909	0.350037701727644
ALG9	-0.023803880923024	-0.0169068285240819	-0.0659793555839414	-0.0659480120544413	-0.135907311193097	0.151249914051735	0.186934225082334
ALK	-0.467930351041714	-0.309666585876484	0.29635650092341	0.438357983781099	0.538079201144456	0.193755451574959	-0.447821752892866
ALKBH1	-0.0702900178034052	0.23221727876568	0.329822221115102	0.0457727794915843	0.0137569204497124	-0.255581588960082	-0.314301859325265
ALKBH2	0.23820729038573	0.17948785273449	-0.247559983133028	-0.357474997604812	-0.155876904831513	0.0255199796644404	0.485332316408404
ALKBH3	-0.174814221356928	0.0623727477396302	0.263431812326991	0.158615920913726	-0.0277076818263542	-0.0529877895682103	-0.169117529230693
ALKBH4	0.186228988502512	0.188711437440495	-0.249213895626717	-0.327133227981879	0.208742817075982	-0.0558635994733341	0.207530587926416
ALKBH5	0.536635890143291	0.800547078388952	0.0727728408686568	-0.629273828509932	-0.380547203881517	-0.681039420018989	0.0136129640923601
ALKBH6	0.0511004305568699	0.0215373038377964	-0.0631231320343093	-0.00187599113576986	-0.169640311831422	0.032410917470618	0.110743568599088
ALKBH7	0.658817344002052	0.730183684899118	-0.274525297144391	-0.796510756609863	-0.337457533617011	-0.501505699064487	0.434369312888895
ALKBH8	0.13087084778954	0.354974496253629	0.171075000035158	-0.194638421743594	-0.0716034836991812	-0.336172276870422	-0.132426539526858
ALLC	0.310149985282695	0.145376019588654	-0.189180587005254	-0.349780587289014	0.228877644402318	-0.280792396862358	-0.0924761920665562
ALMS1	-0.340561808896906	-0.290770038930872	0.186917174520204	0.406046625052032	0.0276110163678938	0.259199021038369	-0.0410550209127463
ALOX12	-0.245081849666729	-0.440112439476063	0.0616490630100466	0.455455724453156	0.0613396675110795	0.333574077212503	0.00306666146193833
ALOX12B	0.155682468429623	0.0125147446333922	-0.241267379607549	-0.251232605702987	0.442254346453872	-0.105220029924287	-0.0481758534570518
ALOX15	-0.370419305559315	-0.279799981479103	-0.0538572845565555	0.1167079350072	0.429092139359053	0.386484212428771	0.0569159063961456
ALOX15B	-0.131681461458376	-0.238417930777157	-0.244327152382461	0.00811344974246629	0.534949273182375	0.21871328791969	0.00689808638637523
ALOX5	-0.284384637185378	-0.573274080289747	-0.522318033747947	0.0715443124206156	0.200415024415592	0.788534631732311	0.47954025038789
ALOX5AP	-0.167359170742651	-0.36235490607761	-0.509110457492676	-0.0592258201554752	0.0843127076833855	0.617892794788968	0.535253278518319
ALOXE3	-0.232997476466595	-0.26401881174913	-0.00226516065836359	0.189569471963408	0.520453251728199	0.0959101827131806	-0.259103951721782
ALPI	-0.0806962593235631	-0.266840375873634	-0.148326741405399	0.0964830659095137	0.255829428150665	0.187822757932365	-0.042462696784595
ALPK1	-0.355250825277635	-0.449772284687913	0.071533297083244	0.546741058379703	-0.163286708569335	0.437623067766371	0.0907431511897363
ALPK2	-0.0593935086031057	-0.406992501640711	-0.422514278441078	0.0426848810667761	0.037690124593021	0.535445978753502	0.528146322220692
ALPK3	-0.386795329696756	-0.0808267957657518	0.442930125406756	0.396261756099853	0.0385870598746564	0.0144623665510432	-0.343891633388858
ALPL	0.868443875592241	0.500604993850439	-0.300611895228876	-0.673610785827139	-0.215908158426565	-0.637897236672531	0.142088509034819
ALPP	-0.372042384671927	-0.385907131277336	0.0207833992062835	0.340758421831529	0.539875994495171	0.27724695045454	-0.230105358531082
ALS2	0.009471057494461	0.332230648856851	0.546107259218287	0.0865433692481431	-0.121473640319735	-0.478459016927305	-0.449671550660017
ALS2CL	0.11260220396321	0.743443481718717	0.575552839668022	-0.216537425276573	-0.155106206100003	-0.833348923424752	-0.604751195095606
ALX1	0.0853206609865194	-0.262822240040135	-0.43978917956799	-0.0755071983673382	0.0779543762697505	0.319481278995153	0.347234267347433
ALX3	0.214044543446588	0.271838926202918	0.0496188407789461	-0.202125287117344	-0.0169828741400544	-0.325834018955515	-0.0955509278253687
ALX4	-0.186837578411981	-0.150455740105203	0.129496386191457	0.13279808317958	0.272495843720036	0.0941660176160924	-0.178139550245032
ALYREF	0.00677681121836076	0.175124455753866	-0.199559799321045	-0.352044998214006	-0.0640748490083703	0.174077858467194	0.401124414874183
AMACR	0.783634925290035	0.14108193883635	-0.536635427719914	-0.493834196211546	-0.135265475636017	-0.24585147184826	0.380685546038755
AMBN	0.0402499955745007	0.211719137160772	-0.0412568217597824	-0.230458841173176	0.410737140659339	-0.169102998635935	-0.119386677740944
AMBP	0.302071842266088	-0.205286604735685	-0.341435682996476	-0.0946707971577973	0.0717403429497266	0.146475752200564	0.317923733737211
AMBRA1	-0.320717864303373	-0.0988447621376614	0.376874062684001	0.447432696092162	-0.319674638856861	0.0437521484781885	-0.210231722694525
AMD1	0.179565346676265	-0.0256532442135091	-0.197685407813834	-0.055597980082618	-0.282617573398199	0.123412139408846	0.393721123654739
AMDHD1	0.833404692092152	0.425229430817952	-0.192790407574276	-0.501856956791256	-0.268569595039131	-0.581363997936682	0.167381436642851
AMDHD2	0.369987968779497	-0.131645921129269	-0.523286381586513	-0.223646419903835	-0.0492910557644735	0.171552908857025	0.529262239015742
AMELX	-0.115555795389096	-0.361424839641522	-0.174053895925779	0.220413261810449	-0.115877237194143	0.425241961843171	0.319249672818414
AMELY	0.102238900004876	-0.376081548386154	-0.520454664765011	-0.132358480741174	0.387628044760888	0.362504260328348	0.306867682422837
AMER1	0.10830680048619	-0.0015475733680504	-0.117148023719252	-0.0717682042748011	-0.143099570307937	0.021132216217389	0.152200962796446
AMER2	-0.0901886733650497	-0.0427753309746206	-0.145800587735189	-0.132796471491188	0.594413128663828	0.0325820707041618	-0.145143326431779
AMER3	0.118990321625825	0.134291807710151	-0.0934924229595579	-0.243208340832819	0.308837975226531	-0.140014702051254	-0.0718700063673818
AMFR	0.328692341523427	0.392776799622152	-0.169150366080732	-0.497469335306825	-0.210384168191441	-0.21798848523208	0.17763913165196
AMH	0.210130947730547	0.193304434178013	-0.16079713885935	-0.349183024016173	0.294312384565063	-0.191576496979049	-0.00445286566189823
AMHR2	-0.258960991255506	-0.0368526202993203	0.177861818990214	0.0855388326034381	0.60699972982185	-0.0324354554357275	-0.375594437639568
AMIGO1	0.194077462655609	0.657373532713374	0.375123543787624	-0.300701753885254	-0.104791459679998	-0.684968631463529	-0.393856091471821
AMIGO2	-0.244074700354769	0.436898112477383	0.603071757379812	0.0424549946210241	-0.306458319614612	-0.327054884046948	-0.398441164101107
AMMECR1	-0.306501438636844	-0.519061657815893	-0.196083406050783	0.31664324196185	0.0684980664877416	0.627644337545373	0.301546679711712
AMMECR1L	-0.095342302981915	0.369059603947063	0.287117659484949	-0.192717121254189	-0.059314872308697	-0.225373401741262	-0.201069152424068
AMN	0.87925063356035	0.339951376996841	-0.472298331180635	-0.610808055148729	-0.241513296532333	-0.462995908909752	0.35191509422261
AMN1	-0.223881718641481	-0.0148022214162563	0.360558825616998	0.346333104622032	-0.0633042248967093	0.00477014283118818	-0.243816132538456
AMOT	0.0304858468350533	0.272367590461703	0.237110424586196	-0.0383618273200679	-0.187175414835118	-0.291694395155253	-0.16501314622424
AMOTL1	-0.628738759314481	-0.54044666827284	0.220278008130787	0.577673603030347	0.11599744367454	0.616418925150748	0.015505606503327
AMOTL2	-0.169025692485024	0.226642497859093	0.28646972390723	-0.034819393540962	0.21898231430734	-0.237401152267697	-0.409333808348139
AMPD1	-0.301273655196088	-0.248128734585648	-0.04515067359383	0.137977307522291	0.301470828039134	0.32130098950931	-0.0388210298210332
AMPD2	-0.0131654759964117	0.344065941591587	0.275978757621004	-0.0568911366623524	-0.189001528813865	-0.304976804751679	-0.222453588051949
AMPD3	-0.0183684767666767	-0.200903225082	-0.285770759137548	0.0155808142911786	0.109494967004948	0.213246866651756	0.165214704329048
AMPH	-0.251368074542845	-0.204017224889184	0.103761785033193	0.224651008620894	0.33038222025774	0.147391164738839	-0.191933893985832
AMT	0.157637539962153	-0.169235026311145	0.0221791106966697	0.255581348996251	-0.00887488920969474	-0.128772419765432	-0.145835161308154
AMTN	-0.152119038001311	-0.0752488565861272	-0.00183054067658269	-0.00601987925418346	0.509373460764974	-0.00983085548041797	-0.291532625269205
AMY1A	-0.236540258839327	-0.348292282691405	0.173831253669337	0.45531454965863	0.196730228967215	0.0838664719912204	-0.350399273385493
AMY1B	-0.147360460437807	-0.233142163868829	0.186027513812354	0.37010915678987	0.115644661407993	-0.0282875636558336	-0.342395451275174
AMY2A	-0.199878932228673	-0.248126146439726	0.264549630301565	0.462270762558549	0.0902289324876603	-0.0439889182710691	-0.40472286864776
AMZ1	-0.477944258895799	-0.437144214421577	0.132282539815986	0.390005643466651	0.510607415794263	0.335555621846088	-0.319554604789074
AMZ2	0.53488521125939	0.757794744855709	0.034289448550841	-0.568334336115548	-0.391246979401204	-0.650825570784751	0.0776755640358458
ANAPC1	-0.411916980134117	-0.442559448282961	0.110681398035412	0.482881011178124	0.0330669757585887	0.489522844819313	0.0138154265141409
ANAPC10	-0.298116741896046	-0.115803700894696	0.182421572901128	0.25058213338694	0.127677025643443	0.139992936691101	-0.149236452587655
ANAPC11	0.453480245748875	0.566275820564609	-0.196841477030674	-0.590177034190301	-0.308809462004333	-0.325043244500428	0.458527409100459
ANAPC13	0.319285048836301	0.405174818266322	0.0848684309205953	-0.288768070721086	-0.459715945939639	-0.342717971420385	0.0524328392432421
ANAPC15	0.564717846198935	0.319237343320359	-0.355369525578745	-0.508957544232308	-0.311758282587503	-0.18366815449576	0.553410442419574
ANAPC16	0.31853233841449	0.795106242593624	0.209033414144993	-0.498089650060766	-0.174822429889761	-0.712304120672722	-0.200640127428839
ANAPC2	-0.0429037878858105	0.0237031725522923	-0.207092015450619	-0.199590047821097	0.379909452892894	0.119460234061103	0.0701991011514888
ANAPC4	-0.56427554080681	-0.430941133539728	0.386744891624904	0.74546940113198	-0.0906605989597057	0.346707229129706	-0.244404095151078
ANAPC5	0.122853284850846	0.174874827499867	0.20214173377301	0.129988800305448	-0.502092927120489	-0.233234211505583	-0.101729397063848
ANAPC7	-0.0682846273043263	-0.0265646435214315	-0.053532325204497	0.0627781973511333	-0.340593869631124	0.221873384852579	0.357930110335084
ANG	0.698701859593547	0.533855880719051	-0.455428402967817	-0.77684624615707	-0.10966602487604	-0.424579253600105	0.381773446738441
ANGEL1	-0.31681212494507	-0.0851603924292543	0.445770082431652	0.410216046803461	-0.0351157706738688	0.0123475982222619	-0.289848947012243
ANGEL2	-0.176688003622765	-0.00459078656778732	0.44213105732095	0.434677144258514	-0.236510390874375	-0.0961599616025314	-0.257656967571689
ANGPT1	0.0401199151380699	-0.28557276563834	-0.189358322773363	0.135484684605625	-0.0686183430159902	0.266304754853365	0.266330945716532
ANGPT2	-0.659587313778842	-0.744545681465285	0.0353825844186298	0.716892055881874	0.151352375359319	0.755370429600092	0.0150433502991852
ANGPT4	-0.22653622369433	-0.218510805092837	-0.156209812419869	0.0420080142101698	0.396803109401426	0.303321359429301	0.0112102938244806
ANGPTL1	0.568577404795243	0.583950347531581	-0.150735622669063	-0.592149665101113	-0.124824059028331	-0.550249834494533	0.0678759722130136
ANGPTL2	-0.283962698171325	-0.748363821995443	-0.331889692663407	0.472632069768538	-0.00216911861036222	0.810136816570911	0.477305729503393
ANGPTL3	0.902245918855315	0.343853230977559	-0.416133250383798	-0.589063259180522	-0.268135036042341	-0.495650048608341	0.284998345036101
ANGPTL4	0.245470112470457	0.516438995617705	0.0451470542150725	-0.450223259663102	-0.152739099187067	-0.367467646176456	0.0305390596744447
ANGPTL5	-0.0353051728538764	-0.0500512187818695	-0.208360851954406	-0.234950569364845	0.404637080255119	0.144350237794274	0.00368947822154574
ANGPTL6	-0.232885150693118	-0.272428618768161	0.100255115003523	0.304183393571026	0.153920596462971	0.158301321298126	-0.134813594361867
ANGPTL7	-0.0659918704458369	-0.430624375274306	-0.211140845534868	0.18063154247255	0.312784068990636	0.321860533071064	0.0954438496687109
ANHX	-0.231928329817425	-0.165487298862542	0.235305039955643	0.318070751787461	0.270651907941726	0.088300180853358	-0.264947218506279
ANK1	-0.609423990894057	-0.352504539828247	0.357199674523124	0.525168336514843	0.174991574676115	0.364921385522542	-0.290134030587328
ANK2	0.814341558655893	0.345290480293288	-0.409025037072523	-0.59763263213169	-0.228390219019416	-0.425437593231294	0.340643993110767
ANK3	0.574439922527067	-0.328693266197188	-0.551996369780245	-0.0507575974534785	-0.202192955836399	0.0998660640067436	0.485702192796529
ANKAR	-0.45362266525571	-0.498370106489738	0.414326301007978	0.833682536479124	0.010037128582896	0.19992341956885	-0.423869975120399
ANKDD1A	-0.63730018445245	-0.653576209237439	0.16523242196091	0.70054750233224	0.123010430894675	0.63738522491807	-0.0987210191448962
ANKDD1B	0.172906514688521	-0.273266562724153	-0.205775830497211	0.13492809245326	0.0282614398900465	0.132151163448142	0.238781907380343
ANKEF1	0.447072346596191	0.657793291225314	0.0414683030760927	-0.524199658017232	-0.21129517774243	-0.608020171910006	-0.0389093130731527
ANKFN1	0.0634082561698242	-0.193792293730425	-0.398385633329194	-0.146183557948408	0.432872518116257	0.179466554866441	0.179483185023356
ANKFY1	-0.0419632805150024	0.285041637696426	0.24883730900658	-0.111946872846262	-0.158548447505151	-0.204156605403492	-0.199337971729377
ANKH	-0.35702855322321	-0.113234498764495	-0.122337042912218	0.0188851047451206	-0.0812653855703537	0.457989280909793	0.332432976881995
ANKIB1	0.702081043111553	0.250226680879189	-0.283957871734317	-0.370550840353558	-0.300843322438379	-0.354634648488391	0.237090634899686
ANKK1	-0.102981708435803	-0.27513498679284	-0.0879182537638425	0.233627273334087	0.194111899946866	0.127041489523834	-0.080550948170287
ANKLE1	-0.158952568384946	-0.206537395856808	0.0398059507753993	0.187562942015333	0.471554363891675	0.0430847602756482	-0.340865901228713
ANKLE2	-0.501208698085275	-0.522073500406482	0.110589801884651	0.581564514503148	-0.0995913157676654	0.578852301496976	0.114056411050527
ANKMY1	-0.254670328978184	-0.331248387751765	0.0131062868103935	0.201683505344552	0.532083717055752	0.188595001793121	-0.283847713687868
ANKMY2	0.361986963758319	0.680115134525958	0.0656822268432702	-0.493347784532613	-0.31117921415923	-0.512388337663373	0.0947809887412932
ANKRA2	-0.0852686287533898	0.074375115277388	0.0894576747591715	0.0992519662824068	-0.251845721011522	0.0326629209858125	0.0770425964241677
ANKRD1	-0.267017679873247	-0.324504979678964	-0.201376687212888	0.0881794532099951	0.102763875090832	0.531767269374218	0.378219681093392
ANKRD10	-0.486688038169026	-0.785267435781631	0.0444280793890801	0.8142136782602	0.049315044677773	0.626811729142002	-0.0401361414680657
ANKRD11	-0.104993622084462	0.384863824469553	0.364593919443417	-0.120704078475316	-0.0569851219793093	-0.283459707697095	-0.328325763706503
ANKRD12	-0.0824188128599378	0.437406571970572	0.50238679261296	0.0266586231444442	-0.134462026433169	-0.459562446655617	-0.467290559621032
ANKRD13A	-0.34843440430518	-0.301820711575842	0.0686172103964066	0.331457365708237	0.0939977742544952	0.378823303356225	-0.0246082792962775
ANKRD13B	-0.384499275777863	-0.462742200578881	-0.311116966022346	0.100560627253133	0.640074981296775	0.60358817465911	0.183482098423848
ANKRD13C	0.226436468390024	0.36803429123791	0.0137029375507106	-0.274329199724942	-0.3072896697985	-0.144412287256227	0.227641697897497
ANKRD13D	-0.619114311114477	-0.647924540299575	0.202706072144278	0.731340762136198	0.27408435630629	0.522957815983282	-0.263416282481523
ANKRD16	-0.021591177212417	-0.110972017692779	0.0227586529356091	0.162619338724366	-0.0796826614411674	0.0515037202925062	0.0542939022580708
ANKRD17	0.109897007282349	0.490638432569653	0.415343553021795	-0.116814571472691	-0.34246263078857	-0.513101207504378	-0.239985632066173
ANKRD18A	-0.441845805807519	-0.634087271379704	-0.00807887173556332	0.559609515976651	0.281096935084199	0.516924060237791	-0.0135548154440492
ANKRD18B	-0.344347396812419	-0.580064469309604	-0.111924549996665	0.43671405233363	0.280223765370944	0.467896918213775	0.018291086196318
ANKRD2	0.0267889990666267	-0.48110762465326	-0.464076902831464	0.0666770805689493	0.288417220083326	0.428361497382732	0.326432136384995
ANKRD20A1	0.117302311876854	-0.164864676789354	-0.00432625223024003	0.208526623571255	-0.230357159648097	-0.0872590215547956	-0.0597020184445595
ANKRD22	-0.00268555443648072	-0.0267761444498394	-0.24276364955241	-0.250206278035193	0.271652042204409	0.174564169022618	0.234553731819382
ANKRD23	-0.160847379117898	-0.323386717449144	-0.18207267467158	0.205385154789203	0.0670607872727298	0.302133060268503	0.0792125584465674
ANKRD24	-0.0264096444059144	-0.0756783949698239	-0.0906750142059938	-0.041606835360162	0.544671929109568	0.00617713427869726	-0.177070367508147
ANKRD26	-0.370040233487686	-0.417881324859104	0.360737901728599	0.717629635956282	-0.122629144793471	0.183971635775422	-0.23050917970937
ANKRD27	0.419390700949502	0.734751858519798	0.0702276090951811	-0.623673887994223	-0.157233157751743	-0.565237218547337	0.0324736437722786
ANKRD28	-0.282410615556948	0.0566263908803283	0.189548883644287	0.103839167519626	-0.146600120640655	0.0540922826743231	-0.111126806303672
ANKRD29	-0.00128570483386084	-0.294679244138178	-0.470512604079537	-0.125762474915321	0.142465290211262	0.502544936641723	0.485025235359368
ANKRD30A	-0.0361550601136453	0.0323638813916829	-0.137106220028907	-0.252718131546923	0.413860941428014	0.0511196906096718	-0.0414230065227976
ANKRD30B	0.13389764724451	0.461575893477361	0.150080586943424	-0.298186159627737	0.210894639830086	-0.463548378973852	-0.265401032502514
ANKRD30BL	0.0710003481321694	0.0945643319330271	-0.136165646472445	-0.186204282517784	0.0654304337352853	-0.0350803220218303	0.0532379839977804
ANKRD31	0.0242201438825089	0.078263439231022	-0.133342679712923	-0.208207353242485	0.333233148896099	-0.0449486017466507	0.012884442605653
ANKRD33	-0.146785544956709	-0.147817207769108	-0.0684994815886518	0.00216699982027828	0.561409642365294	0.10472197825231	-0.184985588470373
ANKRD33B	0.149732990533054	0.503234929159817	0.107097651702251	-0.406265793453156	-0.0938869387215574	-0.3697875277502	-0.077201996519847
ANKRD34A	-0.132856817286542	-0.0911134761768534	-0.0784767450115673	0.0126374183779225	0.0642961331553989	0.122903918254646	0.0111904578959692
ANKRD34B	0.0325680174184519	-0.18066181924891	-0.33277569293149	-0.158937441653208	0.155768339745033	0.232702668279408	0.22014979943467
ANKRD34C	0.157029902199384	-0.0409836390533995	-0.219697387547266	-0.149182549833013	0.22113346730041	0.0236771591716774	0.123563850429555
ANKRD35	-0.452858355030847	-0.540610538010979	-0.154462516536421	0.349565961813336	0.400223627244897	0.588926404833075	0.0431215340876908
ANKRD36	-0.572854788003535	-0.768036178567252	0.177465467450153	0.886209578909418	0.0931971184825889	0.535783565922094	-0.228666999344941
ANKRD36B	-0.590644425532467	-0.786622551433511	0.173476269964479	0.90434102041667	0.106663157624242	0.558416909826496	-0.206665643617662
ANKRD37	-0.0575106718249994	0.237725680850523	0.30456884478756	0.0611580634108761	-0.364816720419147	-0.222251128257127	-0.156406556565285
ANKRD39	0.453300233919299	0.169067494659623	-0.350627037187442	-0.382645420018898	-0.166173136060508	-0.146110445523912	0.30136223619578
ANKRD40	-0.00984911534986388	0.650208847942832	0.696440547266145	-0.0662773004767262	-0.265630390267141	-0.684338009066269	-0.581787692331154
ANKRD42	0.467459826705351	0.463789348853785	-0.0051015842357	-0.405086864289528	-0.333379743380463	-0.50343598604863	-0.0906143368438691
ANKRD44	-0.272594395406139	0.273292004021675	0.564741470366822	0.186824378346228	0.0773446922310852	-0.36721047862252	-0.711304717867694
ANKRD45	-0.188070520054955	0.0314010888290495	0.221112321819429	0.163388395041412	-0.135670280384661	-0.0916737438353873	-0.243641069488589
ANKRD46	0.38398385009048	0.580257847173498	0.359015022138929	-0.243912664740842	-0.328409739486691	-0.703124112484271	-0.292844302221127
ANKRD49	-0.184150577219148	-0.0646703549573227	0.125985573493322	0.18838624254538	-0.0187219442412669	0.117264465987506	-0.0674606229620289
ANKRD50	-0.618522351036058	-0.511550672989703	0.376433174650908	0.76312314588281	-0.0786459805449934	0.478940177391524	-0.120791270151336
ANKRD52	0.241855524916977	0.365191932083541	-0.00482148764435626	-0.395527908752253	-0.246818940024284	-0.206923965958299	0.15355003985168
ANKRD53	-0.142494561530112	-0.0380835046083904	-0.00856630742271176	-0.0603209953676309	0.388623835488383	0.121997947210275	-0.0564605807041927
ANKRD55	0.0389639485955073	-0.179676996731401	0.0315322905757087	0.254778905244603	0.00914271531869363	0.0177218311332956	-0.0727492011536928
ANKRD6	-0.301345028291878	-0.467174230390686	-0.0697654151901755	0.365702797899336	0.0186560775087033	0.57140854953306	0.28599128862483
ANKRD60	-0.0316488775991359	-0.300413076260467	-0.265976207594421	0.0354938375446821	0.420519281862095	0.202812563924075	-0.0443812155537198
ANKRD61	-0.452795055434694	-0.434514254392354	0.318183674398564	0.702116108691725	0.0639366034033182	0.239768621868762	-0.292896634277631
ANKRD62	-0.18395067117481	-0.191255104869767	0.063716928644397	0.227285231045951	0.272904483344796	0.0614244145069209	-0.287776851487111
ANKRD63	0.194726415573843	0.252264581960968	-0.0143811948319123	-0.26252163121348	-0.0961145915220403	-0.196620903144922	0.0773564426807268
ANKRD65	-0.104354825896395	0.159592345342862	0.00745740512788724	-0.162095299211111	0.317311988516525	0.0237184495200509	0.00269568219664851
ANKRD66	0.0520489047495735	-0.035249879254865	-0.156671419492285	-0.151861079399523	0.245560376605869	0.0398498621617966	0.00143308005451473
ANKRD7	0.0622381400863354	-0.0465389681318286	-0.15052208975389	-0.203165049653488	0.403165873225556	-0.000813813073050329	-0.0354973561826491
ANKRD9	0.185771763661159	0.281409136201896	0.0072947481281985	-0.275156999534379	0.174144922037631	-0.351445117349323	-0.207793793294949
ANKS1A	0.146483612685196	0.664303106512139	0.411158887826465	-0.288276004621945	-0.168019149730161	-0.665973120845478	-0.382132255464841
ANKS1B	0.549141471840493	0.61385693279604	-0.148802323770554	-0.65607085680364	0.126121201294167	-0.65504709846032	-0.0985434773196354
ANKS3	-0.030533178485859	-0.27293577381939	-0.10831091938732	0.215705795969611	-0.0860125479326222	0.243272904612467	0.184830959472969
ANKS4B	0.863512238327093	0.426524272077478	-0.381860076607203	-0.647497568867635	-0.202967282982386	-0.536344013057647	0.257745039093939
ANKS6	0.0646926843408054	-0.313962309953914	-0.404485041691427	-0.0242493821334546	-0.0915836357804373	0.443410011478091	0.521104715368263
ANKUB1	-0.370183688769705	-0.303619456848903	0.176660411611156	0.365510714716673	0.279501586362994	0.254934535663966	-0.271984815712287
ANKZF1	-0.205230043801366	-0.426930912740006	0.108503470010186	0.573442402189088	-0.195524711904068	0.238011523938649	-0.0891242764454677
ANLN	-0.418652413171334	-0.6184819768572	-0.267737223128386	0.305223121406863	0.126775715398026	0.81486178460763	0.404699312443616
ANO1	-0.499140300029615	-0.697612074217986	-0.151708250403116	0.530116126751993	0.0331071279290076	0.784146352380243	0.285969164479879
ANO10	0.0736817136789476	0.0263186061415529	-0.0980495532885612	-0.141361237926349	-0.00915098116967162	0.0529987823512849	0.0554107826126693
ANO2	-0.186759801820928	-0.0768425479365299	0.00712372590200764	0.00765580799706965	0.398361800575821	0.123356460662116	-0.0951414639149813
ANO3	0.12492790948051	0.039260052958212	-0.0258199703082631	-0.0085526457563346	0.0364811162349527	-0.0812207185021332	0.033752144178401
ANO4	-0.0914701685566103	0.105634837157822	0.149558891713239	-0.0889881316398264	0.36823443232396	-0.164279327626604	-0.349738068386213
ANO5	0.303009845758921	0.766944304213092	0.408905114829928	-0.332428539790121	-0.356174904822187	-0.766821196882843	-0.329170233778585
ANO6	-0.234092738695317	0.29029779166483	0.650467640039808	0.157878059111595	0.0142770784750972	-0.354468815012444	-0.555417924700168
ANO7	-0.285835760479256	-0.177596346554279	-0.0794028567323687	0.0282416029903893	0.472170680593217	0.328795200676621	0.0019258948671832
ANO8	0.0636025190740105	0.351308917693117	-0.008359593374283	-0.326651967018568	-0.102630718202396	-0.165415131077342	0.0986116367931356
ANO9	0.051432014955178	-0.531503193097552	-0.627000820809619	-0.0519359535225522	0.41869162984459	0.520246476541602	0.38022039215811
ANP32A	0.11004149074795	0.0552036197841737	-0.0557887940836522	-0.0259401707780111	-0.226542612208285	0.0662204565660131	0.337976793850947
ANP32B	-0.329268653369495	-0.445746722655053	-0.12653002238413	0.30732449995541	0.0333808570975662	0.617911243189985	0.354951967501731
ANP32D	0.08005606174485	-0.088135695218579	-0.10005094002935	-0.0200190287534115	0.0725364857669434	-0.00628033629422855	-0.0385614460564249
ANP32E	0.0928388233759953	0.458350966173439	0.136880969468329	-0.270406148515235	-0.269534816990941	-0.290761718234513	0.0700295422606096
ANPEP	0.890004522973625	0.167650057796858	-0.497982485683148	-0.532742400607529	-0.179869615113615	-0.371987995702682	0.315027829592237
ANTXR1	-0.601372874755902	-0.414521787728142	0.21595505769553	0.485789464349128	0.0609441024040321	0.542114769623169	-0.0165307342597604
ANTXR2	-0.405606493667376	-0.0108282099052094	0.429358154198466	0.290345427143838	-0.0139807148938217	-0.00721022339209754	-0.379327268639534
ANTXRL	-0.305880420544063	-0.506993513765886	-0.108205861142044	0.304704666974749	0.572060006716401	0.413830509248802	-0.0990670778032473
ANXA1	-0.651386918964385	-0.351339048881705	0.379402874078807	0.578207800668254	-0.0909365776480274	0.473898072383476	-0.0744294269504674
ANXA10	-0.138844155549754	-0.299056485075162	-0.0558616532112008	0.232209480836977	0.30380649979114	0.163570633553715	-0.0397271872953236
ANXA11	-0.147166852055329	0.103346421404784	-0.0404379710358015	-0.110576883772873	-0.0807377343377827	0.172626177875553	0.20733356383016
ANXA13	0.67379214713295	0.254699811242456	-0.431610889056919	-0.494013799543279	-0.175763843704842	-0.288421368356539	0.404162835124724
ANXA2	-0.00671476011773971	0.764292501252393	0.454514137296143	-0.35163033261444	-0.297523504172306	-0.565450298970027	-0.25811625576357
ANXA2R	-0.368387049086931	-0.394219872033384	-0.109458019531739	0.24740055390774	0.278292717222369	0.437465029050163	0.0469430414742805
ANXA3	-0.301551662614678	-0.62061067857344	-0.413468812496157	0.206394332354936	0.146923567345784	0.806616741411428	0.547351635472284
ANXA4	0.107822935704262	-0.494445942716856	-0.621068109042051	0.0211998517378641	-0.0556484667075396	0.623840384479946	0.7942196795691
ANXA5	-0.442009574244759	-0.599333749392393	-0.196994501072483	0.37695898756055	0.0228829288336313	0.799113870453301	0.427975898037374
ANXA6	-0.163368770678193	-0.522128381350095	-0.368726257840898	0.155464778532882	0.121000753622663	0.650095278928105	0.406845565799172
ANXA7	0.50215274011981	0.549638963321293	-0.135592501810015	-0.528251674666517	-0.479524639281661	-0.378298297183477	0.363265624387399
ANXA8L1	-0.335267470224234	-0.540119834906848	-0.150179149652781	0.311469042270957	0.543752601127925	0.487174660841292	-0.0444020837454693
ANXA9	0.808392014727404	0.686112294504191	-0.1872781142756	-0.694764502592011	-0.353481327156285	-0.734143416590051	0.167334552621325
AOAH	-0.425139725271797	-0.651554069012179	-0.37006666050789	0.274620957570842	0.230469151244995	0.805335871753628	0.300127700718118
AOC2	0.0301375885811447	0.182843882810597	0.059497079208548	-0.133707034434109	0.113857086311705	-0.167244434503469	-0.167420544135587
AOC3	-0.0118607036808944	-0.603847487569392	-0.488512284626129	0.174521973903334	0.0524904747915511	0.597578440450739	0.400886776198611
AOX1	0.792753716870095	0.298715106925504	-0.356025793494419	-0.529238394991339	-0.106538080876732	-0.510488303833946	0.0851134464640274
AP1AR	0.650975455332973	0.287465798654998	-0.425421530214517	-0.5937754852013	0.0385747452443893	-0.289049256528073	0.312284864219887
AP1B1	0.440762862882721	0.512324135350223	-0.128711121442099	-0.585209032061463	-0.273380744133891	-0.398547667188308	0.131359603749796
AP1G1	0.380256551000238	0.504460947297722	0.234366165816657	-0.273773454621093	-0.298866400758461	-0.626384524191603	-0.231496637041929
AP1G2	-0.45273236793276	-0.635456221300725	-0.0893800430005743	0.535847535845564	0.202391298175668	0.544170074726451	-0.0615178985545194
AP1M1	0.462635367863036	0.661877900501517	0.0346513724690973	-0.578225423463923	-0.238666916613642	-0.584944874355569	-0.049688991796237
AP1M2	0.854907105615503	0.413929033023832	-0.565491515580749	-0.772890762951467	-0.132981787468425	-0.39640594149858	0.467196755060993
AP1S1	0.284958573762904	0.0109003500930415	-0.2413027558531	-0.158177048034759	-0.249785920450175	-0.00442696273384328	0.290460720495124
AP1S2	-0.402141996273267	0.125047031665487	0.666195077802426	0.364484649661858	0.0127255047327563	-0.167332394341633	-0.49056276302297
AP1S3	-0.41560368221306	0.03674705907775	0.443471248868004	0.35456504525853	-0.124074104089427	-0.0186782556770354	-0.300985735916361
AP2A1	0.154318367868648	0.510904210504336	0.0078831164003203	-0.455418745229376	-0.28073849485675	-0.261211319934369	0.102358590160656
AP2A2	0.630055521871821	0.318906708796569	-0.573133048018141	-0.710243978779852	-0.207044828346861	-0.146845182136494	0.559629428003045
AP2B1	-0.0981088510400882	0.424558395108322	0.286831316657093	-0.2162435053119	-0.36574901747122	-0.18248446472858	-0.0455063668575526
AP2M1	-0.16014085201384	-0.143606516445703	-0.167843030433891	-0.116640674262639	0.297481480283852	0.336409249512299	0.16100388309302
AP2S1	0.273934067506463	0.323928454839022	-0.223691218720612	-0.402130380635899	-0.284094155730094	-0.0300631219908327	0.541959047504551
AP3B1	0.322520736258271	0.653519070566699	0.162883447288963	-0.398585769707916	-0.393924499899603	-0.598965275003384	-0.0710912207410319
AP3B2	0.0257489201865708	0.173600641475778	0.0996622939307025	-0.104487335363625	0.271593677691866	-0.262152979951548	-0.237992107882753
AP3D1	0.256710253907544	0.384775324567149	-0.121516826823457	-0.503778760879558	-0.208815795912049	-0.18641165685167	0.151920829772512
AP3M1	0.195840606617507	0.713531436960716	0.24897757295682	-0.401807042057383	-0.333902362545707	-0.551771409652278	-0.113329296560588
AP3M2	0.0966903483133737	0.59303663743417	0.548096918696	-0.0745573134977978	-0.168424249054839	-0.712587268274695	-0.566567077566714
AP3S1	-0.328256566876324	0.19536399820051	0.35807642354337	0.136094991727891	-0.135937900835971	-0.0417717835777819	-0.155836430284498
AP3S2	0.414243963901408	0.451630636437497	-0.021410507794558	-0.4617890425648	-0.0877406365549498	-0.433397746305323	0.0106244896813116
AP4B1	-0.567194344352307	-0.325858128734058	0.525733596005396	0.74720572652408	-0.123133357281516	0.192441660982611	-0.396892544514123
AP4E1	-0.374662294205678	-0.0805495212052731	0.505477018280506	0.414210894614526	-0.201945044388744	0.0389983743976052	-0.371855340805429
AP4M1	0.111846996840278	0.0238508317615248	-0.0673957095177401	0.0161523477826589	-0.270917893288421	0.0569004514794846	0.250614269779562
AP4S1	-0.143343074456962	0.384442070322308	0.507025846758956	0.0833650297783565	-0.166984402505636	-0.400675559053251	-0.386139932276257
AP5B1	0.0691094737316776	0.158556408534932	0.0195800887391122	-0.169567888226737	0.299488078628217	-0.197164969190092	-0.22571798402819
AP5M1	0.478434792568306	0.528679460606677	0.0606521485870296	-0.452789623926537	-0.384171078885945	-0.488080215149244	0.028239774486957
AP5S1	0.221496287994759	0.40888460738103	-0.012172250983177	-0.369804155908361	-0.144180963261252	-0.282486379829722	0.0790966546608199
AP5Z1	-0.0415736634878329	0.0603304105001116	-0.0243906298523718	-0.0760210097887705	0.101975606157408	-0.0089046983029109	-0.00481125506665322
APAF1	-0.501530127822311	-0.302097275536287	0.094358962083853	0.343960906345267	0.110907544776543	0.461966864033306	-0.0461428249997209
APBA1	0.274348920942975	0.79381341468387	0.321503000189966	-0.467123050444095	-0.179890128413348	-0.731536935637141	-0.281397454190188
APBA2	-0.153605635799777	-0.469989434074775	-0.380495542077964	0.05899784311441	0.419224832449059	0.584918689058847	0.310790371620728
APBA3	0.0613262382811787	0.0801710146219126	-0.207457085121987	-0.244660223971068	0.126764617204387	0.0847355753396027	0.173349235129695
APBB1	0.166904487194818	0.382826512254599	0.0396752382140699	-0.309768108480133	-0.119662547832839	-0.239989365998688	0.0940938606015745
APBB1IP	-0.111494484232057	-0.496344882196352	-0.599840863354625	-0.0232145659351422	0.229187867243391	0.677152362044249	0.506214001504754
APBB2	-0.283562206738155	0.482318450015658	0.836496671422893	0.182416274049284	-0.153143117772727	-0.544653927943895	-0.712094339866575
APBB3	-0.304619740872033	-0.210872310127333	0.297767156533397	0.477950872830786	-0.00467939900897795	0.0296481191333979	-0.344567384173782
APC	-0.0577938997146799	0.580049561987633	0.681386995132602	0.00117018463709616	-0.33679979077581	-0.620691647363296	-0.56320855624336
APC2	-0.12157973444059	0.120300520289611	0.142204530535568	-0.00958554149958252	0.278796280787722	-0.114175990601104	-0.227691106186399
APCDD1	-0.225226643781473	-0.642452639137678	-0.392607727238213	0.256520015456706	0.200471365873625	0.70913364987044	0.453656522540322
APCDD1L	0.0564975915416515	-0.239823512825413	-0.283067060592793	-0.0440377281841927	0.312900861144061	0.212007880809128	0.17708529728294
APCS	0.140538213642615	0.403870084060053	-0.0135029609952319	-0.404166914820102	0.134482796162802	-0.268938266718049	-0.0454139580357605
APEH	0.716516578174268	0.483507147443055	-0.433056222353005	-0.751478335457576	-0.348388767552607	-0.309917381405293	0.496661116321017
APEX1	0.0452911776269794	-0.392716455414896	-0.573741342914965	-0.0612046656923521	-0.141873320563913	0.612775968360552	0.771531497012942
APEX2	0.239185532766624	0.325431571574684	-0.2451367753197	-0.478855767692877	-0.0410833397350908	-0.157278757392332	0.189382109762702
APH1A	-0.0181413261351026	0.173967561068085	0.0774148536672429	-0.166569814695644	0.128022269619886	-0.116008758802808	-0.163093742572101
APH1B	0.0558088776520643	0.406942065440815	0.220812424190469	-0.165224098807128	-0.166065573571356	-0.351821649284155	-0.244716815315585
API5	0.22938690992711	0.312813778722453	0.172539490396878	-0.0906803530707116	-0.463408054267911	-0.29891947013242	0.0292763647978001
APIP	0.459218948707568	0.425316016433742	-0.0803143548441708	-0.394692426690887	-0.390531908629499	-0.274470239100572	0.340169847665093
APLF	0.206844083745465	0.588644790178959	0.173982023982423	-0.361541398460436	-0.180538577323042	-0.38943290302647	0.0329836925540671
APLN	0.292826479520236	0.849906078253499	0.319904504218193	-0.510799745777302	-0.15620996619958	-0.776063208110568	-0.321855766322189
APLNR	-0.176961064411114	0.206292141340654	0.461517020955211	0.125181323879604	-0.0844101660729013	-0.180064812702581	-0.221178560099005
APLP1	0.176414738765368	0.697814351845086	0.185051283593374	-0.486622855718096	-0.358700024971529	-0.440581946012675	-0.0097077130365197
APLP2	0.240199463065125	0.201091427078961	-0.238038335153781	-0.433330050512063	-0.0791625891337928	-0.05146632284032	0.283177405747656
APMAP	-0.0281337997582992	0.597458690025274	0.370849529209152	-0.23678050862949	-0.447594708336293	-0.388725843453044	-0.0878631850285261
APOA1	-0.140838797446629	-0.235674259040824	-0.102589290430771	0.0763113741430596	0.339407323594739	0.272280614466597	0.102425714543259
APOA2	0.185374700383522	0.224432034960891	-0.0910761032421494	-0.323364952181942	-0.0558193402107804	-0.0840181586719673	0.149985343242924
APOA4	-0.133203257243599	-0.171114917574856	-0.0268783408288088	0.0926815964146541	0.269533242483622	0.108524457435164	-0.0739754552009515
APOA5	-0.271036202324648	-0.36119532242462	0.0195628304584521	0.285902736375933	0.443134733365981	0.334440770786062	-0.0886715479181107
APOB	0.380455564579745	0.121314396660486	-0.438362401729432	-0.450103810182204	0.209869882236137	-0.0921093630509223	0.229504685060591
APOBEC1	-0.139348447357287	0.0951799013410657	0.12746975182616	-0.028150323927516	0.389663880815267	-0.0913711327318319	-0.177431750991268
APOBEC2	-0.156490625060406	-0.253037811734097	0.139076686941694	0.359542928923682	0.14937462243023	0.0843230705114004	-0.230157050419018
APOBEC3A	-0.084725189568559	-0.0473614213022419	-0.236936400893234	-0.174753592452813	0.105708638225397	0.250635690920611	0.233801369187394
APOBEC3B	-0.275754054451939	-0.206042997805682	-0.231205661488403	-0.0327012466462304	0.114388076837003	0.483904189031074	0.312794483286342
APOBEC3C	0.0543775186855498	0.510024390788597	0.00342843294033905	-0.445207169390475	-0.204247220530518	-0.187157093169956	0.140872626509802
APOBEC3D	-0.251584639447948	-0.0946606956253267	-0.0671760623667014	0.0408477579131339	-0.0466736145737925	0.279571262631149	0.132016771880654
APOBEC3F	-0.0939471130945332	0.238377802333991	-0.0313030525986836	-0.244679393379881	-0.0399243670132398	0.0131887449090216	0.0720845681364892
APOBEC3G	-0.0975014380019335	0.0302971854127862	0.0227012806411823	-0.0740504013038851	-0.042145760849639	0.0999089228985419	0.0437068215295148
APOBEC3H	-0.265667638149394	-0.456305211434032	-0.149378498440527	0.32313508868293	0.0331913760912157	0.487740579202572	0.163996804107973
APOBEC4	0.0720726566176344	0.00103572993344863	-0.0741808038257205	-0.0883637618345028	0.190971958616088	-0.110418373562579	-0.132549615074474
APOBR	-0.293508618143855	-0.450092864581924	-0.168962014598438	0.258978228484722	0.181345854686123	0.471694162809294	0.0663975055746963
APOC1	-0.470574591384762	-0.466252611251546	-0.190667300729428	0.238444021062875	0.0284173106031989	0.725056445001299	0.401785510076855
APOC2	0.0225282734692547	-0.0330150636457011	-0.124055478945063	-0.0428420306947519	-0.175126021386325	0.145053326224529	0.227392668483339
APOC3	0.679403853617267	0.490036842164868	-0.139171838318684	-0.538771788018002	-0.291792862678094	-0.49295083250939	0.2149452767793
APOC4	-0.456203548480356	-0.657131601747782	0.10471091115792	0.672948336915333	0.271959406541466	0.426547249726946	-0.275862455275162
APOD	0.279849377096167	0.821999405206	0.367138907333023	-0.431419950045631	-0.231182247031196	-0.798346208699664	-0.341630692199861
APOE	0.890465207893831	0.376206898444714	-0.442866905999934	-0.638253806438343	-0.343939744000309	-0.458817851917095	0.397622263248597
APOF	0.11526078346576	0.21729111805578	-0.135725422767789	-0.336420028098217	0.28111332813487	-0.0580829135889781	0.0906708725611994
APOH	0.759014196303329	0.561327662073026	-0.192534117397422	-0.643465622946751	-0.242685292306774	-0.626641595624161	0.0654964461574564
APOL1	0.0781306423021682	0.671458574818628	0.437718697011888	-0.289176070845982	-0.301228475460485	-0.577117799906207	-0.283006884472248
APOL2	-0.0435326629028554	0.51014771845216	0.664838093342763	0.0159906219250183	-0.225074784308264	-0.605804859465465	-0.576268319964154
APOL3	-0.423411333251582	0.14824078318884	0.759361989270289	0.370992399999145	-0.030111937086039	-0.205616458589351	-0.6236003475169
APOL4	-0.497077894303789	-0.501459739862859	0.0509311983462509	0.450300595876595	0.16119503889642	0.589581607346083	0.0555950179862784
APOL5	-0.190458671480274	-0.436073460425838	-0.0261844726132287	0.310061081455578	0.448582195579658	0.215193342393972	-0.242249880622539
APOL6	-0.0539466696297189	0.276581774469218	0.301794036932356	-0.0952640453749746	0.0500357170287925	-0.262326157273552	-0.271300294659833
APOLD1	-0.190466561253552	0.0612354702136056	-0.0874509296786679	-0.142674111307689	0.052065532884797	0.157642340889345	0.0937877689274059
APOM	0.91742352479166	0.44169277647198	-0.305864339096695	-0.605665537327448	-0.269028454421244	-0.612436996630214	0.189801494493202
APOO	0.697518625880636	0.776434692193051	-0.14748701572274	-0.753596461466173	-0.371663455218303	-0.685638546270884	0.2139833780492
APOOL	0.704642256355159	0.766237157887512	-0.0872555707131462	-0.688041234263942	-0.330223205626533	-0.713376834219267	0.155704558479223
APP	-0.179803880571236	0.178762694265273	0.296339453539009	0.00243758159341761	-0.130188184870136	-0.0859483914164211	-0.0818441295037432
APPBP2	0.323782884815461	0.882659507797788	0.367361362995718	-0.509259270797293	-0.232244304763757	-0.822080958215786	-0.328251665998769
APPL1	-0.347824431347348	-0.227069097512828	0.00503820930116479	0.151427475782843	0.182412304253444	0.400876000567172	0.0193587207717192
APPL2	0.177656555082524	-0.0369370791982852	-0.118124514152515	0.00625296581061166	-0.0163657641946794	-0.0155990927441162	0.093587501472343
APRT	0.513083065048671	0.412380864713632	-0.438893595077604	-0.646633838094532	-0.30286862367799	-0.121667621500417	0.68566293086263
APTX	-0.00152790074953286	0.043830747564186	0.148118921112172	0.108588291237725	-0.063403661324374	-0.0986673626820356	-0.134871257921293
AQP10	0.0993980681218176	-0.0604141912866849	-0.167205252343563	-0.112723477290869	0.370150906831776	-0.00828727061782156	-0.0578422828682077
AQP11	0.660066772601839	0.180956173270056	-0.181940247487502	-0.227944059915611	-0.207958241896195	-0.45322207124774	-0.0124062911598142
AQP12A	-0.276666303023179	-0.134271995744942	0.181773586053124	0.255998904632283	0.37406566843534	0.0302071252170929	-0.28310313803557
AQP12B	-0.150914635744814	-0.14225973582145	0.0097941077914718	0.13237125672561	0.322531606916051	0.117655083460377	-0.0969432079779231
AQP2	0.513622451669238	0.222332760660432	-0.167025038867247	-0.289621875495523	-0.149608403746011	-0.277041997062396	0.202966309353793
AQP3	0.554308039463434	0.593094120375366	-0.074471984854107	-0.568244848543365	-0.352567539728273	-0.534809433584665	0.109289727955167
AQP4	0.0963851382709771	-0.00237976011945723	-0.146255828225902	-0.126639912145272	0.132034896733734	0.0331748592783948	0.1062675752111
AQP5	-0.0534939749341889	-0.0347379863018807	-0.0940954829095518	-0.0913819431433815	0.296882073555074	0.106326057540922	0.0118889560627619
AQP6	0.179254472072756	0.0899131177971905	-0.272431273921248	-0.331659646981771	0.329289796934013	-0.0721554664800035	0.138654928199548
AQP7	0.799128972232877	0.23362280239062	-0.315989702085538	-0.418740381426579	-0.266759237244234	-0.454298191553642	0.180424254417493
AQP8	-0.193725659943191	-0.26552742634518	-0.13706349351041	0.0464239063587558	0.436502551712118	0.268613628146961	-0.0013009917109691
AQP9	0.199921096286578	0.490921395564577	-0.136390960100629	-0.551894504560739	-0.0496033110043767	-0.312432244929823	0.0856860791837204
AQR	-0.137015399356297	-0.0317136777127802	0.188457674507122	0.156525361161206	-0.0309622407552082	0.0496534778484401	-0.0996948045158929
AR	0.292817230350246	0.163896048273549	0.0856751744436614	-0.140646778366629	0.02526123436747	-0.336590640396522	-0.215273514963546
ARAF	0.405940133458081	0.756691075365935	-0.0057207063312672	-0.690418975496774	-0.284011867781068	-0.564193897241843	0.0411841130164923
ARAP1	0.105788316465563	0.0662183725566032	-0.320323182903052	-0.372497107534976	0.216400756858719	0.0898051407750446	0.126977441075025
ARAP2	-0.0560752365017387	0.268960026638487	0.0964423546685238	-0.182695443544434	-0.00605178943308887	-0.115501446563746	-0.0775166484565243
ARAP3	-0.437283866016143	0.0464024800859497	0.81941810576398	0.561023539258469	-0.0880010384455606	-0.190417714285999	-0.62606234146666
ARC	-0.183334820977392	0.325401261612739	0.320856851198988	-0.0650209313837123	0.0509062507953094	-0.20833255512538	-0.321029730072367
ARCN1	0.14089164443442	0.501822343752965	0.246070138909882	-0.240281351657962	-0.504889602177292	-0.333986620385634	0.064932002185929
AREG	-0.334836502003253	-0.131770516089096	-0.0274620366486544	0.0178638428544886	0.194503616167199	0.306434529181646	0.0470335412914583
AREL1	-0.131901619734502	0.0658203205167152	0.288968120157036	0.121372699898387	-0.168790195630305	-0.0641397565642045	-0.20608498992428
ARF1	0.453556887837345	0.856883208317368	0.0735324709787519	-0.678025227407378	-0.299108255342896	-0.694287898405549	0.0397506260441624
ARF3	-0.145456123076004	0.434199869166217	0.329904299840637	-0.228329905257032	-0.131425178278683	-0.205916345721694	-0.201254379089915
ARF4	0.222558719855078	0.265739728893293	-0.199989903395213	-0.405164262521795	-0.192197245613961	-0.0284537374402331	0.347153455704457
ARF5	0.246575247215439	0.269812238323913	-0.321500395408395	-0.439892463406182	-0.074439980861135	0.0178453784043446	0.422018693933785
ARF6	0.363216738431962	0.897349145108506	0.336048783473672	-0.525865957184419	-0.229856517051529	-0.844357421127001	-0.270725519072018
ARFGAP1	0.0471051237251728	-0.0685628235704162	-0.396116011649245	-0.260056633192558	0.111792342481453	0.256391776083986	0.321464761433327
ARFGAP2	0.226090052726462	0.349786614178058	-0.116665488200162	-0.423177942237333	0.129361389489468	-0.32484527035664	-0.103620441181407
ARFGAP3	0.270955252350778	0.0259047838970555	-0.426511013850615	-0.32400229685436	-0.277828684687835	0.131360278817921	0.531597487780028
ARFGEF1	-0.153384743974238	-0.210358193712636	0.277410647010632	0.433826366270117	-0.14945433843072	0.0238912356388654	-0.237636481171331
ARFGEF2	0.391750938660751	0.667972824467819	0.280646937541543	-0.386625848698269	-0.316874612499771	-0.663319866194265	-0.23307131100841
ARFIP1	0.18260761449237	0.399821881014347	0.139623218473368	-0.122420562260889	-0.396050179212163	-0.342192407863559	0.0349347117254
ARFIP2	0.263122457669011	0.3772206348603	-0.0157699676100716	-0.272010313933803	-0.430130479720535	-0.237910864047829	0.254978122176832
ARFRP1	0.162808968036817	0.314004460761817	-0.115514293444057	-0.410379123836105	-0.0779164565398521	-0.116488200731738	0.170990141081016
ARG1	-0.338658635466491	-0.140631565474591	0.0822767221086914	0.154216998486249	0.177061220934846	0.198826609888791	-0.145911171812568
ARG2	0.770696243797333	0.513964126101244	-0.359807465329434	-0.716206531790303	-0.230619040407921	-0.49895851331452	0.268034928415495
ARGFX	-0.250769521436883	-0.367255877835512	0.0348174919820607	0.367311344184652	0.371741071742783	0.220330778836751	-0.273947741598744
ARGLU1	-0.598702421888646	-0.427494960449222	0.56114150871065	0.890610526889414	-0.0575208048979986	0.204701418369754	-0.481507962487142
ARHGAP1	-0.179525485414294	-0.200026011016038	-0.343603531967784	-0.100246119267489	-0.0426331782267759	0.538185150671656	0.53654878740086
ARHGAP10	0.170987847008995	-0.297094036015854	-0.41350009333492	-0.00221659512917978	-0.115087705470897	0.347592782777509	0.4764327573825
ARHGAP11A	-0.541642063794679	-0.642840498962852	-0.122434110262217	0.447449158269521	0.1518335041805	0.839071964422302	0.343185074218672
ARHGAP11B	-0.543017634744486	-0.586136865122913	-0.0397349514863113	0.476659408154326	0.0417738573216482	0.751904685379981	0.270208836294338
ARHGAP12	0.456979139173091	0.654625785793344	0.291142512837072	-0.30495952224752	-0.298795256747266	-0.778586934977791	-0.236138650683843
ARHGAP15	-0.385437313502801	-0.700994730054534	-0.389300344926262	0.322372585341617	0.274300584426968	0.810127189299018	0.301026420935026
ARHGAP17	-0.297690466961539	-0.190134481644859	0.158110909179818	0.250033668608011	-0.0463703874736647	0.245046905876068	-0.104957225267845
ARHGAP18	0.25234888147797	0.332989334168806	-0.0112588523697589	-0.215900529502434	-0.254730181774145	-0.300521709177285	0.141448164663274
ARHGAP19	0.253622729026187	0.896786871079486	0.445139285183334	-0.451814886644128	-0.151566541491753	-0.881837348128341	-0.449207015495941
ARHGAP20	0.0667679101152497	0.315500013418859	-0.134349973540614	-0.380911742831871	7.73456477587987e-05	-0.0474717781416654	0.241309471050449
ARHGAP21	0.156820529563507	0.765625626569208	0.438696922261213	-0.339997753953046	-0.0539593125403596	-0.750738511977663	-0.442070593388547
ARHGAP22	-0.396416519948475	-0.700352415720421	-0.311397067602775	0.327714540522368	0.46124114512589	0.762382864758974	0.197228638966329
ARHGAP23	-0.0635906783000189	0.720922536125426	0.624475456210727	-0.243945019618075	-0.130139775108313	-0.642911522667539	-0.548239909165491
ARHGAP24	0.815765228698536	0.540862861284864	-0.427550178812592	-0.737613613250625	-0.21164211989847	-0.576248139708522	0.305786618666385
ARHGAP25	-0.289088982588157	-0.0214200972412951	0.179970569555806	0.115700202023322	-0.050465729684313	0.114638742102945	-0.152895248423513
ARHGAP26	-0.545313642669341	-0.741299530112325	-0.05295342197984	0.612622517984335	0.120385346115429	0.739725084474185	0.0883417055352528
ARHGAP27	-0.404739584296559	-0.435150600778851	0.0553867533632424	0.366661307675619	0.406683104990082	0.414478700624661	-0.106390936127199
ARHGAP28	0.105264688199258	0.785744303571676	0.633449635575646	-0.23938964852098	-0.286900661364352	-0.814106503775276	-0.566953891787309
ARHGAP29	-0.401181851377803	0.284310742916762	0.638156467803888	0.193601080860976	-0.0291418099821912	-0.20361026477725	-0.474647579118322
ARHGAP30	-0.384355835608202	-0.620751235356532	-0.406051868380321	0.2086769137112	0.303640381215376	0.777036472447358	0.266675350277213
ARHGAP31	-0.657775301756163	-0.218575304735106	0.646824995461597	0.594051881981528	0.0454718825598122	0.21371822059456	-0.437923077111735
ARHGAP32	0.524499592649118	-0.193268496165097	-0.646015806496844	-0.263056594455407	-0.0206328001326755	0.113543303324088	0.535322023677349
ARHGAP33	-0.215156343930882	-0.375531576350929	-0.0817752505350017	0.226146936037304	0.528437059963679	0.211792194367238	-0.193395657180695
ARHGAP35	0.527578710975987	0.629497149162539	0.118746622679967	-0.477733510820415	-0.165582600942171	-0.72506474032801	-0.146815208769851
ARHGAP36	-0.24970832626976	-0.213893024118692	-0.200067064995968	-0.0637440487021905	0.594038330062905	0.286295420088358	-0.0136613749846731
ARHGAP39	0.163722819672501	0.233555567498732	-0.087802415624255	-0.312775130475588	-0.062745339008333	-0.169039239952059	0.0674448681142725
ARHGAP4	-0.562357945852494	-0.70464410259742	-0.0769768347846162	0.536444029262615	0.518435558436105	0.658952297134879	-0.111924300037747
ARHGAP40	-0.321754592638782	-0.529284746453843	-0.230790028237735	0.272301296418197	0.443539022483286	0.522296156425428	0.0781102440282307
ARHGAP42	-0.00920754488695684	-0.463174186122724	-0.425270840305734	0.0889410133099189	-0.0451571097572377	0.531327254528657	0.425916881763756
ARHGAP44	0.0593454743061703	0.324595299647162	0.121971305574286	-0.154699880066015	-0.31495743995154	-0.173812634178259	0.0668835058449072
ARHGAP5	0.435812919271864	0.902984468768737	0.218711919718175	-0.597489610018285	-0.251023378530981	-0.798475665269345	-0.1514887994724
ARHGAP6	-0.108721027186207	-0.610243318525266	-0.498050930485779	0.153007413705054	0.131097608254549	0.727584190875022	0.57607896113271
ARHGAP9	-0.439672192238925	-0.628179443197468	-0.366615237511834	0.254851502530154	0.294128501093001	0.779954967746808	0.223236429760221
ARHGDIA	0.266519771918826	0.435585097427586	-0.0953301770910833	-0.491334346202613	-0.358345468282831	-0.18926481277161	0.331918354237578
ARHGDIB	-0.317962138815505	0.0648482368044119	0.402381458002694	0.242340214162672	-0.24423387688982	0.0723730172035347	-0.1198788027378
ARHGDIG	-0.26047867341037	-0.0939722884251311	-0.0355524389366633	0.0431034722274197	0.334911091264411	0.205895377602658	-0.0587569593462088
ARHGEF1	-0.318749329857816	-0.44301608925161	-0.211867770836383	0.231663152606078	0.185236730776554	0.571705076510964	0.21188949898812
ARHGEF10	-0.427601371694719	0.259120514563851	0.711028989110149	0.301107756628459	-0.0402513660716587	-0.237298959882789	-0.553381303938443
ARHGEF10L	0.421738656925516	-0.04021958178028	-0.176125719034843	-0.0716540725910781	-0.18364146115937	-0.138677416357448	0.12631604460517
ARHGEF11	-0.0852565061369946	0.56530034492931	0.491631888854313	-0.147488367259964	-0.300073503464238	-0.428279355112807	-0.283058170813443
ARHGEF12	0.1238941909106	0.813847771618551	0.61820095274865	-0.27643211796451	-0.239884543010494	-0.844185857884922	-0.582938691758424
ARHGEF15	-0.326339242567585	0.281313699438623	0.795949026622848	0.294085871496398	-0.0896439291172687	-0.382310723742023	-0.62998547440868
ARHGEF16	0.206688167873073	0.673014739525769	0.338924631701838	-0.342955949817115	-0.11615001734326	-0.636730587510659	-0.341368256007778
ARHGEF17	0.261841414345399	0.809463822806206	0.402015287299309	-0.400758110445766	-0.282609967517949	-0.781826959744396	-0.356184802690288
ARHGEF18	0.27321516008433	0.821387861025129	0.174707538503693	-0.616201676610964	-0.098600893641591	-0.626556391890592	-0.120050840458827
ARHGEF19	-0.457764333057454	-0.337935566992481	0.0984375911368554	0.352386467561939	0.408947092208004	0.357983512398413	-0.116422206986856
ARHGEF2	-0.602999387889771	-0.441289818841369	0.237621154754814	0.538595895184054	0.184743557129072	0.497520318168043	-0.145180784154878
ARHGEF25	-0.469406409389933	-0.307785004846136	0.312762047571981	0.506454096710187	-0.0570081314155759	0.404323780774811	-0.00195352064032922
ARHGEF26	0.238942646209102	0.860738889181176	0.560680144388578	-0.317288218415813	-0.270545552167442	-0.906182424412405	-0.510849727371548
ARHGEF28	0.402988666885308	-0.31057807622718	-0.574539847463841	-0.117270983903906	-0.0843995561805503	0.225013058309193	0.543177077867112
ARHGEF3	0.0739001040889455	0.744369553939802	0.484906522031148	-0.32672422096707	-0.259728137487605	-0.685263962429228	-0.420652541281209
ARHGEF33	-0.0910078292501494	-0.151795445366509	0.00519647655558069	0.112660532486454	0.322440884118643	-0.00709982259841627	-0.220570088454419
ARHGEF35	0.213147008903441	0.245390421060288	-0.0215321235445123	-0.210721566731019	-0.246056427435785	-0.189065425462743	0.161171851718628
ARHGEF37	0.222236339985737	0.803532340191783	0.349674579944999	-0.466891176498904	-0.179609308124899	-0.745568525504271	-0.335408667415607
ARHGEF38	-0.0517382338534943	-0.424854629665024	-0.403583855075039	0.090620731425805	0.235582599340594	0.391422169080821	0.28121279980755
ARHGEF39	-0.0971786081853111	-0.239747461506019	-0.0293648541823193	0.163565545315974	0.216738278051287	0.187508884456197	-0.00745616219780497
ARHGEF4	-0.245702840335964	-0.36481872614474	-0.171892507278711	0.110476569567826	0.731108576618737	0.261555427089902	-0.216400660486574
ARHGEF40	-0.0640326515975739	0.673067174427084	0.372107344846434	-0.337112632779861	-0.131542640534498	-0.463183719227263	-0.267956403957776
ARHGEF5	0.281273009438877	0.352332343311881	-0.0416360864270248	-0.391193879377577	0.00958563040869268	-0.341400717205017	-0.0441066452818737
ARHGEF6	-0.460807758527248	-0.0581306246602319	0.545408726164098	0.473236866083792	-0.0617128876377461	0.0529611343544574	-0.409297233340498
ARHGEF7	-0.571267501369595	-0.371475009415738	0.505023814204622	0.742087871699647	0.0366491286295396	0.228894402985324	-0.404887039062956
ARHGEF9	0.49210242757011	0.382261087710499	0.0114541472685912	-0.283135186133283	-0.228266461544688	-0.524771459505445	-0.0631890519939055
ARID1A	-0.227463255487574	0.251166401371591	0.323303492347942	-0.0312872877499365	-0.0733592209043009	-0.117836855540094	-0.189346284699871
ARID1B	-0.170276932689365	0.330970562609384	0.479682950134162	0.0626894739292034	-0.187982476952565	-0.321541631873392	-0.343545255522524
ARID2	-0.332642814502327	-0.0167568846396597	0.504797706316387	0.39157823025979	-0.0838946089081654	-0.0424933651667637	-0.406159947573199
ARID3A	0.0402161480923907	0.27189161088347	0.169814906337655	-0.140004084345162	-0.224379101968134	-0.181031897335176	-0.0805102666431654
ARID3B	-0.0508947380657705	0.106500740638767	0.197417549636617	0.0554675133218956	-0.116409684380788	-0.145814272266702	-0.236207468024959
ARID3C	-0.0565440356463851	-0.174238082881636	-0.0977553534018903	-0.0372546101671068	0.381414888603383	0.157254757938436	-0.0208015969537377
ARID4A	-0.298930462516959	-0.268064483560076	0.295533403427004	0.492551847332063	0.0704025897599663	0.151140936121831	-0.202186742044097
ARID4B	-0.510117554148842	-0.130391948720528	0.573996070192807	0.532670504041309	0.044639800509897	0.087459553389663	-0.375783538901603
ARID5A	-0.461296106463311	-0.540446924905769	-0.165340613434369	0.316740818855373	0.358017609162483	0.631065922722236	0.135448627522548
ARID5B	0.186335883269015	-0.0198209382595668	-0.497912826520569	-0.308937846383154	-0.00274674807248955	0.21078236508146	0.584340996778788
ARIH2	-0.415829787295429	-0.183439905158434	0.539623995210997	0.63495662192922	-0.15784395090444	0.0529385854951743	-0.433825304686022
ARL1	0.364240065235743	0.728021956411747	0.0723675463961908	-0.532715231329581	-0.265742656929111	-0.561123490715482	0.0483035531295225
ARL10	-0.119080364836001	-0.473729331195316	-0.23557731436036	0.235287736726197	0.0162997895202858	0.480783585978219	0.228716634098949
ARL11	-0.11474416203383	-0.324894107479969	-0.417565945691918	-0.046243066407925	0.218414291507087	0.460225729452281	0.285561749463926
ARL13A	-0.238263342825404	-0.318223583869573	-0.00964517509644005	0.252997078262229	0.285299427508298	0.200120683684556	-0.096643438061323
ARL13B	-0.0774438288797015	0.44834262652154	0.512707510914	-0.0659774980785703	-0.0478282756744957	-0.392231114534241	-0.314148114317095
ARL14	0.1777880088719	-0.100355845768341	-0.312902362420642	-0.23584573392965	0.222436435770192	0.115167289344601	0.162404772442769
ARL14EP	0.116133707981039	0.259357310106084	0.0862199866228759	-0.145336309814495	-0.0661336687763483	-0.182495641132446	-0.0333503500728371
ARL14EPL	-0.0322768442605161	-0.062375549863077	-0.132949565720158	-0.0555459492081929	0.154130213828058	0.100374112494139	0.121278311661375
ARL15	0.139669410153161	0.344492001119374	0.285113994663264	-0.0651478205280338	-0.325913842783812	-0.374631250394436	-0.191001289521061
ARL16	0.262019692709255	0.273455262376759	-0.118637789515383	-0.259577132707897	-0.310995167176712	-0.118426837725444	0.35678303029159
ARL17A	-0.373588033580868	-0.174256063219163	0.324651701019834	0.377303206312779	0.155675183080519	0.105586789508216	-0.277749133693208
ARL17B	-0.202793620206753	-0.046269515180161	0.265154225676729	0.206036918842565	0.0928498977521681	-0.00758925227255539	-0.203810662493471
ARL2	0.507844401259351	0.841994172934948	-0.000555989831219932	-0.741719957782731	-0.348413025582752	-0.635264715095321	0.145247809966955
ARL2BP	0.0997896389447064	0.759138839713507	0.279058960152381	-0.473457553374884	-0.102248592282434	-0.527772374892469	-0.0985714073572182
ARL3	0.488606737420986	0.705043986617072	-0.0433727179258261	-0.626294235777098	-0.118139242605872	-0.642895146898684	-0.0295391966034022
ARL4A	-0.286335734626609	-0.365755281047461	-0.263399882101217	0.123169947429507	0.13223127104213	0.587110092914524	0.406954883580465
ARL4C	-0.408254984245825	-0.698083504567837	-0.414181316090879	0.267700181211685	0.180189951766678	0.911012554749515	0.492767216476217
ARL4D	0.396332520891169	0.284888187655282	-0.157917740839613	-0.41033880318451	-0.099303375198429	-0.209215581350083	0.202527670290864
ARL5A	-0.250413086862256	-0.164283076215071	0.362006487060854	0.48477559331586	-0.0282943267987232	0.0323684450581529	-0.331739761718371
ARL5B	-0.0841386918908805	0.0483304540316446	0.014287111629313	-0.0353369715957194	-0.207817497760233	0.155639466667837	0.240916242012671
ARL5C	-0.0108288576102256	0.0517645313256783	-0.107143557821572	-0.215848943333554	0.42946949000688	-0.0345556428011445	-0.056314649329995
ARL6	0.365840497713258	0.662679975309713	0.335519128614953	-0.278390424589513	-0.36357984100542	-0.709039563153916	-0.242287329521358
ARL6IP1	0.22424061887012	0.120256804755538	-0.21941798858656	-0.227228347236606	-0.332550785933474	-0.0204033006272391	0.392497952953261
ARL6IP4	0.46920464681373	0.467866316259242	-0.265962012896222	-0.603050580961118	-0.21235888108076	-0.232217920906621	0.415364012311777
ARL6IP5	-0.0904355595650754	-0.0510598956654358	-0.12689161838891	-0.0368462483259918	-0.108806812633208	0.296063811869033	0.388230837935066
ARL6IP6	-0.492483333472051	-0.15515746439819	0.296345372540615	0.368414974930315	0.137139223812821	0.264440316558799	-0.119682616498407
ARL8A	0.00131856700990062	0.379358600522242	0.164404814567951	-0.313226122300617	0.0625795881031851	-0.259563299499358	-0.241670153059798
ARL8B	0.412863889197538	0.704857988058998	0.0221248285301048	-0.575385703041814	-0.308077728815225	-0.503239658406891	0.15054091048655
ARL9	-0.226135462107007	-0.300134520233026	-0.119317874129799	0.199428639224484	0.160955568922877	0.319414081769014	0.0657158164450132
ARMC1	0.563117717362065	0.632952319841295	-0.0136615252544236	-0.569524944806269	-0.183176688102809	-0.581481649779919	0.0558917814582225
ARMC10	0.0899596266028128	0.173001348968966	-0.188837536409671	-0.326244963404221	0.0626670087865979	0.0616120855735608	0.179325849077734
ARMC12	-0.205679866584848	0.0350054006760476	0.0329581615835063	-0.045709609287475	0.396396364240037	0.0219959982915748	-0.20963707102077
ARMC2	-0.294673386812082	-0.330552399533036	0.0468474424839878	0.391551604406616	-0.150562032180454	0.335573019030866	0.0432114366060716
ARMC3	0.216422285408558	-0.199949649275997	-0.456237262424223	-0.153074889239281	0.242510925508008	0.14511269701723	0.295977112433255
ARMC5	-0.0766341796075053	0.104526019538271	-0.102229776996505	-0.218660378336404	0.329417727254576	-0.00428143460451962	-0.0705863051814735
ARMC6	-0.185898570832183	0.052666770377343	0.054978922358487	0.0258902305681672	0.138958985222433	0.073017130847349	0.0219455098812162
ARMC7	0.133969903203779	0.164447614054823	-0.135578450805843	-0.205811001933215	-0.163581957791475	0.00997409420103826	0.301985533868185
ARMC8	-0.239958946381384	-0.00460574866921034	0.505941383458262	0.481940691714061	-0.417355039904789	-0.0778303564768386	-0.280703424470606
ARMC9	-0.271937469585857	-0.331066007198035	0.0543515636794432	0.326943293476219	-0.0713039824029065	0.333079038161594	0.077671141151376
ARMCX1	-0.013379158425037	0.614272700045566	0.413836361333714	-0.247933307392097	-0.115380173293473	-0.506464765239064	-0.2984570328681
ARMCX2	0.230670287176043	0.78981603696737	0.192025644647897	-0.549783880146193	-0.236694750401602	-0.607880914563452	-0.109772783342347
ARMCX3	0.288365223798505	0.880949646310462	0.359105790537089	-0.477728746062109	-0.336753879936193	-0.778011882431516	-0.228169856477932
ARMCX4	-0.494275364582256	-0.426884606582815	0.494762424741961	0.815982867346532	-0.00551102148718974	0.122399286598269	-0.554171825174664
ARMCX5	-0.0618722614979509	0.263828746090486	0.188240352988118	-0.0638717656628897	-0.138889290958404	-0.0999786728551024	0.107564940164823
ARMCX6	0.145649247706871	0.501836520376301	0.129023922805147	-0.362708607006773	-0.167491806583774	-0.358531857655633	-0.0895625187193642
ARMS2	-0.0464421353704647	-0.0931857465993394	-0.18604203990268	-0.0592613659894095	0.31751748124693	0.0835970503455382	-0.0366767109663077
ARNT	0.0824852864840734	0.736566893040323	0.478861263984383	-0.248827616568143	-0.18359498548645	-0.678128162183108	-0.399014951594157
ARNT2	-0.253408019442591	-0.252081203573411	-0.195677342385088	0.0432896676081855	0.0740837695874855	0.476177213488589	0.355883504353542
ARPC1A	0.196391904704814	0.456280784270239	0.0869338073013943	-0.318761795134239	-0.260839546033963	-0.252951920299626	0.142771947680452
ARPC1B	-0.519673826691887	-0.594496586681483	-0.184726857873849	0.382424338990723	0.0639535694880957	0.82005423922009	0.366022320240981
ARPC2	-0.481712116236089	-0.41048297495451	0.165730362337582	0.541143697820851	-0.141699758765743	0.497835515555147	0.111394390077083
ARPC3	0.111782428332248	0.182746323038055	-0.203309180573427	-0.21443857706129	-0.269894431866491	0.0335863610411454	0.425255533639638
ARPC4	-0.0113072164751471	-0.0945734602303103	-0.285133437256867	-0.0971665400640674	-0.209672334173054	0.35025436923848	0.525200641271913
ARPC5	-0.603146798178563	-0.429269413722605	0.217400701000362	0.507985465244288	0.0386639125370041	0.576243727513521	0.00473915353385833
ARPC5L	0.101873645809689	0.217130606238832	0.104709220257796	-0.12738326009604	-0.219059799743036	-0.103439607972094	0.109634240530169
ARPP19	0.126199399752118	0.745230238082156	0.465904885514463	-0.329734433571886	-0.236822051792664	-0.658671855345393	-0.391030096640006
ARPP21	-0.120124274504094	-0.421265459513661	-0.442875241924425	-0.0476619181581044	0.559503351842901	0.511280790055152	0.273043248337323
ARR3	-0.413331307191555	-0.452250992708968	0.17755079573822	0.485969313124195	0.359665675576365	0.251736225600347	-0.332666590052153
ARRB1	-0.0871546912167051	0.708459576842205	0.702095094293355	-0.113228519997567	-0.228515732308265	-0.620413411766015	-0.497063378650148
ARRB2	-0.12067852040043	-0.319336093045713	-0.501144220847838	-0.117120250540136	0.0594082764155738	0.587658517424616	0.485613622227061
ARRDC1	-0.105530837060758	-0.0428197490957603	-0.118821122962884	-0.0928965285861581	0.22123694006476	0.0869318573119488	-0.0294595395620429
ARRDC2	0.117900078438578	0.494706803839853	0.0389821167261905	-0.435302762183699	-0.0642399525180189	-0.324978406508965	-0.0284664381599243
ARRDC3	0.48685821781975	0.150150770256247	-0.406700693315166	-0.34993052570719	-0.337227605537524	-0.0631719820022434	0.483516129319508
ARRDC4	0.144005858037677	0.744587867634893	0.54985446195781	-0.270005688427892	-0.178835829667811	-0.786901783080042	-0.557499477981842
ARRDC5	-0.233853094953397	-0.318448128860652	-0.291777671657372	0.0033413458467107	0.295759161307036	0.490448509486493	0.242157834756286
ARSA	0.509500963126968	0.488287952607006	-0.364791853146327	-0.73638910771811	-0.0555382967102452	-0.31784390074544	0.239204485019102
ARSB	0.596651114582028	0.185395599844243	-0.366913911664216	-0.465959218942078	-0.0944569677923462	-0.194201261123001	0.354400635778616
ARSD	0.423370034526966	0.178977743241682	-0.270418169744971	-0.31624132356417	-0.132648249199221	-0.163614922402295	0.306415556659782
ARSF	0.795860711228403	0.348114596400153	-0.286353157003068	-0.494742468729049	-0.199719678864255	-0.516332632393394	0.180120895269268
ARSG	0.0433842491483929	-0.089091133398184	0.00917477782705635	0.122245168090103	-0.15937480907383	0.0881403734660167	0.145697304000706
ARSH	-0.213889537100126	-0.0614641737601529	-0.0577352995869181	-0.0805977236902219	0.499339649005856	0.184588550507997	0.0133262688129299
ARSI	-0.101566791151576	-0.169835636990622	-0.0801496953309341	0.0497742188947765	0.333119009401216	0.179999670847141	0.0565506054143492
ARSJ	-0.116940881713184	-0.490035010709845	-0.4319224959082	0.134455513317691	-0.00504551861561948	0.624547403634293	0.582259675773242
ARSK	0.207583850468781	0.693592511367493	0.298787197039913	-0.406190491432395	-0.218607398519053	-0.556280473970088	-0.138474475096031
ART1	-0.378893757481159	-0.436026898224478	0.11820326843784	0.456610196776439	0.402881908111742	0.262588620058932	-0.282352835463605
ART3	-0.097518417826401	-0.238883033829638	-0.170770509472061	-0.0173526337435295	0.517899429883211	0.192287314872115	-0.125906192697837
ART4	0.212597809243435	0.226423021796851	0.0480260046747593	-0.176063623011093	0.0497837684574079	-0.262461328388919	-0.0941025823592299
ART5	-0.0981783629513884	-0.230850275129091	-0.115524855442294	0.0149202411695507	0.36611764838272	0.197650285278653	-0.00979687034241915
ARTN	-0.372254301887763	0.0894412084836477	0.495593063360896	0.263438983209858	0.346690922360143	-0.15396449904189	-0.488387145910296
ARV1	0.22359412705681	0.6366447872256	0.41232142590605	-0.21623652583238	-0.342196490941264	-0.630636163305113	-0.25903935028771
ARVCF	-0.119698000113758	-0.322520640366854	-0.0754480577626126	0.183202224614771	0.151933554604568	0.286540507757419	0.00173303711576614
ARX	0.107999302518677	-0.00381619422151742	-0.291043127290189	-0.279764520529343	0.229197964451059	0.024678805093622	0.165856584340596
AS3MT	0.655197184588418	0.776916027182221	0.0718715945252194	-0.605547649180994	-0.314328088955641	-0.827671983498613	-0.0822646722017821
ASAH1	0.690653483045297	0.400548197922534	-0.276492266470834	-0.55991585744362	-0.381077710526421	-0.416113854891413	0.260114492053296
ASAH2	-0.0049851152228381	0.442142174499855	0.472431651756048	-0.0832639599158466	0.0530172586706007	-0.511341932460436	-0.50565296133979
ASAH2B	0.413520829360015	0.643868816785624	0.251930658171926	-0.346557689838882	-0.341266044687493	-0.70111479788714	-0.239723928582537
ASAP1	-0.754700590829628	-0.596463922547797	0.363526666439936	0.787491364633339	0.125307493097234	0.598869228175891	-0.195798901782777
ASAP2	-0.252325596802401	-0.15572234518621	0.297073639634114	0.37352433728868	-0.185661396724908	0.105349846873315	-0.0384213385672016
ASAP3	0.191811997940402	-0.0705824678476155	-0.316157672444677	-0.250500113165202	0.227630975279165	0.0469891851387944	0.105430590558916
ASB1	0.142379560842895	0.649977249405182	0.267684701663526	-0.360146586059668	-0.326285336378825	-0.495615726300233	-0.125856184014321
ASB10	-0.286647317942845	-0.242462390099531	0.0671403170633834	0.1870285606878	0.560311409285581	0.167565937675752	-0.232041985665647
ASB11	-0.311797740644796	-0.601884365214459	-0.11418382453117	0.376407468797652	0.40214191734359	0.480666374193467	-0.115923154702049
ASB12	-0.0314452467437384	0.220272198033279	0.105955843557017	-0.129964834570177	0.200816367368335	-0.141379019787834	-0.11575017661407
ASB13	0.850005515560838	0.491713022255333	-0.361243839130963	-0.639475216164041	-0.28702403574891	-0.548281678600708	0.273538703623922
ASB14	-0.516348862673531	-0.479481716773641	0.254440175565311	0.65313373553942	0.0571124905428423	0.437892235055609	-0.15932150242322
ASB15	0.784885759082999	0.579595693097092	-0.128874464459467	-0.603036206014596	-0.269471203473738	-0.663638572277999	0.125050284379304
ASB16	0.240160398651288	0.487040207939349	0.0443621180245129	-0.383078370111941	0.00437613163598969	-0.477157711730576	-0.138432701522855
ASB17	0.0754641506422903	-0.0222046903306992	-0.0584884859658433	-0.0446646505898689	0.156703476284268	-0.116014282856298	-0.138493631642931
ASB18	0.112863712597679	0.0521860115332233	-0.241485270159635	-0.209202526814004	0.146043739464249	0.0270211741868785	0.16350062226819
ASB2	-0.114568033896341	-0.172265587502815	-0.339837499726089	-0.199911627429902	0.455596783150773	0.305826424800568	0.1258588799146
ASB3	-0.44580670139705	-0.389611892976098	0.314380251259301	0.649019265820547	0.0790200049620878	0.242726479589792	-0.320955704111275
ASB4	0.0103628003645052	-0.0410378508214195	0.0280507271865322	-0.0165172708975893	0.189839972931295	-0.0423359964164016	-0.118461570419085
ASB5	0.260454145168844	0.121541555469755	-0.166674877380925	-0.307701653311837	0.153928144163128	-0.0763871937192864	0.144362359562224
ASB6	0.140987024751743	0.329769088683252	-0.00725244601865973	-0.326833505451968	-0.061793923750091	-0.161276632562411	0.0816097982069883
ASB7	0.121528093628251	-0.0576461810157856	-0.261072051778935	-0.166382036877384	0.111224744168288	0.129954561302166	0.177539163651807
ASB8	0.604417373798809	0.625201903241512	-0.0508683473784318	-0.534772589052444	-0.22792255451829	-0.596528024428216	0.151241235140701
ASB9	0.73028623117131	0.325058860796145	-0.278518393693489	-0.481318893240373	-0.0843987991070658	-0.457667582211838	0.186046085943128
ASCC1	-0.249883928165188	0.255217523938553	0.625385240220072	0.298391420236948	-0.272464658281824	-0.314821714091972	-0.438219821685689
ASCC2	0.0109258243402605	0.442139409551861	0.422910635096553	-0.0348874379032291	-0.307338377192969	-0.448633305725552	-0.361215098069043
ASCC3	-0.650850034727556	-0.343391545485375	0.325075718394122	0.564659213763887	-0.0346940699771861	0.485007292353687	-0.0376696254459423
ASCL1	0.110798975652516	-0.0685455094876055	-0.251146362384717	-0.162114497267767	0.288870109147511	0.0463869710749818	0.0840388240740828
ASCL2	-0.166876530374917	-0.232251442824083	-0.0917081929324246	0.143990605694306	0.249648153373979	0.243069453306283	-0.0319002294873088
ASCL3	-0.0115493078099739	0.0855625848958219	0.11159615641834	-0.0630734924978211	0.0526505633039678	-0.086543912174729	-0.0908394583506497
ASCL4	0.295361467489631	0.363977795847965	-0.0731166971918914	-0.348036304251202	-0.146361489541548	-0.290975676506705	0.1050647501945
ASF1A	-0.0040749803021763	0.42278127526301	0.505411119974497	0.0609429202426693	-0.282194332455692	-0.377476378063773	-0.192728003456929
ASF1B	-0.390875366843439	-0.429538538908817	-0.148032413174373	0.218795284838618	0.235182680976275	0.597028456261896	0.230173219931383
ASGR1	-0.415015074855464	-0.390059998234386	-0.202109044698307	0.173715491826003	0.410314026405416	0.545562667500704	0.0934829181092648
ASGR2	-0.433886201662146	-0.691330458168228	-0.0764047842204625	0.528369792746079	0.490836711927652	0.546787863163105	-0.105141831440338
ASH2L	0.137620501525594	0.382937838024788	0.227173289978461	-0.229819230734595	-0.217897099742687	-0.223896109543175	0.00502830050343819
ASIC1	0.000643541880704969	-0.0716905022802331	-0.187943677948608	-0.117136930697261	0.43792325575115	0.106495248793424	0.0428294130552543
ASIC2	-0.273868789652088	-0.298190983335067	-0.232437188758797	0.0842877210207124	0.157028085325864	0.563371086242759	0.408509660935389
ASIC3	-0.224859926961043	-0.31762755889959	0.0165069558768454	0.251613345936548	0.433288172983454	0.141830449816557	-0.233296140513431
ASIC4	-0.208855101018313	-0.461215114674835	-0.089181606434129	0.275905546542716	0.54522062653907	0.346198171174152	-0.0783542191166546
ASIC5	-0.279201688594468	-0.28905377562626	-0.0468299305059542	0.107734252653257	0.653986382609309	0.200318559223084	-0.266855073419188
ASIP	-0.396362704547952	-0.143225653540336	0.0128350794593177	0.0703325804573928	0.393197795986651	0.301817602880433	-0.0830942308879399
ASL	0.867616796902952	0.342175431347277	-0.477026456235659	-0.623913060760796	-0.23849860904089	-0.412434921352768	0.409863736767018
ASMT	-0.289744237412979	-0.435327579267635	0.166850843872209	0.496472576640028	0.324923564333803	0.245438462578008	-0.23271924582331
ASMTL	0.383764309302595	0.816200200231877	0.0469506582574671	-0.661809867729656	-0.164880426930388	-0.663606964908172	-0.0521635808046046
ASNS	-0.555751853206805	-0.409041145956835	0.213086902336542	0.495487422764196	0.130507407370052	0.471347216292358	-0.0712654819141266
ASNSD1	0.393179075703286	0.462045360737851	-0.0235847567466339	-0.443284270216949	-0.179253517926701	-0.339300416370117	0.136523405500436
ASPA	0.878300601650175	0.444004240890549	-0.331128017543989	-0.601701762868159	-0.201352856760823	-0.62655769445886	0.136547205595259
ASPDH	0.84438454362014	0.540319029145199	-0.309002082437365	-0.688916508290261	-0.218860758417257	-0.605845210455027	0.212721522386407
ASPG	0.47988349251617	0.204514712848232	-0.387632380732306	-0.491420410748787	0.0296239695462092	-0.171992803900387	0.263505789449718
ASPH	0.35971618576241	0.402331809939366	0.0147491179384191	-0.2759611821583	-0.350446244213679	-0.390396771372195	0.137107291958432
ASPHD1	-0.371032036086536	-0.687341220095978	-0.380700784080243	0.256322465454688	0.25712992786868	0.814887448151012	0.377574497523985
ASPHD2	0.181869774898249	0.094698521305955	-0.218495001902251	-0.216289423211146	-0.237830945372448	0.120839453307992	0.403791069118849
ASPM	-0.351579037298623	-0.63112422408061	-0.283451676750423	0.306734811373486	0.173991361352303	0.77372439912019	0.376954904773344
ASPN	-0.380553993356049	-0.742997500650257	-0.245551327589815	0.4889944841147	-0.00666417250574582	0.836993801825652	0.401225783587256
ASPRV1	-0.0401299307782317	0.278881079020258	0.251552470110139	-0.0499533271976711	-0.0734334878309182	-0.233942674572076	-0.205782032017908
ASPSCR1	0.53678676386456	0.299373240119602	-0.379751459548028	-0.498533638609258	-0.270110087655124	-0.188024536958928	0.397389033852375
ASRGL1	0.616755177692896	-0.119188024381902	-0.737711699347839	-0.42422117234261	-0.0382430779634559	0.0636440723365766	0.551236532598539
ASS1	0.926924992694362	0.494122466963784	-0.357203912413231	-0.684931399797878	-0.30479886277674	-0.601231507459843	0.277732478565045
ASTE1	-0.139518686756759	0.11015994710955	0.322168683843307	0.16585347641246	-0.317254976239526	-0.0592203307779886	-0.145781353189628
ASTL	-0.274026205369499	-0.22467353649166	0.174248285317383	0.282958543663927	0.401229922016172	0.140850450876666	-0.264244247085535
ASTN1	-0.214110146457781	-0.480392297575531	-0.263697294300876	0.170272980361895	0.493205408010975	0.485188271033287	0.0611637242616636
ASTN2	0.462290448177185	0.171365930057778	-0.44854744969257	-0.477661544152666	0.153793794348105	-0.152642033632503	0.290590841680545
ASXL1	-0.508903676402879	-0.417738250705118	0.197770378701507	0.522990845700776	0.0764732095787374	0.456001943936872	-0.0583440337790121
ASXL2	-0.256725910301339	0.0775564300168578	0.259657643950117	0.0685888106642351	-0.0986843441706675	0.0578678653557873	-0.0959253637121198
ASXL3	0.308505501294784	-0.31396380898144	-0.558568511837735	-0.133548065898934	0.0237341827156142	0.319483748436949	0.606476230292987
ASZ1	-0.0533429797565595	-0.155016296492442	-0.143553951986977	-0.094887446532051	0.565512467408889	0.0896445662826671	-0.115678818542013
ATAD1	-0.175597392753836	0.202347061758351	0.389441613576801	0.15171296512191	-0.221879090424092	-0.147171749256346	-0.210356023254598
ATAD2	-0.361051895236193	-0.518546350778121	-0.250879594327738	0.281842900229039	-0.0357328159414258	0.776608133404062	0.476812661173669
ATAD2B	-0.562279183202118	-0.58250272752345	0.254490101077779	0.777909029057384	0.02462000336354	0.446132004261213	-0.205686300542883
ATAD3A	0.0728126035734037	-0.100946754424258	-0.254141060547761	-0.162724890479709	0.30804736251426	0.103063401651227	0.0541629069613188
ATAD3B	-0.298333847677865	-0.499445719212187	-0.0501509748971065	0.409000681764609	0.342258691390785	0.419768533175745	-0.0466797987005114
ATAD3C	0.150474121278215	0.229429480854188	-0.22014615959959	-0.408456571094641	0.301591764157333	-0.140789229826024	-0.00188046467736111
ATAD5	-0.555788218522977	-0.681359854489568	0.182225048480933	0.777299491261311	0.0355234706222226	0.567735922608122	-0.079290496275324
ATAT1	-0.447945660935304	-0.529058460994006	-0.0990695058480985	0.416994904610623	0.130075972939668	0.577736896347111	0.108118294235241
ATCAY	-0.222802068538921	-0.353356069613105	-0.168329592562013	0.134725058631711	0.386651903543398	0.377880334883156	0.0435016396987675
ATE1	0.13095867241315	0.365105951034833	0.238867456068612	-0.149822444326356	-0.0558543909334342	-0.420740677027979	-0.28778623765545
ATF1	0.253540674264342	0.413247587262822	-0.0755442241220929	-0.39145712739053	-0.170490143813777	-0.181571524748352	0.217031370033292
ATF2	-0.187644348914582	0.286415426522387	0.26227527932864	0.0546242499268165	-0.248598861126405	-0.0890458999686325	0.0402423285524333
ATF3	0.231102971963103	0.24875697904595	-0.293865770350579	-0.451313367248991	0.028606300707696	-0.177249948385415	0.176699691739463
ATF4	-0.0233751492380021	0.499909239285774	0.350905590954726	-0.161764122826752	-0.211288280454672	-0.360874839957552	-0.158212709233608
ATF5	0.187641783934826	0.11645472782209	-0.198987439558081	-0.229795268438788	-0.189803315491156	0.0454857841254987	0.36153249869124
ATF6	0.188915703322404	0.754152589562743	0.391401471860937	-0.391734056606237	-0.284125617081796	-0.657673320839309	-0.267693457971495
ATF6B	0.131592184117834	0.332145014754856	0.0194783989703023	-0.269302548673633	-0.272603676257798	-0.153331427684677	0.196698179032963
ATF7	-0.388368506114394	0.0662506283185454	0.505414202427244	0.376905569972528	-0.312398416474977	-0.04690156946258	-0.248249989344607
ATF7IP	-0.358330644644465	-0.629374736674519	0.000142695469965865	0.589484877743236	0.0236580838949527	0.518766354273526	0.0422957311824867
ATF7IP2	-0.254515729617166	0.144657952782684	0.483684269735095	0.271425234776132	-0.0546834562615902	-0.218374694698722	-0.467745711883612
ATG10	-0.0541622373404898	0.173693924455445	0.382661211403908	0.250014994971875	-0.325492507413623	-0.258447658126443	-0.239562802631168
ATG12	-0.451566907167983	-0.414132527454003	0.280702400214677	0.653323341521784	-0.0960283194344986	0.373099735051853	-0.123853430516447
ATG13	0.320013644746935	0.584775170276721	0.125528051542973	-0.466657860284419	-0.176343253949806	-0.529908748181272	-0.146562205154155
ATG14	0.0434959824589304	0.0092583764832457	-0.172697652698763	-0.162172162320416	-0.0732169737928902	0.118641751517588	0.257069173379035
ATG16L1	-0.246468800099088	-0.459134174032297	0.122782432478886	0.498903839300092	0.0857811944042151	0.191300872444456	-0.331824941505207
ATG16L2	-0.208516059002943	-0.198239766208186	-0.0360915984612777	0.200135980434517	0.0947775079535091	0.20759201284246	-0.0399427288376801
ATG2A	0.0850531272529699	0.0932913679402457	-0.234949488452551	-0.313356568379095	0.173137936434788	-0.0252414429532934	-0.0136758108518566
ATG2B	-0.22989177835258	0.0772303206500705	0.58985548758767	0.418655607423725	-0.187338236387471	-0.269347680609266	-0.553502466236397
ATG3	0.125862212770529	0.388982324270746	0.174622506036052	-0.124193807211314	-0.362347973206231	-0.23847294338069	0.159059853403222
ATG4A	-0.0180443135495201	0.507581386864094	0.429783644623675	-0.121118295084246	-0.338990132101771	-0.402611951618724	-0.279847049879311
ATG4B	-0.0751681049972307	0.00607647349099724	0.165492524169248	0.138181416433897	0.0148705961268268	-0.123388667219247	-0.305770465777959
ATG4C	0.0649795426674662	-0.0305780529601701	0.230963088116617	0.251168498339911	-0.178530372255631	-0.10943804800786	-0.194598570899837
ATG4D	0.270887015137146	0.273952783870461	-0.131916396973582	-0.321054470791925	-0.0737158861435891	-0.232053148761371	0.0866362230402594
ATG5	-0.094103254447724	0.0422762758515857	0.445740318455347	0.315073076909733	-0.205714088045176	-0.181357792734426	-0.337260504522273
ATG7	-0.238955646180196	-0.207973689816866	0.00365790403245981	0.194820243442464	-0.184564969655146	0.33331534661713	0.190063475296695
ATG9A	0.284569391907398	0.613249750855441	-0.0518732501770444	-0.619226870891568	-0.119748946353298	-0.378248929817836	0.124243032949913
ATG9B	-0.659306894655889	-0.395601558510911	0.398575303127598	0.612821764066657	0.327048978909829	0.341048669799	-0.402546505568341
ATIC	0.389154631783053	0.616462037253509	-0.151084559497795	-0.625228280009304	-0.292672640220037	-0.418485268034993	0.221692761076506
ATL1	0.0481002948997292	0.646773618201363	0.423890366687312	-0.269750084437846	-0.167641732605802	-0.603654010438197	-0.427865355923133
ATL2	0.51790481238334	0.198489979747499	-0.0726487605328928	-0.167763610692832	-0.193190424251281	-0.45329368405861	-0.0937001727655945
ATL3	-0.528034371044012	-0.091489085458613	0.346031102973467	0.279565703005226	-0.104060269042349	0.30917067423369	-0.079443391506554
ATM	-0.534949300872107	-0.716614086076568	-0.058427624322127	0.615771236707906	0.158676981233038	0.712643491408632	0.0408964546557461
ATMIN	0.176623358141699	-0.0530501337334235	-0.284431275315406	-0.154993827832102	0.0531794434547945	0.14117226211828	0.363269080568155
ATN1	-0.119603265391864	0.538481922486039	0.235761964038579	-0.321560453446503	-0.166788175854753	-0.278591795698435	-0.0866052110635372
ATOH1	-0.0743240474080886	0.2039469950266	0.228314439067171	-0.044652477054395	0.132002629838941	-0.244886542109781	-0.297380242580336
ATOH7	-0.0548754982537223	-0.0171990962390676	0.0722789249649359	0.0296735304344369	0.141603560437002	-0.0102002297590772	-0.107504825657051
ATOH8	0.128853332076947	0.576194521294222	0.0775936859083118	-0.457274816563661	0.0228490726079533	-0.374713695716453	-0.0681835619881042
ATOX1	0.625764129025847	0.684567221253946	-0.221482424018471	-0.728533554990895	-0.18848612275677	-0.56156500713264	0.215910588341931
ATP10A	-0.0429674601059496	0.711939054886023	0.643102615826587	-0.186363135789377	-0.286501956330785	-0.645297165560786	-0.517601233440184
ATP10B	-0.188842098056668	-0.194137358753555	-0.119431534100928	-0.0264700035206221	0.675324868300605	0.15463183813081	-0.216290999122002
ATP10D	0.160364656585367	0.47430075039627	0.217692066629369	-0.232657292938988	-0.301163475320605	-0.469074234570011	-0.192093617297981
ATP11A	-0.101289689022119	-0.240779799866741	0.0157163447550215	0.184102049850886	-0.0207952209019423	0.171387947314663	-0.0814361777894854
ATP11B	-0.244304587250848	0.0768031356666794	0.300874517892301	0.146975662567685	-0.0807875744451671	-0.0546985802680461	-0.253741571781645
ATP11C	0.0307031732344927	0.252772819376897	0.352241797851021	0.0288092998211128	-0.00364097186167055	-0.357028773842148	-0.364455573024677
ATP12A	0.441371388732364	0.0921186439170774	-0.301111625388819	-0.272044204750428	0.0329351655874586	-0.160047063478595	0.234908195246198
ATP13A1	-0.145413479874955	-0.160294739798434	-0.222154861474792	-0.0658382838445959	-0.108628770874736	0.346854387097111	0.298128266177856
ATP13A2	-0.0434066295967026	0.431504139498038	0.28161296862492	-0.220223796232482	-0.143613953078882	-0.26971498701632	-0.217809476177638
ATP13A3	-0.599946707532842	-0.704294607143539	0.142755472051735	0.693716855758486	0.156314645187334	0.658437188792675	-0.0422595043663017
ATP13A4	-0.19454707488685	-0.338291836718047	-0.171983283910089	0.0917299058017493	0.458038082521107	0.34380423581049	0.00777789018531008
ATP13A5	-0.237005394740591	-0.262887072102962	-0.0710856533474208	0.0415874426217087	0.689290032695312	0.220533265123472	-0.166023852395032
ATP1A1	0.46628878627667	0.122749212450488	-0.231103200579114	-0.232971184664687	-0.300742010528596	-0.241813244052796	0.256767349455082
ATP1A2	-0.0277889025713065	0.486119125426969	0.505281744650267	-0.0325508241838251	-0.0589858216727079	-0.572377295873295	-0.532059042288555
ATP1A3	-0.193220590191291	-0.00313348406900519	0.116881018438912	0.0357682601300192	0.438466335249498	8.65737169281179e-05	-0.242853259735338
ATP1A4	-0.102444290322434	-0.349697911434974	-0.196336609970283	0.0534747813486455	0.660707189752054	0.209878366236453	-0.169918688415172
ATP1B1	0.665349192711478	0.209175629274324	-0.203511982517153	-0.29682336320689	-0.387531973841644	-0.400456714351993	0.194310069502612
ATP1B2	0.0434450598449908	0.270782097100023	0.149602479040048	-0.0589140337282269	-0.106228642937093	-0.268148992976459	-0.0516835405851229
ATP1B3	-0.486981004431614	-0.528464355068786	-0.0299834761884932	0.368089983561702	0.157753998164457	0.585631960291919	0.0632748355687246
ATP1B4	-0.0981283214456544	-0.0772482365063839	-0.120202643627861	-0.116072932653217	0.574388120670016	0.121358830432404	-0.128548157078402
ATP2A1	-0.223844975917559	-0.0658844788823762	-0.0739349137770326	-0.0275506886963362	0.423426195908624	0.14549715609393	-0.0654212491610932
ATP2A2	-0.239861278117082	0.32856739034289	0.463430250610634	-0.0113318084582329	-0.207200138198296	-0.241650922537961	-0.354050489794467
ATP2A3	-0.587425750646711	-0.345763903813317	0.281137666865118	0.473660436022921	0.260629410287396	0.420770622770187	-0.218597394979044
ATP2B1	-0.396901927649648	-0.365258641689274	-0.0508139612600808	0.260558810513446	0.099922201629649	0.465134584738157	0.0873971470351563
ATP2B2	-0.192656424881286	-0.2186998913709	-0.132327143907565	0.00556738516083784	0.570460282681905	0.231833752716354	-0.0797084693091844
ATP2B3	-0.286006311847311	-0.344487377688126	-0.0390312852929005	0.159193630666612	0.687330421000517	0.25336926418103	-0.186282089578743
ATP2B4	-0.642298716306071	-0.189922054522692	0.368998244358088	0.310470763448552	0.127535393691804	0.347303521774608	-0.212482398551497
ATP2C1	0.0762897591826531	0.487309818147419	0.330910216667061	-0.177289764753807	-0.272682780562092	-0.37408628600901	-0.0902924165630148
ATP2C2	0.325329928827573	-0.0628523205413256	-0.381921621452906	-0.229164913013659	0.239725072319356	-0.0565244588201961	0.140840040706478
ATP4A	-0.370390057433502	-0.511490132080114	-0.0635946383131451	0.33015561835471	0.566896961556477	0.410691619989879	-0.196917268472793
ATP4B	-0.224074745988259	-0.0452615912846434	-0.0378315497165699	-0.00723792715450583	0.229642360230275	0.177716334838781	0.0549495875591052
ATP6AP1	0.303440072855567	0.776315244585922	0.147455021956659	-0.603837732654883	-0.316265298723091	-0.614701238314444	-0.0752577349614661
ATP6AP2	0.270662228949905	0.568534788282426	0.0715662656280028	-0.412661466179981	-0.324040939009427	-0.378449427129489	0.136340383523472
ATP6V0A1	0.549113304609193	-0.0454179864916834	-0.282545919794227	-0.15733260121023	-0.351989485492402	-0.176662778881583	0.211441377023861
ATP6V0A2	-0.587774948662635	-0.403083215712093	0.272153806555575	0.540718327262752	0.0967357133881081	0.446183974193117	-0.164003800033873
ATP6V0A4	0.524854005617012	0.129521925026208	-0.331833579578974	-0.32323091297673	-0.145789579228008	-0.209390941129097	0.315024811093066
ATP6V0B	0.464785643153428	0.507222596064911	-0.280648737211386	-0.599109986383688	-0.409551994193561	-0.254215053192486	0.512052898284998
ATP6V0C	0.416312601749225	0.51892922010042	-0.199651589846017	-0.655546967025272	-0.213880161548603	-0.314148916671504	0.278177293259392
ATP6V0D1	0.69261341074405	0.55508926354859	-0.327721469111135	-0.725645958837828	-0.403178103920314	-0.417690312536656	0.41162335234175
ATP6V0D2	0.586007621914585	0.351446661728622	-0.252412813643791	-0.473917460437992	-0.162892587686926	-0.39604870632613	0.232391559708181
ATP6V0E1	0.49978460214459	0.406543038775735	-0.281125756848218	-0.493199584512314	-0.439946507059458	-0.232890761621273	0.503935323915237
ATP6V0E2	0.587724424509194	0.457831849580125	-0.266247572323327	-0.673554309823062	0.0454134105817837	-0.420140067086021	0.154413631710398
ATP6V1A	0.692653072000141	0.571618236989834	-0.127128141519595	-0.56297500193132	-0.406301496029869	-0.599559269492067	0.213713976760542
ATP6V1B1	0.610527221121513	0.242421815775452	-0.308169781123839	-0.378602314331239	-0.21133075419754	-0.351841731374714	0.271639712778306
ATP6V1B2	0.824145558154907	0.092953704533549	-0.516088943939992	-0.42184604475483	-0.291417067796677	-0.261763246357982	0.379324437390601
ATP6V1C1	0.68603163655216	0.628353906582954	-0.0585087658850499	-0.551103231050929	-0.411189865019981	-0.654617221290605	0.0676897200562548
ATP6V1C2	0.537519672634275	0.16520756561685	-0.35233477304502	-0.370976775901913	-0.132188865008345	-0.23474364772059	0.302864209835467
ATP6V1D	0.237276922389296	0.48793548661182	0.352920189026913	-0.155998255368107	-0.242466315094988	-0.609326568684322	-0.376953520700512
ATP6V1E1	0.621108861780669	0.771972935876214	-0.00631945815054865	-0.6467514583197	-0.377463840621762	-0.699422246824858	0.103939094449663
ATP6V1E2	0.193429224514878	0.543037029185372	0.0822354323643318	-0.429469165130562	-0.0170635079526409	-0.433937748351164	-0.0864278284217469
ATP6V1F	0.73604597857634	0.611169657997106	-0.343820891602498	-0.708984833719049	-0.42854764725801	-0.475554745983025	0.507806435988904
ATP6V1G1	0.538869943125629	0.60729454038343	-0.211576384326444	-0.676937768134646	-0.131272142437215	-0.48382032886112	0.242026301918878
ATP6V1G2	0.202190771780303	0.304031431120511	-0.0785747480116224	-0.370330444114059	0.232543521211741	-0.265484245412491	-0.0925615472154675
ATP6V1G3	0.577882739791374	0.310816656052209	-0.260083777756743	-0.453022559349354	-0.0930343288259702	-0.364865040610655	0.235274473616946
ATP6V1H	0.362833481013549	0.720258911071868	0.246204095732792	-0.424476015827804	-0.366823322451798	-0.672927468128185	-0.123151808162283
ATP7A	-0.175133796835202	0.237566439490658	0.480974741697013	0.175935643313174	-0.361026322096154	-0.192251035173892	-0.208634682504547
ATP7B	0.26710096528158	-0.0731941127369455	-0.155479141868697	-0.0274268651695693	-0.155942173330193	0.0460959882471255	0.219051770003757
ATP8A1	-0.0563408464969837	-0.0671814138530126	-0.165280071013275	-0.0170611594487597	-0.0865235513487945	0.25924509629619	0.342803776445824
ATP8A2	-0.04327455249579	0.400071051440004	0.471803289283266	-0.040965422759299	-0.155584917921757	-0.42886260449711	-0.415590014846658
ATP8B1	-0.475433634676413	-0.0513290102348619	0.507861214031983	0.406411165509767	-0.22499442509852	0.069211388549996	-0.306983198677741
ATP8B2	-0.540269912870215	-0.663412694915467	-0.131095667743083	0.444500375862452	0.237924648221898	0.797189994153707	0.19363419779598
ATP8B3	-0.353280702244905	-0.412510212133436	-0.194429323051308	0.147785358648836	0.683202396781413	0.430405988328053	-0.0638882691646395
ATP8B4	-0.0316719349172543	-0.709443680173632	-0.586469123241455	0.192329641334583	0.118914577686471	0.733804539078699	0.528648333858162
ATP9A	0.0495866673134426	0.697806934682436	0.401965593229713	-0.334898231778797	-0.235249589523214	-0.584544316430067	-0.314710989607578
ATP9B	-0.398862040203113	-0.233058624370997	0.379767350994638	0.574824614026341	-0.257095310248295	0.0923829354546793	-0.348148449278173
ATPAF1	0.7704864736731	0.498793202895379	-0.140655812583531	-0.509205236889328	-0.400435736535534	-0.584397121570756	0.154045755527525
ATPAF2	0.349211894781557	0.26513965521204	-0.0600506831224091	-0.216790010092451	-0.356523664849666	-0.22954922609253	0.233800783934014
ATR	-0.383065461405316	-0.433435008038264	0.317251207553727	0.681771066796854	-0.171623063758302	0.303023676400129	-0.1779327529879
ATRAID	0.454171269225708	0.735765701926987	-0.0764583913644047	-0.642032505733261	-0.352848663993199	-0.502863886581524	0.235938823385439
ATRN	0.1763001072672	0.763273552958822	0.48026015144799	-0.336731891994297	-0.300264657560401	-0.730160081459036	-0.370473145225971
ATRNL1	-0.219351254343897	-0.310081340674484	-0.153137846248199	0.163969262517037	-0.128096047392294	0.455963303766639	0.304397711447219
ATRX	-0.276506444930047	0.105895425101358	0.549425904749728	0.358080539679331	-0.247787357894101	-0.154670288916677	-0.28476003741469
ATXN1	-0.469279013463976	-0.559070974318823	0.0369836937072278	0.574429932398888	0.0495780674589478	0.539032073134399	0.018454357552001
ATXN10	0.176292259793459	0.712395695042755	0.284217413084808	-0.39674705470436	-0.156637622873597	-0.560405131543494	-0.171763126657811
ATXN1L	0.226976115888129	0.510648286330415	0.152363044349203	-0.348091598916244	-0.328667406901438	-0.412858707050188	-0.0212777234491878
ATXN2	0.145459743036219	0.683515294684295	0.552072733265382	-0.133981244481279	-0.407099080840139	-0.750886479240284	-0.433903633205469
ATXN2L	-0.010122561277017	-0.204227747649378	-0.396741755642555	-0.148970407866956	0.0212409135553696	0.352476648440275	0.366199771500565
ATXN3	-0.414923690009994	-0.0225483810591958	0.422364545009063	0.400102243608359	-0.0374470741897287	0.0914200577628393	-0.146416384789259
ATXN3L	0.0293021237407313	0.101282192556896	-0.0308294022202726	-0.111692612593029	0.0499860639395168	-0.0513400290858177	0.013028536903429
ATXN7	-0.258339211226025	0.0823837603245067	0.5648105108034	0.335690832767163	0.0750780569694427	-0.341401176098221	-0.75289693075324
ATXN7L1	0.41795953196175	-0.024408050022483	-0.426156038340249	-0.291861300025434	0.0902296091632064	-0.0647909208831534	0.263460432547294
ATXN7L2	-0.475510442697573	-0.384869414742035	0.0436946666246281	0.309542613550381	0.515609883170924	0.40554006874364	-0.143346169834165
ATXN7L3	-0.281411329968203	-0.0320231370548999	0.266855411277738	0.176820645990614	0.0365575837447877	0.0777852132265782	-0.231888814104348
ATXN7L3B	0.57397738858029	0.844936096255632	0.110492290680435	-0.59596805586765	-0.421053703805309	-0.784175150210329	0.0134158756755094
AUH	0.882109072708033	0.437576325814007	-0.340215503117192	-0.59056596178215	-0.368505395945152	-0.558482888431963	0.274998582607032
AUNIP	0.360342555558392	0.591691738266095	0.11769196281619	-0.418312488099843	-0.137840298386422	-0.52413205721301	-0.0440873009992824
AUP1	-0.305855409684466	-0.35510851647806	0.129687570427858	0.475711656876591	-0.256578458383432	0.350443057545333	0.0543847895934674
AURKA	-0.0868319706238162	-0.368072145899408	-0.163543616569057	0.148112550839823	0.181993347159654	0.365527839037909	0.161516051257689
AURKAIP1	0.713982908749	0.68435383674613	-0.296393349723704	-0.805312575342945	-0.180518532562505	-0.56843157684655	0.315267670203634
AURKB	-0.287887462368658	-0.633966501460331	-0.355174811973701	0.215671216669759	0.40362245790468	0.696158417113791	0.266782017951335
AURKC	-0.31950681322376	-0.18315146070102	0.3192708155246	0.420350761523044	0.00961729724680393	0.0192373984768483	-0.367643838145337
AUTS2	0.159197847182001	-0.443134994240448	-0.581685470771117	-0.00437072351965153	0.0993423027840584	0.416099494052729	0.484768523418258
AVEN	-0.0364075635091972	-0.200456396008225	-0.290440319067472	-0.0053662065874293	-0.0640815034306782	0.355944882765813	0.376059936414231
AVIL	-0.458490625800865	-0.725923925091599	0.0525808914219991	0.684567101470975	0.206625817467683	0.544254815294891	-0.177829663833215
AVL9	0.136891419716504	-0.518948429862619	-0.391746025239507	0.220177746261694	-0.0520788689434562	0.342208277362272	0.30201972617891
AVP	0.302351271706439	0.272502708874714	0.026223814563035	-0.247587486544438	-0.144439768211546	-0.379536370504308	-0.101040176051502
AVPI1	0.357711513174027	0.482504585032674	-0.114488815581642	-0.497809161151674	-0.096328231074667	-0.405651811939101	0.0186354725123146
AVPR1A	0.286147118612258	0.153769030107471	-0.248992517597864	-0.344230245495717	0.0325699073746069	-0.073855000203119	0.231911118736806
AVPR1B	-0.263906704040989	0.0373349898774195	0.0584434595422882	-0.062640075540459	0.418547546641996	0.061802085068883	-0.16529871478204
AVPR2	-0.419092405360033	-0.20667449733558	0.462543846404127	0.469621293395662	0.418727494255623	0.016379925331854	-0.606795844585209
AWAT1	-0.0344011004964561	-0.0251951021517923	-0.0482651231908989	-0.0959559835391815	0.295112550534238	0.0736616904570122	-0.0079591193586318
AWAT2	-0.159791511096006	-0.0247398220467364	-0.124512191302788	-0.160379380235608	0.497143095276237	0.0907571594054456	-0.12104509862374
AXDND1	-0.228717433658018	0.0667846758120424	0.402569141058576	0.198242418693968	0.361850098367711	-0.260400003009752	-0.595828952772291
AXIN1	-0.0548352169557517	0.0908540063165682	-0.125923934700275	-0.273016822373525	0.36735204001544	0.0433286271369028	0.0085140127518584
AXIN2	-0.0761334691040221	0.349541936329174	0.321264675990715	-0.141799744192386	0.179957059264568	-0.305257260259014	-0.329684405492668
AXL	-0.393148654615921	-0.369728926370071	-0.206627404391069	0.175301553430186	-0.0581967402549891	0.667251457136717	0.417597042186676
AZGP1	0.930407867102662	0.329700170674492	-0.38371919031412	-0.554597391646128	-0.222518917132984	-0.562863058725248	0.205039998211955
AZI2	0.368637909180386	0.713739968851033	0.235303347747811	-0.364973307353658	-0.467174149317102	-0.594586935857925	0.00730446630857092
AZIN1	-0.0619511827462756	0.226128614918547	-0.0303344838665222	-0.1766549798118	-0.0432664561879734	-0.0685536538372564	0.0769320214305232
AZU1	-0.273920853573687	-0.264948044734832	-0.0410920676944872	0.107831417248334	0.497246800966806	0.304233466953297	-0.0831858978620131
B2M	-0.337261219520313	0.0878698260324557	0.54912287664713	0.286670795200342	-0.105697537179798	-0.0836881184540445	-0.462125588199118
B3GALNT1	0.239322213914178	0.679752475023165	0.327766531641283	-0.352144499796285	-0.129007012627722	-0.683580024675452	-0.334217949915898
B3GALNT2	-0.39695987030499	-0.410826947556209	0.0164535739437197	0.461455459473145	-0.185962382087058	0.516424232086553	0.233713904003414
B3GALT1	-0.0611361664131762	-0.173014671538033	-0.203593001938128	-0.0583335968709145	0.265701146650769	0.31961728564065	0.267219047216249
B3GALT2	0.218951933708564	0.701822219888272	0.508421303092444	-0.230672461828119	-0.0954370507042735	-0.814318109036602	-0.546462292954278
B3GALT4	0.221807187810673	0.587376301861439	0.0676737965756166	-0.486036520442818	-0.123983220289205	-0.404239090269689	0.0270254222876961
B3GALT5	-0.245630047852144	-0.4311099139083	-0.222206630916301	0.188109849503495	0.418251151594252	0.427607406194758	0.0867046925616876
B3GALT6	-0.135987220373775	0.0883692435600799	0.050963644445664	-0.0504739627159128	-0.108620041588256	0.100881411768777	0.119459269021908
B3GAT1	-0.00549519122458409	-0.517010959172465	-0.37723249659716	0.15117631384332	0.2661976620694	0.376667451957169	0.159109442363995
B3GAT2	-0.268571353155121	0.127125152686508	0.180340763702081	0.0779991806040591	0.026233386317713	0.0369796049231777	-0.016876905116558
B3GAT3	-0.124056181936322	0.184686080910873	0.0608258131656164	-0.0898064675573773	-0.243858439670295	0.0337211695888336	0.168799540330497
B3GNT2	-0.195880981632805	-0.387403670135954	-0.044331456034861	0.267549101330829	0.0258628401316146	0.403304055390556	0.151611182182267
B3GNT3	-0.0441417375770212	-0.556454240746938	-0.423462378397775	0.15474353145598	0.311559832076578	0.473648703916877	0.241367057791991
B3GNT4	0.382126870029512	0.145327602832862	-0.248861982283506	-0.278385635886387	0.0256651668918656	-0.10518548407408	0.169971478944481
B3GNT5	-0.241197380126534	-0.250092269069184	0.0653961951928085	0.265543634816596	0.059192683122776	0.262458749850777	0.0246842530947272
B3GNT6	-0.0126259159023578	0.180496403344784	-0.0450453343630916	-0.195701468793687	0.251076225184072	-0.0906180796638666	-0.0571323336506096
B3GNT7	0.0721340024289215	0.497475118540781	0.153013160809294	-0.353025828326282	-0.0437810799584686	-0.414180675625272	-0.17195836438117
B3GNT8	-0.512942884007933	-0.46509914410334	0.159014235283815	0.493899123235189	0.491725939625952	0.349078771982881	-0.312857198189327
B3GNT9	0.11308122570927	0.250697376988351	-0.139552259193203	-0.33576451402645	-0.0635283142709999	-0.0467346982432029	0.207769622623327
B3GNTL1	-0.255267744053354	-0.191582321683705	-0.0606724244267815	0.0774437317771455	0.332697375675682	0.303557811518691	0.0672766624517643
B4GALNT1	-0.411839450608505	-0.311777696422011	0.0143450654017657	0.214117284004772	0.355224833454087	0.454112031623412	0.0594051109972082
B4GALNT2	0.139729207654982	-0.184446716896002	-0.278328623501206	-0.0145339801386207	0.154535447137058	0.150688633941604	0.248154134241851
B4GALNT3	0.152962528435509	-0.166318622420607	-0.193513919760039	0.0147465686810995	0.13189659589877	0.0668062470533782	0.192995630922575
B4GALNT4	0.127492238818377	0.130762901400701	-0.0651088122877674	-0.218481124187292	0.284237013084947	-0.0928467476885637	0.00638603264380028
B4GALT1	-0.136878482774168	-0.611841041181199	-0.468481241431436	0.156808511707534	0.162210237802066	0.689838066467493	0.462859751269321
B4GALT2	0.394738735915979	0.664660236254702	-0.0891847355082167	-0.634983075673355	-0.1053807494526	-0.488584585282035	0.103656184318925
B4GALT3	0.120367646334178	0.552897821535468	0.189868576272787	-0.35341708416914	-0.0361548781137404	-0.469288282509079	-0.222670939124107
B4GALT4	0.601778288743282	0.404389963750019	-0.174939044538117	-0.46265042183554	-0.282180512203927	-0.508344698191397	0.0526660029069283
B4GALT5	0.0412227180041672	-0.533183130947173	-0.433613299221587	0.0796975834370601	0.0829417297504889	0.49675445077249	0.33363625004835
B4GALT6	-0.101500051780209	0.27915677606631	0.405102165588877	0.0812701503806443	-0.349066268567224	-0.233466109133141	-0.220884897792752
B4GALT7	-0.257306800888476	-0.184520474007296	-0.116265560148737	0.020151174647428	0.105473138091285	0.368621943053071	0.099253083600091
B9D1	0.423599450996607	0.787919535434831	0.0176752915868027	-0.643183949988239	-0.13253422691895	-0.673340891489599	-0.0309256523941807
B9D2	0.278217742004992	0.411597062379893	-0.114431638114726	-0.416600708610858	-0.291460953073518	-0.252644592753332	0.239104213830193
BAALC	-0.442105978622738	-0.38455728983174	0.115607572031962	0.474192551368613	-0.021079417409874	0.452741689269283	0.0283696460980051
BAAT	-0.00946609319274798	0.0302790982443587	-0.079023608081203	-0.153203750139847	0.19858552204092	0.0713891619313858	0.0552498242585509
BABAM1	0.33404363750588	0.664453427351829	0.10612431304004	-0.500658986737172	-0.417160172951407	-0.442044436295346	0.160897625256581
BACE1	0.311971172739856	0.851306088947053	0.287184767643547	-0.514151122623533	-0.230357533495094	-0.781761958828244	-0.230263921484789
BACE2	-0.227432452320923	-0.495698256324277	-0.384622169779821	0.170178068199076	0.0266584672623689	0.721864673383697	0.577025774744512
BACH2	-0.155279906918114	-0.178482222217956	-0.134521067005433	-0.0372375612136213	0.196935610408456	0.30454121746952	0.122223191774606
BAD	0.428728009820007	0.802353911159649	-0.056954789694476	-0.708948214330405	-0.333834198510062	-0.541675415345132	0.228958997130699
BAG1	0.574794143178898	0.770328120798384	0.0874977511189503	-0.584541451855644	-0.303429452426446	-0.706306513900628	0.0847712706147107
BAG2	-0.266907548140009	-0.105603568924248	0.0203644022837452	-0.00518844923459245	0.0892491582616316	0.281800127084925	0.00845300291473607
BAG3	0.610483699777731	0.484394949875689	-0.286335965506867	-0.645743243371938	-0.2847266402751	-0.420266817145041	0.284245042268715
BAG4	0.409198359573414	0.299891200227585	-0.302784463055318	-0.467910860662915	-0.273324763000459	-0.105083377784751	0.464337829491844
BAG5	-0.147603070836939	0.106624988504602	0.116153068109781	-0.0425911890533664	0.0120581093234628	0.0324948621696553	-0.035264385249456
BAG6	0.331892058605541	0.493336548511084	-0.0900337381460364	-0.4669455987749	-0.390483930044529	-0.301513142955707	0.265557592561102
BAHCC1	-0.253457495729865	-0.278528881227408	-0.129908427616381	0.159331365399426	0.407821944371592	0.331503128982046	0.0197459911419252
BAHD1	0.0808923283266074	0.197920692508943	0.025689323621723	-0.210967421023248	-0.0956836650874365	-0.0960842290978502	0.0391123038467989
BAIAP2	0.412405289484881	0.868167223163093	0.216549831064312	-0.608171792459364	-0.229373184024525	-0.789700758710363	-0.187091060704213
BAIAP2L1	-0.221563165979964	-0.543116950371901	-0.254945922837095	0.340675002509829	-0.116067855729482	0.57602532793741	0.409829423508101
BAIAP2L2	0.742164042818795	0.311449212214551	-0.38208489673691	-0.580431981045562	0.0569097186278682	-0.488911473909097	0.110121187479042
BAIAP3	0.0715192029246091	0.131578882307987	-0.105074052847964	-0.240557352558255	0.468843550851281	-0.17703547650618	-0.115390402445703
BAK1	-0.0917248052608317	-0.265354148017596	-0.119483453340001	0.189262953597761	-0.231912687429706	0.355362967410498	0.261203692431807
BAMBI	-0.0946800134730039	0.38425019750367	0.443024385487856	-0.00886581653363323	-0.0705787067648744	-0.423366247960746	-0.491037819496519
BANF1	0.270485216878825	0.634381977093643	-0.0432197002658065	-0.534752324887092	-0.4063929765163	-0.30614327307364	0.366435641991582
BANF2	-0.0450514663143808	0.0917284843514787	0.118121998527798	-0.0153005111107181	0.134183465346059	-0.0777960544535384	-0.149147849985782
BANK1	0.136817540107342	0.412370151522707	-0.00354978961288399	-0.398528232494084	0.0784013339592795	-0.289500273350379	-0.085614540987199
BANP	-0.257223439689749	-0.385914345790946	-0.0689992326610089	0.351500310524755	0.243669116470315	0.273664809586214	-0.0526533035945646
BAP1	0.314032923976397	0.635948133820444	0.0751754967242296	-0.530785401633483	-0.27954969773149	-0.422192996076174	0.0667153114570754
BARD1	-0.24056605037581	-0.125180015226166	-0.118997421443406	-0.00394547217910493	0.0412794475466839	0.399404633933283	0.338085100982819
BARHL1	-0.0325748164203959	-0.231888973390803	-0.221224101641674	-0.0334401150822219	0.375226404187016	0.232967282759924	0.0476924106024049
BARHL2	0.092910284869529	-0.152579400706012	-0.19007706626833	-0.0212797298164706	0.175076263398531	0.108483223083534	0.0310655360372528
BARX1	0.216237649051743	0.0669538555619922	-0.240478779623223	-0.273255680177765	0.247572217276422	-0.046549888159653	0.123772569595667
BARX2	0.113092321068436	-0.0898451198418662	-0.237650743129815	-0.162423416880989	0.339204447652966	0.0555701313794759	0.0793589870711198
BASP1	-0.254161066229038	-0.47831091454721	-0.517559149109696	0.000427274660658844	0.131063772533174	0.709263674345266	0.477320209671571
BATF	-0.156621893862335	-0.402796056234689	-0.317928821781988	0.0184986121132467	0.403003404600499	0.457688463075882	0.111748442660956
BATF2	0.0618732595419638	0.162975976435726	0.321299801439097	0.0403494379012872	-0.0373380132720443	-0.275075983372098	-0.296234916603871
BATF3	-0.397449423710506	-0.485227977343113	-0.152915927874808	0.266280747803936	0.143284436747263	0.625555811599659	0.158218832744867
BAX	-0.174373438071965	-0.337695551036999	-0.28134145863652	0.133445492173038	-0.0353741959125273	0.519073454768697	0.421634294824932
BAZ1A	-0.641462768489071	-0.660541737485178	-0.0550415480691688	0.49200245121671	0.233116319419111	0.819619860229909	0.139408209011037
BAZ1B	-0.506588020946155	-0.08359598344133	0.454638310081687	0.351507412486323	0.00828408730628458	0.166726075187367	-0.238315140807941
BAZ2A	-0.300449256916931	0.27375811768654	0.64848780336965	0.180384557940327	-0.176386072629657	-0.280041493271092	-0.545243015984094
BAZ2B	-0.541149031511768	-0.199602135652807	0.678706999856988	0.731585664106035	-0.0575291549514878	-0.0393968241149136	-0.644055053772875
BBC3	-0.192538022176429	-0.0699152983732138	0.063303259586231	0.0891357527446908	0.20695210521779	0.0611078996765544	-0.175480283988115
BBIP1	0.214913640416061	0.588871038052953	0.00736623451028205	-0.464217342463272	-0.22492904990009	-0.379599827843311	0.0882239313815495
BBOX1	0.875277266949157	0.153413136683098	-0.471840595702169	-0.474391794690418	-0.206853054082629	-0.372894592956382	0.312416284569701
BBS1	0.677053859882372	0.817768408479073	-0.134539106944075	-0.815747183745662	-0.291232016583144	-0.72072063126781	0.133567418188284
BBS10	0.464165495950973	0.438759204955434	-0.0524943973237145	-0.430269740188069	-0.199967518183917	-0.389430525175235	0.0699250261866064
BBS12	0.636380828694938	0.672183361890683	-0.22381211600722	-0.730664170842007	-0.250001706132931	-0.539995617681122	0.283913669696586
BBS2	0.548436053538206	0.625715905630495	0.144439904610402	-0.40513894197812	-0.344311351550277	-0.688079966626474	-0.0520011929913311
BBS4	0.177432996337338	0.237221249887453	0.0905807493663617	-0.124946991799749	-0.182217050343198	-0.223120668704189	-0.062393643008243
BBS5	0.168892585741248	0.405415104666866	0.159650689132363	-0.204468935143633	-0.0286797568978374	-0.490221082959554	-0.29973989310457
BBS7	-0.298241506627432	0.331891714148689	0.441538380262362	0.0104669642509517	-0.0873144810879059	-0.172691432342698	-0.282836434342021
BBS9	-0.0751649380840248	0.245004824595418	0.446988238379168	0.27263123406209	-0.515266917343869	-0.270933162581331	-0.1369467125515
BBX	0.000209087537212514	0.366956939499708	0.425296013151198	-0.00133039100763064	-0.193395593942863	-0.393820062561756	-0.356515595907777
BCAM	0.259224797683278	0.82383117349918	0.401601280787921	-0.450542703229611	-0.272238990525319	-0.791710074922157	-0.352114458617233
BCAN	-0.345559957923968	-0.393138580670636	-0.0874578042373069	0.225774643258529	0.465350709057575	0.396270511986887	-0.0651982633103653
BCAP29	-0.296605985784694	0.349805887839135	0.653052428855104	0.0981439282957536	-0.0280941293128547	-0.307255140023248	-0.593964998510462
BCAP31	0.505255832753203	0.605376256146679	-0.255656918162121	-0.701803982461076	-0.332530590742649	-0.367719835754403	0.444155221788959
BCAR1	0.046320729643023	0.259939929085117	0.198006484278406	-0.09033235047268	-0.204447329346336	-0.215207191871465	-0.0848199809365649
BCAR3	0.144718184858566	0.729201870129752	0.467170836878725	-0.266434471510019	-0.206485855616905	-0.6909095779186	-0.399175248595665
BCAS1	-0.160127483858123	-0.524378867179546	-0.344940263062029	0.198947147571709	0.492417248109342	0.465641281536767	0.114355179207214
BCAS2	0.476060117971421	0.659822054844397	0.0640309475157508	-0.443687984824458	-0.359726883449981	-0.564288020562648	0.166961927864446
BCAS3	0.117264446753565	0.442518461840019	0.40916684216409	0.0290121275784704	-0.389908497681877	-0.579516228215312	-0.317758127137798
BCAS4	-0.10755923655028	0.374297592214257	0.339380675023192	-0.0439983950025136	-0.0063564647149824	-0.253467616785045	-0.25372503686338
BCAT1	-0.516583889164926	-0.570195064605318	-0.129309602176152	0.428528440399164	-0.0516737503175725	0.796346678181836	0.394007942573282
BCAT2	0.699712268433171	0.765498321713211	-0.209391535495067	-0.821877646383672	-0.240540800287306	-0.65093932548125	0.222107031437275
BCCIP	0.442601272918209	0.725681165935826	0.128138548350152	-0.491250953447682	-0.38949359208346	-0.61579619787243	0.0805281850763713
BCDIN3D	0.180643236659175	0.101765327731073	-0.171165088301798	-0.20472605112404	-0.0320810656694651	-0.0618523319547995	0.113820720039822
BCHE	0.386605999784694	-0.284328706259204	-0.49175438697907	-0.10025176135557	-0.163889657745	0.223251765949886	0.476156879970456
BCKDHA	0.476178226186954	0.429058342427991	-0.154594595656173	-0.477569036942673	-0.159027705033028	-0.40145955839466	0.194309458418118
BCKDHB	0.30118300518075	0.163373818932949	-0.219386199717453	-0.256601982841294	-0.386922124309643	-0.107751699240353	0.285684683574516
BCKDK	0.602337468260234	0.5730195161451	-0.350422282729628	-0.731023011492055	-0.331828120501168	-0.344269238968237	0.465172225354546
BCL10	-0.17331392930397	-0.125742545376308	-0.174593935580567	-0.0743119769161739	0.08228870176753	0.367118469469903	0.2812051377652
BCL11A	-0.19392640861985	-0.597729225880352	-0.53917850899237	0.126634187965652	0.265054873068872	0.742382355942331	0.454744006094363
BCL11B	-0.101067695513827	-0.228238521361842	-0.353918183037605	-0.124452802823435	0.362537926673867	0.373430665740259	0.155844896503694
BCL2	-0.0969425493530966	-0.299386784889789	-0.355046016777146	0.0165443952600542	0.192116110680431	0.395600709712983	0.304361274622865
BCL2A1	-0.0881208580671476	0.312949051667694	-0.0211760641643182	-0.298057058112399	-0.0768591995140467	-0.0684602632167498	0.0222836223444991
BCL2L1	0.238796512061611	0.179172003736274	-0.154526287100452	-0.269061837254817	-0.253540313679093	-0.0749664159076814	0.312721871802754
BCL2L10	0.49788589996856	0.143630313126763	-0.287585902391293	-0.285290392698321	-0.189602780040962	-0.23258440413156	0.268818752178513
BCL2L11	-0.26221563068147	-0.758981742599575	-0.305541754878378	0.478707478464422	0.2566734282372	0.651632650315997	0.183751882795997
BCL2L12	0.11120105263524	0.131931415490886	-0.221786902514205	-0.266202052645654	-0.116066194123674	0.0635523455391755	0.306663690064011
BCL2L13	0.44081249371847	0.799271771304672	0.0525024472752482	-0.654493039401403	-0.244037837826272	-0.663486307381965	-0.0687001101434457
BCL2L14	-0.386317234884231	-0.512809099677916	-0.121362412802652	0.309004688006148	0.638043382841148	0.437100862491567	-0.160063723753404
BCL2L15	-0.356463772245444	-0.625194325808904	-0.170663464900801	0.414115887854805	0.252278086242728	0.642489827780041	0.194019786902322
BCL2L2	0.288191862161786	0.763028678715782	0.273771918484166	-0.509154522317565	-0.131081953334461	-0.732316873540934	-0.332508672061486
BCL3	-0.162202908142995	-0.212743046325562	-0.270607534454709	-0.0514851294158448	0.18215282006695	0.379468796761615	0.197436562088401
BCL6	-0.198168458557088	-0.293365152893567	-0.432006833245524	-0.0823145535115862	0.0967432821169756	0.547372035229735	0.443940546321041
BCL6B	-0.597246725358183	-0.442977439943801	0.289538195498959	0.591539187318304	-0.0109477820805663	0.461333450441916	-0.131437209360762
BCL7A	0.453884666512992	-0.226258739476365	-0.662803218507451	-0.29555027736924	-0.0515549240585077	0.237159638780326	0.628500970513747
BCL7B	-0.18371817723495	0.0954422351817693	0.380862500259488	0.17179632003645	-0.09030156449209	-0.100318284662755	-0.333346262956674
BCL7C	0.241722743687498	0.393410115989746	-0.220260493212167	-0.494023095879998	-0.217826511014163	-0.106755329467797	0.367515581512137
BCL9	0.443091398430025	0.121638652600307	-0.333724942547727	-0.257665930543238	-0.249773894069396	-0.0731462819202083	0.471149996676583
BCL9L	-0.219130335382464	0.398726051921861	0.275260118279699	-0.248730768611018	0.0495580860891101	-0.127177447944724	-0.142395348296444
BCLAF1	-0.345332554257094	-0.340786931026008	0.0373217701603393	0.442440340252139	-0.243837833474599	0.335010942309668	0.0494106270629585
BCO2	-0.258819519128204	-0.503746311357892	-0.193020705862707	0.314901502294933	0.241383878750695	0.47347087303516	0.142394087836626
BCOR	-0.228783228616718	0.297422559354243	0.584849839705313	0.149715505614819	-0.174652197699363	-0.267541315877469	-0.359431804205881
BCORL1	0.0848681394606395	0.137092208424621	-0.202196495535586	-0.281487784779017	0.101491271918966	-0.0203128296135289	0.163818199353969
BCR	0.397472287617218	0.0184288144402605	-0.351015672730113	-0.293266857763885	-0.172887147544461	0.0676143290535346	0.479252217597563
BCS1L	0.102398450180369	0.242896419706213	0.270120562503653	0.0802224949730702	-0.324764048824743	-0.290274824171409	-0.140014290729699
BDH1	0.548282370166782	0.0741395126602419	-0.561022563054695	-0.465895256095269	0.0144443746373052	-0.0859878802464821	0.456791127916118
BDH2	0.921834633786358	0.285161509230593	-0.539815375143065	-0.610772094152136	-0.246125061795048	-0.376014267150999	0.491251913281838
BDKRB1	-0.221337900013266	-0.233350822298299	0.00509147734347066	0.209411227188058	0.460902603446257	0.152230506140739	-0.217737488686719
BDKRB2	-0.0565174713426093	-0.419538568131928	-0.298376652612359	0.0957347169600905	0.330398227134224	0.377251428199591	0.201917797386765
BDNF	-0.415262897475027	-0.361068419936999	0.20141260732732	0.451819235166667	0.275140048195155	0.269438102836033	-0.213895852129525
BDP1	-0.522628388902879	-0.487537668196801	0.292806468497094	0.688087075264724	-0.116556143756444	0.443023634472198	-0.108268745141163
BEAN1	-0.377884570063113	-0.310509941016574	0.0923199491008574	0.283764413382549	0.140342581826286	0.398710889214461	0.0440120924350198
BECN1	0.0630769688363622	0.122586592845833	0.0151699607947166	-0.108345667865042	-0.288104292113817	-0.0330495309934295	0.169675353063543
BEGAIN	-0.104140757663199	0.253271532206237	0.148314719278171	-0.172820377694986	0.147272880407004	-0.13210681929751	-0.155082401059787
BEND2	-0.318009852888893	-0.218420329186024	-0.0827720602240666	0.0695065347685885	0.454887102187995	0.320007894190212	-0.0827640294821943
BEND3	-0.196349968320852	0.235025861575301	0.19698113329858	-0.0575106909071164	0.0661098598633055	-0.12627555796145	-0.112228677000992
BEND4	-0.148416556526565	-0.154779028291271	-0.183657051488092	-0.0831225140689484	0.528297461583806	0.295571407755468	0.104156464421891
BEND5	0.303328506050366	-0.287064774166816	-0.403923674441498	0.000424516167529584	0.0895263514732124	0.144061406691709	0.345500358746577
BEND6	0.112280514357894	0.65871734246547	0.255257644391763	-0.382320991601411	-0.14527801050122	-0.446308879599056	-0.0525615437965072
BEND7	0.735719010248567	0.252947811310459	-0.292846340538665	-0.442557628820191	-0.174697132930867	-0.435449076268392	0.149729701887717
BEST1	-0.152780998623423	-0.238498525083809	-0.0998078401220616	0.176494697333454	0.0779336328854335	0.216240355081597	0.0237673414212237
BEST2	-0.074332885449732	-0.0475687330365243	-0.176823883198032	-0.15350646829528	0.460461212213355	0.151329643954644	0.0650262950888574
BEST3	-0.0425586272058296	-0.0964284380435741	-0.183543379552616	-0.205109838052645	0.555653033309455	0.146498310940583	-0.057728557116685
BEST4	0.078477551263404	0.0352164588679268	-0.293862083276041	-0.267607762312356	0.348453135857881	0.00810764725795803	0.0379020908669082
BET1	0.091596109886334	0.251018349520835	0.144388601452337	-0.129148648870059	0.0683610060012523	-0.272313113105395	-0.186138731603422
BET1L	0.469137443707352	0.615642227271142	-0.00380837114124448	-0.515362635807712	-0.145704298618194	-0.564252224026992	0.0244285493020107
BEX1	0.131974693744685	0.410264825282449	0.343690470369519	-0.0283758145033244	-0.37504273637064	-0.457363914119207	-0.18481537460085
BEX2	0.581529214554539	0.628227868274414	-0.0699417809427737	-0.520775901416267	-0.403288294137609	-0.599361735013735	0.142908937185504
BEX4	0.161640487676693	0.736069663577324	0.324002092142222	-0.421607108205708	-0.167904619988683	-0.605393408157574	-0.290259943566833
BEX5	-0.0590792454924804	0.307514720228812	0.413855155692499	0.0149866540312017	-0.184867894012374	-0.296763865643204	-0.238885719234986
BFAR	0.242725013432195	0.360562127157885	-0.0221479095708215	-0.275645044764111	-0.406039535744791	-0.189216612901753	0.330477965987114
BFSP1	-0.47089057162014	-0.0735308837350648	0.50861634563887	0.432180222334054	-0.05032192094474	0.043272837269574	-0.366272704106275
BFSP2	-0.207734222167429	-0.355234501364359	-0.181713034476998	0.122972428447423	0.42714182344297	0.318132437660686	-0.0860735756871377
BGN	-0.229521945544048	0.125269685726808	0.0348024151268971	-0.0839618048393875	-0.237591759297728	0.124224281103792	0.153092321457284
BHLHA15	-0.0333185397264873	0.0813843427379682	0.155993493954028	0.019197248903561	0.17281523748242	-0.110902160608954	-0.167501659610063
BHLHA9	-0.214970113171955	-0.149396792183691	0.0158343201176971	0.159803448060009	0.260391209839706	0.0857949745733456	-0.15683527707846
BHLHE22	0.0451752698353698	-0.113635030280553	-0.324857002291231	-0.133230258467703	0.144345938725503	0.262319123628195	0.35840792015657
BHLHE23	-0.173759287585577	0.0322044180202076	0.0763981861849693	0.037163324283865	0.0912708917932217	0.0304364815268031	-0.0778268690253571
BHLHE40	0.191209283313284	-0.307375744738188	-0.529651085646922	-0.120392595139355	-0.0985801003689021	0.37578628774125	0.537702645809285
BHLHE41	-0.33456825654198	-0.645925741150472	-0.375980283942497	0.282905189263088	0.113028237570546	0.828454306072419	0.534077195160078
BHMT	0.882862045930193	0.408703997296399	-0.301664915077017	-0.579405757513979	-0.194291113424049	-0.61200901852625	0.135571933248775
BHMT2	0.916940170593575	0.385081944951453	-0.319925367413872	-0.558651325722997	-0.257806554219807	-0.587832616221408	0.210975338851949
BICC1	-0.0408220417646451	-0.592839193110625	-0.6454934287287	0.0450295031338698	0.0923875773564378	0.747631202730516	0.715486632541059
BICD1	-0.662043047835349	-0.223566240583606	0.35185501756563	0.43202054930554	-0.092137398663165	0.407419584299875	-0.0779769342664103
BICD2	-0.186025031626059	0.175856803917054	0.188826334241826	-0.103189516970285	-0.0369756291644489	0.0156666644624852	-0.0877823869601471
BID	-0.320839785281605	-0.0963268111145607	0.0289832768394038	0.07459973611385	0.0128723595402951	0.328611439402459	0.0843578596324678
BIK	0.466763230230105	0.406056196828118	-0.418514487309911	-0.679752021791575	-0.0245229393607516	-0.24722978322817	0.333426504699517
BIN1	0.803456388186814	0.202505344587493	-0.662288411362423	-0.65818510541982	-0.154391981912457	-0.20387180799536	0.557969666049401
BIN2	-0.089914159329778	-0.0658820817170547	-0.349187547053515	-0.250249949062786	0.126553170120232	0.288544810165049	0.202109081252857
BIN3	-0.0980545956238883	-0.125478122724613	-0.045386238713855	0.0880640625922413	-0.0685757546227413	0.183820755896151	0.073581934441383
BIRC2	0.0676184627590886	0.37048474658676	0.136547970539559	-0.229317927157183	-0.183153725400189	-0.253869389452147	-0.084647752602281
BIRC3	-0.320120599509842	-0.595545344945423	-0.466270716401799	0.12502071611069	0.273992760682684	0.833975951258741	0.465470923630985
BIRC5	-0.46598206639263	-0.693061807743231	-0.195744957477982	0.497539972725419	0.128082609729473	0.77861307561919	0.290196702309223
BIRC6	-0.576250746791139	-0.648609598879291	0.333799159159371	0.834223309176886	0.0148260492506854	0.457253130744469	-0.311136273028742
BIRC7	-0.339674356045888	-0.32321448738906	0.0690611271258215	0.274005426967681	0.37194726178178	0.305205858641371	-0.145447706374371
BIVM	-0.0205445110971334	-0.403808883606367	-0.290214551553464	0.192722281742296	-0.102819476834078	0.423611716856805	0.408610764257189
BLCAP	0.199551878968951	0.444146471404917	0.204051196585378	-0.1680991128881	-0.401376410122248	-0.430408670230168	-0.0500424316635946
BLID	-0.122876438205349	0.0679527312065894	0.211729175983731	0.148631265287184	-0.106138848887062	-0.0930861826021562	-0.22911257925821
BLK	-0.0918983519862096	-0.450992774216961	-0.524898756053823	-0.0153656892354841	0.529757039252512	0.518425732097895	0.26368562759103
BLM	-0.351284937340302	-0.602375757171933	-0.287854187556597	0.31975795723186	0.269032162355064	0.673677646692253	0.238809561418449
BLMH	0.240008747388706	0.359864682588315	0.058603349851109	-0.306918642515344	-0.227140946787215	-0.239884221060419	0.138046224183135
BLNK	0.0495433747343313	-0.622151331090216	-0.624749544519148	0.121403738225249	0.0368274665408849	0.67299007796109	0.663274838696763
BLOC1S1	0.554816468720102	0.637320656403876	-0.256851563687695	-0.698756355939929	-0.307518586708154	-0.396049460724306	0.447054674251198
BLOC1S2	0.113695031038773	0.626578338036354	0.24454594621453	-0.372385429299631	-0.27521198504441	-0.405288259752202	-0.07839542729564
BLOC1S3	0.198935247855192	0.419652987323539	-0.018673155193735	-0.428443105749612	0.072516742901445	-0.294590696300226	-0.012437365328149
BLOC1S4	0.0448577222675825	0.0540931435153166	-0.0519735844346248	-0.00355877596263531	-0.155548393759909	0.0060620670533579	0.10453593900752
BLOC1S5	0.143714021987225	0.133864971015131	-0.15494518196016	-0.201753472495853	-0.29558160207121	0.0341861898171719	0.393603953789315
BLOC1S6	0.206678597007085	0.0890987460798631	-0.269939741938988	-0.258660365578649	-0.116614472078159	0.0758332376125114	0.413670586064606
BLVRA	0.543681250293064	0.735909697961146	-0.0470757047552411	-0.637360509485421	-0.320060606826863	-0.614987116287874	0.172292412033217
BLVRB	0.671594512763538	0.716789047535522	-0.280225542740968	-0.784346183595087	-0.422260391005106	-0.497039088497699	0.458292481472931
BLZF1	0.0957815602031464	0.47063985162171	0.37361327002979	-0.0995924949052305	-0.47654021946198	-0.369546526543283	-0.10349976246441
BMF	-0.428009976634287	-0.701072406667909	-0.157250295301592	0.51071517550725	0.168775978474696	0.773602022088705	0.285960765676305
BMI1	-0.256424620307991	0.218428999870973	0.518150716770348	0.208444684924972	-0.117872484541171	-0.12865307154553	-0.258445899688888
BMP1	-0.375214214444792	0.0115535199337551	0.00105218216477206	-0.0398109192960211	0.0112029862296461	0.262961505839929	0.134603046271075
BMP10	-0.164281021347143	0.0250622433869926	-0.0112130620975933	-0.0993700995865754	0.318039834369836	0.0668588132001578	-0.0481212464399021
BMP15	-0.196538830789895	-0.216077774353356	-0.028768976985225	0.152555412100206	0.27428834350123	0.215437088827494	-0.00767077489725114
BMP2	-0.190266610570521	0.0554495311580129	0.194288582130566	0.0457269858271452	-0.10265268620084	0.0414972592443233	-0.0810470690089477
BMP2K	-0.0951246529702826	-0.584942378552975	-0.571542695005754	0.110226837775912	0.140324740852338	0.682435843789454	0.489622168845652
BMP3	0.0628585794266432	-0.113655117434529	-0.273234569865684	-0.104761510220739	0.287829913293505	0.113578769195289	0.15142593093986
BMP4	0.0406755736753719	0.335231904015033	0.265324062512664	-0.163538630021573	0.149718352394787	-0.35995604618136	-0.287193394039535
BMP5	-0.22694422175419	-0.695279649349753	-0.375518553832333	0.356154349635526	0.00583965010452053	0.751869587660044	0.43124860627983
BMP6	-0.344861483762231	0.131426773079289	0.495298085540259	0.178749868625375	0.0645480311981797	-0.107355729563755	-0.401906554074276
BMP7	0.290888626121724	0.856073613059157	0.282130757483288	-0.554242350359088	-0.153708440794421	-0.759567302351598	-0.261684099790238
BMP8A	0.0784008043730187	0.450994872161736	0.0880130285967268	-0.320736308040156	-0.0848465610953179	-0.337965136465428	-0.131518139044386
BMP8B	-0.203311658521226	-0.00840906398637834	0.102391173646554	0.0902232345036081	-0.0830062971469009	0.102989346408416	0.000392553559263828
BMPER	-0.394790806284989	-0.27328877478677	0.243424667525916	0.352944666398748	0.234058186350656	0.262857351810828	-0.134619194908415
BMPR1A	0.135231813417051	0.575813682772861	0.333345531230634	-0.293371783677284	-0.00863922200175524	-0.586247732294278	-0.42201443704069
BMPR1B	0.274955018027677	0.0453004073413278	-0.184013794720791	-0.100602085568781	-0.165566766722046	-0.052663877671451	0.228260009322243
BMPR2	-0.45907874435238	0.086301699057772	0.823074591602497	0.507792169184566	-0.107293837919722	-0.174777335380421	-0.578380583989168
BMS1	-0.204844557916847	-0.0927802001560545	0.292270798260446	0.400757999121746	-0.428120820085308	0.104950791360182	-0.0895398893077197
BMX	0.00564043388442604	-0.452088434051533	-0.266872516386957	0.175910881232626	0.262242462702774	0.256356871563623	0.0552140578725819
BNC1	-0.251110592761808	-0.364842518410164	-0.0857575239684945	0.221229722025404	-0.00310815912695714	0.472336255988331	0.240215686203299
BNC2	0.148044995951769	-0.635929879772539	-0.643691518442822	0.105628995251041	-0.0573094255664931	0.636230182419466	0.672091674927352
BNIP1	0.0615270545498328	0.165128368622115	0.0273387966504586	-0.174608796239672	-0.0669845792066833	-0.0626290872639845	0.0410418865064824
BNIP2	-0.0305455032445531	0.753984107243945	0.649685632566243	-0.182759231304133	-0.231454216945625	-0.685278770275643	-0.473385274149858
BNIP3	0.87283388297355	0.53445176119988	-0.460379529739662	-0.815187647284082	-0.220651980054247	-0.513235190334284	0.335296079016974
BNIP3L	0.499305931197277	0.876738053978968	0.107652484257089	-0.63758063134345	-0.305353778716139	-0.790792363186682	-0.0720827120210292
BNIPL	0.0956040857450056	-0.246640136686278	-0.157459459146604	0.106553752695541	0.284670269965409	0.0680810399869405	0.000440371952606526
BOC	-0.485964832786829	0.0818618449647157	0.710490966603538	0.408101720854378	-0.00229564710937864	-0.0779810596688812	-0.478763512240805
BOD1	0.0924998106335538	0.305621291184912	0.156595673893263	-0.0735204798791391	-0.257919270003661	-0.187055917075805	0.116255495681001
BOD1L1	-0.430652863556935	-0.301749395619546	0.29058531669458	0.496644083022669	0.0700754381971633	0.272155268748583	-0.198290078927361
BOD1L2	0.0270745637420018	0.026371786657376	-0.175925571532697	-0.172570388936102	0.322223250740273	-0.0140435465505853	0.00930786304061786
BOK	0.390750789813234	0.695678956659861	-0.0531659327721675	-0.693506260101367	-0.144869657989627	-0.494122602187246	0.0940826253158397
BOLA1	0.579190682199239	0.530282558792867	-0.223853925274974	-0.579987420657217	-0.133984008446685	-0.489066862732777	0.208384512575736
BOLA2	0.00205761846875355	-0.176187756498109	-0.339117041730018	-0.0319737472081298	-0.121576516049485	0.346822421275648	0.470609042188217
BOLA3	0.625856080010575	0.417207893810463	-0.257198112077589	-0.512533370103746	-0.296984454181431	-0.358718536978287	0.366774652185244
BOLL	-0.16213492961185	-0.181947414791639	-0.119100594418832	-0.0201303301889047	0.640167599672607	0.188685189912402	-0.0811703749429914
BOP1	-0.191005160008418	-0.332484716437209	-0.29559790596943	0.0462875977001016	0.196218908224961	0.531925117225547	0.397408439675869
BORA	-0.162449213617355	-0.337378741841794	0.00298970875309157	0.302131381011858	-0.110757382517394	0.340264635775223	0.0748400294484444
BPGM	0.538046602174124	0.653206957792756	0.054365587917726	-0.482131637665653	-0.31342988149608	-0.638241349726459	0.0598005273100389
BPHL	0.932959910237446	0.45921581463628	-0.384202596272286	-0.640976391445393	-0.331991814159061	-0.592822823208354	0.295867348105673
BPI	0.38626723861036	0.292180382571845	-0.364047018760116	-0.567207786942898	0.223329385655882	-0.254769699546065	0.105443386950955
BPIFA1	0.109184155657946	0.0574319129078649	-0.257974690338083	-0.34771961323067	0.383295209644366	0.0501762860150013	0.084315463506932
BPIFA2	-0.173642825297069	-0.381825824157213	-0.15341813443685	0.155079116920424	0.278705392420777	0.372659933099381	0.0586982871840891
BPIFA3	0.0105094055905834	-0.0745159471445037	-0.197619631929278	-0.190057847710266	0.549487343890069	0.0608967596062626	-0.0251007246389158
BPIFB1	-0.0862679398543705	-0.142855256212368	-0.233900035351562	-0.17456031554944	0.624591472261075	0.153909060982792	-0.0302356447950747
BPIFB2	-0.279637353108254	-0.255892096331455	0.13544115060305	0.273171254527668	0.374548963984944	0.178530066365344	-0.277793607185804
BPIFB3	-0.421872210303974	-0.338160045840617	0.172199168861588	0.334507402842899	0.544110413890458	0.231750467455882	-0.371377064235811
BPIFB4	-0.312918805480833	-0.288085692345611	-0.0952507927693468	0.0493270690205981	0.696843218358586	0.325932396014477	-0.173651227379434
BPIFB6	-0.101589746351904	-0.140650038722374	-0.1033086753788	0.00458192962426706	0.404409811655704	0.105279775865301	-0.131897852977567
BPIFC	0.107199002412776	0.0654189842374618	-0.234579132003083	-0.2747935990099	0.523261304267284	-0.0922533306009743	-0.0672862673845848
BPNT1	0.476389521988914	0.29133939113202	-0.124846432307342	-0.311983081557667	-0.336453553176009	-0.323981014135378	0.1349809520942
BPTF	-0.329760019553189	-0.134193324390759	0.333946049174444	0.364452211975073	-0.00472006368065395	0.0982852210695016	-0.177627359751512
BPY2B	-0.0209801925362138	-0.300940138610947	-0.233334983120523	0.0845808092442022	0.478103551263102	0.205524797511831	0.0412513880582576
BRAF	-0.322048146428377	0.194452757894392	0.607598572714844	0.306372684044844	-0.0572304268539468	-0.240920176625149	-0.496003333584756
BRAP	0.186127401806119	0.526956661999804	0.332613318403586	-0.168807178774911	-0.243868680238106	-0.523047273733216	-0.166845239138807
BRAT1	-0.313664386248543	-0.377020723398838	0.0679371757559193	0.374569947583585	0.355151511061263	0.293315201947386	-0.178111517004573
BRCA1	-0.309925672835747	-0.0744501303075089	0.138368320056891	0.196345724139668	-0.231732467584905	0.295043536805342	0.177716025829084
BRCA2	-0.387426399095466	-0.75979320439891	-0.261631268913821	0.47986867254331	0.235559696832513	0.774687885943056	0.286751477418202
BRCC3	0.170591118908128	0.075055514851948	-0.0524901487310538	-0.0940867601360757	-0.0696456670977903	-0.041817917298526	0.0798065807792674
BRD1	-0.00892812370477596	0.28270646504918	0.210648398670398	-0.0823102066706069	-0.0279377879557243	-0.232478700886414	-0.113594556367194
BRD2	-0.487657726396313	-0.101138084362296	0.590050006441592	0.538350678113874	-0.0838028870341795	-0.00485185118021769	-0.545116696913676
BRD3	0.0337410238663901	0.474972918667158	0.117998774380845	-0.373731403289089	-0.153564851800408	-0.147507336217426	0.157924109170305
BRD4	0.0338415434664612	0.27224216861477	-0.23472847043873	-0.500838062658599	0.0650228377650685	0.0421012210584178	0.265667954540672
BRD7	-0.0491739687341512	0.254693903777282	0.145334042859446	-0.160824128572571	-0.0712525456487493	-0.0526459777608225	-0.00672513583113166
BRD8	0.0447873977191766	-0.020469767843457	0.0550676335125112	0.147574158124789	-0.133481775323996	-0.0155716551382367	0.0990057838035625
BRD9	-0.253951915079209	-0.0405745076877277	0.0840376556168144	0.0444876135517543	0.195235599565962	0.144770707851837	-0.145911402599697
BRDT	-0.263833095020137	-0.293452995200965	-0.0994987634283146	0.0803281668020658	0.667042279698873	0.232921723166868	-0.22757997387591
BRF1	0.161724652027454	-0.205387594006022	-0.23961651389967	-0.0342031247972141	0.182222753523387	0.0733801757130167	0.00917044326861087
BRF2	-0.299020140745642	-0.0343905171894564	0.271978467295849	0.270127822106713	0.0375588572222356	0.0570640083783459	-0.175056907060551
BRI3	0.0245710863955983	-0.0444840493832887	0.158521553521639	0.229189994193871	-0.437573415145481	-0.0256465320334532	0.0469744660393309
BRI3BP	0.50379645019192	0.387251334521899	-0.34273885949689	-0.591317751319393	-0.195081943882845	-0.229446047174507	0.375614440354994
BRICD5	-0.256366230051494	-0.0992572656494749	0.119751152182168	0.153557655759465	0.19916549276765	0.167650333009874	-0.106127641153211
BRIP1	-0.356930472883561	-0.64167807616757	-0.348925958830756	0.246305170712948	0.311982648287803	0.774934962763239	0.344320813237259
BRIX1	0.0784036419420924	0.11943618744098	0.0890871447234776	0.0382876782562092	-0.252044201019023	-0.0319121515370891	0.200145383261631
BRK1	0.121139688208786	0.320728988060155	0.113931182122436	-0.0936173195334925	-0.390908315795924	-0.178986969200965	0.243038277108326
BRMS1	0.576095191049253	0.419990506015901	-0.363957959555542	-0.636576175364404	-0.325724897404085	-0.244460482617088	0.470546624857967
BRMS1L	0.25600720482897	0.087790367749449	-0.058760060275141	-0.141541066642647	-0.163817578161425	-0.0659417830730979	0.227594160729005
BROX	0.286856468581677	0.364070049249632	-0.131725019804219	-0.394862251498143	-0.197695842717683	-0.192684803667945	0.192503879847127
BRPF1	-0.16716213896574	-0.0649883075016385	0.13119469048117	0.173053648778863	-0.209141348281016	0.146537394401619	0.0582217854645866
BRPF3	0.741232893356037	0.747068138341269	-0.122964093489551	-0.747757980214054	-0.328125142419201	-0.687958836945863	0.16343765404564
BRS3	0.0202429297255356	0.078494205842063	-0.0297538761334547	-0.132411233609955	0.159772159943724	-0.0976747534991117	-0.0640855180062983
BRSK1	0.000254320952722398	-0.464246989291915	-0.496309184805261	0.0379331507605307	0.198142113814944	0.534930131715925	0.407705886397125
BRSK2	-0.377079919681461	-0.377001853508784	-0.094492929572986	0.205153692209143	0.623140365859154	0.373856805603562	-0.0682432880893419
BRWD1	-0.409153730825817	-0.312917577437873	0.519344546091777	0.736659568452367	-0.229386622217688	0.113133572112496	-0.316621772980057
BRWD3	-0.0512283042986516	-0.030859878244626	0.188773780838123	0.228998083566594	-0.0996232443824745	-0.0759470478941718	-0.127947661348043
BSCL2	0.725922641573802	0.520953915285406	-0.459627751305926	-0.774473002620709	-0.272613140424382	-0.392719812704608	0.478937355163923
BSDC1	0.0784429014233352	0.567027313062032	0.281459959653209	-0.2152035545949	-0.35328549673271	-0.427984029981635	-0.148818231794977
BSG	0.741123018652076	0.547077063627303	-0.466017275570386	-0.809307073323124	-0.365758883025892	-0.387758652957463	0.562851289457655
BSN	-0.269846757110379	-0.329829044934355	-0.00787011612456559	0.254768674997249	0.314996319746479	0.295383150580705	-0.0720191048569734
BSND	0.550737547234625	0.313565118615737	-0.25532472372752	-0.436145008576638	-0.0965308367881777	-0.345432711742413	0.218871860315782
BSPH1	-0.0880163359778518	-0.041580111725002	-0.0482748030985064	-0.080434674766381	0.432519756519388	0.0747763804517058	-0.131249690864403
BSPRY	0.592407006486982	0.160845641685363	-0.440583259415818	-0.416657771146906	-0.135953090458995	-0.164897969794219	0.443333533525513
BST1	0.357458353420234	0.80035357810799	0.274890014470767	-0.539729854991218	-0.0510243893712062	-0.791502787571457	-0.380656253144547
BST2	0.18452494515463	0.789099129922557	0.429106628842192	-0.400286505215734	-0.311296222490707	-0.70574906514783	-0.265765501817937
BSX	-0.0835884524798982	-0.0797137429193561	-0.0432275740033997	0.0233717405632881	0.262136229121399	0.107544466779417	-0.0283808492358692
BTAF1	-0.663447141100221	-0.701190982238819	0.278315648125899	0.879238687895987	0.0855820421438875	0.547165166530814	-0.276378033246516
BTBD1	-0.068038603205721	0.515074286141344	0.531072626608272	-0.0897059790032301	-0.251124537744338	-0.452786017114803	-0.438916744502382
BTBD10	-0.246612116840477	0.300443571060115	0.472670666550494	0.118956635256645	-0.2118594388201	-0.163243463453935	-0.22736863987193
BTBD16	0.212296623525942	0.406556943251841	0.0945479582937719	-0.302507684807007	0.201555439380183	-0.469374521324526	-0.241853814563263
BTBD17	-0.155853720961061	-0.291958802962535	0.0759953526077861	0.333495667756473	0.137594994673809	0.137036626989446	-0.231651931686291
BTBD18	-0.357039602288042	-0.37077327869394	0.317308114629065	0.610485765947326	0.0154056462746863	0.191982482051109	-0.238603171678287
BTBD19	-0.577847791278095	-0.666688597660261	0.114666639491849	0.706617111000943	0.106576410702933	0.599446742344853	-0.0935242970921103
BTBD2	0.20847830916537	0.350896518514279	-0.199724965702192	-0.493982866971131	-0.11920550852526	-0.0966414236853504	0.302409853375246
BTBD3	0.19544541227967	0.721266378523288	0.485629502209936	-0.273060865134566	-0.102603678604469	-0.801059840616518	-0.505627875171656
BTBD6	-0.222856596910436	-0.0289667056904779	0.149899402516792	0.132748474151921	0.171048552013951	0.082183093943407	-0.163039695701861
BTBD7	-0.217072893430421	-0.223203300904916	0.206722087869919	0.340041282491102	-0.0816247259033081	0.19444771902516	-0.034587781872669
BTBD8	-0.010096085965499	0.363288512682119	0.16933073946948	-0.198748533537373	0.0373556839868499	-0.244794585860966	-0.1142097219386
BTBD9	-0.344458220786688	-0.119694324903529	0.486047686400327	0.503042505823197	-0.0923980469902791	-0.0287650289141038	-0.454954426382036
BTC	0.15316807051066	0.64797430883448	0.50129647348174	-0.183826573635738	-0.145930377175086	-0.708164644477033	-0.468943395009122
BTD	0.659044833539856	0.515674952942644	0.0612235584922919	-0.378758277194781	-0.425457978696423	-0.675020839482895	-0.0213863330486354
BTF3	0.244199693158617	0.41900307153387	-0.151058617431515	-0.370600220260142	-0.366853998135723	-0.138990963844602	0.484697766499567
BTF3L4	0.162770242699303	0.499701015815422	0.0820016523528393	-0.293147015829497	-0.277027843898996	-0.275235026844254	0.277433869964857
BTG1	-0.396939079919936	-0.365335588303578	-0.194853744071288	0.209875361797877	0.0462502835969814	0.619708178968876	0.364500720513608
BTG2	0.316620293185277	0.587430259787136	-0.12298852731367	-0.612490907463228	-0.0791704334090936	-0.447833980097482	0.010564718505578
BTG3	-0.0545598558630531	0.724869932293226	0.478942287743543	-0.271969623758577	-0.276473619682262	-0.51101614131275	-0.261974270295339
BTG4	0.219336302766255	0.0723465690948519	-0.233935189792256	-0.292844382275899	0.217949478959947	-0.0902407877629933	0.0647128895680359
BTK	-0.371241134384523	-0.5647474683751	-0.367289194764812	0.203461572174368	0.244796800272334	0.730930227896283	0.286589741760393
BTLA	-0.517153024302799	-0.721621871398407	-0.195322069683318	0.492353027562439	0.152162008875959	0.832243351720052	0.236184417572484
BTN1A1	0.113777734368071	-0.0639469838503098	-0.276663966619816	-0.221452379056198	0.462301713629304	-0.0560688463468954	-0.0841201540352147
BTN2A1	-0.135955535958188	0.53619974777965	0.639704073504244	-0.0080092892034197	-0.368793803568682	-0.465169430395031	-0.414067936167139
BTN2A2	-0.492697118350508	-0.180006047564991	0.428926916108733	0.441652918353252	-0.00017646838826312	0.172853121052789	-0.347686297619989
BTN3A1	0.04626284823759	0.459129262710069	0.330434037591408	-0.254223451139468	0.0590345899039056	-0.467548083070655	-0.428599511241396
BTN3A2	-0.0220537150331525	0.459730554114232	0.363553518723586	-0.207699329617887	-0.0603998692701586	-0.404356207270008	-0.331268344042067
BTN3A3	-0.256920973923343	0.130141855861118	0.510976968759541	0.208089656567748	-0.0242836169066877	-0.17996700110086	-0.488811177434261
BTNL2	-0.30673652150195	-0.348461761885029	-0.0582827514718097	0.188146280920375	0.547869216721222	0.331369130591746	-0.0797566569934094
BTNL3	-0.132842782793741	-0.0576420896866258	0.214504787128045	0.124692340744615	0.315900314577753	-0.0784603866569955	-0.351611964955935
BTNL8	-0.0288921111907463	0.287287648079062	0.421306964659151	0.0510566147042965	0.0513292300628513	-0.399080598505982	-0.462047161917035
BTNL9	-0.326250583582866	0.128400473714256	0.714084179473393	0.423826022152623	0.0218738498632122	-0.328993199899901	-0.701208245452045
BTRC	0.0380758089800008	0.311566024214277	0.327396790065763	-0.034361313050278	-0.141874678911419	-0.355907405955994	-0.289204164465739
BUB1	-0.433084486877023	-0.783476611823915	-0.330206165410204	0.395357109998657	0.433840359657627	0.834409746315305	0.236230601823039
BUB3	-0.288271890575691	-0.231469323557981	-0.0519824211231184	0.234223665636277	-0.0680306478663296	0.459242680857822	0.295312947048382
BUD13	0.20103424552438	0.542437951408349	0.19417754609578	-0.338705873271656	-0.268646462207567	-0.423059379880751	-0.0852782573078019
BUD31	0.104805516222976	0.531123432086948	0.224153402983479	-0.275581289991932	-0.379967915666077	-0.26914259302232	0.204028403600042
BVES	-0.183402202561268	-0.0521766806066155	0.25408163680144	0.181060921632384	0.120740384027312	-0.0337360012236728	-0.333819636334571
BYSL	-0.142742746660791	-0.271848122083986	-0.269481310589398	-0.0412264271728141	0.198027765104651	0.391814116063749	0.163371744713918
BZW1	0.0122214346348435	0.251978981963836	-0.0879451194162239	-0.288557865799126	-0.224280975581546	0.0563437501111773	0.298280844823012
BZW2	-0.1676981352887	-0.521251720890579	-0.494290767109973	0.0826134660507374	0.250175390490312	0.69542918708303	0.548298888544461
C10orf105	-0.262531494294715	-0.322722234228737	0.0458606930548772	0.261011478864784	0.424900486480767	0.236857531868077	-0.192125014208787
C10orf120	0.0741206360397388	-0.00964927441906731	-0.232586700453801	-0.181234536874699	0.170068498669832	0.0357120155015319	0.110312903256634
C10orf53	-0.14027841006855	-0.533623620015794	-0.260032435249023	0.213308505927235	0.484439010448899	0.414576398110578	0.0420397999717892
C10orf62	-0.0354837679376384	-0.269457049425098	0.0476159586905364	0.300312268906605	-0.0301053621297512	0.127326050682663	0.0271145752368923
C10orf67	0.644397408790173	0.421581052999049	-0.164464763020904	-0.492118863625141	0.0464432928655057	-0.582085295729958	-0.0728934374722457
C10orf71	0.0524161400130505	0.0977126577204626	-0.0261484271997088	-0.183395359705931	0.2130494563172	-0.139738158609894	-0.153294918878983
C10orf88	-0.171307472387305	-0.0804958945880887	0.244207429117299	0.252588706645157	0.102360898444873	-0.0128915931809831	-0.254260380202939
C10orf90	-0.103431941819796	-0.0833211136866261	-0.207776611593452	-0.175989804774228	0.503414745555955	0.200933083348711	0.00574438512987768
C10orf95	0.617055826064513	0.401409878265629	-0.2603499232155	-0.47769678623939	-0.295994838762705	-0.392650373060695	0.30619509118074
C11orf16	-0.386624523573355	-0.481374456042766	0.0484259888112413	0.420282815942461	0.403815792968931	0.381945641162951	-0.17478854412264
C11orf21	-0.228766107884018	-0.123196999792701	0.032498367677568	0.0928421072978958	0.363356632188975	0.0907356727720897	-0.288145315611712
C11orf24	-0.362209626295128	-0.291471666357842	0.00711726928331253	0.252910330312773	-0.0696580616038738	0.518640737323702	0.287027265123395
C11orf42	0.170308028574697	0.110597082372202	0.0229681281012929	-0.123256990762625	0.135511135678911	-0.203171315760502	-0.213701247197713
C11orf54	0.930969266591148	0.390376364456443	-0.404967242568069	-0.61340007536439	-0.216862146134474	-0.570827694248275	0.258350149662629
C11orf58	-0.216061564303865	0.417429784959956	0.44352567743983	-0.0890513206614215	-0.131372162860717	-0.183266203201962	-0.174849731265318
C11orf65	0.190260260582831	0.128149010665341	0.0365499392444062	-0.063930626907856	-0.193053074507124	-0.197247664591681	0.0365823191364116
C11orf68	-0.17799453848036	-0.0642193210190849	-0.0301355050383991	0.00410917368786244	0.144218122250614	0.198027254271749	0.0319282883591342
C11orf71	0.621438294985092	0.767611890505394	-0.132323329266213	-0.759359845411269	-0.215958159899083	-0.622900178966562	0.169847671455973
C11orf86	-0.186892326124026	-0.1323276491733	-0.0423147631550545	0.042510502383022	0.202742704724927	0.196583242265587	-0.0452012753524202
C11orf87	0.15590171710177	0.248726456439909	-0.114151975323338	-0.354873654155777	0.0526921275765123	-0.167066324887427	0.0298130528082381
C11orf96	-0.358210112717781	-0.593067761338719	-0.198715611687889	0.347879686331345	0.282035011627728	0.592213021712349	0.108814826280698
C12orf4	-0.30530816301974	-0.260544537081768	-0.0450350448114427	0.266337705645767	-0.17591834651527	0.466860948969162	0.307696952439068
C12orf42	-0.114811129493751	-0.0128833568212844	-0.17927653742175	-0.208622274078534	0.386340488581076	0.119036081175699	-0.00294340511714609
C12orf43	0.284768065712482	0.563989488055373	0.0248980531218504	-0.40711293601526	-0.335479526242799	-0.346176764518319	0.217939661607506
C12orf50	-0.182117896284722	-0.259707168913211	-0.15099388482933	0.0891931894137883	0.604962915271362	0.179286021135993	-0.14678303654567
C12orf54	-0.280160485629111	-0.239251808028791	0.117444800045074	0.287480232966543	0.315107121529346	0.14516232109726	-0.231835216108305
C12orf56	0.230176294892557	0.63076593519847	0.431804773065546	-0.231751951839597	-0.153025288344212	-0.761138720004794	-0.467210724877468
C12orf57	0.0744455839537685	0.522420527132315	0.067127884202209	-0.363962949423334	-0.269984824972266	-0.206299942318047	0.257367597975657
C12orf60	0.187905494120444	0.234875361821216	0.194577785546198	-0.0683770230206345	-0.0751547930914452	-0.312245657710157	-0.152927723791693
C12orf71	-0.157711770600681	-0.242583048033581	0.0963803248142089	0.236070696718455	0.308126443048367	0.11894941538331	-0.228450535325814
C12orf75	0.300183263337831	-0.456748512888355	-0.811468472994926	-0.226987840701278	0.141927309424064	0.544384852962482	0.752050504508841
C12orf76	-0.320351032780415	-0.176030735499837	0.395304157678936	0.518498135628325	-0.045058714525456	0.0372955341088995	-0.300054221499315
C14orf119	0.0954041258883293	0.107576797295111	-0.154170413038023	-0.182545921528214	-0.207558949226501	0.158832697244457	0.4712013542725
C14orf132	-0.221750422062339	0.261773866188857	0.256958976030075	-0.0742792509012643	-0.0136609302005996	-0.0843649239961444	-0.156710020945988
C14orf180	-0.244439990873634	-0.444990768232041	-0.180041410759312	0.236725523221472	0.442151757562552	0.384848567959521	-0.0274553535137233
C14orf28	0.236016081000899	0.3084531806895	-0.0036429067689278	-0.29117020603985	-0.00435467980931884	-0.227958446557158	0.0260687364978061
C14orf39	-0.137205146182707	-0.257052395674238	-0.25140222740802	-0.0786612651725446	0.549418474057784	0.263526420819784	-0.0302094778131379
C14orf93	0.335280396168547	0.248889424836565	-0.266120702238591	-0.394331651357578	-0.106479953730197	-0.159722131038771	0.289924528111211
C15orf39	-0.435136490004345	-0.371582163991224	-0.00470188909969733	0.288510431031127	0.0810995502148187	0.524922406763181	0.0579590639709409
C15orf40	0.421160838579061	0.30945901173914	-0.169857319232966	-0.269347002267352	-0.401147409717723	-0.18993951669479	0.440062028205578
C15orf61	0.44325402024861	0.793248219950258	0.015468337716428	-0.673778306871151	-0.0841631388566299	-0.647199415646907	-0.058420570970745
C15orf62	0.074546828642688	0.100793492319652	0.164761260678574	-0.00942520606165291	0.215855167107113	-0.266371158561004	-0.333255985843243
C16orf46	-0.242969491680164	0.0206707503673369	0.0329510040646653	-0.0279968847914484	0.160475223735236	0.109178966015806	-0.082835813076607
C16orf54	-0.300859761380743	-0.482762625334348	-0.304578218411464	0.134401690934085	0.363066498372441	0.566059114162712	0.130687590516759
C16orf74	-0.056364463075728	0.0162815861379838	-0.0703551138032968	-0.0890385085884574	0.218982583134198	0.113553378457181	0.107076474634692
C16orf78	-0.139671781935409	-0.128555861956575	0.0393669537878917	0.102447814390929	0.342015412879237	0.0476269452766003	-0.149597029848628
C16orf82	-0.188004631797782	-0.148082070653608	-0.0385111968641903	0.0169845688437214	0.431095946215305	0.0836216875784121	-0.230524731277917
C16orf86	0.35331441262418	0.243166190031316	-0.0113776651039986	-0.249407405142962	0.0485646197969342	-0.368322429260024	-0.159206949704274
C16orf87	0.572464479661041	0.350041703879501	-0.216843018952513	-0.439756865358297	-0.2856885595936	-0.388178185626783	0.181732321064341
C16orf89	0.161170698431441	-0.117997453029664	-0.265762552189446	-0.0585799034702226	0.0318672330401076	0.0849016468158708	0.238098370028252
C16orf90	-0.205519252465782	-0.378634278893229	-0.174055886296984	0.18730770624122	0.204346735453316	0.40459331239485	0.0906972008046911
C16orf92	-0.336275845624797	-0.63989683268753	-0.0694056096616463	0.439953296921674	0.590745850756352	0.440631009830505	-0.196829851635309
C16orf95	0.314987262746717	0.25355035605894	-0.214555534160643	-0.386707922442819	0.115684458613853	-0.159759090574779	0.220985095054854
C16orf96	-0.147023889373854	-0.151492643394737	-0.136658338476159	-0.0833285544760442	0.643420317144002	0.0927535256065422	-0.255357465783839
C17orf100	0.225926380821224	0.0290989787390828	-0.389851627957852	-0.379782841865725	0.289159127410392	0.0267699356361711	0.153911301659557
C17orf107	-0.19370036184328	-0.199870484210573	-0.0435556905961204	0.107901808785056	0.379530534235891	0.211217948805211	-0.037843238980237
C17orf50	0.0237146679455551	-0.127057978463616	-0.208889173708004	-0.102161827072631	0.461078850194553	-0.008419093097008	-0.142306304786722
C17orf58	-0.233930244793306	-0.135758187472026	-0.05637070131704	0.0963427545472177	-0.148506836922842	0.357536980550393	0.250051945224825
C17orf67	-0.389347316614299	-0.0265904375677383	0.411694784131596	0.37475158949975	0.0777427632670025	-0.00670670466895744	-0.313133637438621
C17orf75	0.601863755875983	0.749468840042476	0.0956711020106042	-0.55385737116832	-0.32058165064915	-0.787229880643919	-0.0813755807734458
C17orf78	-0.132687765791034	-0.410397322157921	-0.0239862247911807	0.35852312118224	0.291440372482285	0.248362103895476	-0.048098886948815
C17orf80	0.149489115304671	0.519386255602192	0.333183164345657	-0.215615689014551	-0.202069174580087	-0.466759026239124	-0.231896671155354
C17orf99	-0.328841906844859	-0.440338201518201	-0.10359019222187	0.279762434604794	0.395696765870045	0.432295271898372	0.0451883841627386
C18orf21	-0.181394132419762	-0.302103983331712	-0.0193833874897298	0.292206117249852	-0.00862816103751674	0.363100429563033	0.161685588196233
C18orf32	0.393232008666815	0.620188807673879	0.00888231431674882	-0.500579284657127	-0.256151466505814	-0.495557422632443	0.0675064240070214
C18orf54	-0.517820349898528	-0.174886312416256	0.348077549477778	0.354042511031433	-0.0261240671192217	0.360888087619654	-0.0915775390243242
C18orf63	-0.199631103386533	-0.0953051265053358	-0.0559091477189987	-0.0118709481074199	0.374768095139334	0.144557964276127	-0.0998332814972165
C19orf12	0.326970298282589	0.100740501041052	-0.13086343404908	-0.134300935255309	-0.219380752950912	-0.176740050472766	0.0806500120961679
C19orf18	-0.218968296683834	0.0863010162803636	0.565957272213007	0.396081315366402	-0.169701165620506	-0.280862505796903	-0.506988347710023
C19orf25	-0.170276465182294	-0.120380596335707	-0.106759313264166	-0.00502240519107775	0.252079973586863	0.20499122217107	0.00657900745335613
C19orf33	-0.103163962972537	-0.560648916289619	-0.491438833612451	0.126990920988789	0.168809864303313	0.611081424320627	0.443264583439175
C19orf38	-0.00385112937024629	0.351183272849968	0.0164125768231918	-0.323306154986469	0.0300734833744639	-0.160392434594404	-0.0380236044607125
C19orf44	0.398499934863253	0.393058456498986	-0.0854631130576931	-0.387365589250981	-0.141322612867281	-0.416289188485101	0.0540866328616569
C19orf47	-0.160228107944055	0.00630513832164722	0.152440203367025	0.139595118768984	-0.0129721393425226	0.00595148609968443	-0.123745208999761
C19orf53	0.571967161915675	0.491003011378737	-0.396699501359894	-0.662157720758981	-0.267495936139602	-0.275552509438327	0.560343254942948
C19orf67	0.316748777169907	-0.038624490271739	-0.281052957330044	-0.196570100975501	0.111210803134152	-0.09332283504454	0.0371873234978975
C19orf73	0.37398077694934	0.585363520247234	0.102289052392563	-0.437140513893385	-0.149094544527553	-0.557124472980627	-0.124782130712797
C19orf81	-0.609707263385313	-0.556893487938136	-0.0693917484608279	0.418350953627666	0.396428860210444	0.655019318644903	0.0358374158060936
C1D	0.337368482551093	0.462925184892963	-0.114491143495322	-0.501989671700352	-0.307209295641426	-0.25730717192286	0.285640017112211
C1GALT1	0.594935903536647	0.494803549997655	-0.0793599624663228	-0.488759279541429	-0.172930576216397	-0.567492378457084	-0.000955984301169879
C1GALT1C1	0.0381383881074151	0.293148125309403	0.0560891195306886	-0.264974830660569	-0.182467385066616	-0.084291144385776	0.0602527455585067
C1orf105	-0.247093135031733	-0.218822247488295	0.0718113532783774	0.194439282298187	0.552373593598312	0.0775391343523166	-0.387093596808379
C1orf115	0.52572200688143	0.848434185365091	0.153084603287216	-0.606834034659019	-0.320133151838102	-0.779455436213661	-0.0502564808094142
C1orf116	0.343230264070257	-0.0618197587939023	-0.454596533429965	-0.253615588808969	0.184869097113526	-0.0083832902643926	0.314354323339769
C1orf122	0.348043683489185	0.706835978929893	-0.101477565352098	-0.657817004341795	-0.289151617500844	-0.424450836280362	0.228600589821884
C1orf127	-0.325226593628324	-0.240146596625636	-0.0587954718962162	0.157584955884019	0.367986670839317	0.293839954304898	-0.0339879917965665
C1orf131	-0.0710195152532601	-0.232706173689936	-0.153917454541525	0.168346089010356	0.0750934247980957	0.276219859378	0.235217228691086
C1orf141	-0.287478135802013	-0.249380982677991	0.0176364092200072	0.244676934486574	0.318087448920486	0.176488811818432	-0.148664533328531
C1orf146	-0.103219206093381	-0.251471643209787	-0.231675859944859	0.0372066643859287	0.105794871766901	0.330723624944537	0.286721745550345
C1orf159	-0.413852350824195	-0.283239115899538	0.181640290354329	0.352962897393986	0.548204069487634	0.175298862571978	-0.381239595297022
C1orf162	-0.416156710386479	-0.511489420324953	-0.327119867995788	0.189514689629648	0.245498272146568	0.720197606022676	0.269399329638765
C1orf174	-0.262802657945087	-0.424537453700084	0.0811130617989311	0.417926273861952	0.223086628345173	0.317616652564772	-0.00393288834374644
C1orf185	-0.230552523528006	-0.545478473672612	-0.17246894000928	0.289086089768298	0.468224524227408	0.389630222823146	-0.0697162272465597
C1orf198	-0.19671879564411	0.07984600821541	0.142604977465169	0.0550501662291542	-0.26696626471991	0.146203431635416	0.174727177306051
C1orf21	0.427258619021739	0.617601723473882	0.0815936286975659	-0.468845119931522	-0.0661651932887972	-0.621085390901409	-0.0889833207278069
C1orf210	0.812210676753101	0.0533404350132666	-0.581233349726852	-0.455436419545106	-0.0845037583608786	-0.229013813377604	0.391881378949659
C1orf216	-0.242783535691438	0.0683436087695965	0.065698835653322	-0.0735015811277062	0.147899988502908	0.0992562177940388	-0.0512043721115546
C1orf226	0.023821354348296	0.539143234723613	0.466811620634187	-0.168441417457589	-0.0624464290648823	-0.563419036020824	-0.474541251193605
C1orf35	-0.138814421423191	-0.233466472902701	-0.0675381127194763	0.163255057692565	0.245571337501637	0.271643054061166	0.126974734384739
C1orf43	0.472595509253071	0.701396693223876	0.0596593051402297	-0.521757902161221	-0.312205908376193	-0.62863763890449	0.027581108676773
C1orf52	-0.0363549815637386	0.245873065468716	0.30687468752136	0.0121807922220324	-0.170208840655424	-0.182957503016114	-0.123117949313804
C1orf53	0.145204346112893	0.179658075458607	-0.371878869772953	-0.391265152877414	-0.0179759028496994	0.109747551961103	0.459759013106965
C1orf54	-0.480243460880311	-0.536557660495447	0.00163985205112919	0.535943744036878	0.0171376786740036	0.638904767609491	0.250808143922924
C1orf56	0.235929039670284	0.249981748961848	-0.0355399701295194	-0.19912875500215	-0.249520423304613	-0.170131586576335	0.12527625817282
C1orf74	-0.098648934287117	-0.248352131436	-0.127669412327674	0.0641550823712692	0.273604528650648	0.249535407526979	0.0849333305314436
C1orf87	-0.2684864883714	-0.268546263470855	0.0670248321513388	0.208806867057334	0.674626517842154	0.186701932384555	-0.226321434122209
C1orf94	-0.109354807765622	-0.0964249092878576	0.0804085865902449	0.0479041613755997	0.532269410054015	-0.0492762219632529	-0.33210948452639
C1QA	-0.400048089894209	-0.752239139948321	-0.389950886118954	0.366478894607803	0.215459048957958	0.848219779534328	0.357393508657635
C1QB	-0.370708594407707	-0.653993313960733	-0.396407941180015	0.252608390159215	0.215815020593049	0.786926872570638	0.369065479723286
C1QBP	0.571247972160805	0.123121718417268	-0.589898395271145	-0.601686448727054	-0.0257099522396019	0.0331694222853598	0.563207446798662
C1QC	-0.382212826550963	-0.73581982258562	-0.400994169177134	0.334422676864845	0.14531957491533	0.857878784591743	0.426165996993874
C1QL1	-0.0806077259718909	0.42558874093731	0.386006480033294	-0.129332500764054	0.039524205720064	-0.458311137903121	-0.558143290912716
C1QL2	0.310755762980421	0.135231387352185	-0.272703839739236	-0.379245510155672	0.0314731841770376	-0.0712051931031254	0.24643792388711
C1QL3	0.297265133114113	-0.113086058182198	-0.289933783511073	-0.177725350441628	0.225394335593018	-0.011658801028329	0.0166059820504057
C1QL4	-0.143605665588794	-0.151567025478729	-0.0886654815661734	-0.0156124447080643	0.564419116019788	0.171643595972875	-0.107359961754716
C1QTNF1	-0.499571168149988	-0.100353587558335	0.19057006337732	0.182095094123626	0.0865761807031351	0.301718326276359	-0.078534832544368
C1QTNF2	0.0402852875473484	-0.0397800842852433	-0.169025203060196	-0.1359663261762	0.028483612743852	0.0935552298273379	0.134281363572776
C1QTNF3	-0.450036319156841	-0.586025826481372	0.052005155905507	0.562033577689708	0.104977710706002	0.562623398246865	0.0257088072557831
C1QTNF4	0.173735831272942	0.483855897895163	-0.0521798807589438	-0.429015785287543	0.00337152394494713	-0.2843122614847	0.111922563774664
C1QTNF5	-0.0564533951699619	-0.183178024881566	-0.17400633576676	-0.0506397894295573	0.60971079563282	0.142005179295582	-0.0631600102878471
C1QTNF6	-0.451035643518439	-0.490626007258685	-0.0946281108148773	0.336068352809738	0.306285320976808	0.542785765782778	0.0520321507376432
C1QTNF7	0.0354780444416941	0.194541731865384	0.347863084666523	0.115366631590079	-0.126543480214161	-0.351267288880959	-0.309469037469244
C1QTNF8	0.0670930204372737	0.055655588828853	-0.18622877172996	-0.242833378778343	0.457510327909345	-0.0332192482142166	-0.0451880642475404
C1QTNF9	-0.10475490788845	0.566324789012992	0.761729071190852	0.0435850635481018	-0.140234078778754	-0.692022849720762	-0.763656725904762
C1QTNF9B	-0.176692588344251	0.0852443566437175	0.213072453108176	0.0212115077848899	0.127566956037248	-0.0523528083758276	-0.190208683111293
C1R	-0.0643743312621466	-0.220964500441986	-0.532995758219746	-0.218023205743866	-0.00471982169585999	0.536698556278885	0.555799401485691
C1RL	-0.213137497193006	-0.399507952061205	-0.480549481238779	-0.00779573274316746	-0.0404925226060445	0.709453901814488	0.605765717004574
C1S	-0.380625595030153	-0.689461801997369	-0.417968554495163	0.308354015206963	0.209174389613803	0.861133388666772	0.428660078775772
C2	-0.166442423883235	-0.50181676703857	-0.488864546458007	0.0525193585612395	0.0866127636761738	0.684217825588737	0.462942227560434
C20orf141	-0.177588109257878	-0.43578427911374	-0.148052081989017	0.252810852380598	0.435915396644561	0.381001727591264	0.0413854359540753
C20orf144	-0.101690624613175	-0.0750763820790495	-0.181128544497695	-0.0770950621697832	0.375873927281127	0.20134490393874	0.0951180684061169
C20orf173	-0.15938567685836	-0.290873561043198	-0.0351213170979617	0.211512698398583	0.500028765749491	0.166289753800877	-0.146146121681604
C20orf202	-0.266222943481486	-0.150393672305826	0.0412581368393388	0.146923132980866	0.139715215510453	0.214671914781727	0.010663537419977
C20orf203	-0.272134128150485	-0.311196147137728	0.223922878021571	0.438118803926327	0.311907827260884	0.0513236871458322	-0.440380456720392
C20orf96	0.184756849224617	0.12580477550273	-0.123353704256368	-0.188757395317543	-0.205579886134189	-0.0608972990486215	0.130572431144614
C21orf58	-0.37932033790876	-0.655000133471327	0.00825505449444897	0.555714342044586	0.471836131125688	0.425527149349523	-0.272221761504089
C21orf62	0.0522623906238741	0.1005667281666	-0.110022283340487	-0.159056205748408	-0.128669364787366	0.0772468061144655	0.312690202202728
C21orf91	-0.148865089056054	-0.199544835959587	-0.00803589915049052	0.263381119914825	0.0131249235004283	0.2517145478329	0.131545563476741
C22orf15	-0.311818099703853	-0.224167186565269	0.113152301340741	0.240067651092906	0.535353683894966	0.174435027421585	-0.268692556937294
C22orf23	-0.323972888284471	-0.170302290356582	0.403075738934827	0.352039790314197	0.231981820507394	0.0592532868684319	-0.406680031518462
C22orf31	0.0550390781346803	0.088881455510846	-0.0815463509207243	-0.211720017606592	0.289683061599965	-0.117588818723479	-0.132688728092052
C22orf39	0.163961698819018	0.518521067500234	0.322311357088439	-0.230569970842832	-0.219006389107875	-0.474180836738238	-0.235329040807208
C22orf42	0.0152980456961973	0.0475196116492835	-0.109711411644219	-0.164979454233325	0.463960970843941	-0.0258999205807553	0.0148758363759649
C2CD2	-0.588313730304328	-0.635257323432443	0.058205005416994	0.62928970592083	0.130803977846048	0.62029360444507	-0.0351712741798502
C2CD2L	0.101178229463689	-0.117922844657048	0.113411386979462	0.168904268290352	-0.110786811556894	-0.0345589061477818	-0.108132451356873
C2CD3	-0.175407796897168	0.307121615714945	0.478539586633249	0.104422232434236	-0.167163586948075	-0.260038003699122	-0.328984931873117
C2CD4A	-0.331231897531215	-0.347912926943987	-0.00751668408665022	0.258213740786517	0.291699687829318	0.317391544334203	-0.0633187212515125
C2CD4B	-0.27712196605281	-0.208919603911379	0.0598720872699865	0.141092660174113	0.286029005017165	0.197612952296125	-0.0617004550344362
C2CD4C	-0.00499799715184796	0.055955636368121	-0.0702517560640996	-0.12312997035774	0.143763086724803	-0.0520879847306726	-0.0421250221253417
C2CD4D	0.142221576847416	0.220896563436809	-0.126221005258414	-0.336087457696205	0.299075191013323	-0.150256059640791	0.0342496820639337
C2CD5	-0.00389964164875511	0.0764868941645171	0.111083083743368	0.0580121995113116	-0.0437352137614155	-0.101346503691539	-0.123623390891494
C2orf15	0.419551005001522	-0.160464780566175	-0.563050113330454	-0.203255630486484	-0.197118256456208	0.151806975180086	0.485757535868479
C2orf42	-0.105838671114487	-0.0345939724490961	0.102317789749452	0.0430273255025836	0.0270960413103354	0.0302597707113309	-0.113252525022425
C2orf49	-0.0360690162212636	0.384751135471511	0.296505231122124	-0.097784929204847	-0.0417867758599375	-0.301116318977259	-0.228668341463919
C2orf50	-0.376297911603104	-0.40088145479322	-0.0346160085281936	0.263028099514272	0.625714281689185	0.346959206634117	-0.180825255800815
C2orf66	-0.260425681802642	-0.302742161468868	-0.0651848121711162	0.234159757830985	0.295726492187641	0.283794805750783	-0.0881572393460008
C2orf68	-0.0524867417729808	0.203446089191682	0.235666368205713	0.0282317921025129	-0.109256003592012	-0.142475309288965	-0.125744815586877
C2orf69	0.392271531110913	0.537551810826811	0.0650314708260269	-0.390051451163204	-0.271798587618318	-0.475957667423991	0.0513593579085911
C2orf72	0.153933293541245	0.126406155445918	-0.158969686023319	-0.207202330480914	0.0574718467869023	-0.0924208937927507	0.134301299852696
C2orf73	0.267093337999731	0.310885754349462	-0.139160466841872	-0.344477721550393	0.0137178790392005	-0.265481150821288	0.118053940293642
C2orf74	0.321360508358582	0.5499463149204	0.143865816680405	-0.335046524016615	-0.280959987043717	-0.455400009607835	0.0615524123165239
C2orf76	0.264424697744602	0.590317980998225	0.00812527560162258	-0.458300762529012	-0.209997382429731	-0.423019851661805	0.102656594587855
C2orf78	0.137489226018737	0.330693417873874	-0.0778620854196051	-0.351492220991813	0.124529532928604	-0.23314323654628	0.00200658710971632
C2orf80	-0.277939893936753	-0.360512550719394	-0.0769918146465037	0.259309769343455	0.448602462221916	0.250613532918454	-0.164432035803903
C2orf81	0.101383179692199	0.00331539299934908	-0.416411064933405	-0.348257296347066	0.187469043432265	0.207415990471588	0.42222377790336
C2orf88	0.15321811140614	0.407870523183292	0.390739167748538	-0.0554717964496749	-0.120715104357108	-0.597926504755011	-0.448676105662821
C3	-0.457803982844754	-0.720838463568727	-0.397339509060157	0.304527498138847	0.198329233521949	0.903746573989777	0.427868670394726
C3AR1	-0.406945234795353	-0.578998090929094	-0.333219294558869	0.26901395296211	0.0110423261728573	0.787025520913603	0.398415711507531
C3orf18	-0.190007262409318	0.0632773236251052	0.193112553414216	0.0739335260204788	0.203988469799447	-0.0593920062189352	-0.184672396072206
C3orf20	0.144700611081952	0.125938657972674	-0.118240400585729	-0.240848329235831	0.403372226014817	-0.147746616092602	-0.105934711570878
C3orf22	-0.00495282484024328	-0.202170198237412	-0.164749936996369	0.0312211437935672	0.523562372187547	0.0723442704245476	-0.128694610420118
C3orf33	0.0909289641883211	-0.135338580630659	0.0277642788380288	0.235741288073806	-0.106565907365453	-0.0474916886604803	-0.0530132195434631
C3orf38	0.0293541054311496	0.59804281293474	0.343152132532742	-0.225494273495894	-0.257033252955647	-0.421377985065925	-0.150000098463253
C3orf49	-0.0513476856535516	0.0945733955777265	0.476371652334871	0.309135327053888	-0.12958898642806	-0.308354575069572	-0.390956925361952
C3orf52	0.146597007128284	-0.436077556893548	-0.523196272911561	0.0621254019527856	0.117157999170413	0.354640147300232	0.437602349108262
C3orf62	-0.573199793456292	-0.306399063299141	0.459737034758059	0.635494326148801	-0.0620396657384919	0.278931741244665	-0.286988929171844
C3orf70	0.0793581454436736	0.553802548376632	0.548970989279013	-0.110637264531736	-0.143315585383041	-0.661923088991775	-0.524749968182839
C3orf80	-0.347381592096274	-0.454447215635308	-0.220803634501016	0.174137189896612	0.203915089429547	0.669043169029593	0.31227948517201
C4B	0.251368975917216	-0.485302310876715	-0.733695542627618	-0.153702948107655	0.0202806300840628	0.530418050177423	0.614849475161373
C4BPA	-0.0213325214983327	-0.174263518561385	-0.114172670383579	0.0359815340995705	0.39429714709064	0.072871633110767	-0.0904708079396989
C4BPB	-0.329551509257881	-0.516878173091579	-0.0412730805879863	0.334483530229842	0.472782552672744	0.410502788808253	-0.184769850185991
C4orf17	-0.0763455142894109	-0.0328800386563224	-0.108332102654688	-0.138812961115126	0.518901304709285	0.0124335159833408	-0.144408380452873
C4orf19	0.346389415448136	-0.250933171212586	-0.457217125605886	-0.124801336693293	0.0479926228667699	0.106618533791303	0.259146188126566
C4orf3	0.424811706330095	0.533216531720761	0.100149047188749	-0.32451449867463	-0.265278018850103	-0.565442417467883	-0.0219215292828659
C4orf33	0.346867057510554	0.539140449926097	0.0162454913398876	-0.465788133557185	-0.133059412025647	-0.482592116857137	-0.0148185401761352
C4orf36	-0.220791195327662	-0.187435404279898	0.139145162011716	0.253134040071623	0.233712411404022	0.0470054115621824	-0.298598209380439
C4orf46	-0.435236649717796	-0.150855358629779	0.252317886555046	0.258195389148687	0.375103191306531	0.213607172660246	-0.240786147459286
C4orf50	-0.265591229665318	-0.261789632258421	0.0716010337913545	0.220720483391453	0.544500444341665	0.159113674160299	-0.305357867231527
C4orf51	-0.0600491896684867	-0.143376465567358	-0.127881267005494	-0.0371211258912215	0.430074834431504	0.0917122907050457	-0.12007232636365
C5	0.409725347795207	0.141052129469368	-0.340131836272947	-0.31556685788912	-0.258985980130586	-0.076001479046845	0.399614099684179
C5AR1	0.102046079355654	0.165510249860454	-0.362160863672121	-0.414618118063034	-0.0609969266681946	0.0548143534013679	0.287513739728223
C5AR2	0.0239447488554014	0.00909451726667089	-0.178940606452871	-0.185791918936019	0.250290602904578	-0.00873019507254875	-0.033687404047804
C5orf15	-0.0325721076890164	-0.102371169503007	-0.29324478802796	-0.149097636071169	-0.250959156141571	0.430703925454711	0.57539960256759
C5orf22	0.510473931499805	0.639802209965498	-0.037267169017649	-0.598151733240684	-0.121905680328471	-0.590531674999139	-0.00217994211911536
C5orf24	0.145222685538369	-0.268587347276678	-0.163038188982109	0.132190893143086	-0.0893438262164424	0.230615369210763	0.303472493649138
C5orf34	-0.334031171035378	-0.496347340973397	-0.0770383829190374	0.378962571161551	0.298130071313995	0.40164614501077	-0.0160429151830382
C5orf46	-0.212346522845958	-0.293175778659994	-0.244718165145169	-0.00501040625639598	0.531103377162551	0.33575591213961	0.0412317448132542
C5orf47	0.0252338009008781	-0.27360881327216	-0.23466575219466	0.0198624728967205	0.495296779158433	0.168020215317553	-0.0399757637163725
C5orf52	-0.230256057407163	-0.249896725367091	0.0735779966348971	0.237313853008433	0.213694715141583	0.135431365451931	-0.233394342882219
C5orf58	-0.265558154310754	-0.304106146488621	0.0236040452765384	0.25298869333441	0.341370121424689	0.263479940374453	-0.197992436336659
C5orf60	-0.419636523678158	-0.461028642834848	0.0224437880181534	0.366594422311302	0.716115940129583	0.321974320368404	-0.296945676241314
C5orf63	0.0944251572431507	0.368840962105694	0.07113706440478	-0.254825822844639	-0.3505951155983	-0.17978178669137	0.138570427815504
C6	-0.033994947308273	-0.39373173697427	-0.446014898773668	0.0167157283341716	0.217622178561851	0.469293561672162	0.405259778570664
C6orf118	-0.193451389638008	-0.255552435426028	0.0622682474873365	0.237946339418594	0.489760387882048	0.0711710590175329	-0.298576475921051
C6orf120	0.235198604836289	0.680323627432177	0.186801852930497	-0.431625794673816	-0.287066386346767	-0.538189026495547	-0.105245905998788
C6orf132	0.0136343969558809	-0.508377112496939	-0.498362424632256	0.0341741286045821	0.188088762411784	0.572321108716919	0.492184942658018
C6orf136	0.698476998197577	0.687631390095048	-0.27105932434253	-0.796451483774786	-0.186133737076899	-0.599896932490848	0.198709248216498
C6orf141	-0.424196116232949	-0.627869932127155	-0.0158977881920888	0.530046044692123	0.451590539660459	0.466714896019165	-0.204516228342551
C6orf15	0.00589122904188405	-0.0561976645112412	-0.0506453160444839	-0.0362105585846037	0.492460241370858	-0.013116260436041	-0.117703578681375
C6orf163	-0.361475484637056	-0.649834605540276	0.0565148642426573	0.661807684603549	0.126131717701851	0.444808115516048	-0.10998043942187
C6orf226	0.233103350955428	0.550444741617231	0.0648333673982229	-0.421428633121179	-0.296296344144542	-0.364277418944259	0.115893618907629
C6orf47	0.337497584038343	0.58161297896803	-0.0353415019392906	-0.533203764620121	-0.0959938585367451	-0.477000700099319	0.031191039765181
C6orf52	0.215221240099871	-0.0249955680950547	-0.20595820272781	-0.191173986512592	0.0566634704239792	0.0290824633749137	0.171543578254996
C6orf58	-0.132897526368341	0.0459056381505728	-0.127008779455227	-0.142761184660074	0.213556571970047	0.138516723404724	0.134065247477928
C6orf62	-0.0541757494778331	-0.043234081839919	0.00915506540789517	0.0391811984048526	-0.193111159840645	0.185230568618112	0.164880023468977
C6orf89	0.0563006195621119	0.637681459534465	0.307975746190751	-0.380788490668906	-0.270278519591485	-0.448728192040309	-0.151952751041664
C7	-0.241227593746184	-0.717256714266752	-0.404631362257771	0.347560025290285	-0.00798276226549491	0.779165372172661	0.445614067349828
C7orf25	0.0228155636318396	0.183000753397652	0.343840975711749	0.0751204588098565	-0.176880191311064	-0.181589719690935	-0.153560961945155
C7orf33	0.113362383843033	0.0988617429286161	-0.150955783798478	-0.199008432103023	0.0661953900041645	-0.0534279713543788	0.127901914247076
C7orf50	0.606828539243832	0.576841536440085	-0.345821484626072	-0.764301638547568	-0.156283002309023	-0.454477262641167	0.300623121293272
C7orf57	-0.128912602413016	-0.278941300997659	-0.227402737965614	-0.0168965278290762	0.4625395066563	0.257650604020857	0.000832068319439097
C8A	-0.209408904839706	-0.319539539814525	-0.286439246894475	-0.0170517835562575	0.564013577226492	0.367330943155162	0.0778915143958622
C8B	-0.111658161977819	-0.0202290039234385	-0.0378413215367609	-0.127227626516402	0.54788951100305	-0.011949905846865	-0.219221005436182
C8G	-0.101816151437225	-0.394613382796327	-0.224472764657438	0.109006050776335	0.407029582078841	0.32620520919955	0.0511936151632218
C8orf33	0.0231240538515118	0.421098409351909	0.239274469986568	-0.214915573144712	-0.211782874158375	-0.258107586376117	-0.0542973053410297
C8orf34	-0.221562216401773	-0.05187272712486	-0.0279102173826065	-0.0181026697213917	0.256901486694836	0.194465502852142	0.0649849563798184
C8orf48	-0.0575519263583426	0.0331421811034493	0.0674964513022142	0.05522950285735	0.0311090349043961	-0.0853981221231306	-0.135236880835476
C8orf58	0.147893013734736	0.714121029694773	0.386700932508112	-0.339301575887516	-0.104824278208379	-0.696824821888524	-0.395674153932557
C8orf74	0.122436309037968	0.113962464527553	-0.164551926052819	-0.231359036528246	0.320678769017707	-0.112894036799996	-0.0130750418220346
C8orf76	-0.373526541275307	-0.338101427158096	0.255749254494758	0.5131379865134	-0.0858933540545818	0.311721214539128	-0.12290495824335
C8orf82	0.295684549598841	0.362672780130303	-0.204750215334587	-0.488318564794666	0.0524450562078148	-0.242071345658688	0.135474244764765
C9	0.137119612962497	0.037463205412645	-0.1494524423947	-0.23445816893709	0.322809106840338	-0.0444153195103403	0.0316744779196044
C9orf152	-0.187388962440317	-0.264644581271666	0.106611360297627	0.265833736519865	0.515474145496107	0.0325188218174909	-0.337168122460741
C9orf153	-0.518336426178523	-0.449209921810384	0.104744581922955	0.45098940794164	0.335129583716259	0.472154251964596	-0.119567907132285
C9orf40	0.395189610405196	0.40215474337991	0.00380442372977411	-0.343200547847368	0.0186580921784245	-0.455336950533416	-0.099433742974211
C9orf43	0.0806849601099336	0.386899167365592	0.0712528778476855	-0.258707920626487	-0.105530181279229	-0.315840078173718	-0.0744063262592161
C9orf50	-0.435834756024396	-0.15211888822617	0.113751713837846	0.236361668875376	0.248314996908321	0.294937533876102	-0.018295558608966
C9orf57	0.204442187332911	0.0913162667392763	-0.342429230065788	-0.300288276503145	0.10303434357464	-0.033028919547791	0.168178779842032
C9orf72	-0.366895531995907	-0.263017987513389	0.117036879332949	0.328022736834439	0.093189151706856	0.30789218675296	-0.0903682064542755
C9orf78	0.505621892523366	0.394238709888313	-0.156241210601849	-0.444109843449987	-0.462840858048798	-0.280250763839229	0.346963851849843
C9orf85	-0.178016828453082	-0.0746272044504529	0.0381942169994508	0.144009153509352	0.0894100990645692	0.0992782074067708	-0.0496800713474116
CA1	-0.131756262149758	-0.135676023880916	0.105922971793805	0.220593235565775	0.0691900358854905	0.00306301558102858	-0.175256086004392
CA10	0.329319912619786	0.857352844711253	0.340865391919652	-0.518088522936394	-0.136627179033985	-0.825560149340327	-0.320245564750592
CA11	-0.0389829523386057	0.533660030582825	0.239017464369749	-0.356984843808764	-0.134287174479087	-0.330865795014265	-0.227508403743029
CA12	0.68489361481933	0.102107299540581	-0.494716318646535	-0.411832223328354	-0.187058347223668	-0.21355535881134	0.404037800445168
CA13	0.440310443892597	-0.165104992376893	-0.403797455739942	-0.0462625169711429	-0.23342187431332	0.0322587169188868	0.388065484075765
CA14	-0.129830456993205	0.196458101082944	0.194558161872003	-0.0639091749516911	0.205175604269114	-0.1359479885669	-0.175828669606472
CA2	0.799779104080148	0.703713262443866	-0.165644973779282	-0.737073531957759	-0.167084672045899	-0.775102308423461	0.0562248835923425
CA3	0.27240174140807	0.171318570806184	-0.254747814951165	-0.346514555587602	0.164252294700071	-0.205274799864477	0.0478916872892287
CA4	0.422506281458901	-0.0424243651757952	-0.30825649139486	-0.142734952891185	-0.25653704985884	-0.0465113291290051	0.331508743176582
CA5A	-0.149518687327763	-0.0572858717923841	0.109838136513527	-0.00556049008789804	0.393996699570711	-0.0248233879341201	-0.280943851306757
CA5B	-0.36352337917015	-0.215520248140615	0.289254701768548	0.418680393108759	-0.0234473288678633	0.18644885867562	-0.155745526566739
CA6	-0.282646042803838	-0.3622687702606	-0.10084073193299	0.223109594151586	0.561678408458121	0.292488961553602	-0.14965178299341
CA7	-0.426505121339709	-0.138344848658026	0.225062983007689	0.228392294312374	0.388216410005124	0.159739331405656	-0.316641621000897
CA8	-0.01007997357913	-0.108513402699901	0.0477456040650603	0.202195198290434	-0.250564223764291	0.155368839119658	0.231622404075579
CA9	0.137527284811845	0.0158159798222127	-0.240946796431108	-0.216900566712988	0.396639623794679	-0.0626126899599063	0.0324581726499546
CAAP1	0.335075967627001	0.373250046105783	-0.142736268435991	-0.421507363615044	-0.347589701146985	-0.151085687841748	0.356896667052664
CAB39	0.0113453175637825	0.196072019632525	0.266742941203482	0.0466188827490451	-0.17536596597441	-0.228174259900748	-0.240482117963773
CAB39L	-0.0500048959537548	0.137924812369735	0.183788642700887	-0.00440301649683185	-0.240532102727758	-0.112892188212338	-0.0795086782845911
CABIN1	-0.0322675549099036	-0.133209768534719	-0.168095386497132	-0.0304810572660905	0.190951196309717	0.106975908699007	-0.00056490324029645
CABLES1	0.464591803048509	0.759518754727813	0.109757422127219	-0.582671057374813	-0.13907295213916	-0.718204000531074	-0.10574276932876
CABLES2	-0.252930360488569	-0.050179964014238	0.109558689837165	0.129708597920039	-0.0801454665191246	0.15705595318774	0.0420210137840021
CABP1	-0.0767583683535555	-0.281564779204095	-0.0773958297965054	0.105271950375657	0.552777530373617	0.146572041769999	-0.170942891848254
CABP2	-0.520433641628956	-0.365560595633655	0.229655636724363	0.404903179790089	0.421676503200513	0.340653405942029	-0.315190276756732
CABP4	-0.326357049365403	-0.424323055783418	0.122238133835205	0.419864487761594	0.326454618286158	0.314535244063885	-0.174722212442023
CABP5	-0.157140862441288	-0.0595065886764884	0.043138332044317	0.0801068761057366	0.392776731786674	0.0473687968607846	-0.156327594350166
CABP7	0.0946541295164084	-0.298665995105395	-0.37578641407025	-0.0152613676081559	0.173791767616327	0.288938979391948	0.322119165217718
CABS1	-0.034913994416687	-0.162562323760496	-0.0575485807475693	0.100859991645061	0.313949676264954	0.0664597082543129	-0.0656256902464057
CABYR	-0.427568939880573	-0.56902937600486	-0.0901391360587155	0.436335311146929	0.0396425870250905	0.678678348150731	0.224238314759626
CACFD1	-0.173999010110789	-0.456222145266454	-0.180957580008964	0.228172024835378	0.374938734710572	0.45714875319264	0.114218849703961
CACHD1	0.481827966477664	0.199678693317714	-0.38016178486993	-0.462433586437974	-0.0223493060065649	-0.195998824635024	0.28911895293853
CACNA1A	-0.129979801962999	-0.142571749534412	-0.0213138970476593	0.018841394564053	0.635410934776811	0.0719024091948207	-0.181306590610113
CACNA1B	-0.416470120495212	-0.430570217390657	0.120882008488369	0.397820690542455	0.572035927089596	0.293527435467207	-0.311784495526823
CACNA1C	-0.696755011426592	-0.557535765245659	0.415367362593102	0.798177357462801	-0.0143586784740774	0.520294605556942	-0.198577086181729
CACNA1D	0.167095753747669	-0.515029710064882	-0.615310211798601	-0.011878875310296	0.172187238058225	0.420204343926916	0.428349119707887
CACNA1E	0.17952135645146	0.184574413014763	-0.111731450825566	-0.292340822949088	0.165575652793279	-0.201175074522211	-0.034836266381279
CACNA1F	-0.238804051529288	-0.238384662166986	-0.0380346599675951	0.0951527547288829	0.688483764166237	0.1772684848834	-0.230791059726874
CACNA1G	-0.255946943656828	-0.292020780715895	-0.276360762856142	-0.0637544129850973	0.676523150008093	0.404570033906581	0.0910928201390217
CACNA1H	0.156437005491152	-0.246135787935271	-0.293820908850851	-0.00428428222118607	0.0940221525104717	0.212957812179975	0.271131826665426
CACNA1I	-0.0924523562037265	-0.153234189412901	-0.196963876032219	-0.0837833009332522	0.507239339256277	0.246455025439276	0.105827246509171
CACNA1S	-0.0370461311066332	0.265339500332968	0.370650371205647	0.00295919139939453	-0.027795381726884	-0.334898138557296	-0.393839035500889
CACNA2D1	0.183108446429691	0.234120454812886	0.207110212956608	-0.0354285553145661	-0.224047828628302	-0.355819898909412	-0.174450880205551
CACNA2D2	-0.179371649933184	-0.108143845569471	-0.120006338454516	0.0169165337542301	0.0145104611002703	0.289725362171956	0.239293600814177
CACNA2D3	0.117074543899386	-0.409847695411444	-0.484940246028595	0.0397022479729642	0.137140577719344	0.334221957205501	0.411590364949702
CACNA2D4	-0.0746704201922944	-0.287162836371221	-0.3081149712933	-0.0408548431008761	0.469502787271069	0.33263855191512	0.228920475849583
CACNB1	-0.593845821734923	-0.328817399075642	0.18205289407241	0.41564417016615	0.212706134271044	0.424167807861488	-0.18555565077591
CACNB2	0.0151108887268636	0.651008099689016	0.61463103776166	-0.135011645074841	-0.115468513090144	-0.745663743027506	-0.644793187017143
CACNB3	-0.398684353272323	-0.44171961078588	-0.176870335006672	0.212829349033408	0.266984798597152	0.627432079185098	0.268066328731229
CACNB4	0.35015962323845	0.00120928333368073	-0.303480886688974	-0.238388991002457	0.172279411642934	-0.103341208784074	0.120361553524001
CACNG1	-0.0137308754367628	0.195315593409459	-0.032273638989505	-0.233297068487105	0.241979025599177	-0.101256953620302	-0.121832847929605
CACNG2	-0.0456529072959292	-0.0563977452768194	-0.0817635054317692	-0.117997449796377	0.429328095077619	-0.0137121163900387	-0.15619109497037
CACNG3	-0.0609276273456513	0.0755131828664055	-0.0792681651771101	-0.147443111455545	0.437780110226236	-0.0153978300518471	-0.0521179572521812
CACNG4	0.11554101379968	0.0252649874642853	-0.306824993899821	-0.250564586184766	0.298503801557695	0.0326620249596579	0.127009740711944
CACNG5	-0.289302675057328	-0.351357398956322	0.0171582375636921	0.311811618853772	0.451501659401146	0.26808041437411	-0.144259422962124
CACNG6	-0.125156918534017	-0.294931979041044	-0.221290001910238	0.0134144960841768	0.488485147529366	0.272684615717953	-0.0214241709071183
CACNG7	-0.0317072585785493	-0.279715136221673	-0.11814721920275	0.125846162634998	0.372618225174836	0.112812157973664	-0.113859243925232
CACTIN	-0.203789815895783	-0.178140152499499	0.00596576545908985	0.095423206770345	0.0922306985683092	0.2958681132524	0.0526665989648796
CACUL1	-0.185067572432941	-0.369851111610147	-0.078514352486728	0.285956180506208	-0.0496212999878627	0.427353094930465	0.228072800836438
CACYBP	0.582349081305053	0.460444163757195	-0.233329263318884	-0.491050412466449	-0.336527343397302	-0.332511944929465	0.441703850657636
CAD	-0.477958380570379	-0.496731202051548	-0.107768895992564	0.37072587406007	0.0991533785830045	0.68780280680802	0.327533463973006
CADM1	-0.0802431571182405	-0.296445733934116	-0.438647954501664	-0.0287682292140715	-0.0780403352602119	0.520121041537507	0.560694885105863
CADM2	-0.0740509011089622	0.00330612457383959	-0.131903070868303	-0.115989662829735	0.057660397257913	0.192786255953157	0.198727708660127
CADM3	-0.392207363375115	-0.650325302061828	-0.418723651989408	0.213612749203132	0.293950118479364	0.87913329534779	0.458895444737295
CADM4	0.495410426683781	0.301955093375434	-0.356571952379673	-0.574606008881416	-0.0703778470221223	-0.213909983233327	0.329214698101529
CADPS	-0.0110294607515303	-0.113028239286627	-0.264814865408084	-0.218881381529085	0.618377290030572	0.121477154543962	-0.00927497339570381
CADPS2	0.165993487000799	0.0138708590104433	0.112833237974559	0.0764194877917488	-0.175689093269974	-0.0764093463831133	0.0860129881311409
CAGE1	-0.39887577295803	-0.0157185291470351	0.288034187859734	0.171694386511028	0.402996851623593	-0.000257109764875299	-0.383982831368135
CALB1	0.552292316824407	0.345723115921053	-0.223962616375186	-0.458456393518426	-0.116569493594086	-0.427891412054836	0.112198779760542
CALB2	-0.176971886227312	-0.423659008236544	-0.374501053603789	0.0545269857823793	0.562717331950298	0.45191617787553	0.116362177569615
CALCA	0.0681763954737975	0.136715804953323	0.0156499423410732	-0.140092318618941	0.269037242657944	-0.136743100781582	-0.106397377649626
CALCB	0.0105649475229121	-0.0328437784009536	-0.266768094684542	-0.261995345021612	0.544188975914551	0.087010887010375	-0.0208593631836032
CALCOCO1	0.0756948131108133	0.758184273122638	0.462615743191948	-0.313750686614399	-0.273850274895467	-0.682957860439791	-0.385246446821855
CALCOCO2	-0.165268433609857	0.356109143516542	0.594857122425001	0.110391793590942	-0.100799033343766	-0.438553818497474	-0.570437884041226
CALCR	0.22485486015713	0.312426422941739	0.0404859056028389	-0.22910650010784	0.010321997637542	-0.348745925528534	-0.0732505372314993
CALCRL	-0.446629790790191	-0.0127184478742357	0.319820257639905	0.214954251616111	0.0904847960157278	0.162365593994604	-0.144704804287063
CALD1	-0.43063736141892	-0.614116042028819	-0.00625602400223303	0.566367836305196	0.0408403710121423	0.631385785863377	0.149836022160953
CALHM1	-0.281420506356194	-0.340488051970013	-0.0697119884856193	0.133020039064311	0.434589527906478	0.306999753199902	-0.149433460731067
CALHM2	-0.517575659358628	-0.567708492988966	-0.0298386754384315	0.443092401162649	0.365190437914534	0.634696353820003	0.00877835178035117
CALHM3	-0.0874544209057988	0.0371421769245185	-0.038078741998893	-0.108896917702207	0.207963874877404	0.086127049636551	0.0657558183342726
CALM1	0.575691591694575	0.532455458025722	-0.0552205134322016	-0.45419940740793	-0.421068333494915	-0.476248368974315	0.25738218847519
CALM2	-0.434162010195989	0.137642429154523	0.535897950616986	0.311165014931639	-0.0516191522507773	-0.0989901316280784	-0.3715118334791
CALM3	0.397057449976639	-0.133584434507684	-0.510214737755358	-0.350488512849228	0.0364452513136179	0.184252755395004	0.436102897894068
CALML3	0.610312649264998	0.526268597948675	-0.151947886484521	-0.607023411952041	-0.140103984960042	-0.487370565817192	0.155877003939857
CALML4	0.757411782746164	0.0583278983428639	-0.362814736708263	-0.29495691328834	-0.0768759480394462	-0.333177288573163	0.178884779639858
CALML5	-0.117078517939882	0.1032623771156	0.0880041477527239	-0.0559115157615446	0.284774452747789	-0.00870756595193883	-0.124963178419736
CALML6	-0.329665297652172	-0.138120890446963	0.0990301737455543	0.115458493451298	0.550675055522913	0.155621044176311	-0.251806401632554
CALN1	-0.106800112873055	-0.00241249165578224	-0.088668731127624	-0.0908326747356964	0.409514320230086	0.025187936177919	-0.103894289170317
CALR	0.160008997888057	0.579994579448775	0.186702190920648	-0.434052903952111	-0.337768005806823	-0.378794939106084	0.023400782842327
CALR3	-0.108217758899581	-0.30625556012475	-0.116929615830774	0.127705269278228	0.359576452263157	0.226891508492341	0.00729340493523261
CALU	-0.613737669980104	-0.270954897212263	0.254157536020548	0.394021629424407	-0.141610754953078	0.513788234554903	0.0460640355039338
CALY	0.137978032667109	-0.0639119773142055	-0.0918613432067967	0.0480524744087319	0.125579993163363	-0.0789354290558111	0.0089118560031108
CAMK1	0.257261243268084	0.118074730160798	0.0855957121458562	0.0501739128598103	-0.351840002402283	-0.20907678849631	0.0521150479143537
CAMK1D	-0.537959316983094	-0.461744430985083	0.122542207560693	0.498295120732101	-0.0816329947459712	0.591505394584334	0.120321828690802
CAMK1G	-0.284464137433132	0.119350377892484	0.279528158429468	0.134918746466851	-0.112315045406916	0.00908801388527555	-0.0719650702326713
CAMK2A	0.2627846702952	0.656139304349465	0.326683835330293	-0.375128037224266	-0.137295988370375	-0.668160906263638	-0.348745643491956
CAMK2B	-0.336272240144023	0.0207827844539547	0.219834876207122	0.0902225181091139	0.25020179812366	0.030974882023245	-0.221921502521982
CAMK2D	-0.216170382826435	-0.485624519389375	-0.328606448971147	0.239108138009824	-0.107827744715041	0.694430461668139	0.565086835600111
CAMK2G	0.609799899889179	0.706315141771715	0.0156954446059169	-0.573854119910194	-0.198147706363585	-0.763265689998236	-0.111130785244421
CAMK2N1	0.716027820979105	-0.0903733806601363	-0.768638184005837	-0.456214949293507	-0.133856371466624	0.0888155073304275	0.731035636829059
CAMK2N2	0.0818705643945666	0.138687002718161	-0.256335130525388	-0.31533488241663	0.138883325626352	-0.0346638193543208	0.126772517718887
CAMK4	-0.273664816038223	-0.667967558943243	-0.434687480971018	0.208805152674294	0.288891022044809	0.789591819973848	0.416518852300742
CAMKK1	-0.380664144442459	-0.475234479141608	0.0726201575761877	0.396071140271461	0.257230133790414	0.434865205740477	-0.0624439261694011
CAMKK2	-0.127566032856329	0.332645393159575	0.254787101128792	-0.0889731019275066	-0.130677396345722	-0.112265394460269	-0.0814545060427675
CAMKMT	-0.174007614152459	-0.177506522531355	0.178789193494192	0.367550598853246	-0.109829183498373	0.0973138621114394	-0.0413569274512336
CAMKV	-0.45277960351276	-0.617341084619236	-0.0247551650340021	0.443129019963359	0.661013059786618	0.508597591527048	-0.233197334838722
CAMLG	0.0900776531939135	0.0999323094004679	-0.091223398212396	-0.0920081561085251	-0.280321847306114	0.0609342583005083	0.300413875488457
CAMP	-0.152386590730256	0.00441513324069054	-0.0979836929268052	-0.126464319287171	0.235847528776412	0.079213821154269	-0.0273677300933766
CAMSAP1	-0.38678670424765	-0.611046265552021	-0.181284967247413	0.33133361735404	0.27311097194464	0.696899151169439	0.228199394152237
CAMSAP2	-0.173858606162871	0.631880226752366	0.829311774881282	0.0520890202494435	-0.272918383667068	-0.616144636932743	-0.581953193309066
CAMSAP3	0.755243226666846	0.351685953765881	-0.543152180952312	-0.692652421479063	-0.151586968496703	-0.346827502100215	0.384656665888398
CAMTA1	0.0246386131597141	0.228793658175696	0.294790546332458	-0.00685875458471289	-0.245655517325627	-0.243793490869451	-0.222000456131684
CAMTA2	0.0948897234040377	0.7187400158522	0.384260974383928	-0.343885660369218	-0.405484823569232	-0.540742271966132	-0.143315086384477
CAND1	0.0439892656690134	0.76568491319022	0.548654046362145	-0.252887486845831	-0.272016011554166	-0.668963257587992	-0.412791287759326
CAND2	0.222411039206652	0.855150742936977	0.303658576731765	-0.521989649784243	-0.111719339305573	-0.736336005446992	-0.28192945788526
CANT1	-0.0613810761201008	0.228115536024352	-0.0306642938400234	-0.352967839707112	0.272404200603261	0.0197446833732296	0.0702339868296043
CANX	0.272209792000008	0.58857847582353	0.118360670716411	-0.435053225966654	-0.412968184355168	-0.457480500642032	0.0298041215534525
CAP1	-0.147168572627022	0.180220485241093	-0.0232657092768292	-0.164771157626652	-0.300953356604747	0.183598164111916	0.369348024439892
CAP2	-0.222643588456233	0.143974552752021	0.250446207973323	0.0124726107029139	-0.239922245472606	0.0774650890030985	0.0528543182822711
CAPG	0.131205640992164	-0.387626764494419	-0.677064986059284	-0.171351369956569	-0.00644366101992089	0.608208224831581	0.798177655716896
CAPN1	0.165153193583089	0.197050379574147	-0.315670501864312	-0.369388929958527	-0.334873098618173	0.110336316448742	0.553086775587273
CAPN10	-0.265525293739077	-0.451814529150934	-0.204209272763625	0.25791882469769	0.370211294664862	0.497663835553057	0.0892070702930659
CAPN11	-0.210355567817402	-0.0565921627246419	-0.0076491892581623	-0.0258494165058573	0.36191552855419	0.129026219239842	-0.107635267806403
CAPN12	0.271306391919721	0.00463726328807526	-0.193248770529409	-0.114698315159119	0.0666145445580296	-0.257386667071517	-0.108955995378694
CAPN13	0.349248448910955	-0.00168869734684616	-0.282900951977599	-0.232349135023004	0.20287669152851	-0.15340901756865	0.0615252638843017
CAPN14	-0.219948706207833	-0.285998404947193	-0.114791493063299	0.138946415136305	0.571818554495431	0.222267237433827	-0.144128817103449
CAPN2	0.0328286700808419	0.673388057226096	0.625142110970135	-0.105092960087355	-0.380064848048629	-0.708080972668021	-0.506407090387326
CAPN3	0.720150800553751	-0.0142627451337396	-0.556494891165608	-0.387138921103352	-0.139511271626362	-0.15969291484569	0.340907946988535
CAPN5	0.66512892763145	0.0794571446834955	-0.607462252994359	-0.558489537271048	-0.0884278993421388	-0.0546671385350105	0.518997175355532
CAPN6	-0.302204377728729	-0.421181809305357	-0.0673337759937265	0.269415776049372	0.0450848438940767	0.472195562076428	0.143400293144953
CAPN7	-0.0539196907242061	0.130055550551219	0.455973681130528	0.333079541640225	-0.362715059133819	-0.308944655385492	-0.361215786160795
CAPN8	-0.236189773232352	-0.391806643413981	-0.105788543627869	0.227986209331341	0.427678388463469	0.281651783187687	-0.122210930695304
CAPN9	0.00543957917432596	0.17278075449065	0.109740813398911	-0.129838100796382	0.242737125616954	-0.220098414242891	-0.261518800906764
CAPNS1	0.179090614000365	0.451544058479799	0.00245331110802334	-0.35762971492684	-0.40456636776456	-0.236335185210155	0.304621441570543
CAPNS2	-0.129224445205154	0.0368145826124737	0.163116898341181	0.0727148312169597	-0.0857421650176522	0.0649114686659894	-0.0516315123513381
CAPRIN1	0.259269207225328	0.420028411886823	-0.184960757790286	-0.455748828006013	-0.312150826150467	-0.112572422604936	0.451236217178909
CAPRIN2	0.11047253285839	0.308568131682976	0.362934215085609	0.062280300087942	-0.305225727744551	-0.398416459741277	-0.297244009433921
CAPS	-0.154221436828632	-0.346584169927691	-0.0811047666877465	0.231282686770693	0.153698424915159	0.278966098680118	0.00194066039239197
CAPS2	0.258286233078809	0.733073624358799	0.428289413623502	-0.296484888866285	-0.309735693407669	-0.719922853915528	-0.322980274863153
CAPSL	0.0682904601804678	-0.40403285174522	-0.449368480499858	0.0202373442570504	0.251451701986565	0.352389183462146	0.284540918609151
CAPZA1	-0.602474140104096	-0.628535782720879	0.033491417624314	0.563978979634403	0.147842382180736	0.700680366171577	0.0330825660320187
CAPZA2	-0.209306984452077	0.0708273220715261	0.50873152684101	0.372326611681439	-0.301283156619314	-0.0873205818763927	-0.277848231762798
CAPZA3	0.22161594348743	-0.00921708948778148	-0.234741020412125	-0.107205075884869	-0.0238899935581978	-0.027699568923624	0.17747291732266
CAPZB	0.0682623535556082	0.065656019724387	-0.428596057434348	-0.382300878504946	0.0375867300516758	0.243995233175945	0.500558909716796
CARD10	0.115078805859465	0.483717169952451	0.123735320061505	-0.424962542058483	-0.0520087156922403	-0.309266325843842	-0.0283768308875427
CARD11	-0.320192316949483	-0.660615354574921	-0.459675456311906	0.167196995046635	0.435437590518686	0.786861869190719	0.342859920549348
CARD14	-0.239261744647723	-0.388180733776415	-0.178004633641046	0.147746081980394	0.539844588281274	0.342509197139253	-0.0884823205177508
CARD16	-0.339527325959123	-0.0301185326682609	0.176096204517354	0.0759620463714519	0.189442656533595	0.212973695164355	-0.109000651990942
CARD18	-0.186407519035363	-0.126349146177276	0.0703229813399481	0.152514196277775	0.229816474114703	0.0473472274144294	-0.181364465257423
CARD6	-0.559552089757008	0.0121289885052625	0.552989434350353	0.34569192674502	0.063278605269862	0.132174129306665	-0.330555115197418
CARD8	-0.563844068624723	-0.332827789369754	0.458708580536625	0.624922105623578	0.0563752216660678	0.246606211721928	-0.43192817656832
CARD9	-0.252107505555751	-0.552781353231614	-0.133365287550242	0.378621153443513	0.276500089493543	0.482195526139716	0.0362559358681263
CARF	0.17411709219803	0.489251424647409	0.431897914739462	-0.0281689834472619	-0.231207787066931	-0.606662824550057	-0.385829110928182
CARHSP1	0.00285253418700039	0.252159478292486	-0.127301836479929	-0.300014820806224	-0.124215694951945	0.0881345044805262	0.382606376585325
CARM1	0.297009044921297	0.256896898144766	-0.391473725200079	-0.500653329444669	-0.108022323618884	0.0154395641348714	0.486600657542114
CARNS1	-0.0559030629763163	0.209080868944888	0.0111548616861323	-0.252646299315585	0.447788678918065	-0.119331947563981	-0.142225065704239
CARS2	0.437392594738253	0.382968553858699	-0.196783825186147	-0.414110097110822	-0.345429218905115	-0.213647913893789	0.424104455802455
CARTPT	0.095570519587889	0.0316668636050402	-0.0704429445291503	-0.0524283193131646	0.164952944184735	-0.0975577506877656	-0.0232372859491386
CASC3	-0.0561850385210563	0.542187852289238	0.394747186871525	-0.244019825284211	-0.0676203126369261	-0.418516715886012	-0.312387561859661
CASD1	-0.0253820117421373	0.376398352452731	0.29395039371333	-0.138650244414299	-0.096695475685954	-0.259515513452435	-0.213105487511591
CASK	-0.127449156146779	-0.517249498413138	-0.448222895974625	0.096411883813896	0.00167368349357022	0.707162180955511	0.612538658703279
CASKIN1	-0.168958594728653	-0.0372318232431095	-0.0687921267607125	-0.0420596952116447	0.379700724081946	0.137616615218419	0.0379927826910182
CASKIN2	0.186157658285094	0.783207877957065	0.479650488617069	-0.363656077606087	-0.178999897129426	-0.762136547750195	-0.399528768475415
CASP1	-0.548279838517883	-0.381181672059863	0.209971942546246	0.433334671378228	0.169248703213276	0.457062252554469	-0.148409177333857
CASP10	-0.335603593391582	-0.386886341641758	0.348447666772426	0.634385451107824	0.00932368476184631	0.156429869312192	-0.321639766690039
CASP12	-0.0485589412544522	0.161760895683535	0.431292400557486	0.194521757602331	0.0815551836208116	-0.388777519117809	-0.543075438397814
CASP14	0.114607733792262	-0.0116167729648819	-0.193927224564766	-0.133760654226399	0.185031143820882	-0.0520381019915658	0.0738853133463543
CASP2	-0.531878367966143	-0.327862350011961	0.170570945175301	0.358570710569654	0.233222850209899	0.448934198569378	-0.101181858089154
CASP3	-0.478862078279771	-0.646852778560867	0.10180819736036	0.664435814909936	-0.0542186640450992	0.643628631041513	0.122380330094268
CASP4	-0.489827981959906	-0.332420007648263	0.015085812186206	0.283234507029617	0.147293997756916	0.581869538889131	0.177006574330092
CASP5	-0.113618577664008	-0.0491715454651054	-0.0518908774168173	-0.0803826046114005	0.297540247242693	0.0653448952805832	-0.158589981218663
CASP6	0.382855156762189	0.0475546935411195	-0.5387896245288	-0.426907224624335	-0.0638873659533627	0.105754489515117	0.55366532274105
CASP7	-0.236077227666952	-0.0907043491985006	0.193957071755235	0.158409962956678	0.14061849148501	0.045150958866123	-0.281534228251059
CASP8	-0.180806974027539	-0.71266078866644	-0.394299837344082	0.359383543502645	0.126415986635419	0.68226253281457	0.28265608560412
CASP8AP2	-0.169164367670292	0.259664204829092	0.36472399362777	0.047658899469278	0.0380423185454095	-0.150557393654189	-0.197215566295353
CASP9	0.413901565342926	0.258559532898116	-0.23531400785899	-0.416562713449445	0.0873926075985976	-0.338226277278473	0.0109675673063803
CASQ1	-0.173847421930077	-0.192517284603595	-0.0245393692524641	0.121680959466048	0.442173138343599	0.106211540240564	-0.178005961866781
CASQ2	0.0726777668419203	-0.159519052612654	-0.0260799153293331	0.0954909089181158	0.157173185994055	0.0427231515301304	0.00895437727976028
CASR	0.0894509163364309	-0.380350698901715	-0.395355009337182	0.125459757823587	0.0507058408575058	0.297920936445684	0.332094727407138
CASS4	0.130063083333669	-0.156523779675515	-0.422338872647082	-0.201460846075986	0.112218526987608	0.214694253782187	0.3010677919627
CAST	0.0729232247334613	0.634720136444424	0.507824554562796	-0.16138865479774	-0.283836340750817	-0.553814649252698	-0.289058287459067
CASZ1	-0.0179991497033985	0.626183402837607	0.471581249393651	-0.206454222838989	-0.086057769410926	-0.608627328124482	-0.483057139963329
CAT	0.816356829415506	0.457389456225802	-0.245568033187975	-0.57211290504903	-0.266188363547002	-0.563810397133751	0.179859601165179
CATSPER1	-0.20891669246293	-0.337481279088277	-0.271446623526739	0.0878604515559643	0.363160279292733	0.392615101761982	0.14947349489205
CATSPER2	-0.16596952480498	-0.437441028957315	-0.0834892431579252	0.409463601608974	-0.150339768720402	0.41336772398548	0.189850117498678
CATSPER3	0.171364416157224	0.169905456425779	-0.116695526799722	-0.240422566296135	-0.0142841268389631	-0.157484782591552	0.0474551972912504
CATSPER4	-0.150870179054062	-0.246738612838341	-0.245049688938509	-0.0518029744288806	0.608859895346064	0.255958264633465	-0.0759241548436237
CATSPERB	0.135603930642766	-0.0751874568223431	-0.337067084877374	-0.242793705149298	0.440284330167068	0.0681360728781929	0.0714231166568857
CATSPERD	-0.47502018962405	-0.406283071723976	0.119682617502689	0.402986454459679	0.617682385677953	0.324387344956943	-0.318315198073327
CATSPERG	-0.441877775265988	-0.478685748547448	-0.00213600770032223	0.40473783031569	0.407793892028516	0.481593401362868	-0.103328155250638
CAV1	-0.434926107550883	-0.665384072271722	-0.253670682721078	0.397935407400466	0.0899534373000597	0.825889704377957	0.410686190448461
CAV2	-0.669493797704557	-0.717570211628083	0.0423136233364511	0.631226896194063	0.343572226227671	0.750474944065711	-0.0267946381852592
CAV3	0.0222657174288085	0.0282975203156057	-0.0341029792469892	-0.12888576839006	0.299720453078675	-0.0640039276181932	-0.178263913755023
[truncated: 15,271 more rows]
