# Supplementary material for: The cuproptosis-related gene ITGB6 and LTBP1 may be associated with diabetic kidney disease progression and immune cell infiltration
Source: PeerJ. 2025 Nov 11;13:e20346. doi: 10.7717/peerj.20346 (PMC12617370; doi:10.7717/peerj.20346)
Supplement: Supplemental Information 3 [file peerj-13-20346-s003.zip › supplementary file/03_WGCNA/07.yellow_hub.txt]

ADARB1
AFAP1L1
ANGPT2
ANKDD1A
ANKRD13D
ANKRD50
ASAP1
ATAD5
BIRC6
BTAF1
BTBD19
CACNA1C
CEP164
CHD2
CHFR
CHRM3
DOCK6
DOCK9
EBF1
ELMO1
EPB41L2
FLI1
FMNL3
FNBP4
FRMD4A
FRYL
FUBP1
GABBR1
GOLGA6L10
GOLGA6L4
GOLGA6L9
GOLGA8A
GOLGA8B
GOLGA8F
GOLGA8J
GOLGA8K
GOLGA8O
GOLGA8Q
GOLGA8R
GOLGA8T
GSDMB
HERC1
HERC2
IKBKB
INTS8
KMT2C
LENG8
LIMA1
LPAR6
MACF1
MAPKBP1
MEF2A
MEF2C
MICAL3
MYCBP2
NBPF10
NBPF14
NBPF9
NIN
NPIPA1
NPIPA8
ODF2L
PBRM1
PEAK1
PITPNB
PLCG1
PRKX
PRPF38B
RAPGEF5
RASA1
RBM25
RC3H1
RGPD1
RGS17
SFSWAP
SKIL
SMC5
SNRNP70
SP140L
SREK1
STARD9
STX16
STXBP5
TCF4
TNRC6B
TUG1
UBR5
USP34
VPS13B
ZNF841
