# Supplementary material for: The cuproptosis-related gene ITGB6 and LTBP1 may be associated with diabetic kidney disease progression and immune cell infiltration
Source: PeerJ. 2025 Nov 11;13:e20346. doi: 10.7717/peerj.20346 (PMC12617370; doi:10.7717/peerj.20346)
Supplement: Supplemental Information 3 [file peerj-13-20346-s003.zip › supplementary file/03_WGCNA/07.yellow_all.txt]

ABCC10
ABCC8
ABCD4
ABCG5
ACAP2
ACCS
ACIN1
ADAM15
ADAM17
ADAM20
ADAM21
ADAM28
ADARB1
ADCY4
ADNP
AFAP1L1
AGAP4
AGAP5
AGAP6
AGAP9
AGBL3
AGER
AGO2
AGO3
AGO4
AGPAT4
AIDA
AKAP10
AKAP9
ALG13
ALMS1
ALPK3
AMBRA1
AMN1
AMY1A
AMY1B
AMY2A
ANAPC4
ANGEL1
ANGEL2
ANGPT2
ANGPTL6
ANHX
ANK1
ANKAR
ANKDD1A
ANKRD10
ANKRD13D
ANKRD26
ANKRD36
ANKRD36B
ANKRD50
ANKRD61
ANKZF1
ANXA1
AP4B1
APBB3
APOBEC2
APOC4
ARFGEF1
ARGFX
ARGLU1
ARHGAP31
ARHGAP4
ARHGEF6
ARHGEF7
ARID2
ARID4A
ARID4B
ARIH2
ARL17A
ARL5A
ARMC8
ARMCX4
ARR3
ART1
ASAP1
ASAP2
ASB14
ASB3
ASMT
ATAD2B
ATAD5
ATG12
ATG16L1
ATG9B
ATP13A3
ATP2B4
ATP8B1
ATP9B
ATR
ATXN3
AURKC
AVIL
AVPR2
BAZ1B
BAZ2B
BCL6B
BDNF
BDP1
BFSP1
BIRC6
BMS1
BOD1L1
BPTF
BRD2
BRWD1
BTAF1
BTBD17
BTBD18
BTBD19
BTBD9
BTN2A2
C10orf62
C12orf76
C17orf67
C1orf159
C20orf203
C22orf23
C3orf62
C6orf163
C8orf76
CA5B
CACNA1C
CAMKMT
CARD6
CARD8
CASP10
CC2D2B
CCDC13
CCDC14
CCDC142
CCDC144A
CCDC171
CCDC179
CCDC180
CCDC66
CCDC69
CCDC82
CCNJ
CCNL1
CCNL2
CCNT2
CD109
CD160
CD34
CDC16
CDC42EP1
CDH24
CDH5
CDK12
CDK13
CDK2AP1
CDK5RAP1
CDKAL1
CDRT15
CENPJ
CENPP
CEP164
CEP192
CEP350
CEP57L1
CEP68
CEP85
CEP95
CFLAR
CHD1
CHD2
CHFR
CHN1
CHODL
CHRM3
CHRNA10
CHTOP
CIITA
CLASP1
CLDN6
CLEC14A
CLHC1
CLK1
CLK2
CLK4
CMKLR1
CNOT2
CNTD1
COL13A1
COL25A1
COL27A1
COPS7B
CPEB2
CPEB3
CPSF6
CPT1C
CREBZF
CRLF2
CRLF3
CROCC
CRYBA1
CRYBG3
CRYGS
CSAD
CSNK1A1
CSRNP2
CSTL1
CTNNB1
CTPS2
CTRL
CTTNBP2NL
CUL1
CUL9
CWF19L1
CYB561D1
CYB5RL
CYFIP1
CYP3A43
CYTH1
DAND5
DAPK2
DCDC2B
DCHS1
DCLK2
DDHD1
DDX17
DDX20
DDX39B
DDX46
DDX5
DDX55
DENND2C
DENND3
DESI2
DFFB
DGKH
DHX15
DICER1
DIP2A
DISC1
DMRT1
DMTF1
DNAH1
DNAJB7
DNAJC24
DNAJC5
DNHD1
DNM3
DNTTIP2
DOCK6
DOCK9
DONSON
DTWD1
DTX2
DUSP12
DYNC1H1
DYRK3
E2F6
EBF1
EBLN2
ECT2L
EDC3
EED
EFHC1
EHMT1
EIF4EBP3
ELK3
ELMO1
EMP1
EOGT
EPB41L2
EPC1
EPHB4
ERCC6
ERCC6L
ERCC6L2
ERG
ERV3-1
ERVK3-1
ERVW-1
ESAM
ESR2
ETS1
EWSR1
EXOC4
EXOG
EYA4
FAM111A
FAM118A
FAM133B
FAM156B
FAM162B
FAM186B
FAM193A
FAM193B
FAM221B
FAM227A
FAM229A
FAM25C
FAM76B
FANCC
FANCM
FAR2
FASTKD1
FAT4
FBXL18
FBXO11
FBXO34
FBXO42
FBXW2
FCHSD1
FEM1B
FGD6
FIGN
FLI1
FMNL2
FMNL3
FNBP4
FOXL1
FRMD4A
FRYL
FSD1L
FSIP2
FUBP1
GABBR1
GABRR1
GAN
GAST
GCFC2
GCNT7
GDF11
GDPD5
GEMIN2
GHRL
GIGYF2
GJA4
GJB7
GK5
GLIPR1L1
GLS2
GNAQ
GNAS
GNAT2
GNB4
GNGT1
GNRH1
GNRHR
GOLGA6L10
GOLGA6L4
GOLGA6L9
GOLGA8A
GOLGA8B
GOLGA8F
GOLGA8J
GOLGA8K
GOLGA8M
GOLGA8O
GOLGA8Q
GOLGA8R
GOLGA8S
GOLGA8T
GON4L
GOSR1
GPATCH2
GPATCH2L
GPATCH8
GPR146
GPR17
GPR18
GPR180
GPR22
GPR52
GPR82
GPRC5D
GSDMB
GSTCD
GTF2IRD2
GTF2IRD2B
GTPBP2
GZMM
HBP1
HDAC7
HEATR4
HEATR5B
HECTD2
HEG1
HELZ2
HERC1
HERC2
HERC3
HERC4
HGSNAT
HIP1
HMCN2
HMHB1
HNRNPA2B1
HNRNPDL
HNRNPH1
HNRNPR
HOXA2
HOXB6
HPS4
HSD11B1L
HSPA12B
HSPBAP1
HYAL2
HYPK
ICA1
IFFO1
IFI44
IFRD1
IFT80
IFT81
IKBKB
IL11RA
IL20RB
IL5
ILKAP
INO80C
INO80D
INPP5B
INSL3
INTS3
INTS8
IQGAP1
ITGA5
ITPKB
ITSN2
IZUMO1
JAM2
JMJD1C
JMJD7
KALRN
KATNBL1
KCNAB3
KCNE4
KCNJ13
KCNJ14
KCNMB3
KCNRG
KCTD10
KCTD15
KCTD20
KDM3A
KDM4C
KDM5A
KIAA1217
KIF20B
KIF27
KIN
KLC1
KLF3
KLHL14
KLHL20
KLHL5
KMT2A
KMT2C
KMT2D
KMT2E
KPNA1
KRIT1
KRTAP10-1
KRTAP4-1
KRTAP5-1
KRTAP5-4
KSR1
L3MBTL1
LCE3A
LCE3B
LCN12
LDB1
LDHAL6A
LDHAL6B
LENG8
LHX4
LIMA1
LIN28A
LIPT1
LMBR1L
LPAR6
LPP
LRCH1
LRCH3
LRIG2
LRP2BP
LRRC32
LRRC37A3
LRRC37B
LRRC39
LRRC56
LRRC7
LRRC8B
LRRC8C
LRRFIP1
LRRFIP2
LRRTM2
LSMEM1
LTN1
LUC7L
LUC7L3
LUZP1
LY6G5B
LYG2
LYSMD4
MAB21L1
MACF1
MAK
MAP3K7
MAP4K5
MAPK8IP3
MAPKBP1
MARK3
MASP2
MATR3
MBLAC1
MCF2L2
MCM3AP
MCM9
MDM4
MECOM
MED10
MED6
MEF2A
MEF2C
MEGF11
MEP1B
MESP2
METTL15
METTL17
METTL3
MFN1
MFNG
MGAT3
MICAL3
MICALL1
MICU3
MIS18BP1
MITD1
MKLN1
MLANA
MLH3
MLKL
MLLT10
MMP13
MMP21
MON2
MORC3
MPPED2
MROH7
MSANTD2
MSH5
MSS51
MSTN
MTF2
MTG2
MTMR7
MTPAP
MTRF1
MYCBP2
MYNN
MYO15B
MYOG
MYSM1
MZF1
NAA16
NAA25
NAALAD2
NAIP
NANOG
NAV1
NBEA
NBPF1
NBPF10
NBPF14
NBPF3
NBPF9
NCBP1
NCOA3
NCOR1
NDUFAF7
NDUFB8
NEDD4
NEK3
NEK5
NEU3
NFAT5
NFX1
NFXL1
NFYA
NHLRC3
NIN
NIPAL2
NKTR
NLRC5
NLRP1
NLRP12
NME6
NME9
NOS3
NOVA2
NOXRED1
NPFF
NPHP3
NPIPA1
NPIPA3
NPIPA5
NPIPA8
NPIPB11
NPIPB3
NPIPB5
NPIPB6
NPLOC4
NPTX2
NR1D2
NR2C1
NRF1
NSMCE4A
NSUN2
NSUN6
NUDCD3
NUDT13
NUP35
NUP43
NUP85
NUTM2A
NUTM2F
NUTM2G
NVL
NYNRIN
ODF2L
OGT
OMG
OPN1SW
OR10G8
OR2A42
OR6M1
OR6N1
ORC2
ORMDL1
OSGEPL1
OTUD6A
OTUD6B
OVCH1
OVGP1
PABPN1L
PANK2
PARP14
PARVB
PATE4
PATL1
PAXBP1
PBRM1
PBX1
PCDHGA10
PCF11
PCGF3
PCM1
PCNT
PDC
PDCD10
PDCL
PDE10A
PDE6C
PDGFB
PDIA2
PDS5B
PDZD9
PEAK1
PER2
PER3
PFN4
PHF11
PHF20L1
PHF8
PHLDB1
PHLDB2
PHTF1
PHTF2
PHYKPL
PIEZO2
PIGC
PIGG
PIK3C2B
PIK3R3
PIKFYVE
PILRB
PITPNB
PITPNM2
PKD1L1
PKN2
PLA2G10
PLAC8L1
PLCG1
PLEKHG1
PLEKHG6
PLEKHG7
PLXND1
PNISR
PNN
PNPLA7
PNPT1
POLK
POLM
POLN
POLR2B
POLR2F
POPDC2
PP2D1
PPARG
PPFIBP1
PPIP5K2
PPM1F
PPP1R12B
PPP1R13B
PPP2R2A
PPP3CB
PPP3CC
PPWD1
PRCP
PRH2
PRKCH
PRKD3
PRKRA
PRKX
PRM3
PRND
PRPF18
PRPF3
PRPF38B
PRPF39
PRPF4B
PRR23C
PRRT3
PRSS48
PSMD7
PTBP2
PTCD1
PTCD3
PTK2
PTPN12
PTPRM
PTRH2
PTTG2
QRICH2
R3HCC1L
RAB42
RABEP2
RABL2A
RABL2B
RAD51D
RAD9B
RALGAPA2
RAPGEF5
RAPH1
RARS2
RASA1
RASA2
RASAL2
RBFOX2
RBM14
RBM17
RBM25
RBM26
RBM33
RBM39
RBM45
RBM4B
RBM5
RBM6
RBMS3
RBMX
RBP7
RBPMS
RC3H1
RCOR3
RCSD1
REV1
RFX3
RGL4
RGPD1
RGPD3
RGPD4
RGPD5
RGPD6
RGPD8
RGS17
RGS3
RHD
RHOJ
RICTOR
RILPL1
RIMKLB
RINT1
RLF
RNF113B
RNF133
RNF144A
RNF148
RNF215
RNF223
RNPC3
RP1L1
RP9
RPS6KB1
RTN4
RUFY2
RUFY3
RUNX1T1
RXRB
RYK
S100PBP
SAPCD1
SATB1
SCAF11
SCGB3A2
SCML1
SCRG1
SEC61A2
SEMA4C
SENP5
SENP8
SERPINE3
SESN1
SETD2
SETD5
SETD6
SETD7
SETMAR
SF3B1
SFI1
SFPQ
SFSWAP
SFTPA1
SFTPA2
SH2D3C
SH2D6
SH3BP5L
SH3RF3
SH3TC2
SHPRH
SHROOM1
SIAH1
SIMC1
SKIL
SLC10A1
SLC13A4
SLC18B1
SLC22A25
SLC25A27
SLC25A36
SLC35E2B
SLC35G1
SLC35G6
SLC38A2
SLC38A9
SLC5A4
SLFN12
SLTM
SMC5
SMG1
SMTNL1
SMURF1
SMURF2
SNAP25
SNRNP35
SNRNP70
SNX14
SNX22
SON
SOS1
SOX13
SOX5
SP100
SP140L
SPAG17
SPATA1
SPDYE1
SPDYE2
SPDYE3
SPDYE5
SPDYE6
SPEN
SPG7
SPICE1
SPINK13
SPINK7
SPINK9
SPRED1
SPTBN1
SREK1
SRP19
SRRM2
SRSF1
SRSF10
SRSF11
SRSF12
SRSF5
SRSF6
SRSF7
SSH1
STAG1
STAG3
STARD13
STARD9
STIM2
STX16
STX19
STXBP5
STYX
SUN1
SUPT20H
SUPV3L1
SV2A
SWSAP1
SYCP2
SYCP2L
SYCP3
SYNE3
SYNE4
SYP
SYT15
SZT2
TAC4
TAF1
TAF11
TAF5L
TAMM41
TANC2
TAOK1
TARBP1
TARDBP
TAS2R10
TAS2R13
TAS2R14
TAS2R19
TAS2R3
TAS2R30
TAS2R31
TAS2R4
TAS2R43
TAS2R5
TAS2R50
TATDN2
TBC1D8
TBCK
TBL2
TCERG1
TCF4
TDRD10
TECPR1
TEX38
TFIP11
THAP6
THOC1
THOC2
THSD1
THUMPD2
TIA1
TIAL1
TIAM2
TIE1
TINAGL1
TLE2
TLK2
TM4SF1
TMCO2
TMEM161B
TMEM168
TMEM184B
TMEM39A
TMEM44
TMEM67
TMEM74B
TMEM86B
TMEM91
TMOD3
TMOD4
TMPRSS11A
TMPRSS11D
TNK2
TNKS
TNRC6A
TNRC6B
TPR
TPRKB
TRA2A
TRA2B
TRAK1
TREML4
TRIM25
TRIM33
TRIM34
TRIM5
TRIM52
TRIM66
TRMT13
TRMT61B
TRNT1
TRPC1
TRRAP
TSEN2
TSSK3
TTC14
TTC19
TTC23L
TTF2
TTLL3
TTLL5
TTN
TUG1
TXNL4B
TYW1
TYW1B
U2SURP
UBAP1L
UBE2V1
UBE3D
UBN2
UBQLNL
UBR4
UBR5
UCHL1
UCP3
UHRF2
UIMC1
ULK4
UNC5B
UPK3B
USP17L10
USP17L12
USP17L15
USP17L18
USP17L19
USP17L2
USP17L21
USP17L23
USP17L30
USP29
USP31
USP34
USP45
USP48
USP49
USP6
UTRN
VCY1B
VIM
VIP
VN1R1
VPS13B
VPS13C
VPS13D
VPS29
VPS36
VPS8
VRK2
VSIG10
VSIG2
VWA2
VWA3A
WDPCP
WDR27
WDR33
WDR41
WDR70
WDR73
WEE2
WFDC11
WRN
WSB1
WTAP
XAF1
XPO1
XRN1
YEATS2
YLPM1
YPEL4
YTHDC2
YY2
ZBED5
ZBED6
ZBTB1
ZBTB20
ZBTB46
ZBTB8OS
ZC3H4
ZCCHC24
ZDHHC14
ZDHHC17
ZDHHC21
ZEB1
ZEB2
ZFC3H1
ZFYVE16
ZFYVE28
ZKSCAN4
ZNF100
ZNF107
ZNF114
ZNF133
ZNF141
ZNF154
ZNF169
ZNF177
ZNF20
ZNF208
ZNF226
ZNF254
ZNF257
ZNF260
ZNF266
ZNF28
ZNF292
ZNF320
ZNF329
ZNF343
ZNF345
ZNF35
ZNF417
ZNF418
ZNF43
ZNF433
ZNF449
ZNF451
ZNF492
ZNF493
ZNF507
ZNF514
ZNF518A
ZNF519
ZNF540
ZNF552
ZNF554
ZNF566
ZNF567
ZNF586
ZNF587
ZNF596
ZNF611
ZNF613
ZNF638
ZNF639
ZNF655
ZNF696
ZNF7
ZNF701
ZNF708
ZNF714
ZNF749
ZNF761
ZNF765
ZNF780B
ZNF782
ZNF784
ZNF785
ZNF789
ZNF790
ZNF791
ZNF792
ZNF808
ZNF813
ZNF814
ZNF83
ZNF841
ZNF846
ZNF85
ZNF852
ZNF862
ZNF888
ZNHIT6
ZRANB2
ZRSR2
ZSCAN23
ZSCAN25
ZZEF1
