# Supplementary material for: The cuproptosis-related gene ITGB6 and LTBP1 may be associated with diabetic kidney disease progression and immune cell infiltration
Source: PeerJ. 2025 Nov 11;13:e20346. doi: 10.7717/peerj.20346 (PMC12617370; doi:10.7717/peerj.20346)
Supplement: Supplemental Information 3 [file peerj-13-20346-s003.zip › supplementary file/03_WGCNA/07.blue_all.txt]

A2M
AADACL2
AAK1
ABCA1
ABCA10
ABCA12
ABCA6
ABCA8
ABCA9
ABCB4
ABCB5
ABCC3
ABCC5
ABCC9
ABCE1
ABCG1
ABHD11
ABHD2
ABI3BP
ABL2
ABLIM1
ABRA
ACAN
ACAP1
ACAP3
ACBD6
ACER3
ACRBP
ACSL4
ACSL6
ACSM1
ACSM4
ACTA2
ACTG2
ACTN1
ACTR3
ACTRT1
ACTRT3
ACVR1
ACYP1
ADA
ADAM10
ADAM12
ADAM19
ADAM22
ADAM23
ADAM8
ADAM9
ADAMDEC1
ADAMTS1
ADAMTS10
ADAMTS12
ADAMTS15
ADAMTS16
ADAMTS18
ADAMTS2
ADAMTS3
ADAMTS5
ADAMTS6
ADAMTS7
ADAMTS8
ADAMTSL1
ADAMTSL2
ADAMTSL3
ADAP1
ADAP2
ADAT2
ADCY3
ADCY6
ADCY7
ADH1A
ADH1B
ADH1C
ADH4
ADIG
ADORA3
ADRA2A
ADRB2
ADSL
AEBP1
AEN
AFF2
AFF3
AGAP2
AGR2
AGR3
AHDC1
AHNAK2
AHR
AIFM3
AIM2
AIPL1
AKAP12
AKAP13
AKAP14
AKAP5
AKNA
ALDH18A1
ALDH1A2
ALDH1A3
ALDH1L2
ALG1L2
ALOX12
ALOX15
ALOX5
ALOX5AP
ALPK1
ALPK2
ALX1
AMELX
AMELY
AMMECR1
AMOTL1
AMPD1
ANAPC1
ANGPT4
ANGPTL2
ANGPTL7
ANKH
ANKLE2
ANKRD1
ANKRD13A
ANKRD13B
ANKRD18A
ANKRD18B
ANKRD2
ANKRD23
ANKRD29
ANKRD35
ANKRD6
ANKS6
ANLN
ANO1
ANO7
ANO9
ANP32B
ANTXR1
ANXA2R
ANXA3
ANXA5
ANXA6
ANXA8L1
AOAH
AOC3
AP1G2
AP2M1
APAF1
APBA2
APBB1IP
APCDD1
APOA5
APOBEC3B
APOBEC3H
APOBR
APOC1
APOL4
APPL1
AREG
ARHGAP1
ARHGAP11A
ARHGAP11B
ARHGAP15
ARHGAP22
ARHGAP26
ARHGAP27
ARHGAP30
ARHGAP40
ARHGAP42
ARHGAP6
ARHGAP9
ARHGEF1
ARHGEF19
ARHGEF2
ARHGEF25
ARHGEF38
ARID5A
ARL10
ARL11
ARL4A
ARL4C
ARL9
ARMC2
ARMC9
ARNT2
ARPC1B
ARPC2
ARPC5
ARPP21
ARRB2
ARRDC5
ARSJ
ASB11
ASCC3
ASF1B
ASGR1
ASGR2
ASIC2
ASIP
ASNS
ASPHD1
ASPM
ASPN
ASTN1
ASXL1
ATAD2
ATAD3B
ATAT1
ATCAY
ATF7IP
ATG7
ATL3
ATM
ATP13A1
ATP13A4
ATP1B3
ATP2A3
ATP2B1
ATP4A
ATP6V0A2
ATP8B2
ATP8B4
ATRNL1
ATXN1
ATXN2L
ATXN7L2
AUP1
AURKA
AURKB
AUTS2
AVEN
AVL9
AXL
AZU1
B3GALNT2
B3GALT1
B3GALT5
B3GAT1
B3GNT2
B3GNT3
B3GNTL1
B4GALNT1
B4GALT1
B4GALT5
B4GALT7
BAALC
BACE2
BACH2
BAHCC1
BAIAP2L1
BAK1
BARD1
BASP1
BATF
BATF3
BAX
BAZ1A
BCAN
BCAS1
BCAT1
BCL10
BCL11A
BCL11B
BCL2
BCL2L11
BCL2L15
BCL3
BCL6
BCLAF1
BCO2
BDKRB2
BEAN1
BEND2
BFSP2
BHLHE41
BICC1
BICD1
BID
BIRC3
BIRC5
BIRC7
BIVM
BLK
BLM
BLNK
BMF
BMP2K
BMP5
BNC1
BOP1
BORA
BPIFA2
BRAT1
BRCA2
BRIP1
BRSK1
BSN
BTG1
BTK
BTLA
BUB1
BUB3
BYSL
BZW2
C10orf53
C11orf16
C11orf24
C11orf96
C12orf4
C14orf180
C15orf39
C16orf54
C16orf90
C17orf58
C17orf99
C18orf21
C18orf54
C19orf33
C19orf81
C1orf127
C1orf146
C1orf162
C1orf174
C1orf185
C1orf54
C1QA
C1QB
C1QC
C1QTNF1
C1QTNF3
C1QTNF6
C1R
C1RL
C1S
C2
C20orf141
C21orf58
C2CD2
C2CD4A
C3
C3AR1
C3orf52
C3orf80
C4BPB
C5orf34
C5orf46
C6
C6orf132
C6orf141
C7
C8A
C8G
C9orf153
C9orf50
C9orf72
CABP2
CABP4
CABYR
CACFD1
CACNA2D3
CACNA2D4
CACNB1
CACNB3
CACUL1
CAD
CADM1
CADM3
CALB2
CALD1
CALHM1
CALHM2
CALU
CAMK1D
CAMK2D
CAMK4
CAMKK1
CAMSAP1
CAPN10
CAPN6
CAPSL
CAPZA1
CARD11
CARD9
CASK
CASP1
CASP2
CASP3
CASP4
CASP8
CATSPER1
CATSPER2
CATSPERG
CAV1
CAV2
CBFA2T3
CBFB
CBLN3
CBR3
CBX8
CCDC102B
CCDC110
CCDC112
CCDC120
CCDC137
CCDC141
CCDC146
CCDC154
CCDC17
CCDC170
CCDC18
CCDC28B
CCDC3
CCDC34
CCDC39
CCDC40
CCDC50
CCDC57
CCDC71L
CCDC8
CCDC80
CCDC85A
CCDC88A
CCDC88B
CCDC88C
CCDC9
CCHCR1
CCL11
CCL13
CCL17
CCL18
CCL19
CCL2
CCL21
CCL22
CCL26
CCL28
CCL7
CCL8
CCM2
CCNA1
CCNA2
CCNB1
CCNC
CCND2
CCNE2
CCNO
CCR1
CCR2
CCR4
CCR5
CCR6
CCR7
CCT5
CCT6A
CCZ1
CCZ1B
CD101
CD14
CD163
CD163L1
CD180
CD19
CD1A
CD1B
CD1C
CD1D
CD1E
CD2
CD200R1
CD200R1L
CD207
CD209
CD22
CD226
CD24
CD247
CD248
CD27
CD276
CD28
CD300LB
CD300LF
CD33
CD36
CD37
CD3D
CD3E
CD3G
CD4
CD40
CD40LG
CD44
CD48
CD5
CD52
CD53
CD58
CD5L
CD6
CD63
CD68
CD7
CD70
CD72
CD79A
CD80
CD82
CD84
CD86
CD8A
CD8B
CD93
CD96
CD99
CDAN1
CDC20
CDC25C
CDC42BPG
CDC42SE1
CDC45
CDC6
CDC7
CDCA2
CDCA3
CDCA4
CDCA5
CDCA7L
CDCA8
CDCP1
CDH11
CDH2
CDH3
CDH4
CDH6
CDK1
CDK15
CDK2
CDKN1A
CDKN2A
CDKN2B
CDKN2C
CDKN3
CDO1
CDR2L
CDSN
CEACAM21
CELF2
CENPA
CENPF
CENPH
CENPI
CENPK
CENPM
CENPN
CENPT
CENPW
CEP170
CEP55
CEP57
CEPT1
CERCAM
CERS5
CES4A
CFB
CFD
CFH
CFHR1
CFHR3
CFHR4
CFL1
CFTR
CGB2
CGREF1
CH25H
CHD4
CHD5
CHEK1
CHEK2
CHGB
CHI3L2
CHIA
CHIT1
CHKB
CHN2
CHRDL2
CHRFAM7A
CHRNA1
CHRNA6
CHRNA7
CHRNB4
CHST11
CHST15
CHST2
CHST6
CHST7
CHST8
CHST9
CHSY3
CHTF18
CIB2
CIB4
CIC
CILP
CIT
CITED4
CKAP2
CKAP2L
CKLF
CKS1B
CLCF1
CLDN1
CLDN18
CLDN4
CLEC10A
CLEC11A
CLEC12B
CLEC17A
CLEC2D
CLEC2L
CLEC4A
CLEC4C
CLEC4F
CLEC4M
CLEC5A
CLEC7A
CLEC9A
CLIC1
CLIC4
CLIC6
CLIP2
CLMP
CLPS
CLPSL2
CLSPN
CLTC
CLTCL1
CLU
CMA1
CMTM1
CMTM3
CMTM5
CMTM7
CNKSR1
CNKSR2
CNN1
CNOT1
CNOT10
CNTN6
CNTNAP1
CNTRL
COL10A1
COL11A1
COL12A1
COL14A1
COL15A1
COL16A1
COL18A1
COL1A1
COL1A2
COL21A1
COL22A1
COL23A1
COL26A1
COL2A1
COL3A1
COL4A1
COL4A2
COL5A1
COL5A2
COL5A3
COL6A1
COL6A2
COL6A3
COL6A6
COL7A1
COL8A1
COL9A2
COL9A3
COLEC10
COLGALT1
COLQ
COMMD6
COMP
COQ2
CORO1A
CORO1C
CORO7
CP
CPA3
CPA4
CPE
CPED1
CPNE5
CPNE7
CPVL
CPXM2
CPZ
CRABP2
CREB3L1
CREB5
CRIP1
CRISPLD1
CRISPLD2
CRLF1
CRLS1
CRMP1
CRTAC1
CRTAM
CRYGN
CSF1
CSF1R
CSF2RA
CSGALNACT1
CSK
CSMD2
CSNK1E
CSPG4
CSPG5
CSRP3
CST1
CST2
CST4
CST5
CST6
CST8
CSTA
CTAG2
CTDSPL2
CTHRC1
CTIF
CTLA4
CTPS1
CTSC
CTSG
CTSK
CTSS
CTSZ
CTXN1
CX3CR1
CXCL1
CXCL16
CXCL3
CXCL5
CXCL6
CXCR3
CXCR5
CXCR6
CXorf49B
CXorf65
CYB5R4
CYBB
CYBRD1
CYGB
CYLC1
CYP11B2
CYP1B1
CYP21A2
CYP2R1
CYP2S1
CYSLTR1
CYSLTR2
CYTH3
CYTH4
CYTL1
DAAM1
DAB1
DACT1
DACT2
DACT3
DAGLA
DAGLB
DAPK3
DAPL1
DAPP1
DAW1
DAZAP1
DBF4
DBN1
DBNDD2
DCBLD1
DCBLD2
DCD
DCDC1
DCDC2
DCHS2
DCK
DCLK1
DCLRE1C
DDB2
DDR2
DDX11
DDX21
DDX27
DDX31
DDX39A
DDX43
DDX52
DDX60L
DEF6
DEFB108B
DEFB124
DEK
DENND1C
DENND2A
DENND2D
DENND4B
DEPDC1
DERL3
DGKA
DGKI
DHCR24
DHRS13
DHRS9
DHX32
DHX37
DIAPH1
DIAPH2
DIAPH3
DIO2
DIP2B
DIRAS2
DIXDC1
DKC1
DKK3
DKKL1
DLG1
DLG3
DLG4
DLGAP1
DLGAP5
DLX5
DMAP1
DMD
DNAAF1
DNAH7
DNAJB13
DNAJC17
DNAJC2
DNM1
DNMT1
DNMT3A
DNMT3B
DOC2B
DOCK10
DOCK11
DOCK2
DOCK8
DOK2
DOK3
DOK5
DPH5
DPPA2
DPPA4
DPT
DPY19L1
DPY19L2
DPYSL3
DRAM1
DRAM2
DRP2
DSC3
DSCC1
DSE
DTHD1
DTL
DTX1
DUOX1
DUSP10
DVL3
DYNC2LI1
DYRK2
DZIP1
DZIP1L
E2F1
E2F7
E2F8
EBF2
EBF3
EBI3
ECE1
ECM1
ECT2
EDEM1
EDIL3
EDN1
EDN3
EDNRA
EDNRB
EEF1E1
EEF2K
EEPD1
EFCAB5
EFCAB9
EFHD2
EFNA5
EFNB3
EFR3B
EGFLAM
EGR2
EHBP1L1
EIF3A
EIF3D
EIF3E
EIF4A1
EIF4EBP1
EIF4G3
EIF5A
EIF5B
ELF3
ELN
ELOVL2
ELOVL3
EMB
EME1
EME2
EMG1
EMILIN1
EMILIN2
EML6
EMP3
ENAH
ENO2
ENO3
ENOX1
ENTPD1
ENTPD3
ENTPD7
EOMES
EP400
EPC2
EPHA1
EPHA3
EPHB1
EPHB2
EPHB3
EPHX4
EPS8L1
ERI1
ERICH1
ESCO2
ESR1
ESYT3
ETV1
ETV4
ETV5
ETV6
EVA1C
EVC
EVC2
EVI2A
EVI2B
EXO1
EXOC6
EXOSC10
EXOSC8
EXT1
EYA3
EZH2
F10
F13A1
F2RL2
FABP4
FABP5
FABP6
FABP9
FADS2
FAIM
FAIM2
FAM107B
FAM110B
FAM111B
FAM133A
FAM135B
FAM13C
FAM163B
FAM177B
FAM178B
FAM180B
FAM20A
FAM216A
FAM3C
FAM47C
FAM78A
FAM78B
FAM89B
FAM91A1
FAM9A
FANCA
FANCD2
FANCG
FANCI
FAP
FAS
FASN
FAT2
FAT3
FAXC
FBLIM1
FBLN1
FBLN2
FBLN5
FBN1
FBN2
FBXL19
FBXO32
FBXO41
FCER1A
FCER1G
FCER2
FCGBP
FCGR1A
FCGR2A
FCGR2B
FCGR2C
FCHO1
FCHO2
FCN2
FCRL1
FCRL2
FCRL3
FCRL5
FDXR
FEN1
FERMT3
FES
FGA
FGD1
FGD2
FGD3
FGF12
FGF14
FGF18
FGF2
FGF22
FGF7
FGG
FGL2
FHDC1
FHL1
FHL2
FHL3
FHL5
FHOD1
FILIP1L
FJX1
FKBP10
FKBP11
FKBP1A
FLII
FLNA
FLNB
FLRT2
FLT3
FLVCR2
FMN1
FMNL1
FMO3
FMOD
FN1
FNDC1
FNDC4
FNDC5
FOLR2
FOSL1
FOSL2
FOXE1
FOXM1
FOXN3
FOXP1
FOXP3
FOXS1
FPR3
FRMD4B
FRMD5
FRMD6
FRRS1
FRZB
FSD2
FST
FSTL1
FSTL3
FUT5
FUT8
FXYD3
FXYD5
FZD10
FZD6
GAB3
GABRE
GABRP
GAL3ST3
GAL3ST4
GALE
GALNT1
GALNT10
GALNT16
GALNT2
GALNT5
GALNT6
GALNT7
GALNT9
GAP43
GAPT
GARNL3
GART
GAS2L3
GAS7
GATA6
GATAD2A
GBGT1
GBP2
GBP5
GCNT3
GCSAM
GDAP1L1
GDF5
GDF6
GDF7
GDI2
GDPD2
GEN1
GFPT2
GFRA1
GFRA2
GGN
GGT5
GINS1
GINS2
GIT2
GJB3
GJC1
GJC2
GLCCI1
GLDN
GLI1
GLI2
GLIPR1
GLIPR2
GLIS2
GLIS3
GLMN
GLRB
GLRX3
GLT8D2
GMIP
GNA15
GNAI1
GNAI2
GNAT1
GNB3
GNG12
GNG8
GNL3
GNL3L
GNPNAT1
GOLGA6A
GOLGA6B
GOLGA6C
GOLGA6D
GOLGA6L1
GOLGA6L2
GOLGA6L6
GOLGA7B
GOLM1
GP1BA
GPC1
GPM6A
GPR132
GPR137C
GPR139
GPR141
GPR143
GPR152
GPR161
GPR162
GPR171
GPR174
GPR176
GPR183
GPR20
GPR34
GPR37
GPR39
GPR65
GPR68
GPR75
GPR84
GPR85
GPRIN1
GPRIN2
GPRIN3
GPSM2
GPX2
GRAP2
GREB1L
GREM1
GRIN2A
GRIP1
GRK6
GRM5
GRM6
GRM7
GRM8
GSPT1
GTF2H2
GTF2IRD1
GTF3A
GTPBP3
GTSE1
GTSF1
GUCY1A2
GXYLT2
GYPC
GZMA
GZMK
HAMP
HAP1
HAPLN3
HAS2
HAUS1
HAUS5
HAUS8
HAVCR1
HBEGF
HCAR1
HCK
HCLS1
HCST
HDAC10
HDAC9
HDC
HEATR3
HELB
HELLS
HENMT1
HEPH
HES6
HEY2
HEYL
HGF
HHIP
HHIPL1
HIC1
HIF1A
HIGD1B
HIGD1C
HJURP
HK1
HK3
HLA-DMB
HLA-DPB1
HLA-DQB1
HLA-DQB2
HM13
HMCN1
HMGA1
HMGA2
HMMR
HNRNPA1
HNRNPA3
HNRNPF
HOMER2
HOMER3
HOPX
HOXA11
HOXA3
HOXA6
HOXB9
HOXC11
HOXC5
HOXC6
HOXC8
HOXC9
HOXD10
HOXD11
HP
HPGDS
HPR
HPSE
HR
HRC
HRH1
HRH4
HRK
HS2ST1
HS3ST1
HS3ST2
HS3ST4
HS6ST1
HSD11B1
HSD17B6
HSD3B7
HSF4
HSPB6
HSPG2
HTR1E
HTR2B
HTRA4
HUNK
HYDIN
HYLS1
IAPP
ICOS
IER3
IER5L
IFI16
IFI30
IFITM1
IFNAR2
IFNE
IFNGR1
IFNGR2
IFNL2
IFRD2
IGF2BP3
IGFBP1
IGFBP3
IGFBP6
IGFBP7
IGLL1
IGSF1
IGSF10
IGSF21
IGSF22
IGSF6
IGSF9B
IKBIP
IKBKE
IKZF1
IKZF3
IL10RA
IL12RB1
IL12RB2
IL16
IL17RE
IL18
IL1R1
IL20
IL23R
IL24
IL2RA
IL2RB
IL2RG
IL32
IL33
IL34
IL4I1
IL7
IL7R
IMPDH2
INHA
INHBA
INHBE
INPP4A
INPP4B
INPP5D
INPP5F
INS
INTS7
IPCEF1
IPO5
IPO7
IQCB1
IQCF6
IQGAP3
IRAK2
IRF3
IRF4
IRF5
IRF7
IRF8
IRX3
IRX5
IRX6
ISG20
ISLR
ISLR2
ISM1
ITGA10
ITGA11
ITGA2
ITGA4
ITGA7
ITGA9
ITGAD
ITGAE
ITGAL
ITGAM
ITGAX
ITGB1
ITGB1BP2
ITGB2
ITGB4
ITGB6
ITGBL1
ITIH2
ITK
ITM2C
ITPR1
ITPR2
ITPR3
ITPRIPL2
ITSN1
IWS1
JAG1
JAG2
JAK1
JAK3
KANK2
KAZALD1
KCNA10
KCNA3
KCNA6
KCNAB1
KCNB2
KCND1
KCNH1
KCNIP2
KCNIP3
KCNIP4
KCNJ2
KCNJ4
KCNJ5
KCNJ6
KCNJ8
KCNK1
KCNK15
KCNK2
KCNK3
KCNMA1
KCNMB1
KCNN1
KCNN3
KCNN4
KCNQ3
KCNQ5
KCNS1
KCNS2
KCNT2
KCP
KCTD1
KCTD12
KCTD17
KDM2A
KDM2B
KDM5B
KHDC1L
KIAA0586
KIAA0930
KIAA1549L
KIAA1614
KIAA1755
KIF11
KIF14
KIF15
KIF18A
KIF18B
KIF20A
KIF21B
KIF23
KIF24
KIF26A
KIF26B
KIF2C
KIF3C
KIF4A
KIF5A
KIF5C
KIFC1
KIRREL3
KITLG
KLC3
KLF12
KLF5
KLHL1
KLHL13
KLHL30
KLHL4
KLHL6
KLK5
KLRC4
KLRG1
KLRG2
KNTC1
KPNA2
KRT14
KRT17
KRT19
KRT222
KRT23
KRT31
KRT40
KRT7
KRT75
KRT80
KRT84
KRTAP13-3
KRTAP19-2
KRTAP19-4
KRTAP2-2
KRTAP2-3
KRTCAP3
KTI12
L1CAM
L1TD1
LACTB
LAG3
LAIR1
LAIR2
LAMA1
LAMA2
LAMA3
LAMA4
LAMB1
LAMC1
LAMC2
LAMC3
LAMP3
LAMP5
LAPTM5
LAT
LAT2
LAX1
LAYN
LBH
LBR
LCE1A
LCE2A
LCK
LCN2
LCN6
LCN9
LCP1
LCP2
LDB3
LDHA
LDLRAD2
LDLRAD3
LDLRAD4
LEF1
LEMD1
LETM2
LFNG
LGALS1
LGALS12
LGALS3
LGALS9
LGALS9B
LGALS9C
LGI2
LGR5
LHFPL2
LHX6
LIF
LIG1
LILRA4
LILRB4
LILRB5
LIMD1
LIMD2
LIMK1
LIMS1
LIPA
LIPG
LIX1
LMCD1
LMNA
LMNB1
LMNB2
LMOD1
LONRF2
LOXL1
LOXL2
LOXL4
LPAR1
LPAR4
LPAR5
LPGAT1
LPXN
LRFN1
LRFN5
LRG1
LRIG3
LRP1
LRP8
LRR1
LRRC17
LRRC18
LRRC25
LRRC37A
LRRC37A2
LRRC3B
LRRC4C
LRRC59
LRRC8E
LRRK1
LRRN1
LRRN2
LRRN3
LRRN4
LRSAM1
LRTM1
LSAMP
LSP1
LSR
LTA
LTB
LTB4R
LTBP1
LTBP2
LTBP3
LTF
LUM
LURAP1
LURAP1L
LXN
LY6D
LY75-CD302
LY86
LY9
LY96
LYAR
LYN
LYPD1
LYPD5
LYST
LYVE1
LYZ
M1AP
MAFF
MAGEA2B
MAGEB10
MAGEC2
MAGED4
MAGI1
MALL
MALT1
MAMDC2
MAMLD1
MAN2A1
MAN2B1
MANF
MAP1LC3C
MAP3K1
MAP3K14
MAP3K7CL
MAP3K8
MAP3K9
MAP4K1
MAP4K4
MAP7D1
MAP7D3
MAPK13
MARCKS
MARCKSL1
MARCO
MARK2
MARVELD1
MATN2
MBNL1
MBOAT1
MBTD1
MCAM
MCM10
MCM2
MCM5
MCM7
MCM8
MCOLN2
MCTP1
MDFI
MDGA1
MDK
MDM2
MDN1
ME2
ME3
MED12L
MED18
MED23
MEDAG
MEGF6
MEI1
MEIS1
MEIS3
MELK
MEMO1
MEOX1
MERTK
MEST
MET
METAP1D
MEX3B
MFAP2
MFAP4
MFGE8
MFHAS1
MFSD2A
MGAT4C
MGP
MIA
MICAL1
MICAL2
MICALL2
MID1
MILR1
MKI67
MKNK1
MLLT11
MLPH
MMD
MMP11
MMP14
MMP19
MMP2
MMP23B
MMP7
MMP9
MMRN1
MMS19
MMS22L
MN1
MND1
MNS1
MOCOS
MORN3
MOXD1
MPEG1
MPL
MPZL1
MPZL2
MRAP
MRAS
MRC1
MRC2
MREG
MROH2B
MRPL33
MS4A1
MS4A14
MS4A2
MS4A4A
MS4A4E
MS4A6A
MS4A6E
MS4A7
MSANTD3
MSC
MSH2
MSH6
MSL3
MSN
MSR1
MTA2
MTBP
MTDH
MTFR2
MTHFD1L
MTMR11
MTR
MTUS2
MUC1
MUC12
MUC17
MUSK
MXD3
MXRA5
MYB
MYBL1
MYBL2
MYBPC2
MYC
MYD88
MYH10
MYH11
MYLK2
MYO10
MYO19
MYO1F
MYO1G
MYO1H
MYO3A
MYO5A
MYO9B
MYOC
MYOF
MYRF
MZB1
N4BP3
NAA38
NAA40
NABP1
NAGK
NANOS3
NANS
NAP1L1
NARF
NASP
NAV2
NAV3
NBEAL2
NBL1
NBPF4
NBPF6
NCAM1
NCAPG
NCAPG2
NCAPH
NCEH1
NCF2
NCF4
NCK1
NCKAP1L
NCKAP5L
NCL
NCMAP
NCOA5
NDC80
NDST1
NDUFB2
NEFL
NEFM
NEGR1
NEIL2
NEIL3
NEK2
NEK8
NELL2
NETO1
NETO2
NEURL1B
NEXN
NF1
NF2
NFAM1
NFATC2
NFATC2IP
NFATC4
NFIA
NFIB
NFIX
NFKB1
NFKB2
NFKBID
NFKBIE
NFKBIZ
NHS
NHSL2
NID1
NID2
NINJ2
NKAIN4
NKD2
NLGN4X
NLGN4Y
NLRC3
NLRC4
NLRP2
NLRP3
NLRP7
NMB
NME1
NME8
NMI
NMNAT2
NMU
NNMT
NOC3L
NOD2
NOL6
NONO
NOP14
NOP2
NOP58
NOS1
NOS2
NOTCH3
NOTUM
NPC1
NPM1
NPM2
NPM3
NPPB
NPW
NPY1R
NPY5R
NR0B1
NR1D1
NR1H3
NR2F1
NR2F2
NRAS
NRCAM
NREP
NRG3
NRM
NRP1
NRP2
NRSN1
NRXN2
NSMCE2
NT5DC2
NT5DC3
NT5DC4
NT5E
NTF3
NTM
NTRK3
NUAK1
NUF2
NUP107
NUP160
NUP188
NUP210
NUP54
NUP62
NUP88
NUP93
NUSAP1
NXNL2
NXPE1
NXPH3
NYX
OBP2A
OBP2B
OBSCN
OCA2
OCM
OCSTAMP
ODF2
OFD1
OGFRL1
OGN
OIP5
OLFM3
OLFML1
OLFML2B
OLFML3
OMD
OMP
OR13D1
OR1B1
OR2A14
OR2T4
OR4F29
OR51E1
OR52W1
OR56B1
ORC1
OSBP2
OSBPL11
OSBPL3
OSBPL7
OSCAR
OSGEP
OSMR
OTOA
OXTR
P2RX1
P2RX5
P2RY10
P2RY12
P2RY13
P2RY14
P2RY2
P2RY6
P2RY8
P4HA3
PABPC1
PABPC1L
PABPC3
PABPC4
PAEP
PAG1
PAK1IP1
PAK2
PAK3
PAK6
PALD1
PALMD
PAPLN
PAPPA
PAPPA2
PARP12
PARP15
PARP4
PARP8
PARPBP
PARVG
PASK
PATL2
PAX5
PAX9
PBK
PCBP3
PCDH1
PCDH10
PCDH17
PCDH18
PCDH19
PCDH20
PCDH7
PCDHA6
PCDHA7
PCDHGC5
PCGF6
PCOLCE
PCSK4
PCSK7
PDAP1
PDCD11
PDCD4
PDCD5
PDCL3
PDE1A
PDE1B
PDE3A
PDE4C
PDE5A
PDE6B
PDE9A
PDGFC
PDGFRA
PDIA4
PDK1
PDLIM1
PDLIM3
PDLIM4
PDLIM7
PDP1
PDS5A
PDZRN4
PECAM1
PELI1
PFAS
PFDN1
PFKFB3
PFKFB4
PFKP
PGM2L1
PGM3
PGM5
PHACTR1
PHC2
PHEX
PHF14
PHF19
PHLDA1
PHLDA2
PHLDA3
PI15
PI16
PIBF1
PID1
PIF1
PIGL
PIGW
PIK3AP1
PIK3CD
PIK3CG
PIK3R1
PIK3R5
PIK3R6
PILRA
PIM1
PIM2
PIP5K1B
PITPNM1
PITX2
PIWIL4
PKD2
PKIB
PKM
PKMYT1
PKN3
PKNOX2
PLA2G2D
PLA2G2F
PLA2G4A
PLA2G7
PLAC9
PLAU
PLAUR
PLB1
PLCB1
PLCB2
PLCB3
PLCB4
PLCH1
PLCXD1
PLCXD3
PLD2
PLD4
PLEC
PLEK
PLEKHA4
PLEKHF1
PLEKHG2
PLEKHG5
PLEKHO2
PLIN3
PLK1
PLK2
PLK5
PLN
PLP2
PLSCR1
PLVAP
PLXDC1
PLXDC2
PMAIP1
PMCH
PMF1
PML
PMM2
PMP22
PMS1
PNLIPRP1
PNLIPRP2
PNMA5
PNOC
POC1A
PODN
PODNL1
POF1B
POLD1
POLE
POLE2
POLG2
POLH
POLQ
POLR1A
POSTN
POTEB
POU2AF1
POU2F2
POU5F1
PPAN-P2RY11
PPFIA2
PPIAL4A
PPIAL4C
PPIC
PPIL3
PPL
PPM1E
PPM1J
PPM1N
PPP1CC
PPP1R12A
PPP1R13L
PPP1R14A
PPP1R14B
PPP1R14C
PPP1R18
PPP1R1B
PPP1R1C
PPP1R3C
PPP1R9B
PPP3CA
PPRC1
PRAME
PRC1
PRCD
PRDM10
PRDM13
PRDM16
PRDM9
PRDX4
PRELP
PREX1
PRG2
PRG4
PRIM2
PRKAG3
PRKCB
PRKCQ
PRKDC
PROCA1
PROCR
PROM1
PROS1
PROSER2
PRPF40A
PRPF40B
PRR11
PRR22
PRR5L
PRR7
PRRT1
PRRT2
PRRX1
PRSS23
PRSS33
PRSS35
PRTFDC1
PSD3
PSD4
PSEN1
PSMD5
PSME4
PSORS1C1
PSORS1C2
PSPC1
PSRC1
PSTPIP1
PSTPIP2
PTAFR
PTCH2
PTCHD4
PTEN
PTGDR
PTGER1
PTGER2
PTGES
PTGFRN
PTGIR
PTGS1
PTH2
PTN
PTPN1
PTPN2
PTPN22
PTPN5
PTPRC
PTPRCAP
PTPRE
PTPRH
PTPRJ
PTPRK
PTTG1
PTX3
PURG
PUS7
PVRIG
PXDN
PYCARD
PYCR1
PYGB
PYGL
PYGM
PYHIN1
PZP
QPCT
QRFPR
QSER1
R3HDM1
RAB13
RAB23
RAB26
RAB27A
RAB32
RAB34
RAB3B
RAB43
RAB6B
RACGAP1
RAD18
RAD51
RAD51AP1
RAD51B
RAD52
RAD54L
RAET1L
RAP1A
RAP1B
RAP1GAP2
RAP2B
RAPSN
RARRES1
RASA3
RASAL1
RASAL3
RASGRF1
RASGRF2
RASGRP1
RASL10B
RASL12
RASSF1
RASSF2
RASSF3
RASSF9
RAVER2
RB1
RBBP4
RBBP6
RBL1
RBM19
RBP1
RBPJ
RCC1
RCC2
RCN1
RCN3
RCOR2
REC8
RECQL
RECQL4
REEP2
REG1A
REG1B
REG3A
REG3G
REL
RELB
RELN
RELT
REM1
REM2
RERGL
RET
RETN
REV3L
REXO4
RFC2
RFC3
RFC4
RFC5
RFPL4A
RFPL4AL1
RFTN1
RFX2
RGCC
RGMB
RGS13
RGS18
RGS19
RGS4
RGS5
RGS6
RGS7BP
RHBDF1
RHBDF2
RHBDL2
RHCE
RHOD
RHOF
RHOH
RIF1
RIMS1
RIN1
RIPK2
RIPK3
RLN3
RMI2
RNASE6
RNASEH2A
RNASET2
RND3
RNF112
RNF121
RNF122
RNF125
RNF130
RNF144B
RNF175
RNF182
RNF207
RNF212
RNF213
RNF217
RNF34
RNFT1
ROBO3
ROR1
ROR2
RP1
RPA1
RPAIN
RPGRIP1
RPGRIP1L
RPL10L
RPL23
RPL27
RPL34
RPL35
RPL36A
RPL38
RPL39
RPL39L
RPLP0
RPP25
RPP38
RPP40
RPS17
RPS18
RPS2
RPS21
RPS24
RPS6KA3
RPS6KA5
RPS6KL1
RRAD
RRBP1
RRM2
RRP12
RRP1B
RRS1
RSL24D1
RSPH10B2
RSPH4A
RSPH6A
RSPO1
RSPO3
RSU1
RTEL1
RTKN2
RTN1
RUNX1
RUNX2
RUNX3
S100A10
S100A11
S100A2
S100A3
S100A4
S100B
S1PR2
S1PR3
SAA1
SAA2
SAA4
SAAL1
SACS
SAMD1
SAMD10
SAMD3
SAMD4A
SAMHD1
SAMSN1
SAP30
SAPCD2
SASH3
SBK1
SBNO1
SBNO2
SCAI
SCARA3
SCARB1
SCARF2
SCEL
SCG2
SCG5
SCGN
SCIMP
SCIN
SCML4
SCN2A
SCN3A
SCN4B
SCN9A
SCNM1
SCO2
SCUBE2
SCUBE3
SDC3
SDCBP
SDCCAG8
SDK1
SDS
SEC14L2
SEC14L3
SEC14L6
SEC23A
SEC23IP
SEC24A
SEC24D
SEC63
SEL1L3
SELPLG
SEMA3A
SEMA3D
SEMA3E
SEMA4B
SEMA4D
SEMA6B
SERBP1
SERPINA11
SERPINA3
SERPINB8
SERPINE1
SERPINF1
SERPING1
SERPINH1
SERTAD4
SESN3
SETBP1
SF1
SF3A3
SFN
SFRP1
SFRP2
SFRP4
SFRP5
SFT2D2
SFTPC
SFXN3
SGCA
SGCD
SGPL1
SGPP2
SH2B3
SH2D1A
SH2D2A
SH2D3A
SH3BGRL
SH3BGRL3
SH3BP1
SH3BP2
SH3BP4
SH3GL1
SH3PXD2A
SH3PXD2B
SHC1
SHCBP1
SHISA5
SHISA9
SHOX
SIAH3
SIDT1
SIGLEC1
SIGLEC10
SIGLEC11
SIGLEC12
SIGLEC15
SIGLEC16
SIGLEC6
SIGLEC7
SIGLEC8
SIGLEC9
SIN3B
SIPA1L2
SIRPG
SIT1
SIX4
SKA1
SKA3
SKI
SKP2
SLA
SLA2
SLAMF1
SLAMF6
SLAMF7
SLC11A2
SLC12A2
SLC12A8
SLC12A9
SLC14A2
SLC16A1
SLC16A14
SLC16A3
SLC17A9
SLC19A1
SLC1A3
SLC20A1
SLC22A3
SLC27A3
SLC27A6
SLC2A4
SLC2A6
SLC30A7
SLC34A2
SLC35B3
SLC35C1
SLC35E4
SLC35F4
SLC35F5
SLC35G3
SLC35G5
SLC36A4
SLC37A1
SLC37A2
SLC37A3
SLC38A1
SLC38A5
SLC38A6
SLC39A7
SLC40A1
SLC41A3
SLC43A3
SLC44A5
SLC46A2
SLC4A10
SLC4A3
SLC4A5
SLC4A7
SLC4A8
SLC52A2
SLC6A20
SLC6A6
SLC6A9
SLC7A1
SLC7A11
SLC7A2
SLC7A3
SLC7A6
SLC9A1
SLC9A9
SLC9C1
SLCO1A2
SLCO1B1
SLCO1C1
SLCO2B1
SLCO3A1
SLCO4A1
SLCO5A1
SLFN11
SLFN12L
SLFN13
SLFN5
SLFNL1
SLIT3
SLITRK4
SLITRK5
SLX4
SMAD1
SMAD3
SMAGP
SMAP1
SMAP2
SMARCA4
SMARCD3
SMARCE1
SMC1B
SMC4
SMC6
SMCHD1
SMCO4
SMOC1
SMOC2
SMPDL3B
SMYD2
SNAI3
SNAPC4
SNCAIP
SNCB
SNCG
SND1
SNN
SNRNP200
SNRPD2
SNRPE
SNTB2
SNTG2
SNX18
SNX20
SNX32
SNX6
SOAT1
SOCS5
SOCS6
SORBS1
SORBS2
SORCS2
SOWAHD
SOX11
SOX12
SOX17
SOX30
SOX4
SOX9
SP110
SP140
SPAG11A
SPAG11B
SPANXN1
SPARCL1
SPAST
SPATA31A7
SPATA31C2
SPATA32
SPATA6L
SPATS2
SPC24
SPC25
SPDL1
SPDYE4
SPECC1
SPEG
SPHK1
SPHKAP
SPI1
SPIB
SPIC
SPIN2A
SPIN4
SPINK2
SPNS3
SPON1
SPON2
SPRR2A
SPRY1
SPTBN5
SPTLC3
SPTY2D1
SRC
SRGAP3
SRGN
SRM
SRPX
SRPX2
SSBP1
SSH2
SSPN
SSR3
SSUH2
SSX1
ST3GAL2
ST3GAL5
ST6GAL2
ST6GALNAC5
ST7L
ST8SIA1
STAB1
STAB2
STAC3
STAMBPL1
STARD5
STAT2
STAT3
STAT4
STAT5A
STEAP4
STIL
STK10
STK11IP
STK17A
STK38L
STK39
STK4
STMN2
STMN3
STOX2
STRA8
STRIP1
STS
STX1A
STX4
STX6
STXBP6
SULT1C4
SULT4A1
SUMO3
SUN5
SUPT20HL2
SUSD4
SUSD5
SUZ12
SV2B
SVEP1
SVIL
SYCE3
SYK
SYMPK
SYNC
SYNCRIP
SYNGAP1
SYNPO2
SYT11
SYT12
SYT16
SYT5
SYTL2
TAAR1
TAAR5
TAC1
TACC3
TACSTD2
TAGLN
TAGLN2
TANK
TARM1
TAS2R41
TAS2R42
TBC1D10C
TBC1D12
TBC1D16
TBC1D2
TBC1D28
TBC1D2B
TBC1D3
TBC1D3B
TBC1D3C
TBC1D3F
TBC1D4
TBC1D9
TBL1XR1
TBX18
TBX19
TBX20
TC2N
TCF12
TCF19
TCF20
TCF3
TCF7
TCHP
TCIRG1
TCOF1
TDG
TDO2
TDP1
TDRD6
TEAD2
TENM4
TEP1
TES
TESC
TESPA1
TEX10
TEX12
TEX13A
TFAP2C
TFAP4
TFF3
TFPT
TFR2
TGFB1
TGFB2
TGFB3
TGFBI
TGFBR1
TGIF1
TGM1
TGM3
THBD
THBS2
THBS3
THEMIS
THEMIS2
THG1L
THOC5
THOC6
THSD4
TICRR
TIFA
TIFAB
TIGIT
TIMD4
TIMP1
TIPRL
TKTL2
TLDC2
TLE1
TLE3
TLE6
TLL2
TLR1
TLR10
TLR2
TLR5
TLR6
TLR7
TLR8
TLR9
TM4SF19
TM4SF4
TM6SF1
TMA16
TMC5
TMC6
TMC7
TMC8
TMED2
TMEFF1
TMEM100
TMEM119
TMEM120B
TMEM123
TMEM132A
TMEM132D
TMEM138
TMEM156
TMEM158
TMEM163
TMEM165
TMEM169
TMEM178B
TMEM179
TMEM191C
TMEM200A
TMEM212
TMEM217
TMEM236
TMEM243
TMEM255A
TMEM43
TMEM59L
TMEM62
TMEM65
TMEM71
TMEM88B
TMEM92
TMEM97
TMIGD2
TMPRSS12
TMPRSS4
TMPRSS9
TMSB10
TMSB15B
TMTC2
TMUB1
TMX1
TNC
TNFAIP2
TNFAIP3
TNFAIP6
TNFAIP8
TNFAIP8L2
TNFAIP8L3
TNFRSF10A
TNFRSF10B
TNFRSF10D
TNFRSF11A
TNFRSF11B
TNFRSF12A
TNFRSF13B
TNFRSF17
TNFRSF18
TNFRSF19
TNFRSF1B
TNFRSF4
TNFRSF9
TNFSF11
TNFSF13B
TNFSF14
TNFSF8
TNIK
TNNT1
TNS1
TNXB
TOP1MT
TOP2A
TOP3B
TOPBP1
TOR4A
TOX
TP53
TP63
TP73
TPH1
TPM1
TPM3
TPM4
TPP2
TPRG1
TPSAB1
TPSB2
TPSD1
TPSG1
TPST1
TPX2
TRABD2A
TRABD2B
TRAF1
TRAF2
TRAF3IP2
TRAF3IP3
TRAIP
TRANK1
TRAT1
TREM2
TREML1
TRERF1
TRIAP1
TRIB3
TRIL
TRIM16
TRIM2
TRIM24
TRIM27
TRIM28
TRIM36
TRIM37
TRIM38
TRIM45
TRIM46
TRIM59
TRIM64
TRIM64B
TRIM7
TRIO
TRIP13
TRNAU1AP
TRNP1
TRO
TROAP
TRPA1
TRPM2
TRPS1
TRPV2
TRPV5
TSC22D4
TSHR
TSHZ2
TSKS
TSNAXIP1
TSPAN13
TSPAN18
TSPAN32
TSPAN5
TSPO
TTC13
TTC24
TTC27
TTC3
TTC39A
TTC39C
TTC7A
TTC9
TTK
TTL
TTLL13
TTLL4
TTLL6
TTLL9
TTYH2
TTYH3
TUBA1A
TUBA1C
TUBA3C
TUBA3E
TUBB
TUBB2B
TUBB3
TUBB6
TVP23A
TWF1
TWIST1
TWIST2
TXK
TXLNB
TYMP
TYMS
TYR
TYROBP
UBA6
UBAC2
UBASH3A
UBASH3B
UBD
UBE2C
UBE2F
UBE2T
UBE2U
UBN1
UBTD2
UCK2
UCP2
UGCG
UGDH
UHRF1
UNC13A
UNC13D
UPP1
URB1
USB1
USP24
USP3
USP4
UTP18
UTP20
UTP6
UTS2
UVSSA
UXS1
VASH1
VASH2
VASP
VAV1
VCAM1
VCAN
VCL
VCX
VCX3A
VCX3B
VEGFC
VENTX
VGLL3
VHL
VMAC
VMP1
VOPP1
VSIG1
VSIG4
VSTM2L
VTCN1
VWF
WAS
WDFY4
WDHD1
WDR1
WDR3
WDR36
WDR4
WDR43
WDR46
WDR55
WDR75
WDR76
WFDC2
WFIKKN1
WHAMM
WIPF1
WNK2
WNT10A
WNT10B
WNT2B
WNT4
WNT5B
WSCD1
XCL1
XCL2
XCR1
XPNPEP1
XPO5
XRCC2
XRCC3
XRCC5
XRRA1
XXYLT1
YARS2
YBX1
YKT6
YPEL1
YPEL2
YWHAH
ZAP70
ZAR1
ZBBX
ZBED2
ZBP1
ZBTB24
ZBTB7B
ZC3H12A
ZC3H12D
ZCCHC10
ZCCHC7
ZDHHC16
ZDHHC20
ZFHX4
ZFP36L1
ZFP69B
ZFP92
ZFPM2
ZIM3
ZKSCAN7
ZMAT3
ZMIZ2
ZMYND15
ZNF101
ZNF121
ZNF131
ZNF215
ZNF217
ZNF267
ZNF286A
ZNF300
ZNF365
ZNF385A
ZNF460
ZNF485
ZNF556
ZNF667
ZNF668
ZNF683
ZNF692
ZNF695
ZNF697
ZNF706
ZNF74
ZNF764
ZNF783
ZNF786
ZNF79
ZNF80
ZNF831
ZNF90
ZNF93
ZSCAN16
ZWILCH
ZWINT
ZYX
