# Supplementary material for: The cuproptosis-related gene ITGB6 and LTBP1 may be associated with diabetic kidney disease progression and immune cell infiltration
Source: PeerJ. 2025 Nov 11;13:e20346. doi: 10.7717/peerj.20346 (PMC12617370; doi:10.7717/peerj.20346)
Supplement: Supplemental Information 3 [file peerj-13-20346-s003.zip › supplementary file/03_WGCNA/07.brown_all.txt]

A1CF
AADAT
ABAT
ABCB6
ABCC2
ABCC6
ABCD3
ABCG2
ABHD10
ABHD14B
ABHD6
ABLIM3
ACAA1
ACAA2
ACAD10
ACAD11
ACAD8
ACADL
ACADM
ACADS
ACADSB
ACADVL
ACAT1
ACAT2
ACE
ACE2
ACMSD
ACO1
ACO2
ACOT1
ACOT11
ACOT12
ACOT13
ACOT2
ACOT4
ACOT7
ACOX1
ACOX2
ACP1
ACP2
ACP5
ACSF2
ACSL1
ACSM2A
ACSM2B
ACSM3
ACSM5
ACSS1
ACSS2
ACSS3
ACTR3B
ACTR3C
ACVR1B
ACY1
ACY3
ADCY9
ADH6
ADHFE1
ADI1
ADNP2
AFG3L2
AFM
AFMID
AFP
AFTPH
AGBL4
AGL
AGMAT
AGMO
AGPAT3
AGT
AGXT
AGXT2
AHCY
AHCYL1
AHCYL2
AIFM1
AIG1
AIMP2
AK2
AK4
AK4P3
AKAP1
AKR1A1
AKR1C1
AKR1C2
AKR1C3
AKR1C4
AKR7A2
AKR7A3
AKR7L
ALAD
ALB
ALDH1A1
ALDH1B1
ALDH1L1
ALDH2
ALDH3A2
ALDH4A1
ALDH5A1
ALDH6A1
ALDH7A1
ALDH8A1
ALDH9A1
ALDOB
ALLC
ALPL
AMACR
AMDHD1
AMN
ANAPC15
ANG
ANGPTL3
ANK2
ANK3
ANKIB1
ANKRD39
ANKS4B
ANPEP
ANXA13
ANXA9
AOX1
AP1AR
AP1M2
AP2A2
APEH
APOB
APOC3
APOE
APOH
APOM
APOOL
AQP11
AQP2
AQP7
ARG2
ARHGAP24
ARHGAP32
ARHGEF10L
ARHGEF9
ARRDC3
ARSB
ARSD
ARSF
ASAH1
ASB13
ASB15
ASB9
ASL
ASPA
ASPDH
ASPG
ASPSCR1
ASRGL1
ASS1
ASTN2
ATL2
ATP12A
ATP1A1
ATP1B1
ATP2C2
ATP6V0A1
ATP6V0A4
ATP6V0D2
ATP6V0E2
ATP6V1A
ATP6V1B1
ATP6V1B2
ATP6V1C2
ATP6V1G3
ATPAF1
ATXN7L1
AUH
AZGP1
B3GNT4
B4GALT4
BAG3
BAIAP2L2
BBOX1
BCL2L10
BCL9
BCR
BDH1
BDH2
BEND5
BEND7
BHMT
BHMT2
BIN1
BNIP3
BOLA3
BPHL
BPNT1
BRMS1
BRPF3
BSCL2
BSG
BSND
BSPRY
BTD
C10orf67
C10orf95
C11orf54
C16orf86
C16orf87
C19orf12
C19orf67
C1GALT1
C1orf116
C1orf210
C1QBP
C1QL2
C2orf15
C4orf19
C5
CA12
CA13
CA2
CA4
CACHD1
CACNB4
CADM4
CALB1
CALM3
CALML3
CALML4
CAMK2N1
CAMSAP3
CAPN13
CAPN3
CAPN5
CASP9
CAT
CBR1
CCDC150
CCDC169
CCDC178
CCDC30
CCL14
CCNB1IP1
CCNG1
CCNG2
CCS
CCT6B
CDC14C
CDC34
CDH16
CDH9
CDHR2
CDHR3
CDHR5
CDIP1
CDK10
CDK14
CDK18
CDK20
CDKL1
CDKL2
CELSR1
CEMP1
CERKL
CERS2
CERS4
CES2
CES3
CFDP1
CGB1
CGN
CHCHD10
CHDH
CHL1
CHP2
CHRNA4
CHTF8
CIAO1
CIB1
CIDEB
CISD1
CISD2
CISD3
CKMT1A
CKMT2
CLCN5
CLCNKA
CLCNKB
CLDN10
CLDN12
CLDN16
CLDN19
CLDN2
CLDN23
CLDN8
CLEC18A
CLEC18B
CLEC18C
CLINT1
CLNK
CLPTM1
CLPTM1L
CLRN3
CLUH
CLYBL
CMBL
CNDP1
CNDP2
CNNM2
CNPPD1
CNTNAP3
CNTNAP3B
COA3
COCH
COL19A1
COLEC11
COQ3
COQ6
COQ9
COTL1
COX11
COX15
COX5A
COX5B
COX6A2
COX7A2L
COX7B
COX7C
CPM
CPN2
CPNE6
CPPED1
CPT2
CRAT
CRB3
CRYAA
CRYBB3
CRYL1
CRYM
CRYZ
CS
CTAGE15
CTAGE9
CTH
CTNS
CTSA
CTSB
CTSE
CTSH
CTXN3
CUBN
CWH43
CXCL14
CYB5A
CYC1
CYCS
CYFIP2
CYP17A1
CYP24A1
CYP27A1
CYP27B1
CYP2B6
CYP2C9
CYP2J2
CYP3A4
CYP3A5
CYP3A7
CYP4A11
CYP4A22
CYP4F11
CYP4F12
CYP4F2
CYP4F3
CYP4F8
CYP4V2
CYP8B1
CYS1
CYSTM1
DAB2
DALRD3
DAO
DARS2
DBI
DBT
DCAF13
DCXR
DDAH1
DDC
DDO
DDT
DDTL
DDX10
DDX25
DECR1
DECR2
DEFB1
DEFB129
DEFB135
DEGS2
DENND1A
DEPDC1B
DEPDC4
DEPDC7
DERA
DFFA
DGKB
DHDH
DHFR
DHRS12
DHRS4L2
DHTKD1
DIO1
DIP2C
DIRAS3
DLD
DLGAP2
DLST
DMC1
DMGDH
DMRTA1
DMTN
DMXL1
DNAJB5
DNAJC11
DNAJC12
DNAJC16
DNAJC22
DNAJC28
DNAJC7
DNASE1
DNER
DNMT3L
DNPH1
DOK4
DOK6
DPCD
DPEP1
DPF3
DPH1
DPP4
DPY30
DPYS
DSEL
DTNBP1
DTWD2
DUS1L
DUSP15
DYNLL2
DYNLRB2
DZIP3
EAF2
EBNA1BP2
EBP
ECH1
ECHDC1
ECHDC2
ECHDC3
ECHS1
ECI1
ECI2
ECSIT
EEFSEC
EFCAB6
EHHADH
EIF4E2
EIF4EBP2
ELF5
ELMO3
ELMOD1
EMX1
EMX2
ENDOG
ENOSF1
ENPP3
ENPP5
ENPP6
ENPP7
ENTPD2
ENTPD5
EPB41L1
EPB41L3
EPB41L4B
EPCAM
EPHA7
EPHX2
EPM2A
EPPK1
EPS8L2
ERBB2
ERBB3
ERI3
ESPL1
ESPN
ESRP1
ESRP2
ESRRA
ESRRG
ETFA
ETFB
ETFDH
ETNK2
ETNPPL
EVA1A
EXOC3
EZR
F11
F12
FA2H
FAAH
FABP1
FABP3
FAH
FAHD1
FAM124A
FAM136A
FAM13A
FAM149A
FAM151A
FAM162A
FAM199X
FAM3B
FAM83D
FAM83F
FAM8A1
FASTKD3
FBP1
FBXO15
FBXO22
FBXO28
FBXW9
FCAMR
FCGRT
FDX1
FER1L6
FERMT1
FGF5
FGGY
FH
FHIT
FIGNL2
FMO1
FMO4
FMO5
FMR1
FN3K
FNIP2
FOLH1
FOLR1
FOXI1
FOXQ1
FOXRED1
FOXRED2
FREM1
FREM2
FRK
FSTL4
FTCD
FTCDNL1
FTL
FUOM
FUT3
FUT6
FUZ
FXYD2
FXYD4
FZD5
GABRB2
GABRB3
GADD45G
GAL3ST1
GALK1
GALK2
GALM
GALNT11
GALNT18
GAMT
GAPDH
GATM
GBA3
GCAT
GCDH
GCHFR
GCLC
GCM1
GCSH
GDA
GDPD3
GET4
GFM1
GGA2
GGACT
GGH
GGT1
GGT6
GGTLC1
GGTLC2
GGTLC3
GHITM
GIPC2
GJB1
GK
GLB1L
GLB1L2
GLCE
GLDC
GLIS1
GLOD5
GLRX
GLS
GLTPD2
GLUD1
GLUD2
GLYAT
GLYATL1
GLYCTK
GMNC
GNPDA1
GNS
GOT1
GP2
GPD1
GPI
GPR137B
GPR155
GPR160
GPR89A
GPRC6A
GPS1
GPT
GPT2
GPX3
GRAMD1B
GRAMD1C
GRB14
GRB7
GREB1
GRHPR
GRIA3
GRINA
GRPEL1
GRTP1
GSR
GSS
GSTA1
GSTA2
GSTA3
GSTA5
GSTK1
GSTM1
GSTM2
GSTM3
GSTM4
GSTO2
GSTZ1
GUCD1
GYPA
GYS2
HAAO
HACL1
HADH
HADHA
HADHB
HAGH
HAO1
HAO2
HAS3
HCN3
HDAC11
HDAC6
HDDC2
HDHD3
HECW1
HEPACAM2
HGD
HHLA2
HIBADH
HIBCH
HINT2
HLF
HMGCL
HMOX1
HMOX2
HMX2
HNF1A
HNF4A
HNF4G
HNMT
HOGA1
HOOK2
HOXD8
HPD
HPN
HRG
HS6ST2
HSD11B2
HSD17B10
HSD17B11
HSD17B14
HSD17B3
HSD17B8
HSDL2
HSPA4L
HSPA8
HSPA9
HSPD1
HSPE1
HYAL1
HYI
HYKK
IDH1
IDH2
IDH3B
IDH3G
IDNK
IFT46
IFT57
IFT74
IFT88
IGF2BP1
IGSF11
IL17RB
IL17RC
IL22RA1
ILVBL
IMMT
IMPA2
INPP5J
INSRR
IPO13
IQCK
IQUB
IRF6
ISCU
ISOC1
ISOC2
IVD
IYD
KANSL1L
KCNAB2
KCNE3
KCNH6
KCNJ1
KCNJ10
KCNJ15
KCNJ3
KCNK10
KCNK5
KCNV2
KHK
KIAA1191
KIAA1549
KIAA1958
KIF12
KIF13B
KIF9
KL
KLF15
KLHDC7A
KMO
KNG1
KRTAP5-8
KYNU
L2HGDH
L3MBTL4
LACTB2
LAD1
LAMP2
LAMTOR5
LARP4
LBP
LCLAT1
LDHB
LDHD
LEAP2
LETMD1
LGALS2
LGMN
LGSN
LHPP
LIAS
LIME1
LIN52
LIN7A
LLGL2
LMAN2L
LMTK2
LNX1
LONP1
LPA
LPCAT3
LPIN2
LRBA
LRP1B
LRP2
LRP5
LRPPRC
LRRC19
LRRC28
LRRC43
LRRC8D
LSM3
LYG1
LYPLA1
LYPLAL1
LYRM1
LZTS3
MACROD1
MAF
MAN1A1
MAN1C1
MAOA
MAOB
MAP3K13
MAP3K15
MAP7
MAP7D2
MAPK6
MAPKAPK3
MARVELD2
MARVELD3
MASP1
MAST3
MAST4
MAT2A
MCAT
MCCC1
MCCC2
MCCD1
MCUR1
MDH1
MDH1B
MDH2
MECR
MESP1
METTL1
METTL9
MFAP3L
MFF
MFSD12
MFSD3
MGAM
MGARP
MGAT4A
MGST1
MIA2
MICU1
MIOX
MIPEP
MKRN3
MLEC
MLF1
MLXIPL
MMAB
MOGAT2
MORN2
MORN5
MPC1
MPC2
MPI
MPND
MPP1
MPP7
MPST
MPV17L
MRI1
MRO
MRPL1
MRPL12
MRPL13
MRPL15
MRPL32
MRPL34
MRPL40
MRPL41
MRPL44
MRPL45
MRPL46
MRPS15
MRPS2
MRPS28
MRPS33
MRPS35
MRPS36
MRPS5
MRPS7
MRRF
MSH3
MSRA
MSRB1
MSRB2
MST1
MT1A
MT1B
MT1E
MT1F
MT1G
MT1H
MT1X
MT2A
MT3
MTCH2
MTFMT
MTFP1
MTFR1
MTHFD1
MTHFS
MTIF2
MTNR1A
MTRR
MTTP
MTX1
MUC13
MUC15
MUC20
MVK
MXI1
MYH8
MYL5
MYLK4
MYO3B
MYO6
MYO7A
MYO7B
MYOM2
MYOM3
NAGS
NAP1L4
NAPSA
NAT1
NAT8
NAT8B
NBR1
NCOA4
NCOA7
NCR3LG1
NDFIP2
NDUFA10
NDUFA5
NDUFA6
NDUFA9
NDUFAF1
NDUFAF2
NDUFB9
NDUFS1
NDUFS2
NDUFS4
NDUFS8
NDUFV1
NDUFV2
NDUFV3
NECAB2
NEDD4L
NEU1
NEURL2
NFS1
NFYC
NGEF
NHEJ1
NHSL1
NINL
NIPSNAP1
NIT2
NKAIN3
NLGN1
NME5
NNT
NOP16
NOX4
NOXO1
NPAS2
NPC1L1
NPFFR1
NPL
NQO2
NR1H4
NR1I3
NR2F6
NR6A1
NRG1
NRK
NT5C3A
NUDT22
NUDT4
NUDT8
NUFIP1
NUGGC
OAF
OAT
OCIAD2
OGDH
OGDHL
OGG1
OIT3
OPA1
OPLAH
OR10V1
OR1G1
OR2T10
OR2T34
OR2T35
OR4C11
OR4F15
OR6X1
OSBP
OSBPL6
OSBPL8
OSGIN1
OTOGL
OVOL1
OXA1L
OXER1
OXGR1
OXNAD1
OXSM
OXT
P4HA2
PAGE5
PAH
PAIP2B
PAK4
PALM3
PANK1
PAOX
PAQR5
PARM1
PARP3
PARS2
PBLD
PCBD1
PCBP2
PCCA
PCCB
PCDH15
PCK1
PCK2
PCLO
PCSK1N
PCTP
PCYT2
PDE1C
PDF
PDHA1
PDK2
PDSS1
PDXDC1
PDZK1
PDZK1IP1
PEBP1
PECR
PEPD
PEX11G
PFKFB2
PFKL
PGM1
PGPEP1
PGRMC1
PHGDH
PHYH
PHYHD1
PHYHIPL
PI4K2B
PIH1D2
PIK3C2G
PIPOX
PKHD1
PKLR
PKP2
PLA2G12B
PLA2G1B
PLA2G4F
PLCL1
PLCL2
PLCXD2
PLCZ1
PLEKHA6
PLEKHA7
PLEKHB2
PLEKHF2
PLEKHJ1
PLG
PLGLB1
PLGRKT
PLIN2
PLIN5
PLLP
PLS1
PM20D1
PMM1
PMPCB
PMS2
PNP
PNPLA1
PNPLA3
PNPLA4
PNPO
POLD3
POLDIP2
POLR1C
POLR3H
PON3
POP1
POU3F3
POU3F4
PPA2
PPARA
PPARGC1A
PPFIBP2
PPID
PPIF
PPIL6
PPM1K
PPP1R10
PPP1R14D
PPP1R16B
PPP1R21
PPP1R26
PRAP1
PRDX2
PRDX3
PRELID1
PREPL
PRKAA2
PRKAB1
PRKAG2
PRKCZ
PRLR
PRM2
PRNP
PROC
PRODH
PRODH2
PROM2
PROZ
PRPF4
PRR13
PRR15
PRR15L
PRR5
PRRG2
PRSS3
PRSS8
PRUNE2
PSAT1
PSMC4
PSMG1
PSPH
PTER
PTGER3
PTGFR
PTGR1
PTH2R
PTK2B
PTP4A1
PTPN3
PVALB
PXMP2
QDPR
QPRT
QRSL1
RAB11FIP3
RAB11FIP4
RAB11FIP5
RAB17
RAB25
RAB36
RAB3A
RAB3IP
RAB40B
RABGGTB
RALYL
RAP1GAP
RASL11A
RASSF4
RASSF6
RBBP9
RBKS
RBM47
RBP4
RBP5
RBPMS2
RDH10
RDH11
RDH12
REEP6
RENBP
REPS2
RETSAT
RFFL
RFK
RGN
RHBG
RHOBTB1
RIPK4
RMND1
RNF152
RNF157
RNF183
RNF186
RNLS
RNPEP
RORA
RORB
RORC
RPP14
RRAGD
RSAD1
RSC1A1
RTCA
RTCB
RTKN
RTN4IP1
RTTN
RUNDC1
RUNDC3B
RWDD2B
S100A1
SAFB2
SALL1
SAMD5
SAMM50
SAR1B
SARDH
SAT2
SCAMP5
SCCPDH
SCGB1D1
SCGB1D2
SCNN1A
SCNN1B
SCNN1G
SCO1
SCP2
SCRN2
SDC1
SDHA
SDHB
SDHC
SDHD
SDSL
SEBOX
SELENBP1
SEPHS2
SEPSECS
SERINC2
SERPINA1
SERPINA4
SERPINA5
SERPINA6
SERPINC1
SERPINF2
SESN2
SETD3
SFXN1
SFXN2
SFXN4
SFXN5
SGK2
SGPP1
SH3GL2
SH3YL1
SHBG
SHH
SHMT1
SHPK
SIAE
SIGIRR
SIK2
SIM1
SIPA1L1
SIRT6
SLC10A2
SLC10A5
SLC12A1
SLC12A3
SLC12A6
SLC12A7
SLC13A1
SLC13A2
SLC13A3
SLC15A1
SLC15A2
SLC16A12
SLC16A13
SLC16A2
SLC16A4
SLC16A7
SLC16A9
SLC17A1
SLC17A3
SLC17A4
SLC19A2
SLC19A3
SLC1A1
SLC22A11
SLC22A12
SLC22A13
SLC22A18
SLC22A2
SLC22A24
SLC22A4
SLC22A5
SLC22A6
SLC22A7
SLC22A8
SLC23A1
SLC23A3
SLC25A1
SLC25A10
SLC25A11
SLC25A13
SLC25A16
SLC25A30
SLC25A34
SLC25A39
SLC25A42
SLC25A44
SLC25A45
SLC25A48
SLC25A5
SLC26A1
SLC26A4
SLC26A6
SLC26A7
SLC26A9
SLC27A2
SLC28A1
SLC28A2
SLC29A2
SLC2A11
SLC2A2
SLC2A4RG
SLC2A5
SLC2A9
SLC30A2
SLC30A8
SLC30A9
SLC31A1
SLC34A1
SLC34A3
SLC35A3
SLC35B4
SLC35D1
SLC36A2
SLC37A4
SLC38A11
SLC38A3
SLC39A11
SLC39A4
SLC39A5
SLC3A1
SLC3A2
SLC41A1
SLC43A2
SLC44A4
SLC46A1
SLC47A1
SLC47A2
SLC4A4
SLC4A9
SLC51A
SLC51B
SLC5A1
SLC5A10
SLC5A11
SLC5A12
SLC5A2
SLC5A8
SLC5A9
SLC6A12
SLC6A13
SLC6A18
SLC6A19
SLC6A8
SLC7A13
SLC7A7
SLC7A8
SLC7A9
SLC9A2
SLC9A3
SLC9A4
SLCO4C1
SLIT2
SMIM2
SMIM20
SMIM6
SMLR1
SMPDL3A
SMTNL2
SNRNP25
SNRPB2
SNX2
SNX29
SNX30
SNX4
SNX5
SORCS1
SORD
SOWAHA
SOWAHB
SPATA17
SPATA24
SPATA4
SPATA7
SPATS2L
SPEF2
SPG21
SPNS2
SRPK1
SSTR2
SSX2IP
ST13
ST7
STAP2
STARD10
STAU1
STC1
STC2
STEAP1
STEAP1B
STEAP2
STK32A
STRA6
STRADB
STRIP2
STX3
STXBP2
SUCLG1
SUCLG2
SULT1C2
SUOX
SUSD2
SUSD3
SYN2
SYNGR4
SYPL2
SYT10
SYT6
TACO1
TAS2R38
TATDN3
TBC1D13
TBC1D14
TBC1D19
TBC1D24
TBRG4
TCEA3
TCN2
TDP2
TENM1
TEX2
TEX264
TFAP2A
TFAP2B
TFB2M
TFCP2L1
TFEC
TGFA
THAP4
THNSL1
THPO
TIGD2
TIMM10
TIMM44
TINAG
TLN2
TM4SF5
TM6SF2
TM7SF2
TM7SF3
TMBIM6
TMC4
TMED6
TMEM106A
TMEM106C
TMEM116
TMEM120A
TMEM125
TMEM139
TMEM150A
TMEM161A
TMEM174
TMEM176A
TMEM176B
TMEM177
TMEM184A
TMEM192
TMEM213
TMEM238
TMEM25
TMEM252
TMEM254
TMEM256
TMEM30B
TMEM37
TMEM41A
TMEM51
TMEM52B
TMEM70
TMEM72
TMEM82
TMEM86A
TMIGD1
TMLHE
TMPRSS2
TNFSF15
TOLLIP
TOM1
TOM1L1
TOMM20L
TOX3
TP53I3
TPI1
TPMT
TPP1
TPRG1L
TPRN
TRAP1
TREH
TRHDE
TRIB1
TRIM10
TRIM14
TRIM15
TRIM50
TRIM55
TRIM6
TRIM63
TRIM71
TRIP6
TRMU
TRPC7
TRPM3
TRPV4
TRUB2
TSACC
TSFM
TSKU
TSPAN1
TSPAN33
TSPAN8
TSSK6
TST
TSTD1
TTC22
TTC36
TTC38
TTC39B
TTPA
TUBA4B
TUBAL3
TUBG1
TXN
TXNDC17
UBOX5
UFSP1
UGP2
UGT1A5
UGT2A2
UGT2A3
UGT2B10
UGT2B11
UGT2B15
UGT2B17
UGT2B28
UGT2B4
UGT2B7
UGT3A1
UGT3A2
UGT8
ULK3
UPB1
UPP2
UQCRB
UQCRC1
UQCRC2
UQCRFS1
UQCRH
UQCRHL
UQCRQ
UROS
USH1C
USP2
VAV3
VDAC1
VDR
VEPH1
VIL1
VNN1
VPS13A
VPS9D1
VRK3
VSTM4
VWA8
WDFY3
WDR12
WDR18
WDR31
WDR59
WDR72
WDR91
WNK4
WWC1
XPNPEP2
XYLB
YOD1
ZBTB48
ZDHHC9
ZFAT
ZFYVE19
ZGPAT
ZHX3
ZMPSTE24
ZMYND12
ZNF184
ZNF253
ZNF33A
ZNF33B
ZNF385B
ZNF69
ZNF770
ZNF804B
ZNF827
ZNRF2
ZSCAN2
ZYG11A
