# Supplementary material for: The cuproptosis-related gene ITGB6 and LTBP1 may be associated with diabetic kidney disease progression and immune cell infiltration
Source: PeerJ. 2025 Nov 11;13:e20346. doi: 10.7717/peerj.20346 (PMC12617370; doi:10.7717/peerj.20346)
Supplement: Supplemental Information 3 [file peerj-13-20346-s003.zip › supplementary file/03_WGCNA/07.brown_hub.txt]

A1CF
ABAT
ABCC2
ABCC6
ABHD10
ABHD6
ACAA1
ACAA2
ACAD11
ACADL
ACADM
ACADSB
ACAT1
ACE2
ACMSD
ACO1
ACO2
ACOT11
ACOT13
ACOT2
ACOT4
ACOT7
ACOX1
ACOX2
ACSF2
ACSM2A
ACSM2B
ACSM5
ACSS2
ACSS3
ACY1
ACY3
ADH6
ADI1
AFM
AFMID
AFTPH
AGMAT
AGMO
AGT
AGXT2
AHCY
AIFM1
AIG1
AK2
AK4
AK4P3
AKR1A1
AKR7A2
AKR7A3
AKR7L
ALAD
ALDH1L1
ALDH2
ALDH3A2
ALDH4A1
ALDH6A1
ALDH8A1
ALDH9A1
ALDOB
ALPL
AMDHD1
AMN
ANGPTL3
ANKS4B
ANPEP
ANXA9
AP1M2
APOE
APOM
ARHGAP24
ASB13
ASL
ASPA
ASS1
ATP6V1B2
AUH
AZGP1
BBOX1
BDH2
BHMT
BHMT2
BNIP3
BPHL
C11orf54
C1orf210
CAT
CCL14
CCNG1
CDHR2
CDHR5
CDKL1
CES2
CHDH
CISD1
CLCN5
CLEC18A
CLEC18B
CLRN3
CLUH
CLYBL
CMBL
CNDP2
COLEC11
COQ6
COQ9
COX5A
CPT2
CRYAA
CRYL1
CRYM
CRYZ
CTXN3
CUBN
CYB5A
CYFIP2
CYP4A11
CYP4F3
DAO
DCXR
DDAH1
DDC
DECR1
DEPDC7
DERA
DHDH
DHRS4L2
DHTKD1
DIO1
DIP2C
DMGDH
DNAJC16
DNPH1
DPEP1
DPYS
EBP
ECHDC3
ECHS1
ECI1
ECI2
EHHADH
ENPP3
ENPP6
ENTPD5
EPB41L3
EPHX2
ETFA
ETFB
ETNK2
F11
FABP1
FABP3
FAH
FAM151A
FBP1
FH
FHIT
FMO1
FMO4
FN3K
FOLR1
FREM2
FTCD
FTL
FUT6
GALM
GALNT11
GATM
GBA3
GCHFR
GCSH
GDA
GGH
GGT1
GGT6
GGTLC3
GIPC2
GJB1
GK
GLDC
GLTPD2
GLYAT
GLYATL1
GNPDA1
GOT1
GPD1
GPR137B
GPR160
GPT2
GRAMD1B
GRHPR
GSTA1
GSTA2
GSTA3
GSTA5
GSTK1
HADH
HAO2
HECW1
HGD
HIBADH
HMGCL
HNF4A
HNF4G
HOGA1
HPD
HPN
HSD17B14
HSPA4L
HSPA9
HSPD1
HSPE1
HYKK
IDH1
IDH2
IDNK
IGSF11
IMPA2
ISOC2
IVD
IYD
KCNJ15
KCNJ3
KHK
KIAA1191
KL
KMO
L2HGDH
LAMTOR5
LDHB
LRP2
LRPPRC
LRRC19
LYPLAL1
MACROD1
MAOA
MAOB
MAP3K13
MAP7
MCCC2
MDH1
MDH2
MGAM
MICU1
MIOX
MORN2
MPC2
MRPS36
MT1F
MTCH2
MTTP
NAPSA
NAT8
NAT8B
NDUFS1
NDUFV1
NEDD4L
NIPSNAP1
NIT2
NOX4
NQO2
OCIAD2
OGDHL
OSBPL6
P4HA2
PAH
PAQR5
PBLD
PCBD1
PCCA
PCCB
PCK1
PCK2
PDK2
PDZK1
PDZK1IP1
PEBP1
PECR
PEPD
PFKFB2
PHYH
PIPOX
PKLR
PLA2G12B
PLG
PNPLA3
PNPO
POLDIP2
PPARGC1A
PRAP1
PRDX3
PRLR
PROC
PRODH2
PSAT1
PXMP2
QDPR
QPRT
RAB17
RALYL
RBKS
RBM47
RBP5
RNF152
SAT2
SCP2
SDC1
SDHA
SDHB
SDHD
SFXN1
SGK2
SH3GL2
SH3YL1
SHMT1
SLC13A1
SLC13A2
SLC13A3
SLC16A4
SLC16A9
SLC17A1
SLC17A3
SLC1A1
SLC22A11
SLC22A12
SLC22A18
SLC22A6
SLC22A8
SLC23A1
SLC23A3
SLC25A5
SLC27A2
SLC28A1
SLC2A2
SLC2A5
SLC30A2
SLC30A9
SLC34A1
SLC36A2
SLC37A4
SLC39A5
SLC3A1
SLC3A2
SLC43A2
SLC47A1
SLC4A4
SLC51B
SLC5A10
SLC5A12
SLC5A2
SLC6A13
SLC6A19
SLC7A7
SLC7A9
SLC9A3
SLCO4C1
SMPDL3A
SNX5
SORD
STRADB
SUCLG1
SUCLG2
SUOX
SUSD2
TACO1
TINAG
TLN2
TM4SF5
TM7SF3
TMEM106A
TMEM174
TMEM37
TPMT
TRAP1
TREH
TRPV4
TST
TTC38
UGT2B10
UGT2B28
UGT2B7
UGT3A1
UPB1
UQCRC2
USH1C
USP2
VIL1
WDR72
XPNPEP2
XYLB
