# Supplementary material for: The cuproptosis-related gene ITGB6 and LTBP1 may be associated with diabetic kidney disease progression and immune cell infiltration
Source: PeerJ. 2025 Nov 11;13:e20346. doi: 10.7717/peerj.20346 (PMC12617370; doi:10.7717/peerj.20346)
Supplement: Supplemental Information 3 [file peerj-13-20346-s003.zip › supplementary file/03_WGCNA/All_Gene_KME.txt]

A1CF 0.954632501706336 brown
AADAT 0.476287801035137 brown
ABAT 0.9424258220474 brown
ABCB6 0.349841943338683 brown
ABCC2 0.932325419617397 brown
ABCC6 0.903331981710691 brown
ABCD3 0.738152810441672 brown
ABCG2 0.387525307441992 brown
ABHD10 0.877989790514071 brown
ABHD14B 0.843651328536559 brown
ABHD6 0.833911966570233 brown
ABLIM3 0.578800225990655 brown
ACAA1 0.862476963533059 brown
ACAA2 0.917573934159489 brown
ACAD10 0.503892648396218 brown
ACAD11 0.800230240641587 brown
ACAD8 0.649236005248494 brown
ACADL 0.916344674961447 brown
ACADM 0.861499272510209 brown
ACADS 0.691167983006635 brown
ACADSB 0.901816609732681 brown
ACADVL 0.657656069434537 brown
ACAT1 0.947829907559267 brown
ACAT2 0.447821248666739 brown
ACE 0.700765528712116 brown
ACE2 0.873367591688094 brown
ACMSD 0.95789280248995 brown
ACO1 0.904959579996504 brown
ACO2 0.921970853576407 brown
ACOT1 0.798037571560356 brown
ACOT11 0.907133087449105 brown
ACOT12 0.766444643646871 brown
ACOT13 0.90601855147902 brown
ACOT2 0.869315880989879 brown
ACOT4 0.880343057897411 brown
ACOT7 0.837378045042962 brown
ACOX1 0.887182054104188 brown
ACOX2 0.880327487607765 brown
ACP1 0.612944507069552 brown
ACP2 0.469906292031346 brown
ACP5 0.746556744218392 brown
ACSF2 0.917515103868151 brown
ACSL1 0.686511069921948 brown
ACSM2A 0.905308452009686 brown
ACSM2B 0.897121990827024 brown
ACSM3 0.650957240591994 brown
ACSM5 0.862463932101711 brown
ACSS1 0.642034306220182 brown
ACSS2 0.871440944929048 brown
ACSS3 0.823586413519736 brown
ACTR3B 0.329712883167668 brown
ACTR3C 0.627021317615182 brown
ACVR1B 0.532207205370152 brown
ACY1 0.933895735725637 brown
ACY3 0.91836597670027 brown
ADCY9 0.64585473017859 brown
ADH6 0.955287329368739 brown
ADHFE1 0.525520046784131 brown
ADI1 0.909795770489543 brown
ADNP2 0.373809210238602 brown
AFG3L2 0.711571861749735 brown
AFM 0.836435842031441 brown
AFMID 0.80031162883424 brown
AFP 0.678422830221351 brown
AFTPH 0.891540509361731 brown
AGBL4 0.381482977917648 brown
AGL 0.619903006556605 brown
AGMAT 0.933121479550626 brown
AGMO 0.86022152231633 brown
AGPAT3 0.807938345051608 brown
AGT 0.812650330348884 brown
AGXT 0.62665944924367 brown
AGXT2 0.894712623485653 brown
AHCY 0.942657085319375 brown
AHCYL1 0.69315495511162 brown
AHCYL2 0.608107633306764 brown
AIFM1 0.924035606700984 brown
AIG1 0.881558759247084 brown
AIMP2 0.402807519416037 brown
AK2 0.877281412366815 brown
AK4 0.951663041381587 brown
AK4P3 0.95494272814901 brown
AKAP1 0.484541645701341 brown
AKR1A1 0.907457727422962 brown
AKR1C1 0.582145707638052 brown
AKR1C2 0.545381840753113 brown
AKR1C3 0.759822450840369 brown
AKR1C4 0.637013243105442 brown
AKR7A2 0.938253694256578 brown
AKR7A3 0.933793297983014 brown
AKR7L 0.89585077837837 brown
ALAD 0.852123539313618 brown
ALB 0.762451304292112 brown
ALDH1A1 0.59402953991095 brown
ALDH1B1 0.782328554568876 brown
ALDH1L1 0.932131818537928 brown
ALDH2 0.934400927459935 brown
ALDH3A2 0.934363523724971 brown
ALDH4A1 0.943342271930249 brown
ALDH5A1 0.824792899782997 brown
ALDH6A1 0.939109678950901 brown
ALDH7A1 0.795397141527057 brown
ALDH8A1 0.914469842068836 brown
ALDH9A1 0.804209488393672 brown
ALDOB 0.838628311674418 brown
ALLC 0.310149985282695 brown
ALPL 0.868443875592241 brown
AMACR 0.783634925290035 brown
AMDHD1 0.833404692092152 brown
AMN 0.87925063356035 brown
ANAPC15 0.564717846198935 brown
ANG 0.698701859593547 brown
ANGPTL3 0.902245918855315 brown
ANK2 0.814341558655893 brown
ANK3 0.574439922527067 brown
ANKIB1 0.702081043111553 brown
ANKRD39 0.453300233919299 brown
ANKS4B 0.863512238327093 brown
ANPEP 0.890004522973625 brown
ANXA13 0.67379214713295 brown
ANXA9 0.808392014727404 brown
AOX1 0.792753716870095 brown
AP1AR 0.650975455332973 brown
AP1M2 0.854907105615503 brown
AP2A2 0.630055521871821 brown
APEH 0.716516578174268 brown
APOB 0.380455564579745 brown
APOC3 0.679403853617267 brown
APOE 0.890465207893831 brown
APOH 0.759014196303329 brown
APOM 0.91742352479166 brown
APOOL 0.704642256355159 brown
AQP11 0.660066772601839 brown
AQP2 0.513622451669238 brown
AQP7 0.799128972232877 brown
ARG2 0.770696243797333 brown
ARHGAP24 0.815765228698536 brown
ARHGAP32 0.524499592649118 brown
ARHGEF10L 0.421738656925516 brown
ARHGEF9 0.49210242757011 brown
ARRDC3 0.48685821781975 brown
ARSB 0.596651114582028 brown
ARSD 0.423370034526966 brown
ARSF 0.795860711228403 brown
ASAH1 0.690653483045297 brown
ASB13 0.850005515560838 brown
ASB15 0.784885759082999 brown
ASB9 0.73028623117131 brown
ASL 0.867616796902952 brown
ASPA 0.878300601650175 brown
ASPDH 0.84438454362014 brown
ASPG 0.47988349251617 brown
ASPSCR1 0.53678676386456 brown
ASRGL1 0.616755177692896 brown
ASS1 0.926924992694362 brown
ASTN2 0.462290448177185 brown
ATL2 0.51790481238334 brown
ATP12A 0.441371388732364 brown
ATP1A1 0.46628878627667 brown
ATP1B1 0.665349192711478 brown
ATP2C2 0.325329928827573 brown
ATP6V0A1 0.549113304609193 brown
ATP6V0A4 0.524854005617012 brown
ATP6V0D2 0.586007621914585 brown
ATP6V0E2 0.587724424509194 brown
ATP6V1A 0.692653072000141 brown
ATP6V1B1 0.610527221121513 brown
ATP6V1B2 0.824145558154907 brown
ATP6V1C2 0.537519672634275 brown
ATP6V1G3 0.577882739791374 brown
ATPAF1 0.7704864736731 brown
ATXN7L1 0.41795953196175 brown
AUH 0.882109072708033 brown
AZGP1 0.930407867102662 brown
B3GNT4 0.382126870029512 brown
B4GALT4 0.601778288743282 brown
BAG3 0.610483699777731 brown
BAIAP2L2 0.742164042818795 brown
BBOX1 0.875277266949157 brown
BCL2L10 0.49788589996856 brown
BCL9 0.443091398430025 brown
BCR 0.397472287617218 brown
BDH1 0.548282370166782 brown
BDH2 0.921834633786358 brown
BEND5 0.303328506050366 brown
BEND7 0.735719010248567 brown
BHMT 0.882862045930193 brown
BHMT2 0.916940170593575 brown
BIN1 0.803456388186814 brown
BNIP3 0.87283388297355 brown
BOLA3 0.625856080010575 brown
BPHL 0.932959910237446 brown
BPNT1 0.476389521988914 brown
BRMS1 0.576095191049253 brown
BRPF3 0.741232893356037 brown
BSCL2 0.725922641573802 brown
BSG 0.741123018652076 brown
BSND 0.550737547234625 brown
BSPRY 0.592407006486982 brown
BTD 0.659044833539856 brown
C10orf67 0.644397408790173 brown
C10orf95 0.617055826064513 brown
C11orf54 0.930969266591148 brown
C16orf86 0.35331441262418 brown
C16orf87 0.572464479661041 brown
C19orf12 0.326970298282589 brown
C19orf67 0.316748777169907 brown
C1GALT1 0.594935903536647 brown
C1orf116 0.343230264070257 brown
C1orf210 0.812210676753101 brown
C1QBP 0.571247972160805 brown
C1QL2 0.310755762980421 brown
C2orf15 0.419551005001522 brown
C4orf19 0.346389415448136 brown
C5 0.409725347795207 brown
CA12 0.68489361481933 brown
CA13 0.440310443892597 brown
CA2 0.799779104080148 brown
CA4 0.422506281458901 brown
CACHD1 0.481827966477664 brown
CACNB4 0.35015962323845 brown
CADM4 0.495410426683781 brown
CALB1 0.552292316824407 brown
CALM3 0.397057449976639 brown
CALML3 0.610312649264998 brown
CALML4 0.757411782746164 brown
CAMK2N1 0.716027820979105 brown
CAMSAP3 0.755243226666846 brown
CAPN13 0.349248448910955 brown
CAPN3 0.720150800553751 brown
CAPN5 0.66512892763145 brown
CASP9 0.413901565342926 brown
CAT 0.816356829415506 brown
CBR1 0.541262045228357 brown
CCDC150 0.774784357591203 brown
CCDC169 0.457359262343759 brown
CCDC178 0.39046572417902 brown
CCDC30 0.613957943821473 brown
CCL14 0.849041001017068 brown
CCNB1IP1 0.679965400052746 brown
CCNG1 0.871941007121914 brown
CCNG2 0.375940200073305 brown
CCS 0.547862325742316 brown
CCT6B 0.397565379955592 brown
CDC14C 0.393999717231875 brown
CDC34 0.600420593630617 brown
CDH16 0.778263775413751 brown
CDH9 0.836368341306878 brown
CDHR2 0.896937206541533 brown
CDHR3 0.455580789909266 brown
CDHR5 0.924718712864586 brown
CDIP1 0.544007654100923 brown
CDK10 0.564663032637289 brown
CDK14 0.625885720914945 brown
CDK18 0.698400453262065 brown
CDK20 0.566075294381809 brown
CDKL1 0.841780399147104 brown
CDKL2 0.691010883125936 brown
CELSR1 0.587517089413921 brown
CEMP1 0.31319153981322 brown
CERKL 0.680261696299311 brown
CERS2 0.701720063657711 brown
CERS4 0.555373328691329 brown
CES2 0.861933261826693 brown
CES3 0.80997052943862 brown
CFDP1 0.673435311035826 brown
CGB1 0.455798919811891 brown
CGN 0.393544187418959 brown
CHCHD10 0.665388915528558 brown
CHDH 0.854434615190348 brown
CHL1 0.570345958468847 brown
CHP2 0.620638748827867 brown
CHRNA4 0.509206285843394 brown
CHTF8 0.664236410901046 brown
CIAO1 0.552110005686412 brown
CIB1 0.645821219746183 brown
CIDEB 0.653182790170506 brown
CISD1 0.850782372855105 brown
CISD2 0.345389494948509 brown
CISD3 0.692883004644218 brown
CKMT1A 0.303076537710088 brown
CKMT2 0.26610580182874 brown
CLCN5 0.833375658158777 brown
CLCNKA 0.535782680567971 brown
CLCNKB 0.531726030148975 brown
CLDN10 0.675495760476762 brown
CLDN12 0.61608131895347 brown
CLDN16 0.314681588577535 brown
CLDN19 0.351696406122586 brown
CLDN2 0.794846766894077 brown
CLDN23 0.434975253168963 brown
CLDN8 0.618935672112108 brown
CLEC18A 0.854359441576281 brown
CLEC18B 0.856706894388924 brown
CLEC18C 0.841108201941587 brown
CLINT1 0.583803634360408 brown
CLNK 0.360899790376079 brown
CLPTM1 0.763853041999717 brown
CLPTM1L 0.734704234663405 brown
CLRN3 0.861037520410365 brown
CLUH 0.869563669741666 brown
CLYBL 0.918433800141968 brown
CMBL 0.946022055462185 brown
CNDP1 0.770551616736405 brown
CNDP2 0.885357119092828 brown
CNNM2 0.719990597012609 brown
CNPPD1 0.730742016781413 brown
CNTNAP3 0.404901228232606 brown
CNTNAP3B 0.35497420186523 brown
COA3 0.787637532464958 brown
COCH 0.450822379610138 brown
COL19A1 0.534673664159225 brown
COLEC11 0.820530320062741 brown
COQ3 0.505655349331405 brown
COQ6 0.860845787881174 brown
COQ9 0.833611081297321 brown
COTL1 0.654221021872119 brown
COX11 0.709685290561085 brown
COX15 0.599626649520222 brown
COX5A 0.836413947455979 brown
COX5B 0.718442591810355 brown
COX6A2 0.50538572800421 brown
COX7A2L 0.623057979501203 brown
COX7B 0.733855540450147 brown
COX7C 0.644193002945631 brown
CPM 0.581126952159706 brown
CPN2 0.713066890769787 brown
CPNE6 0.436233489236389 brown
CPPED1 0.696308713589372 brown
CPT2 0.804326828735776 brown
CRAT 0.783619968526935 brown
CRB3 0.546828396165827 brown
CRYAA 0.880716461500536 brown
CRYBB3 0.778266021049983 brown
CRYL1 0.956892628220595 brown
CRYM 0.870630710497795 brown
CRYZ 0.904143420432989 brown
CS 0.580794843378512 brown
CTAGE15 0.497433704590131 brown
CTAGE9 0.37332312842606 brown
CTH 0.701596571318123 brown
CTNS 0.497686894117302 brown
CTSA 0.755000842054394 brown
CTSB 0.586633268491183 brown
CTSE 0.31759934045819 brown
CTSH 0.761220242406318 brown
CTXN3 0.87568527433179 brown
CUBN 0.875076491681383 brown
CWH43 0.500243828656735 brown
CXCL14 0.658952516087193 brown
CYB5A 0.887748141385748 brown
CYC1 0.774867643963729 brown
CYCS 0.552729601368465 brown
CYFIP2 0.894795958195596 brown
CYP17A1 0.51641568952862 brown
CYP24A1 0.456410864686177 brown
CYP27A1 0.777695239635547 brown
CYP27B1 0.63270059564764 brown
CYP2B6 0.787268107612718 brown
CYP2C9 0.348269644971067 brown
CYP2J2 0.45693588781007 brown
CYP3A4 0.760816850597846 brown
CYP3A5 0.357858538953396 brown
CYP3A7 0.784573898492935 brown
CYP4A11 0.818635530998734 brown
CYP4A22 0.797183056152363 brown
CYP4F11 0.535703726995916 brown
CYP4F12 0.412559163252344 brown
CYP4F2 0.700080150035542 brown
CYP4F3 0.904128106527904 brown
CYP4F8 0.527456952467231 brown
CYP4V2 0.560527818269144 brown
CYP8B1 0.707254514785987 brown
CYS1 0.589144390819856 brown
CYSTM1 0.729258694159723 brown
DAB2 0.731462266165595 brown
DALRD3 0.518819668728958 brown
DAO 0.917543239902944 brown
DARS2 0.689007803662849 brown
DBI 0.727900003923109 brown
DBT 0.786026930402017 brown
DCAF13 0.597540819077252 brown
DCXR 0.905931203808531 brown
DDAH1 0.824600154092385 brown
DDC 0.949573183889117 brown
DDO 0.59267581967311 brown
DDT 0.7787830848932 brown
DDTL 0.770135257637234 brown
DDX10 0.526954462043609 brown
DDX25 0.445294923154504 brown
DECR1 0.803886026787964 brown
DECR2 0.497082740522843 brown
DEFB1 0.583663417763503 brown
DEFB129 0.452978254414279 brown
DEFB135 0.362236352754464 brown
DEGS2 0.289983835656846 brown
DENND1A 0.397073993631052 brown
DEPDC1B 0.33916383619787 brown
DEPDC4 0.715819847969868 brown
DEPDC7 0.847681632540888 brown
DERA 0.854168767648238 brown
DFFA 0.549698001599985 brown
DGKB 0.530597399307321 brown
DHDH 0.841288971130655 brown
DHFR 0.708062757154311 brown
DHRS12 0.65648486762172 brown
DHRS4L2 0.883275623657617 brown
DHTKD1 0.927530084768792 brown
DIO1 0.887439431639393 brown
DIP2C 0.848416333575704 brown
DIRAS3 0.34326125182081 brown
DLD 0.727064666048604 brown
DLGAP2 0.453917400104409 brown
DLST 0.669874395400613 brown
DMC1 0.319080730760329 brown
DMGDH 0.923631331068327 brown
DMRTA1 0.529862189982812 brown
DMTN 0.63045369842045 brown
DMXL1 0.556829302820764 brown
DNAJB5 0.397796059787183 brown
DNAJC11 0.554517056487574 brown
DNAJC12 0.661484969405262 brown
DNAJC16 0.812891848427921 brown
DNAJC22 0.532469973505237 brown
DNAJC28 0.566318766813204 brown
DNAJC7 0.419820951884347 brown
DNASE1 0.467807970027548 brown
DNER 0.368819779566863 brown
DNMT3L 0.669991980539397 brown
DNPH1 0.878205975902376 brown
DOK4 0.466807857067403 brown
DOK6 0.488309745736486 brown
DPCD 0.62293473544858 brown
DPEP1 0.894920409621624 brown
DPF3 0.635726940252798 brown
DPH1 0.297267254947698 brown
DPP4 0.755846058847917 brown
DPY30 0.30464254126825 brown
DPYS 0.950566860587656 brown
DSEL 0.518923734089906 brown
DTNBP1 0.545262024506393 brown
DTWD2 0.728608928014532 brown
DUS1L 0.594846048533552 brown
DUSP15 0.597686802891392 brown
DYNLL2 0.472323927775534 brown
DYNLRB2 0.631593110593101 brown
DZIP3 0.547138947760249 brown
EAF2 0.77694317823302 brown
EBNA1BP2 0.798027185573574 brown
EBP 0.805952100966483 brown
ECH1 0.753740263639459 brown
ECHDC1 0.778675768585853 brown
ECHDC2 0.332689511162972 brown
ECHDC3 0.857208122089144 brown
ECHS1 0.921119463227102 brown
ECI1 0.818808159273424 brown
ECI2 0.941936292375545 brown
ECSIT 0.609049830648092 brown
EEFSEC 0.701147986377304 brown
EFCAB6 0.422845909851521 brown
EHHADH 0.928383429617446 brown
EIF4E2 0.317958961046226 brown
EIF4EBP2 0.761209075198984 brown
ELF5 0.422728680153345 brown
ELMO3 0.425753672859777 brown
ELMOD1 0.590384524546451 brown
EMX1 0.707254033758805 brown
EMX2 0.714111126098291 brown
ENDOG 0.635806748289916 brown
ENOSF1 0.703187316076896 brown
ENPP3 0.838287783456277 brown
ENPP5 0.410805787139083 brown
ENPP6 0.909639183812336 brown
ENPP7 0.521377157882254 brown
ENTPD2 0.330211088288954 brown
ENTPD5 0.868366956523072 brown
EPB41L1 0.639813176448723 brown
EPB41L3 0.903289288420551 brown
EPB41L4B 0.386802973831884 brown
EPCAM 0.59096250021733 brown
EPHA7 0.550563574640557 brown
EPHX2 0.915217887535068 brown
EPM2A 0.365630397037982 brown
EPPK1 0.380250340879326 brown
EPS8L2 0.785119304412107 brown
ERBB2 0.743643390519864 brown
ERBB3 0.72709302937957 brown
ERI3 0.710056937045258 brown
ESPL1 0.789248598218559 brown
ESPN 0.779696251824695 brown
ESRP1 0.509688859344906 brown
ESRP2 0.762953529295786 brown
ESRRA 0.603166755081084 brown
ESRRG 0.77395235473393 brown
ETFA 0.864495603471808 brown
ETFB 0.83570628871264 brown
ETFDH 0.724369455629412 brown
ETNK2 0.913858112253529 brown
ETNPPL 0.653707924126121 brown
EVA1A 0.472743581209357 brown
EXOC3 0.582422964996001 brown
EZR 0.720379429314166 brown
F11 0.850741271929204 brown
F12 0.39839091388413 brown
FA2H 0.549782569548058 brown
FAAH 0.744007823149393 brown
FABP1 0.872243992587084 brown
FABP3 0.843203684448629 brown
FAH 0.866019015496397 brown
FAHD1 0.755997898939499 brown
FAM124A 0.467489779953958 brown
FAM136A 0.338556302633509 brown
FAM13A 0.524963478315194 brown
FAM149A 0.555818404960709 brown
FAM151A 0.886594572211185 brown
FAM162A 0.761376040414642 brown
FAM199X 0.306910201569011 brown
FAM3B 0.394903702023481 brown
FAM83D 0.516006882483391 brown
FAM83F 0.299269652498652 brown
FAM8A1 0.322065084064039 brown
FASTKD3 0.639836406441983 brown
FBP1 0.94251853958573 brown
FBXO15 0.30908245817789 brown
FBXO22 0.375780436595381 brown
FBXO28 0.610843762582629 brown
FBXW9 0.327007261370718 brown
FCAMR 0.833991655929179 brown
FCGRT 0.535499074811963 brown
FDX1 0.78048829890309 brown
FER1L6 0.679733130492329 brown
FERMT1 0.580114934819439 brown
FGF5 0.577548082433382 brown
FGGY 0.775329453850173 brown
FH 0.910125820362648 brown
FHIT 0.867426305934444 brown
FIGNL2 0.401694085029447 brown
FMO1 0.905644395066085 brown
FMO4 0.873074375742628 brown
FMO5 0.761794481089302 brown
FMR1 0.699289434033784 brown
FN3K 0.881282384603049 brown
FNIP2 0.359874392608901 brown
FOLH1 0.796189736582007 brown
FOLR1 0.887742372505552 brown
FOXI1 0.454454736444881 brown
FOXQ1 0.430399624892923 brown
FOXRED1 0.423270331753265 brown
FOXRED2 0.648727860112212 brown
FREM1 0.45713986535346 brown
FREM2 0.884684328905511 brown
FRK 0.594710072285177 brown
FSTL4 0.34238379997417 brown
FTCD 0.875770346067998 brown
FTCDNL1 0.451741682536346 brown
FTL 0.839394820650705 brown
FUOM 0.789297107810065 brown
FUT3 0.684743203373594 brown
FUT6 0.915846531885426 brown
FUZ 0.72928717631092 brown
FXYD2 0.548645882646506 brown
FXYD4 0.467102788011683 brown
FZD5 0.54628558478332 brown
GABRB2 0.571263128660055 brown
GABRB3 0.75718006778414 brown
GADD45G 0.407526219920887 brown
GAL3ST1 0.57464742530741 brown
GALK1 0.686823265913843 brown
GALK2 0.422943607626443 brown
GALM 0.949140438423513 brown
GALNT11 0.871492482031149 brown
GALNT18 0.563624183751892 brown
GAMT 0.743450733486699 brown
GAPDH 0.6063224367426 brown
GATM 0.875453139003995 brown
GBA3 0.934786703637511 brown
GCAT 0.411312495050469 brown
GCDH 0.814872860498969 brown
GCHFR 0.86443414846197 brown
GCLC 0.639435416227638 brown
GCM1 0.320198709849082 brown
GCSH 0.882419054242754 brown
GDA 0.808286837547839 brown
GDPD3 0.616460245800916 brown
GET4 0.540178899277591 brown
GFM1 0.518834729405441 brown
GGA2 0.537253802450095 brown
GGACT 0.702134044778087 brown
GGH 0.807214644150902 brown
GGT1 0.803019978915769 brown
GGT6 0.859128340297469 brown
GGTLC1 0.761038691924803 brown
GGTLC2 0.796685268168413 brown
GGTLC3 0.800228561495339 brown
GHITM 0.728100267467006 brown
GIPC2 0.950011520788082 brown
GJB1 0.808018054259659 brown
GK 0.903204881674358 brown
GLB1L 0.354295371164565 brown
GLB1L2 0.807131205958816 brown
GLCE 0.480049782644088 brown
GLDC 0.90297442393086 brown
GLIS1 0.685365238156916 brown
GLOD5 0.706661571721844 brown
GLRX 0.759765448960521 brown
GLS 0.32960463466239 brown
GLTPD2 0.818289475410818 brown
GLUD1 0.795421946947779 brown
GLUD2 0.6173563590808 brown
GLYAT 0.932295383742847 brown
GLYATL1 0.923009200120143 brown
GLYCTK 0.825611136310373 brown
GMNC 0.635749842464746 brown
GNPDA1 0.877051448813172 brown
GNS 0.55603391962517 brown
GOT1 0.913159778329117 brown
GP2 0.337778157196764 brown
GPD1 0.895743700730837 brown
GPI 0.719032511318481 brown
GPR137B 0.879414927922069 brown
GPR155 0.791224852225288 brown
GPR160 0.859734039558233 brown
GPR89A 0.656721021087252 brown
GPRC6A 0.416333690729846 brown
GPS1 0.634561610642155 brown
GPT 0.652083917884317 brown
GPT2 0.814681251173103 brown
GPX3 0.834666275479674 brown
GRAMD1B 0.854903804292879 brown
GRAMD1C 0.786253159778011 brown
GRB14 0.45974419777776 brown
GRB7 0.467552639416358 brown
GREB1 0.667172274919641 brown
GRHPR 0.861892760981645 brown
GRIA3 0.613752111648026 brown
GRINA 0.570668722969233 brown
GRPEL1 0.718096780607181 brown
GRTP1 0.725623319771443 brown
GSR 0.778729971662147 brown
GSS 0.816326032194274 brown
GSTA1 0.826717429563278 brown
GSTA2 0.833020191596298 brown
GSTA3 0.802169073450568 brown
GSTA5 0.858513244161256 brown
GSTK1 0.84357900900975 brown
GSTM1 0.35484810987351 brown
GSTM2 0.313148728528301 brown
GSTM3 0.600709238288817 brown
GSTM4 0.633127721633003 brown
GSTO2 0.361752481081142 brown
GSTZ1 0.566143287634141 brown
GUCD1 0.803756327334833 brown
GYPA 0.721697043583837 brown
GYS2 0.301821177164757 brown
HAAO 0.816894237148278 brown
HACL1 0.494208505401082 brown
HADH 0.939795225884753 brown
HADHA 0.736449129630161 brown
HADHB 0.750943403867346 brown
HAGH 0.75768502315639 brown
HAO1 0.468400908840498 brown
HAO2 0.924346106259865 brown
HAS3 0.655910909402393 brown
HCN3 0.606182081541886 brown
HDAC11 0.382705841341034 brown
HDAC6 0.779555223536233 brown
HDDC2 0.633926480399121 brown
HDHD3 0.863589947639842 brown
HECW1 0.916773491170252 brown
HEPACAM2 0.526851270390466 brown
HGD 0.943885968029013 brown
HHLA2 0.719684424416464 brown
HIBADH 0.892455403492941 brown
HIBCH 0.789722175330278 brown
HINT2 0.78268359528474 brown
HLF 0.562850341877734 brown
HMGCL 0.840864877739924 brown
HMOX1 0.574888240198886 brown
HMOX2 0.440062574735979 brown
HMX2 0.382673756785806 brown
HNF1A 0.785982307434694 brown
HNF4A 0.907452167030446 brown
HNF4G 0.834414973448321 brown
HNMT 0.672965110765887 brown
HOGA1 0.948843153310812 brown
HOOK2 0.646039115832792 brown
HOXD8 0.499199667649097 brown
HPD 0.907282886922035 brown
HPN 0.923073842411379 brown
HRG 0.737922413580507 brown
HS6ST2 0.580691648970268 brown
HSD11B2 0.663876617963199 brown
HSD17B10 0.701325996004442 brown
HSD17B11 0.39973216458659 brown
HSD17B14 0.837705248495586 brown
HSD17B3 0.365686604722328 brown
HSD17B8 0.724988667777796 brown
HSDL2 0.631651678445213 brown
HSPA4L 0.845133264499797 brown
HSPA8 0.523807223136303 brown
HSPA9 0.879643992475767 brown
HSPD1 0.914117168762781 brown
HSPE1 0.80051246251922 brown
HYAL1 0.565043379933028 brown
HYI 0.556517654848307 brown
HYKK 0.829285736076128 brown
IDH1 0.865254856931748 brown
IDH2 0.865530944815304 brown
IDH3B 0.747862772356113 brown
IDH3G 0.663633713518117 brown
IDNK 0.841425359241388 brown
IFT46 0.614077058908235 brown
IFT57 0.609916438783192 brown
IFT74 0.434162519618929 brown
IFT88 0.755231720976845 brown
IGF2BP1 0.415944528214046 brown
IGSF11 0.873723629296055 brown
IL17RB 0.732526227724413 brown
IL17RC 0.305228351207315 brown
IL22RA1 0.50131368118003 brown
ILVBL 0.755127557533717 brown
IMMT 0.439719140566374 brown
IMPA2 0.909724940839586 brown
INPP5J 0.443423362830751 brown
INSRR 0.306267666872273 brown
IPO13 0.745639271802 brown
IQCK 0.414045671616819 brown
IQUB 0.334416870785912 brown
IRF6 0.569212573309134 brown
ISCU 0.689071246742525 brown
ISOC1 0.728032444279876 brown
ISOC2 0.866803265590339 brown
IVD 0.863188643040268 brown
IYD 0.920146979711977 brown
KANSL1L 0.487907155144637 brown
KCNAB2 0.455749110796736 brown
KCNE3 0.334279957026802 brown
KCNH6 0.694783867457619 brown
KCNJ1 0.487384333411369 brown
KCNJ10 0.533849568968573 brown
KCNJ15 0.929697540848503 brown
KCNJ3 0.874321477566466 brown
KCNK10 0.493666415189996 brown
KCNK5 0.727107869109102 brown
KCNV2 0.335214651044376 brown
KHK 0.950097818654938 brown
KIAA1191 0.869285707685202 brown
KIAA1549 0.357204611253035 brown
KIAA1958 0.705722144784423 brown
KIF12 0.672402750317471 brown
KIF13B 0.560250682418285 brown
KIF9 0.64806046938334 brown
KL 0.877803574096614 brown
KLF15 0.63955407746873 brown
KLHDC7A 0.509937246488837 brown
KMO 0.809872940751234 brown
KNG1 0.636275062447048 brown
KRTAP5-8 0.388169198785414 brown
KYNU 0.785907316174114 brown
L2HGDH 0.817010919170908 brown
L3MBTL4 0.439149922437143 brown
LACTB2 0.743104095298925 brown
LAD1 0.428329277490137 brown
LAMP2 0.608090551417887 brown
LAMTOR5 0.825885663473602 brown
LARP4 0.745067410255909 brown
LBP 0.475770088887738 brown
LCLAT1 0.522362982507946 brown
LDHB 0.903118825413246 brown
LDHD 0.776768272477507 brown
LEAP2 0.338016910909852 brown
LETMD1 0.486563952014818 brown
LGALS2 0.764617575170335 brown
LGMN 0.716741737518841 brown
LGSN 0.387177177141617 brown
LHPP 0.595921454712122 brown
LIAS 0.626081419393241 brown
LIME1 0.745768273493425 brown
LIN52 0.604330576776014 brown
LIN7A 0.700528357327805 brown
LLGL2 0.755832998392763 brown
LMAN2L 0.402308772946249 brown
LMTK2 0.586041984432689 brown
LNX1 0.487287150813037 brown
LONP1 0.722560830810436 brown
LPA 0.334117552852914 brown
LPCAT3 0.606078629750306 brown
LPIN2 0.517191514757023 brown
LRBA 0.389934524882566 brown
LRP1B 0.340516682261238 brown
LRP2 0.837999915177054 brown
LRP5 0.403335244910586 brown
LRPPRC 0.808314057017892 brown
LRRC19 0.908143358937309 brown
LRRC28 0.70214343876863 brown
LRRC43 0.709994321628877 brown
LRRC8D 0.760977385580952 brown
LSM3 0.742493166374567 brown
LYG1 0.5255083369436 brown
LYPLA1 0.417024324826037 brown
LYPLAL1 0.834261921477679 brown
LYRM1 0.696108812098967 brown
LZTS3 0.351917859392629 brown
MACROD1 0.871637349642838 brown
MAF 0.503200895225011 brown
MAN1A1 0.591651805498061 brown
MAN1C1 0.488407097716365 brown
MAOA 0.815557057018737 brown
MAOB 0.81385710124504 brown
MAP3K13 0.839844508265861 brown
MAP3K15 0.477480678152203 brown
MAP7 0.898236163328836 brown
MAP7D2 0.76305385732944 brown
MAPK6 0.415937155036313 brown
MAPKAPK3 0.421446878527732 brown
MARVELD2 0.527649793153459 brown
MARVELD3 0.553116411858638 brown
MASP1 0.61626528773272 brown
MAST3 0.672176027038526 brown
MAST4 0.389472319338832 brown
MAT2A 0.664475567707492 brown
MCAT 0.667860699584624 brown
MCCC1 0.785708988063668 brown
MCCC2 0.932609784915536 brown
MCCD1 0.713379856198921 brown
MCUR1 0.73392151149431 brown
MDH1 0.817126870705614 brown
MDH1B 0.525822113618438 brown
MDH2 0.818240720524028 brown
MECR 0.46718292407197 brown
MESP1 0.366099448747539 brown
METTL1 0.716827892612414 brown
METTL9 0.81795678776959 brown
MFAP3L 0.634019840831255 brown
MFF 0.31307528028202 brown
MFSD12 0.551782648586251 brown
MFSD3 0.73174287705467 brown
MGAM 0.839325762803728 brown
MGARP 0.322393172600532 brown
MGAT4A 0.554262653464205 brown
MGST1 0.681140189100637 brown
MIA2 0.642901427886039 brown
MICU1 0.834228392713524 brown
MIOX 0.901356048803596 brown
MIPEP 0.671520728554151 brown
MKRN3 0.449789067102297 brown
MLEC 0.586253725565495 brown
MLF1 0.553438153048878 brown
MLXIPL 0.748964452802901 brown
MMAB 0.777138437185915 brown
MOGAT2 0.408748011859644 brown
MORN2 0.813046782071291 brown
MORN5 0.461885903522916 brown
MPC1 0.76783831749368 brown
MPC2 0.908316115227924 brown
MPI 0.686038957624521 brown
MPND 0.627888316735017 brown
MPP1 0.764696065375409 brown
MPP7 0.574113733804337 brown
MPST 0.722060260250562 brown
MPV17L 0.56200317820025 brown
MRI1 0.362630592563775 brown
MRO 0.758498550136258 brown
MRPL1 0.433525746573637 brown
MRPL12 0.675964234467467 brown
MRPL13 0.623645376740395 brown
MRPL15 0.559899218934863 brown
MRPL32 0.349989971630131 brown
MRPL34 0.716073098884424 brown
MRPL40 0.563103423358978 brown
MRPL41 0.674809898515589 brown
MRPL44 0.768229469404378 brown
MRPL45 0.612683218510352 brown
MRPL46 0.555016486694857 brown
MRPS15 0.642572291573784 brown
MRPS2 0.807270079010191 brown
MRPS28 0.49259464803458 brown
MRPS33 0.719223959976405 brown
MRPS35 0.76814814736613 brown
MRPS36 0.812768970969489 brown
MRPS5 0.394180514930208 brown
MRPS7 0.624697673881701 brown
MRRF 0.467249272075715 brown
MSH3 0.724286888568899 brown
MSRA 0.708407400123941 brown
MSRB1 0.845956058698485 brown
MSRB2 0.662553851831925 brown
MST1 0.684353596120923 brown
MT1A 0.455761655496053 brown
MT1B 0.710834578061463 brown
MT1E 0.586947485163364 brown
MT1F 0.842139403338371 brown
MT1G 0.765243733329913 brown
MT1H 0.750390503144865 brown
MT1X 0.769085200047875 brown
MT2A 0.445792033481195 brown
MT3 0.61449573560263 brown
MTCH2 0.887197955926218 brown
MTFMT 0.410473225322401 brown
MTFP1 0.420760783824671 brown
MTFR1 0.510744101072858 brown
MTHFD1 0.808391757663883 brown
MTHFS 0.76268793735472 brown
MTIF2 0.539589270722741 brown
MTNR1A 0.439020074597327 brown
MTRR 0.599518575578938 brown
MTTP 0.925724892144779 brown
MTX1 0.589249681978577 brown
MUC13 0.537981063335074 brown
MUC15 0.618510871134813 brown
MUC20 0.597728350925429 brown
MVK 0.527670477915771 brown
MXI1 0.624465538174569 brown
MYH8 0.30564529320058 brown
MYL5 0.676610757421665 brown
MYLK4 0.574348130732735 brown
MYO3B 0.383491681901144 brown
MYO6 0.613367050113382 brown
MYO7A 0.754257559626187 brown
MYO7B 0.759732498083724 brown
MYOM2 0.673001150648718 brown
MYOM3 0.845972782520124 brown
NAGS 0.600704010328352 brown
NAP1L4 0.326656369675049 brown
NAPSA 0.876656964754343 brown
NAT1 0.474976427723054 brown
NAT8 0.917726922188946 brown
NAT8B 0.914171269854915 brown
NBR1 0.714797405358786 brown
NCOA4 0.741222358056008 brown
NCOA7 0.404864134618641 brown
NCR3LG1 0.418777696926105 brown
NDFIP2 0.670077200178413 brown
NDUFA10 0.557703419718826 brown
NDUFA5 0.655144849243591 brown
NDUFA6 0.682589223427262 brown
NDUFA9 0.66386558966506 brown
NDUFAF1 0.634092318299373 brown
NDUFAF2 0.238764363764756 brown
NDUFB9 0.713635955275544 brown
NDUFS1 0.863083345146391 brown
NDUFS2 0.792399128530129 brown
NDUFS4 0.482668093565187 brown
NDUFS8 0.754875126337039 brown
NDUFV1 0.863935463800075 brown
NDUFV2 0.743058135823677 brown
NDUFV3 0.624930660770534 brown
NECAB2 0.732516225004951 brown
NEDD4L 0.834025075939588 brown
NEU1 0.4062112505626 brown
NEURL2 0.352699102841509 brown
NFS1 0.789125580960602 brown
NFYC 0.32455826993212 brown
NGEF 0.82051807839175 brown
NHEJ1 0.759600152885469 brown
NHSL1 0.77759175167186 brown
NINL 0.733963956278324 brown
NIPSNAP1 0.874210751717722 brown
NIT2 0.88419506705692 brown
NKAIN3 0.442155180926083 brown
NLGN1 0.499592675385459 brown
NME5 0.727803284574142 brown
NNT 0.746472214338876 brown
NOP16 0.568825283848273 brown
NOX4 0.902425458777374 brown
NOXO1 0.343292077418436 brown
NPAS2 0.317275741547744 brown
NPC1L1 0.384962665758081 brown
NPFFR1 0.391141448152333 brown
NPL 0.825856128277377 brown
NQO2 0.885616071973762 brown
NR1H4 0.748826093138023 brown
NR1I3 0.79788589383721 brown
NR2F6 0.542404620926996 brown
NR6A1 0.323916676015718 brown
NRG1 0.347978643139634 brown
NRK 0.344474256793952 brown
NT5C3A 0.45501970560206 brown
NUDT22 0.573535209575237 brown
NUDT4 0.540422358268458 brown
NUDT8 0.63503698695101 brown
NUFIP1 0.507466127729242 brown
NUGGC 0.70135317033324 brown
OAF 0.495221691005406 brown
OAT 0.525509096449548 brown
OCIAD2 0.844741152852448 brown
OGDH 0.784193522199263 brown
OGDHL 0.909576499395226 brown
OGG1 0.769997622414458 brown
OIT3 0.321257157076773 brown
OPA1 0.557565486803383 brown
OPLAH 0.310375665894359 brown
OR10V1 0.380860918240808 brown
OR1G1 0.408127545915038 brown
OR2T10 0.620842855649776 brown
OR2T34 0.461894360685443 brown
OR2T35 0.334263507663332 brown
OR4C11 0.366102048718341 brown
OR4F15 0.357229229515841 brown
OR6X1 0.308960110356386 brown
OSBP 0.593179629427527 brown
OSBPL6 0.850331508590537 brown
OSBPL8 0.519878308573486 brown
OSGIN1 0.460175163421867 brown
OTOGL 0.52366848371521 brown
OVOL1 0.57647040892956 brown
OXA1L 0.666318499330131 brown
OXER1 0.672954309361936 brown
OXGR1 0.342686116129636 brown
OXNAD1 0.342698632453733 brown
OXSM 0.357771384949123 brown
OXT 0.572253416641046 brown
P4HA2 0.801052454286111 brown
PAGE5 0.354517735263871 brown
PAH 0.888260481324801 brown
PAIP2B 0.820788492695536 brown
PAK4 0.43004789076635 brown
PALM3 0.36668269985049 brown
PANK1 0.768901766458524 brown
PAOX 0.407989809653831 brown
PAQR5 0.893657550896137 brown
PARM1 0.532123468456298 brown
PARP3 0.44918813784453 brown
PARS2 0.347020250681283 brown
PBLD 0.967891886248736 brown
PCBD1 0.815153107644513 brown
PCBP2 0.734309366723602 brown
PCCA 0.890409051921857 brown
PCCB 0.849644230540664 brown
PCDH15 0.66044181223014 brown
PCK1 0.851354611044431 brown
PCK2 0.895004442713465 brown
PCLO 0.75225564781064 brown
PCSK1N 0.672653235462318 brown
PCTP 0.714815079303641 brown
PCYT2 0.804251361425441 brown
PDE1C 0.317973379229312 brown
PDF 0.556902847587763 brown
PDHA1 0.751265853885627 brown
PDK2 0.868819513291438 brown
PDSS1 0.520235265084118 brown
PDXDC1 0.433373029914532 brown
PDZK1 0.905637127167692 brown
PDZK1IP1 0.868270681412639 brown
PEBP1 0.904632776787008 brown
PECR 0.874437133666831 brown
PEPD 0.948515322898347 brown
PEX11G 0.596630949122412 brown
PFKFB2 0.844502122391599 brown
PFKL 0.698744350583794 brown
PGM1 0.76374916685208 brown
PGPEP1 0.74435805433221 brown
PGRMC1 0.752588542321178 brown
PHGDH 0.771249914724717 brown
PHYH 0.914158197880322 brown
PHYHD1 0.614039552852969 brown
PHYHIPL 0.742313611911644 brown
PI4K2B 0.528030743848707 brown
PIH1D2 0.382030987628094 brown
PIK3C2G 0.495240632729865 brown
PIPOX 0.935430338132608 brown
PKHD1 0.555505346692231 brown
PKLR 0.896078273072224 brown
PKP2 0.619168890237668 brown
PLA2G12B 0.861297505544141 brown
PLA2G1B 0.328465315105395 brown
PLA2G4F 0.297503265433855 brown
PLCL1 0.522788765730486 brown
PLCL2 0.626968569391195 brown
PLCXD2 0.730199505151824 brown
PLCZ1 0.420737850925328 brown
PLEKHA6 0.40946819917428 brown
PLEKHA7 0.748711912889498 brown
PLEKHB2 0.595792175822804 brown
PLEKHF2 0.665460199311848 brown
PLEKHJ1 0.609692759806683 brown
PLG 0.919881316549189 brown
PLGLB1 0.596202099100534 brown
PLGRKT 0.304934604788221 brown
PLIN2 0.406699770598282 brown
PLIN5 0.407181844440558 brown
PLLP 0.628561194671217 brown
PLS1 0.670385490366036 brown
PM20D1 0.580074464210123 brown
PMM1 0.808636050802394 brown
PMPCB 0.621582724690662 brown
PMS2 0.672367219939509 brown
PNP 0.748770579310215 brown
PNPLA1 0.773774264911988 brown
PNPLA3 0.823482282843219 brown
PNPLA4 0.647390664359976 brown
PNPO 0.885507393974766 brown
POLD3 0.619102847868436 brown
POLDIP2 0.854933100703918 brown
POLR1C 0.352739009689537 brown
POLR3H 0.605890531358668 brown
PON3 0.427719784513242 brown
POP1 0.366782115890386 brown
POU3F3 0.521736494044432 brown
POU3F4 0.449338853163253 brown
PPA2 0.599210772737852 brown
PPARA 0.768335296528365 brown
PPARGC1A 0.813368702374591 brown
PPFIBP2 0.765286087463088 brown
PPID 0.315865926507038 brown
PPIF 0.699608251026061 brown
PPIL6 0.421167080870411 brown
PPM1K 0.492591902575419 brown
PPP1R10 0.33196098950382 brown
PPP1R14D 0.577107653769692 brown
PPP1R16B 0.418323262536655 brown
PPP1R21 0.662407840080165 brown
PPP1R26 0.420213625646316 brown
PRAP1 0.917509385900864 brown
PRDX2 0.764477999862074 brown
PRDX3 0.838834319268096 brown
PRELID1 0.536735299008754 brown
PREPL 0.697453284445644 brown
PRKAA2 0.601440385956216 brown
PRKAB1 0.679922329922863 brown
PRKAG2 0.347333515504073 brown
PRKCZ 0.750782131498958 brown
PRLR 0.936867909436464 brown
PRM2 0.385695494200648 brown
PRNP 0.745011569121166 brown
PROC 0.800000621715235 brown
PRODH 0.578446223129575 brown
PRODH2 0.879653775540159 brown
PROM2 0.361175732582625 brown
PROZ 0.720438571409947 brown
PRPF4 0.503572778540429 brown
PRR13 0.69973603918371 brown
PRR15 0.439122395092951 brown
PRR15L 0.534655704830541 brown
PRR5 0.398925020485628 brown
PRRG2 0.489015209428837 brown
PRSS3 0.417760827688195 brown
PRSS8 0.729365412730608 brown
PRUNE2 0.476710750773045 brown
PSAT1 0.890457355698341 brown
PSMC4 0.631405197119092 brown
PSMG1 0.359948640230476 brown
PSPH 0.607946205193481 brown
PTER 0.754108401952347 brown
PTGER3 0.576443316770779 brown
PTGFR 0.51111589120262 brown
PTGR1 0.646496325245977 brown
PTH2R 0.695866652466387 brown
PTK2B 0.529484340210242 brown
PTP4A1 0.531896017667049 brown
PTPN3 0.568923466799057 brown
PVALB 0.665148234350386 brown
PXMP2 0.934595954535944 brown
QDPR 0.911935690836152 brown
QPRT 0.85928030499686 brown
QRSL1 0.394942644406681 brown
RAB11FIP3 0.85412680240775 brown
RAB11FIP4 0.532475962894593 brown
RAB11FIP5 0.655421637660078 brown
RAB17 0.863961616745091 brown
RAB25 0.40492145304495 brown
RAB36 0.354738466465309 brown
RAB3A 0.447984811261288 brown
RAB3IP 0.77543301475477 brown
RAB40B 0.733585405529163 brown
RABGGTB 0.350765411202712 brown
RALYL 0.803951950386925 brown
RAP1GAP 0.32178855823611 brown
RASL11A 0.311898265996472 brown
RASSF4 0.452929560773432 brown
RASSF6 0.570873237988847 brown
RBBP9 0.683021814420355 brown
RBKS 0.877447112561571 brown
RBM47 0.801940767598369 brown
RBP4 0.629882640960973 brown
RBP5 0.933101859376435 brown
RBPMS2 0.644272478739268 brown
RDH10 0.676195708922321 brown
RDH11 0.718838841339507 brown
RDH12 0.374890778463194 brown
REEP6 0.757588345055483 brown
RENBP 0.368460019494851 brown
REPS2 0.537858739506489 brown
RETSAT 0.616320259579947 brown
RFFL 0.352719155269944 brown
RFK 0.462367648241734 brown
RGN 0.815354820487564 brown
RHBG 0.496403224913616 brown
RHOBTB1 0.510819460324341 brown
RIPK4 0.643453101100165 brown
RMND1 0.797936436508 brown
RNF152 0.953916003891202 brown
RNF157 0.552737424924791 brown
RNF183 0.350201760002705 brown
RNF186 0.625470254983129 brown
RNLS 0.744293296228285 brown
RNPEP 0.449756146522477 brown
RORA 0.445974036475452 brown
RORB 0.518113065306411 brown
RORC 0.694016036141265 brown
RPP14 0.572397773568438 brown
RRAGD 0.744688159066061 brown
RSAD1 0.479155871607807 brown
RSC1A1 0.309413265036931 brown
RTCA 0.404270637055285 brown
RTCB 0.573264259565222 brown
RTKN 0.7656765117323 brown
RTN4IP1 0.559114319223619 brown
RTTN 0.354659598684595 brown
RUNDC1 0.338230044494373 brown
RUNDC3B 0.478819030796899 brown
RWDD2B 0.39675595511325 brown
S100A1 0.647249952020642 brown
SAFB2 0.442416841574091 brown
SALL1 0.751360373813386 brown
SAMD5 0.502241757750166 brown
SAMM50 0.729773081716127 brown
SAR1B 0.387047457984684 brown
SARDH 0.818981121430496 brown
SAT2 0.850651237326376 brown
SCAMP5 0.550681720397336 brown
SCCPDH 0.58057390112821 brown
SCGB1D1 0.33684708043 brown
SCGB1D2 0.664629618556885 brown
SCNN1A 0.378765055252791 brown
SCNN1B 0.480001068162502 brown
SCNN1G 0.530853034183856 brown
SCO1 0.470611988279572 brown
SCP2 0.886947530454104 brown
SCRN2 0.771762759651482 brown
SDC1 0.866645148433074 brown
SDHA 0.808505662157042 brown
SDHB 0.847150568160108 brown
SDHC 0.759304225429674 brown
SDHD 0.818796272961801 brown
SDSL 0.58345419293469 brown
SEBOX 0.428624026201236 brown
SELENBP1 0.819629353344223 brown
SEPHS2 0.806088235584188 brown
SEPSECS 0.733989355773228 brown
SERINC2 0.531002709986509 brown
SERPINA1 0.503212151764508 brown
SERPINA4 0.437893446294077 brown
SERPINA5 0.587610999490806 brown
SERPINA6 0.865930455721101 brown
SERPINC1 0.45391004368495 brown
SERPINF2 0.762875498475651 brown
SESN2 0.780872902308906 brown
SETD3 0.750585917243511 brown
SFXN1 0.82808324555486 brown
SFXN2 0.789158881779475 brown
SFXN4 0.793591863532608 brown
SFXN5 0.583692477049231 brown
SGK2 0.864529847498609 brown
SGPP1 0.696093245109837 brown
SH3GL2 0.880354765825922 brown
SH3YL1 0.923944172221414 brown
SHBG 0.574736310322633 brown
SHH 0.362047504675666 brown
SHMT1 0.943688735681209 brown
SHPK 0.503065520356715 brown
SIAE 0.707893587729739 brown
SIGIRR 0.661515835913728 brown
SIK2 0.335967801693432 brown
SIM1 0.481806920307872 brown
SIPA1L1 0.575533553084529 brown
SIRT6 0.308426667535055 brown
SLC10A2 0.779156130695009 brown
SLC10A5 0.31649461976865 brown
SLC12A1 0.338198847065733 brown
SLC12A3 0.547499664345022 brown
SLC12A6 0.536814005149792 brown
SLC12A7 0.647042800500627 brown
SLC13A1 0.875890572860819 brown
SLC13A2 0.855029635971855 brown
SLC13A3 0.886651980779533 brown
SLC15A1 0.635663616320322 brown
SLC15A2 0.460486416877911 brown
SLC16A12 0.787799983922899 brown
SLC16A13 0.519362190860802 brown
SLC16A2 0.525086611474636 brown
SLC16A4 0.913887779921048 brown
SLC16A7 0.333329452114285 brown
SLC16A9 0.840690516909793 brown
SLC17A1 0.872916614027283 brown
SLC17A3 0.835108901014015 brown
SLC17A4 0.54869116718749 brown
SLC19A2 0.538305365648538 brown
SLC19A3 0.402969466643516 brown
SLC1A1 0.822655967958788 brown
SLC22A11 0.924902666616117 brown
SLC22A12 0.84042034628598 brown
SLC22A13 0.776543164000029 brown
SLC22A18 0.80045246277184 brown
SLC22A2 0.615722186357978 brown
SLC22A24 0.651301460060573 brown
SLC22A4 0.53942285849411 brown
SLC22A5 0.746916463515856 brown
SLC22A6 0.902944725220083 brown
SLC22A7 0.704129913809351 brown
SLC22A8 0.845814349962305 brown
SLC23A1 0.885629151329625 brown
SLC23A3 0.840480770152936 brown
SLC25A1 0.768514817541228 brown
SLC25A10 0.896965360186432 brown
SLC25A11 0.783916532048831 brown
SLC25A13 0.625199148338804 brown
SLC25A16 0.465881135621001 brown
SLC25A30 0.661115865751316 brown
SLC25A34 0.341317161798679 brown
SLC25A39 0.813165701440381 brown
SLC25A42 0.739873181681532 brown
SLC25A44 0.742279477042975 brown
SLC25A45 0.420549700009995 brown
SLC25A48 0.781136088170454 brown
SLC25A5 0.862682250721351 brown
SLC26A1 0.510131477247948 brown
SLC26A4 0.596015419873706 brown
SLC26A6 0.399429354148046 brown
SLC26A7 0.430607962062761 brown
SLC26A9 0.403968757045193 brown
SLC27A2 0.86876366227201 brown
SLC28A1 0.87445647622654 brown
SLC28A2 0.399444669062204 brown
SLC29A2 0.255290485191472 brown
SLC2A11 0.491239867241813 brown
SLC2A2 0.878238710658358 brown
SLC2A4RG 0.625632544562291 brown
SLC2A5 0.81052385870004 brown
SLC2A9 0.577904592124389 brown
SLC30A2 0.824840554836469 brown
SLC30A8 0.435758280728957 brown
SLC30A9 0.857248884083983 brown
SLC31A1 0.686049660805839 brown
SLC34A1 0.877659692797774 brown
SLC34A3 0.698604247273505 brown
SLC35A3 0.358859079077036 brown
SLC35B4 0.464628383150401 brown
SLC35D1 0.448197241766425 brown
SLC36A2 0.888783703570179 brown
SLC37A4 0.911919848895619 brown
SLC38A11 0.328089756585229 brown
SLC38A3 0.517071935488603 brown
SLC39A11 0.346633559717395 brown
SLC39A4 0.678474682388671 brown
SLC39A5 0.95713946906389 brown
SLC3A1 0.850128397618665 brown
SLC3A2 0.856775692690331 brown
SLC41A1 0.806852620488691 brown
SLC43A2 0.864783319120167 brown
SLC44A4 0.754511429547003 brown
SLC46A1 0.597709753587273 brown
SLC47A1 0.920346664197501 brown
SLC47A2 0.781354472793255 brown
SLC4A4 0.905795798219776 brown
SLC4A9 0.460751477978339 brown
SLC51A 0.475529703954702 brown
SLC51B 0.840700310788191 brown
SLC5A1 0.508887442978869 brown
SLC5A10 0.906057813480353 brown
SLC5A11 0.701007764901469 brown
SLC5A12 0.879025905027572 brown
SLC5A2 0.876621326351596 brown
SLC5A8 0.488113506519384 brown
SLC5A9 0.472617290659318 brown
SLC6A12 0.658806363910293 brown
SLC6A13 0.906998380242501 brown
SLC6A18 0.459183771693361 brown
SLC6A19 0.904077737582313 brown
SLC6A8 0.731018074502406 brown
SLC7A13 0.425331144111846 brown
SLC7A7 0.917029509446204 brown
SLC7A8 0.749956108041315 brown
SLC7A9 0.894519887403855 brown
SLC9A2 0.609151661734513 brown
SLC9A3 0.901496640304675 brown
SLC9A4 0.589450742784503 brown
SLCO4C1 0.896909046915722 brown
SLIT2 0.624016372765439 brown
SMIM2 0.365501673649342 brown
SMIM20 0.632784114042314 brown
SMIM6 0.5893792960984 brown
SMLR1 0.776095482051805 brown
SMPDL3A 0.869225551186406 brown
SMTNL2 0.767563224393372 brown
SNRNP25 0.61609572669233 brown
SNRPB2 0.554932979397767 brown
SNX2 0.493132665467006 brown
SNX29 0.660263758229461 brown
SNX30 0.6495378047049 brown
SNX4 0.652155188012066 brown
SNX5 0.86328800848316 brown
SORCS1 0.618148968856533 brown
SORD 0.945669415293069 brown
SOWAHA 0.316583106659321 brown
SOWAHB 0.327625694420271 brown
SPATA17 0.609286775222855 brown
SPATA24 0.322804947813517 brown
SPATA4 0.432744541042969 brown
SPATA7 0.31597216625326 brown
SPATS2L 0.677680113672496 brown
SPEF2 0.442813915115271 brown
SPG21 0.414412422300659 brown
SPNS2 0.354454591076051 brown
SRPK1 0.349540349712844 brown
SSTR2 0.507255350391504 brown
SSX2IP 0.673067769178276 brown
ST13 0.790528469401296 brown
ST7 0.564418229634412 brown
STAP2 0.485555183625585 brown
STARD10 0.70558379611704 brown
STAU1 0.654286557051837 brown
STC1 0.31479212314871 brown
STC2 0.341684217614488 brown
STEAP1 0.757280882318207 brown
STEAP1B 0.628712980672 brown
STEAP2 0.649944708570625 brown
STK32A 0.452009745669579 brown
STRA6 0.696359081223742 brown
STRADB 0.923779695008932 brown
STRIP2 0.458641226592414 brown
STX3 0.683126718603507 brown
STXBP2 0.311802410903575 brown
SUCLG1 0.955664752917514 brown
SUCLG2 0.90326678912207 brown
SULT1C2 0.805816829360819 brown
SUOX 0.823212800581854 brown
SUSD2 0.917921403842548 brown
SUSD3 0.506988187619601 brown
SYN2 0.648996999143835 brown
SYNGR4 0.34952499829451 brown
SYPL2 0.498536686360279 brown
SYT10 0.43519790063401 brown
SYT6 0.455718343488157 brown
TACO1 0.862788377636098 brown
TAS2R38 0.415215803714259 brown
TATDN3 0.635893030777802 brown
TBC1D13 0.746237407721468 brown
TBC1D14 0.687998379047089 brown
TBC1D19 0.559698236397587 brown
TBC1D24 0.393972767512028 brown
TBRG4 0.589304435813404 brown
TCEA3 0.752602960542305 brown
TCN2 0.725470276018298 brown
TDP2 0.602044091238864 brown
TENM1 0.540751096139363 brown
TEX2 0.350187934325868 brown
TEX264 0.733624314362463 brown
TFAP2A 0.375448451572451 brown
TFAP2B 0.284391551805208 brown
TFB2M 0.463945960743995 brown
TFCP2L1 0.643042771951876 brown
TFEC 0.799571333119236 brown
TGFA 0.411575433983674 brown
THAP4 0.62720508431323 brown
THNSL1 0.496874318610717 brown
THPO 0.549710099047758 brown
TIGD2 0.479197609634192 brown
TIMM10 0.483366981950427 brown
TIMM44 0.664214941558141 brown
TINAG 0.913595385541758 brown
TLN2 0.893625313840769 brown
TM4SF5 0.895866098305933 brown
TM6SF2 0.558246702819049 brown
TM7SF2 0.80876449299667 brown
TM7SF3 0.849429993303827 brown
TMBIM6 0.711523555439694 brown
TMC4 0.440143486929858 brown
TMED6 0.440000178661579 brown
TMEM106A 0.905463285384947 brown
TMEM106C 0.600056768237949 brown
TMEM116 0.644309013338698 brown
TMEM120A 0.703628784546505 brown
TMEM125 0.50392816268736 brown
TMEM139 0.536440699696755 brown
TMEM150A 0.774904525751891 brown
TMEM161A 0.550120486076149 brown
TMEM174 0.914803881622181 brown
TMEM176A 0.794920320810028 brown
TMEM176B 0.781171768179327 brown
TMEM177 0.576287460367597 brown
TMEM184A 0.472925314248792 brown
TMEM192 0.774010500984216 brown
TMEM213 0.50088686268339 brown
TMEM238 0.41394674557221 brown
TMEM25 0.70619012078905 brown
TMEM252 0.357426500857554 brown
TMEM254 0.61729483169398 brown
TMEM256 0.65264453582751 brown
TMEM30B 0.339554963822019 brown
TMEM37 0.846453588209264 brown
TMEM41A 0.692118587734776 brown
TMEM51 0.329552146512578 brown
TMEM52B 0.537039130376098 brown
TMEM70 0.354875495284486 brown
TMEM72 0.458097159810744 brown
TMEM82 0.772456497333173 brown
TMEM86A 0.595487088175039 brown
TMIGD1 0.535504459336342 brown
TMLHE 0.409418030101633 brown
TMPRSS2 0.58822545429505 brown
TNFSF15 0.466980143136823 brown
TOLLIP 0.645892187677765 brown
TOM1 0.655145509887536 brown
TOM1L1 0.801757325015836 brown
TOMM20L 0.423089953123321 brown
TOX3 0.739156010655466 brown
TP53I3 0.305790983302122 brown
TPI1 0.792475850619126 brown
TPMT 0.912674558451398 brown
TPP1 0.564766299289143 brown
TPRG1L 0.764436309638843 brown
TPRN 0.370931985410147 brown
TRAP1 0.824932962550171 brown
TREH 0.80266424734033 brown
TRHDE 0.705122267241748 brown
TRIB1 0.302846733046942 brown
TRIM10 0.397249707325551 brown
TRIM14 0.308593396639658 brown
TRIM15 0.650107460086722 brown
TRIM50 0.35584782560392 brown
TRIM55 0.572853914478166 brown
TRIM6 0.796065906664319 brown
TRIM63 0.34440617816287 brown
TRIM71 0.576066154363268 brown
TRIP6 0.310923220029813 brown
TRMU 0.333822213204356 brown
TRPC7 0.71303856983983 brown
TRPM3 0.619286001350853 brown
TRPV4 0.860298604354714 brown
TRUB2 0.794597515160026 brown
TSACC 0.306749416465751 brown
TSFM 0.566025311712355 brown
TSKU 0.470375943773341 brown
TSPAN1 0.674084581578362 brown
TSPAN33 0.731412416439 brown
TSPAN8 0.247828970895275 brown
TSSK6 0.495496138579762 brown
TST 0.891218463517528 brown
TSTD1 0.531609118526618 brown
TTC22 0.390039751574981 brown
TTC36 0.643998992498134 brown
TTC38 0.88698668468408 brown
TTC39B 0.524858372181352 brown
TTPA 0.495575645820095 brown
TUBA4B 0.40900723067987 brown
TUBAL3 0.650556449144499 brown
TUBG1 0.493190335847676 brown
TXN 0.748155269877235 brown
TXNDC17 0.695184264696861 brown
UBOX5 0.500113115295575 brown
UFSP1 0.342438297006015 brown
UGP2 0.666040124223483 brown
UGT1A5 0.814153556371864 brown
UGT2A2 0.419953355774803 brown
UGT2A3 0.693687224508727 brown
UGT2B10 0.906034948874269 brown
UGT2B11 0.812327049029242 brown
UGT2B15 0.682746230210851 brown
UGT2B17 0.826316410050612 brown
UGT2B28 0.885674300522408 brown
UGT2B4 0.764572723178472 brown
UGT2B7 0.865375826515195 brown
UGT3A1 0.857835434764504 brown
UGT3A2 0.775388328285226 brown
UGT8 0.377113307775218 brown
ULK3 0.459398596798059 brown
UPB1 0.840483951739186 brown
UPP2 0.63810600815211 brown
UQCRB 0.627410808524464 brown
UQCRC1 0.792100422553315 brown
UQCRC2 0.826449917174486 brown
UQCRFS1 0.689781167732885 brown
UQCRH 0.658756100369171 brown
UQCRHL 0.701999428123085 brown
UQCRQ 0.648966673423718 brown
UROS 0.595267461886249 brown
USH1C 0.941871958462214 brown
USP2 0.800500750144738 brown
VAV3 0.616296525856413 brown
VDAC1 0.569842223044467 brown
VDR 0.682228829041761 brown
VEPH1 0.783080856338955 brown
VIL1 0.913761806374694 brown
VNN1 0.636845699330249 brown
VPS13A 0.370419439408434 brown
VPS9D1 0.318724222435154 brown
VRK3 0.747985551869299 brown
VSTM4 0.424763846301654 brown
VWA8 0.734890887325394 brown
WDFY3 0.294295757770863 brown
WDR12 0.685675701009031 brown
WDR18 0.656111097891352 brown
WDR31 0.544643426202239 brown
WDR59 0.348688836128083 brown
WDR72 0.949281621110217 brown
WDR91 0.349889117867492 brown
WNK4 0.347201759966582 brown
WWC1 0.484236562419511 brown
XPNPEP2 0.910639384310378 brown
XYLB 0.900729065755602 brown
YOD1 0.307534312626244 brown
ZBTB48 0.510128802874754 brown
ZDHHC9 0.775458626223915 brown
ZFAT 0.583392063128399 brown
ZFYVE19 0.55704361766407 brown
ZGPAT 0.731383476834753 brown
ZHX3 0.479688746636956 brown
ZMPSTE24 0.354806764309353 brown
ZMYND12 0.754544640919473 brown
ZNF184 0.366325652413663 brown
ZNF253 0.42937795018007 brown
ZNF33A 0.376866675962952 brown
ZNF33B 0.44356750000619 brown
ZNF385B 0.497535691045501 brown
ZNF69 0.456717595369588 brown
ZNF770 0.471340794785544 brown
ZNF804B 0.595964788386341 brown
ZNF827 0.454935193110497 brown
ZNRF2 0.566877882324262 brown
ZSCAN2 0.454704899136086 brown
ZYG11A 0.769670173850371 brown
A4GALT 0.573437792133918 turquoise
AAAS 0.374297376543168 turquoise
AADACL3 0.313803773645445 turquoise
AADACL4 0.619236415561586 turquoise
AAGAB 0.381367552663067 turquoise
AAMP 0.65432829349962 turquoise
AAR2 0.59965016566247 turquoise
AASDH 0.560093422275331 turquoise
AASDHPPT 0.653326932485045 turquoise
AASS 0.640313385774717 turquoise
ABCA2 0.284265436469044 turquoise
ABCA5 0.359787000314353 turquoise
ABCB10 0.53006154374469 turquoise
ABCF3 0.508130845880287 turquoise
ABHD12 0.566613024784963 turquoise
ABHD14A 0.614198099730505 turquoise
ABHD15 0.517546078499137 turquoise
ABHD17A 0.523321835176858 turquoise
ABHD17C 0.495760585707077 turquoise
ABHD3 0.583803719688722 turquoise
ABHD4 0.730425491748506 turquoise
ABI1 0.446543711339852 turquoise
ABI2 0.543996005366194 turquoise
ABLIM2 0.762383168231357 turquoise
ABRACL 0.793175335100672 turquoise
ABT1 0.33451928100969 turquoise
ACAD9 0.379172407381507 turquoise
ACBD3 0.437712931697575 turquoise
ACBD4 0.419837259788843 turquoise
ACBD5 0.634648725151813 turquoise
ACBD7 0.29846545732338 turquoise
ACOT6 0.305507233693877 turquoise
ACOT8 0.814294071988835 turquoise
ACOX3 0.242106406614713 turquoise
ACSL3 0.719074014415512 turquoise
ACSL5 0.521236531108473 turquoise
ACTA1 0.406688290122365 turquoise
ACTB 0.472548509757973 turquoise
ACTG1 0.546861520190549 turquoise
ACTL6A 0.154172411165084 turquoise
ACTN4 0.862146184285148 turquoise
ACTR10 0.555860527405851 turquoise
ACTR1B 0.386883277014158 turquoise
ACTR6 0.503930873591649 turquoise
ACTRT2 0.310798942555976 turquoise
ACVR1C 0.461175006141083 turquoise
ACVR2B 0.472265345939735 turquoise
ACYP2 0.698804609858566 turquoise
ADAL 0.483036515241001 turquoise
ADAMTS19 0.809607238051914 turquoise
ADAMTS9 0.67295866490878 turquoise
ADAT1 0.413902314440716 turquoise
ADAT3 0.457743331274296 turquoise
ADCK1 0.269924807105738 turquoise
ADCK2 0.716381588953686 turquoise
ADCY1 0.462875781861051 turquoise
ADCYAP1 0.420102956616449 turquoise
ADD3 0.714876754084583 turquoise
ADH5 0.616848843878757 turquoise
ADIPOR1 0.827390551664403 turquoise
ADIPOR2 0.603457049057373 turquoise
ADIRF 0.367332240964455 turquoise
ADK 0.544147435677121 turquoise
ADM 0.66228595700022 turquoise
ADO 0.639677633707363 turquoise
ADORA1 0.463327124720726 turquoise
ADPRH 0.618948203391508 turquoise
ADRA2B 0.558835570149651 turquoise
ADRM1 0.730931947621582 turquoise
AFAP1 0.313206039419877 turquoise
AFAP1L2 0.749858954365795 turquoise
AGBL5 0.513952292036498 turquoise
AGGF1 0.631705913983432 turquoise
AGPAT1 0.681270239477555 turquoise
AGRN 0.75890142318475 turquoise
AGTPBP1 0.349532350131471 turquoise
AGTRAP 0.574491211786926 turquoise
AHCTF1 0.470115669577105 turquoise
AHSA1 0.51657848658811 turquoise
AHSP 0.350713161754239 turquoise
AIF1 0.897366945148505 turquoise
AIF1L 0.832814224849938 turquoise
AIFM2 0.541192374000181 turquoise
AIMP1 0.196883418031899 turquoise
AIP 0.634637238822378 turquoise
AJUBA 0.550978122620396 turquoise
AK1 0.391545799482747 turquoise
AK3 0.461635922752791 turquoise
AK7 0.425789026727175 turquoise
AKAP11 0.590465414112903 turquoise
AKIRIN1 0.807596239692577 turquoise
AKIRIN2 0.271961949306307 turquoise
AKT1 0.337745049363713 turquoise
AKT1S1 0.260762880431519 turquoise
AKT2 0.849934481286575 turquoise
AKT3 0.620356644025615 turquoise
AKTIP 0.539470072533238 turquoise
ALAS2 0.417130671445049 turquoise
ALCAM 0.52051871800218 turquoise
ALDOA 0.593570471132097 turquoise
ALDOC 0.773633495961928 turquoise
ALG10B 0.559638244446271 turquoise
ALG11 0.784068692997602 turquoise
ALG12 0.609487208700894 turquoise
ALG14 0.655338054233952 turquoise
ALKBH4 0.188711437440495 turquoise
ALKBH5 0.800547078388952 turquoise
ALKBH7 0.730183684899118 turquoise
ALS2 0.332230648856851 turquoise
ALS2CL 0.743443481718717 turquoise
AMFR 0.392776799622152 turquoise
AMIGO1 0.657373532713374 turquoise
AMIGO2 0.436898112477383 turquoise
AMMECR1L 0.369059603947063 turquoise
AMOTL2 0.226642497859093 turquoise
AMPD2 0.344065941591587 turquoise
AMZ2 0.757794744855709 turquoise
ANAPC11 0.566275820564609 turquoise
ANAPC13 0.405174818266322 turquoise
ANAPC16 0.795106242593624 turquoise
ANGPTL1 0.583950347531581 turquoise
ANGPTL4 0.516438995617705 turquoise
ANKEF1 0.657793291225314 turquoise
ANKMY2 0.680115134525958 turquoise
ANKRD11 0.384863824469553 turquoise
ANKRD12 0.437406571970572 turquoise
ANKRD13C 0.36803429123791 turquoise
ANKRD17 0.490638432569653 turquoise
ANKRD27 0.734751858519798 turquoise
ANKRD30B 0.461575893477361 turquoise
ANKRD33B 0.503234929159817 turquoise
ANKRD40 0.650208847942832 turquoise
ANKRD42 0.463789348853785 turquoise
ANKRD46 0.580257847173498 turquoise
ANKRD52 0.365191932083541 turquoise
ANKS1A 0.664303106512139 turquoise
ANKS1B 0.61385693279604 turquoise
ANO5 0.766944304213092 turquoise
ANO8 0.351308917693117 turquoise
ANP32E 0.458350966173439 turquoise
ANXA2 0.764292501252393 turquoise
ANXA7 0.549638963321293 turquoise
AP1B1 0.512324135350223 turquoise
AP1G1 0.504460947297722 turquoise
AP1M1 0.661877900501517 turquoise
AP2A1 0.510904210504336 turquoise
AP2B1 0.424558395108322 turquoise
AP2S1 0.323928454839022 turquoise
AP3B1 0.653519070566699 turquoise
AP3D1 0.384775324567149 turquoise
AP3M1 0.713531436960716 turquoise
AP3M2 0.59303663743417 turquoise
AP3S2 0.451630636437497 turquoise
AP4S1 0.384442070322308 turquoise
AP5M1 0.528679460606677 turquoise
AP5S1 0.40888460738103 turquoise
APBA1 0.79381341468387 turquoise
APBB1 0.382826512254599 turquoise
APC 0.580049561987633 turquoise
APCS 0.403870084060053 turquoise
APEX2 0.325431571574684 turquoise
APH1B 0.406942065440815 turquoise
APIP 0.425316016433742 turquoise
APLF 0.588644790178959 turquoise
APLN 0.849906078253499 turquoise
APLP1 0.697814351845086 turquoise
APMAP 0.597458690025274 turquoise
APOBEC3C 0.510024390788597 turquoise
APOD 0.821999405206 turquoise
APOF 0.21729111805578 turquoise
APOL1 0.671458574818628 turquoise
APOL2 0.51014771845216 turquoise
APOO 0.776434692193051 turquoise
APPBP2 0.882659507797788 turquoise
AQP3 0.593094120375366 turquoise
AQP9 0.490921395564577 turquoise
ARAF 0.756691075365935 turquoise
ARC 0.325401261612739 turquoise
ARCN1 0.501822343752965 turquoise
ARF1 0.856883208317368 turquoise
ARF3 0.434199869166217 turquoise
ARF4 0.265739728893293 turquoise
ARF6 0.897349145108506 turquoise
ARFGEF2 0.667972824467819 turquoise
ARFIP1 0.399821881014347 turquoise
ARFIP2 0.3772206348603 turquoise
ARFRP1 0.314004460761817 turquoise
ARHGAP12 0.654625785793344 turquoise
ARHGAP18 0.332989334168806 turquoise
ARHGAP19 0.896786871079486 turquoise
ARHGAP20 0.315500013418859 turquoise
ARHGAP21 0.765625626569208 turquoise
ARHGAP23 0.720922536125426 turquoise
ARHGAP28 0.785744303571676 turquoise
ARHGAP35 0.629497149162539 turquoise
ARHGAP44 0.324595299647162 turquoise
ARHGAP5 0.902984468768737 turquoise
ARHGDIA 0.435585097427586 turquoise
ARHGEF11 0.56530034492931 turquoise
ARHGEF12 0.813847771618551 turquoise
ARHGEF16 0.673014739525769 turquoise
ARHGEF17 0.809463822806206 turquoise
ARHGEF18 0.821387861025129 turquoise
ARHGEF26 0.860738889181176 turquoise
ARHGEF3 0.744369553939802 turquoise
ARHGEF37 0.803532340191783 turquoise
ARHGEF40 0.673067174427084 turquoise
ARID1A 0.251166401371591 turquoise
ARID1B 0.330970562609384 turquoise
ARL1 0.728021956411747 turquoise
ARL13B 0.44834262652154 turquoise
ARL16 0.273455262376759 turquoise
ARL2 0.841994172934948 turquoise
ARL2BP 0.759138839713507 turquoise
ARL3 0.705043986617072 turquoise
ARL4D 0.284888187655282 turquoise
ARL6 0.662679975309713 turquoise
ARL6IP4 0.467866316259242 turquoise
ARL8A 0.379358600522242 turquoise
ARL8B 0.704857988058998 turquoise
ARMC1 0.632952319841295 turquoise
ARMC7 0.164447614054823 turquoise
ARMCX1 0.614272700045566 turquoise
ARMCX2 0.78981603696737 turquoise
ARMCX3 0.880949646310462 turquoise
ARMCX6 0.501836520376301 turquoise
ARNT 0.736566893040323 turquoise
ARPC1A 0.456280784270239 turquoise
ARPP19 0.745230238082156 turquoise
ARRB1 0.708459576842205 turquoise
ARRDC2 0.494706803839853 turquoise
ARRDC4 0.744587867634893 turquoise
ARSA 0.488287952607006 turquoise
ARSK 0.693592511367493 turquoise
ARV1 0.6366447872256 turquoise
AS3MT 0.776916027182221 turquoise
ASAH2 0.442142174499855 turquoise
ASAH2B 0.643868816785624 turquoise
ASB1 0.649977249405182 turquoise
ASB16 0.487040207939349 turquoise
ASB6 0.329769088683252 turquoise
ASB8 0.625201903241512 turquoise
ASCC2 0.442139409551861 turquoise
ASCL4 0.363977795847965 turquoise
ASF1A 0.42278127526301 turquoise
ASH2L 0.382937838024788 turquoise
ASMTL 0.816200200231877 turquoise
ASNSD1 0.462045360737851 turquoise
ASPH 0.402331809939366 turquoise
ASPHD2 0.094698521305955 turquoise
ATE1 0.365105951034833 turquoise
ATF1 0.413247587262822 turquoise
ATF3 0.24875697904595 turquoise
ATF4 0.499909239285774 turquoise
ATF5 0.11645472782209 turquoise
ATF6 0.754152589562743 turquoise
ATF6B 0.332145014754856 turquoise
ATG13 0.584775170276721 turquoise
ATG3 0.388982324270746 turquoise
ATG4A 0.507581386864094 turquoise
ATG4D 0.273952783870461 turquoise
ATG9A 0.613249750855441 turquoise
ATIC 0.616462037253509 turquoise
ATL1 0.646773618201363 turquoise
ATN1 0.538481922486039 turquoise
ATOH8 0.576194521294222 turquoise
ATOX1 0.684567221253946 turquoise
ATP10A 0.711939054886023 turquoise
ATP10D 0.47430075039627 turquoise
ATP13A2 0.431504139498038 turquoise
ATP1A2 0.486119125426969 turquoise
ATP2C1 0.487309818147419 turquoise
ATP6AP1 0.776315244585922 turquoise
ATP6AP2 0.568534788282426 turquoise
ATP6V0B 0.507222596064911 turquoise
ATP6V0C 0.51892922010042 turquoise
ATP6V0D1 0.55508926354859 turquoise
ATP6V0E1 0.406543038775735 turquoise
ATP6V1C1 0.628353906582954 turquoise
ATP6V1D 0.48793548661182 turquoise
ATP6V1E1 0.771972935876214 turquoise
ATP6V1E2 0.543037029185372 turquoise
ATP6V1F 0.611169657997106 turquoise
ATP6V1G1 0.60729454038343 turquoise
ATP6V1H 0.720258911071868 turquoise
ATP8A2 0.400071051440004 turquoise
ATP9A 0.697806934682436 turquoise
ATPAF2 0.26513965521204 turquoise
ATRAID 0.735765701926987 turquoise
ATRN 0.763273552958822 turquoise
ATXN10 0.712395695042755 turquoise
ATXN1L 0.510648286330415 turquoise
ATXN2 0.683515294684295 turquoise
ATXN7L3B 0.844936096255632 turquoise
AUNIP 0.591691738266095 turquoise
AURKAIP1 0.68435383674613 turquoise
AVPI1 0.482504585032674 turquoise
AXIN2 0.349541936329174 turquoise
AZI2 0.713739968851033 turquoise
B3GALNT1 0.679752475023165 turquoise
B3GALT2 0.701822219888272 turquoise
B3GALT4 0.587376301861439 turquoise
B3GNT7 0.497475118540781 turquoise
B3GNT9 0.250697376988351 turquoise
B4GALT2 0.664660236254702 turquoise
B4GALT3 0.552897821535468 turquoise
B4GALT6 0.27915677606631 turquoise
B9D1 0.787919535434831 turquoise
B9D2 0.411597062379893 turquoise
BABAM1 0.664453427351829 turquoise
BACE1 0.851306088947053 turquoise
BAD 0.802353911159649 turquoise
BAG1 0.770328120798384 turquoise
BAG4 0.299891200227585 turquoise
BAG6 0.493336548511084 turquoise
BAIAP2 0.868167223163093 turquoise
BAMBI 0.38425019750367 turquoise
BANF1 0.634381977093643 turquoise
BANK1 0.412370151522707 turquoise
BAP1 0.635948133820444 turquoise
BBIP1 0.588871038052953 turquoise
BBS1 0.817768408479073 turquoise
BBS10 0.438759204955434 turquoise
BBS12 0.672183361890683 turquoise
BBS2 0.625715905630495 turquoise
BBS5 0.405415104666866 turquoise
BBX 0.366956939499708 turquoise
BCAM 0.82383117349918 turquoise
BCAP29 0.349805887839135 turquoise
BCAP31 0.605376256146679 turquoise
BCAR3 0.729201870129752 turquoise
BCAS2 0.659822054844397 turquoise
BCAS3 0.442518461840019 turquoise
BCAS4 0.374297592214257 turquoise
BCAT2 0.765498321713211 turquoise
BCCIP 0.725681165935826 turquoise
BCKDHA 0.429058342427991 turquoise
BCKDK 0.5730195161451 turquoise
BCL2A1 0.312949051667694 turquoise
BCL2L12 0.131931415490886 turquoise
BCL2L13 0.799271771304672 turquoise
BCL2L2 0.763028678715782 turquoise
BCL7C 0.393410115989746 turquoise
BCL9L 0.398726051921861 turquoise
BEND6 0.65871734246547 turquoise
BET1L 0.615642227271142 turquoise
BEX1 0.410264825282449 turquoise
BEX2 0.628227868274414 turquoise
BEX4 0.736069663577324 turquoise
BEX5 0.307514720228812 turquoise
BFAR 0.360562127157885 turquoise
BIK 0.406056196828118 turquoise
BIRC2 0.37048474658676 turquoise
BLCAP 0.444146471404917 turquoise
BLMH 0.359864682588315 turquoise
BLOC1S1 0.637320656403876 turquoise
BLOC1S2 0.626578338036354 turquoise
BLOC1S3 0.419652987323539 turquoise
BLOC1S6 0.0890987460798631 turquoise
BLVRA 0.735909697961146 turquoise
BLVRB 0.716789047535522 turquoise
BLZF1 0.47063985162171 turquoise
BMP4 0.335231904015033 turquoise
BMP7 0.856073613059157 turquoise
BMP8A 0.450994872161736 turquoise
BMPR1A 0.575813682772861 turquoise
BNIP2 0.753984107243945 turquoise
BNIP3L 0.876738053978968 turquoise
BOD1 0.305621291184912 turquoise
BOK 0.695678956659861 turquoise
BOLA1 0.530282558792867 turquoise
BPGM 0.653206957792756 turquoise
BPI 0.292180382571845 turquoise
BRAP 0.526956661999804 turquoise
BRD3 0.474972918667158 turquoise
BRD4 0.27224216861477 turquoise
BRI3BP 0.387251334521899 turquoise
BRK1 0.320728988060155 turquoise
BROX 0.364070049249632 turquoise
BSDC1 0.567027313062032 turquoise
BST1 0.80035357810799 turquoise
BST2 0.789099129922557 turquoise
BTBD1 0.515074286141344 turquoise
BTBD2 0.350896518514279 turquoise
BTBD3 0.721266378523288 turquoise
BTBD8 0.363288512682119 turquoise
BTC 0.64797430883448 turquoise
BTF3 0.41900307153387 turquoise
BTF3L4 0.499701015815422 turquoise
BTG2 0.587430259787136 turquoise
BTG3 0.724869932293226 turquoise
BTN2A1 0.53619974777965 turquoise
BTN3A1 0.459129262710069 turquoise
BTN3A2 0.459730554114232 turquoise
BTNL8 0.287287648079062 turquoise
BTRC 0.311566024214277 turquoise
BUD13 0.542437951408349 turquoise
BUD31 0.531123432086948 turquoise
BZW1 0.251978981963836 turquoise
C11orf58 0.417429784959956 turquoise
C11orf71 0.767611890505394 turquoise
C12orf43 0.563989488055373 turquoise
C12orf56 0.63076593519847 turquoise
C12orf57 0.522420527132315 turquoise
C14orf119 0.107576797295111 turquoise
C14orf28 0.3084531806895 turquoise
C14orf93 0.248889424836565 turquoise
C15orf40 0.30945901173914 turquoise
C15orf61 0.793248219950258 turquoise
C16orf95 0.25355035605894 turquoise
C17orf75 0.749468840042476 turquoise
C17orf80 0.519386255602192 turquoise
C18orf32 0.620188807673879 turquoise
C19orf38 0.351183272849968 turquoise
C19orf44 0.393058456498986 turquoise
C19orf53 0.491003011378737 turquoise
C19orf73 0.585363520247234 turquoise
C1D 0.462925184892963 turquoise
C1orf115 0.848434185365091 turquoise
C1orf122 0.706835978929893 turquoise
C1orf21 0.617601723473882 turquoise
C1orf226 0.539143234723613 turquoise
C1orf43 0.701396693223876 turquoise
C1orf56 0.249981748961848 turquoise
C1QL1 0.42558874093731 turquoise
C1QTNF4 0.483855897895163 turquoise
C1QTNF9 0.566324789012992 turquoise
C22orf39 0.518521067500234 turquoise
C2CD3 0.307121615714945 turquoise
C2CD4D 0.220896563436809 turquoise
C2orf69 0.537551810826811 turquoise
C2orf73 0.310885754349462 turquoise
C2orf74 0.5499463149204 turquoise
C2orf76 0.590317980998225 turquoise
C2orf78 0.330693417873874 turquoise
C2orf88 0.407870523183292 turquoise
C3orf38 0.59804281293474 turquoise
C3orf70 0.553802548376632 turquoise
C4orf3 0.533216531720761 turquoise
C4orf33 0.539140449926097 turquoise
C5AR1 0.165510249860454 turquoise
C5orf22 0.639802209965498 turquoise
C5orf63 0.368840962105694 turquoise
C6orf120 0.680323627432177 turquoise
C6orf136 0.687631390095048 turquoise
C6orf226 0.550444741617231 turquoise
C6orf47 0.58161297896803 turquoise
C6orf89 0.637681459534465 turquoise
C7orf50 0.576841536440085 turquoise
C8orf33 0.421098409351909 turquoise
C8orf58 0.714121029694773 turquoise
C8orf82 0.362672780130303 turquoise
C9orf40 0.40215474337991 turquoise
C9orf43 0.386899167365592 turquoise
C9orf78 0.394238709888313 turquoise
CA10 0.857352844711253 turquoise
CA11 0.533660030582825 turquoise
CAAP1 0.373250046105783 turquoise
CABLES1 0.759518754727813 turquoise
CACNA1S 0.265339500332968 turquoise
CACNB2 0.651008099689016 turquoise
CACYBP 0.460444163757195 turquoise
CALCOCO1 0.758184273122638 turquoise
CALCOCO2 0.356109143516542 turquoise
CALM1 0.532455458025722 turquoise
CALR 0.579994579448775 turquoise
CAMK2A 0.656139304349465 turquoise
CAMK2G 0.706315141771715 turquoise
CAMSAP2 0.631880226752366 turquoise
CAMTA2 0.7187400158522 turquoise
CAND1 0.76568491319022 turquoise
CAND2 0.855150742936977 turquoise
CANX 0.58857847582353 turquoise
CAP1 0.180220485241093 turquoise
CAPN2 0.673388057226096 turquoise
CAPNS1 0.451544058479799 turquoise
CAPRIN1 0.420028411886823 turquoise
CAPS2 0.733073624358799 turquoise
CARD10 0.483717169952451 turquoise
CARF 0.489251424647409 turquoise
CARS2 0.382968553858699 turquoise
CASC3 0.542187852289238 turquoise
CASD1 0.376398352452731 turquoise
CASKIN2 0.783207877957065 turquoise
CASP8AP2 0.259664204829092 turquoise
CAST 0.634720136444424 turquoise
CASZ1 0.626183402837607 turquoise
CBL 0.606922243368694 turquoise
CBLB 0.731203425788583 turquoise
CBLC 0.629820107257626 turquoise
CBLL1 0.494371725284534 turquoise
CBLN2 0.447993509260373 turquoise
CBR4 0.394412474088313 turquoise
CBS 0.308738024347933 turquoise
CBX6 0.379271032213294 turquoise
CBX7 0.612207118406655 turquoise
CBY1 0.533034082925682 turquoise
CC2D1B 0.746401086725771 turquoise
CCBE1 0.850163595656223 turquoise
CCDC102A 0.442323180666644 turquoise
CCDC106 0.317305703997863 turquoise
CCDC107 0.275118082388395 turquoise
CCDC115 0.771660417207535 turquoise
CCDC12 0.668530769659623 turquoise
CCDC121 0.62900234161463 turquoise
CCDC124 0.396777330999593 turquoise
CCDC126 0.448336214637291 turquoise
CCDC127 0.506410195687763 turquoise
CCDC148 0.825002214510297 turquoise
CCDC159 0.335871435219773 turquoise
CCDC167 0.239753455473609 turquoise
CCDC22 0.563452276508235 turquoise
CCDC28A 0.621976472511231 turquoise
CCDC43 0.631154884281597 turquoise
CCDC59 0.387971255233475 turquoise
CCDC6 0.777767483646828 turquoise
CCDC68 0.657220949870032 turquoise
CCDC74B 0.304407259118473 turquoise
CCDC85C 0.73960145756039 turquoise
CCDC89 0.404759282368359 turquoise
CCDC90B 0.389919200362529 turquoise
CCDC91 0.858642363476409 turquoise
CCDC92 0.353461057590912 turquoise
CCL23 0.215315555435635 turquoise
CCNB3 0.493983459199941 turquoise
CCND3 0.568896208277663 turquoise
CCNDBP1 0.854515809233993 turquoise
CCNI 0.477880020492328 turquoise
CCNT1 0.67105188428278 turquoise
CCP110 0.523177508490943 turquoise
CCSER2 0.661639515697101 turquoise
CCT7 0.419475497604332 turquoise
CD151 0.615604780078434 turquoise
CD164 0.624871582090846 turquoise
CD177 0.286685474531384 turquoise
CD200 0.622326683008879 turquoise
CD274 0.527487192652525 turquoise
CD2AP 0.631583768338911 turquoise
CD2BP2 0.40311812321743 turquoise
CD320 0.140982598199948 turquoise
CD46 0.436800286581976 turquoise
CD47 0.480533535766811 turquoise
CD81 0.795088944156999 turquoise
CD83 0.195223326191596 turquoise
CD9 0.49949296645277 turquoise
CD99L2 0.49842680566185 turquoise
CDA 0.642701077343426 turquoise
CDADC1 0.681002871001849 turquoise
CDC123 0.339352416062358 turquoise
CDC14A 0.831141353656953 turquoise
CDC14B 0.52078000294031 turquoise
CDC23 0.55657765289014 turquoise
CDC25A 0.427816962107864 turquoise
CDC26 0.448184320982782 turquoise
CDC27 0.598970634923897 turquoise
CDC40 0.598369225871783 turquoise
CDC42BPB 0.536505486446422 turquoise
CDC42EP2 0.857553603760506 turquoise
CDC42EP3 0.826844259625209 turquoise
CDC42EP4 0.621657211092917 turquoise
CDC5L 0.651919358109453 turquoise
CDC73 0.410069412113305 turquoise
CDH10 0.598120970209716 turquoise
CDH13 0.471781100873024 turquoise
CDIPT 0.688880092392608 turquoise
CDK16 0.292207679345661 turquoise
CDK19 0.266434583697545 turquoise
CDK2AP2 0.545363511136764 turquoise
CDK5RAP2 0.701227297440923 turquoise
CDK9 0.290831690445733 turquoise
CDKN1B 0.9037242398536 turquoise
CDKN1C 0.87296350803845 turquoise
CDKN2AIP 0.527155768335401 turquoise
CDKN2AIPNL 0.650478413089414 turquoise
CDPF1 0.432592706472719 turquoise
CDS1 0.713054546972006 turquoise
CDS2 0.686368069511838 turquoise
CDYL 0.530074477021023 turquoise
CEACAM1 0.647733926669377 turquoise
CEACAM19 0.370038509069219 turquoise
CEBPD 0.204448072230458 turquoise
CEL 0.437272333361218 turquoise
CELSR2 0.402234467021885 turquoise
CENPO 0.234310583677509 turquoise
CENPQ 0.672312216864685 turquoise
CEP104 0.867545501559157 turquoise
CEP120 0.553878176277633 turquoise
CEP290 0.450522600796543 turquoise
CEP44 0.348646874243147 turquoise
CEP63 0.403657282685129 turquoise
CEP89 0.354084376767808 turquoise
CERK 0.420739144160778 turquoise
CERS6 0.915129307931057 turquoise
CETN2 0.755158694489235 turquoise
CETN3 0.63622672226738 turquoise
CETP 0.500957713888508 turquoise
CFL2 0.774132297741062 turquoise
CGB8 0.154697860354772 turquoise
CGGBP1 0.606945645352791 turquoise
CGNL1 0.54384112712325 turquoise
CGRRF1 0.667651452328268 turquoise
CHCHD1 0.391859931251336 turquoise
CHCHD2 0.784266817596844 turquoise
CHCHD5 0.473198050305731 turquoise
CHCHD6 0.695759643722811 turquoise
CHD7 0.684600496065623 turquoise
CHD8 0.381761462627513 turquoise
CHERP 0.499099440071833 turquoise
CHI3L1 0.758825681843763 turquoise
CHIC1 0.532926834656411 turquoise
CHIC2 0.205968658754411 turquoise
CHID1 0.491609694903113 turquoise
CHM 0.575238321997244 turquoise
CHML 0.358045663069157 turquoise
CHMP1A 0.568524562024888 turquoise
CHMP2A 0.525170570410623 turquoise
CHMP2B 0.234357178655091 turquoise
CHMP4A 0.640547212843742 turquoise
CHMP4B 0.486792593705076 turquoise
CHMP4C 0.825229167294485 turquoise
CHMP5 0.773453539926151 turquoise
CHMP6 0.307963418327522 turquoise
CHP1 0.493902306799634 turquoise
CHPF 0.645475086114791 turquoise
CHPT1 0.810867425740272 turquoise
CHRAC1 0.512810503680942 turquoise
CHRNB1 0.583725364234494 turquoise
CHST1 0.487451470253767 turquoise
CHST12 0.397965552796452 turquoise
CHST14 0.390692960710174 turquoise
CHUK 0.438218317727545 turquoise
CHURC1 0.286242773574085 turquoise
CINP 0.527710495057965 turquoise
CIR1 0.472387732452107 turquoise
CIRBP 0.650746046328846 turquoise
CISH 0.399049397793308 turquoise
CITED2 0.833815146209563 turquoise
CKAP4 0.593248594013823 turquoise
CKB 0.812907519443315 turquoise
CKM 0.399578434204524 turquoise
CLASP2 0.344421479344824 turquoise
CLCN3 0.659118227971792 turquoise
CLCN4 0.712700862644577 turquoise
CLDN11 0.28157177786898 turquoise
CLDN20 0.479788224542523 turquoise
CLDN22 0.467267508829605 turquoise
CLDND2 0.656303487250428 turquoise
CLEC16A 0.483623980591146 turquoise
CLEC3B 0.741816525140746 turquoise
CLEC4E 0.376566439060046 turquoise
CLIC5 0.827123770909525 turquoise
CLIP1 0.662346734449236 turquoise
CLIP3 0.830368664628936 turquoise
CLIP4 0.593712170625106 turquoise
CLK3 0.489375758446024 turquoise
CLN5 0.606238158174394 turquoise
CLOCK 0.527533317706017 turquoise
CLPB 0.51880861264769 turquoise
CLPP 0.686332587031811 turquoise
CLPX 0.537462520848415 turquoise
CLSTN1 0.54841865592718 turquoise
CLTB 0.864470559313756 turquoise
CLUAP1 0.634460021337431 turquoise
CMAS 0.824160568277478 turquoise
CMC2 0.44369012053148 turquoise
CMIP 0.660414894342367 turquoise
CMPK1 0.371474133061044 turquoise
CMSS1 0.258810167510165 turquoise
CMTM2 0.427721113272496 turquoise
CMTM4 0.608210145639435 turquoise
CMTM6 0.303522051822294 turquoise
CMTM8 0.74679547573115 turquoise
CMYA5 0.520251913898897 turquoise
CNBP 0.802960082513938 turquoise
CNEP1R1 0.460738852042529 turquoise
CNIH3 0.366084040964882 turquoise
CNIH4 0.522091956152017 turquoise
CNN2 0.505796683305648 turquoise
CNN3 0.330203026055167 turquoise
CNNM3 0.530561753599846 turquoise
CNNM4 0.153997229379015 turquoise
CNOT4 0.552749467941878 turquoise
CNOT6 0.561850559181628 turquoise
CNOT7 0.515272845316722 turquoise
CNPY2 0.30661351305106 turquoise
CNPY3 0.410833636652912 turquoise
CNPY4 0.638636828660616 turquoise
CNST 0.625281405966687 turquoise
CNTN1 0.569955845454118 turquoise
CNTNAP2 0.337925668204628 turquoise
COA4 0.360548992677927 turquoise
COA5 0.641104605640428 turquoise
COA6 0.393873693252018 turquoise
COASY 0.694703715412293 turquoise
COBL 0.592926378649001 turquoise
COG1 0.469037323178406 turquoise
COG4 0.34352452724896 turquoise
COG5 0.399299876279079 turquoise
COG6 0.48141958181347 turquoise
COG7 0.632811019043037 turquoise
COIL 0.265216291020299 turquoise
COL4A3 0.69441211456905 turquoise
COL4A4 0.563495351133402 turquoise
COL4A5 0.571368893703077 turquoise
COLGALT2 0.375313647969951 turquoise
COMMD1 0.200021127859777 turquoise
COMMD2 0.472573000988547 turquoise
COMMD3 0.423902998152859 turquoise
COMMD4 0.612692534073384 turquoise
COMMD7 0.532696108893435 turquoise
COMMD8 0.618769187692422 turquoise
COMMD9 0.334927329975471 turquoise
COMT 0.699242041653428 turquoise
COMTD1 0.570525924898076 turquoise
COPE 0.566527735357489 turquoise
COPG1 0.575590705146082 turquoise
COPRS 0.343933173390768 turquoise
COPS2 0.609956279069771 turquoise
COPS3 0.575817676450915 turquoise
COPS4 0.762932083622784 turquoise
COPS6 0.610393250746627 turquoise
COPS7A 0.75932073079478 turquoise
COPS8 0.64906126499499 turquoise
COPZ1 0.739737747129712 turquoise
COPZ2 0.571303510493502 turquoise
COQ10A 0.543321508286785 turquoise
COQ10B 0.466483011925972 turquoise
COQ4 0.569633238667936 turquoise
COQ5 0.680226166025122 turquoise
COQ7 0.517726503745497 turquoise
CORO1B 0.437692064459632 turquoise
CORO2A 0.583950638015663 turquoise
CORO2B 0.82899774471945 turquoise
COX10 0.350356910627539 turquoise
COX14 0.596185142323938 turquoise
COX17 0.477306898328802 turquoise
COX20 0.484555555795287 turquoise
COX4I1 0.45664284534321 turquoise
COX6A1 0.650332435668148 turquoise
COX6B1 0.601416676661101 turquoise
COX7A1 0.497371858901572 turquoise
COX8A 0.718934188155541 turquoise
CPA6 0.309364585089039 turquoise
CPD 0.785902490130955 turquoise
CPEB1 0.530311410771353 turquoise
CPEB4 0.724686944017442 turquoise
CPNE3 0.735569436028815 turquoise
CPNE4 0.707085659804639 turquoise
CPNE8 0.880673799351646 turquoise
CPQ 0.60840088971537 turquoise
CPSF2 0.426483144911917 turquoise
CPT1A 0.757738618121114 turquoise
CPXM1 0.292665173533189 turquoise
CR1 0.843243766823029 turquoise
CR1L 0.842995516896667 turquoise
CR2 0.640909218211591 turquoise
CRABP1 0.49131238979457 turquoise
CRB2 0.876282280144304 turquoise
CREB3 0.580817298240475 turquoise
CREB3L2 0.447344580290585 turquoise
CREBL2 0.727394158695512 turquoise
CREBRF 0.779110257711781 turquoise
CREG2 0.401290353331202 turquoise
CRELD1 0.811343530785571 turquoise
CRELD2 0.515024155353976 turquoise
CRHBP 0.618589060597371 turquoise
CRIM1 0.825847798184962 turquoise
CRIP2 0.717016216830629 turquoise
CRIPT 0.511675918176275 turquoise
CRISP2 0.396921253137871 turquoise
CRK 0.445985207990953 turquoise
CRKL 0.740802960925095 turquoise
CRNKL1 0.685179069439192 turquoise
CROT 0.364485505241342 turquoise
CRTC1 0.426478400398573 turquoise
CRTC2 0.579431347429277 turquoise
CRY2 0.479931661863973 turquoise
CRYAB 0.847620541408466 turquoise
CRYGA 0.318378425125214 turquoise
CRYZL1 0.475652901332746 turquoise
CSDC2 0.692524954184911 turquoise
CSDE1 0.775038522437592 turquoise
CSF3R 0.37816541571494 turquoise
CSH1 0.246825055666825 turquoise
CSH2 0.154841842364731 turquoise
CSN3 0.225548700065919 turquoise
CSNK1A1L 0.270011400505256 turquoise
CSNK1G2 0.377834357704377 turquoise
CSNK2A1 0.462619519364332 turquoise
CSNK2A2 0.391949402249225 turquoise
CSNK2B 0.525523104335199 turquoise
CSPP1 0.612252520480452 turquoise
CSRNP1 0.471416891442378 turquoise
CSRP1 0.683331559998429 turquoise
CSTF2 0.255370121151069 turquoise
CTAGE6 0.29487378597528 turquoise
CTBP1 0.58248715394005 turquoise
CTBP2 0.287989649446948 turquoise
CTBS 0.388730502700547 turquoise
CTC1 0.345703102622024 turquoise
CTDSP1 0.523952200751208 turquoise
CTDSPL 0.902071922710294 turquoise
CTNNA1 0.667501804613241 turquoise
CTNNA3 0.512930203504122 turquoise
CTNNAL1 0.595904840836257 turquoise
CTNNBIP1 0.805610336445724 turquoise
CTNNBL1 0.352111062868583 turquoise
CTNND1 0.836613315828715 turquoise
CTR9 0.707114533513391 turquoise
CTSD 0.761151791971554 turquoise
CTSF 0.582816705906487 turquoise
CTSO 0.466397333463131 turquoise
CTSW 0.280583916779424 turquoise
CUEDC2 0.70973019140695 turquoise
CUL2 0.379614379860816 turquoise
CUL4B 0.568148419955305 turquoise
CUL5 0.695841943995586 turquoise
CUTC 0.51692952946982 turquoise
CUX1 0.83766337272425 turquoise
CWC15 0.198738824892148 turquoise
CWC22 0.237286915600659 turquoise
CWC27 0.624870510267265 turquoise
CX3CL1 0.791880691209707 turquoise
CXADR 0.566942327833176 turquoise
CXCR1 0.663095822383716 turquoise
CXCR2 0.701717087435358 turquoise
CXCR4 0.160991252999888 turquoise
CXorf38 0.434324140149906 turquoise
CXXC4 0.396223706786574 turquoise
CXXC5 0.337724193503359 turquoise
CYB561 0.702616626982449 turquoise
CYB561D2 0.694975831419079 turquoise
CYB5B 0.439400401009567 turquoise
CYB5D1 0.570916145960027 turquoise
CYB5D2 0.84227489181415 turquoise
CYB5R1 0.744421138430114 turquoise
CYB5R2 0.721309229629343 turquoise
CYB5R3 0.765261748824929 turquoise
CYLD 0.379714802512147 turquoise
CYP20A1 0.606180035982952 turquoise
CYP26B1 0.482207802388518 turquoise
CYP2U1 0.705196494484897 turquoise
CYP39A1 0.630400836164859 turquoise
CYP4B1 0.471851421791379 turquoise
CYYR1 0.461402923397653 turquoise
DACH1 0.894468361190303 turquoise
DACH2 0.670893614706026 turquoise
DAD1 0.611241329017828 turquoise
DAG1 0.6436391091426 turquoise
DAP 0.316942532686558 turquoise
DAP3 0.215208512460896 turquoise
DAPK1 0.445508404101082 turquoise
DAXX 0.231373419239745 turquoise
DAZAP2 0.771164341046754 turquoise
DBNL 0.354954857402093 turquoise
DBP 0.350521284021959 turquoise
DCAF10 0.541209378197155 turquoise
DCAF11 0.785463043634898 turquoise
DCAF12L2 0.44087433976358 turquoise
DCAF16 0.65169872160671 turquoise
DCAF6 0.709654285148389 turquoise
DCAF7 0.636457467901788 turquoise
DCAF8 0.540832951110569 turquoise
DCAKD 0.707947811045871 turquoise
DCDC2C 0.256656242591667 turquoise
DCLRE1A 0.58406666029513 turquoise
DCN 0.369672714576495 turquoise
DCPS 0.376464330869649 turquoise
DCTD 0.725192665666063 turquoise
DCTN3 0.600006042412256 turquoise
DCTN6 0.397159748538641 turquoise
DCTPP1 0.49228596979877 turquoise
DDAH2 0.390228863639038 turquoise
DDB1 0.398702253285457 turquoise
DDHD2 0.536923250215284 turquoise
DDIT3 0.495922505531027 turquoise
DDIT4L 0.746314840313579 turquoise
DDN 0.854484220047635 turquoise
DDOST 0.636143275967574 turquoise
DDX1 0.386407376383494 turquoise
DDX23 0.568665860730875 turquoise
DDX24 0.682391637217626 turquoise
DDX41 0.274572102711319 turquoise
DDX42 0.511662147513841 turquoise
DDX50 0.24338421122145 turquoise
DDX54 0.40293050194943 turquoise
DDX56 0.469833707005991 turquoise
DEDD 0.400340099323039 turquoise
DEDD2 0.448003906312685 turquoise
DEF8 0.467566572255051 turquoise
DEFA4 0.273253028616452 turquoise
DEFB4B 0.365215079528056 turquoise
DENND1B 0.256292031769946 turquoise
DENND4A 0.63385512749875 turquoise
DENND4C 0.397800208289849 turquoise
DENND5B 0.512786250401549 turquoise
DENND6A 0.242678281060047 turquoise
DENR 0.2219646550616 turquoise
DERL1 0.380605573618395 turquoise
DERL2 0.618743861648117 turquoise
DESI1 0.549335457920063 turquoise
DGAT1 0.641484257844282 turquoise
DGAT2 0.307281435272884 turquoise
DGCR2 0.664146739447536 turquoise
DGCR6 0.550016173204785 turquoise
DGCR6L 0.418094686634612 turquoise
DGUOK 0.44455514971956 turquoise
DHCR7 0.493294431842386 turquoise
DHPS 0.730267773548005 turquoise
DHRS1 0.408556978895993 turquoise
DHRS11 0.35240203654328 turquoise
DHRS3 0.831220299498222 turquoise
DHRS7B 0.589419311135222 turquoise
DHX29 0.47839160360957 turquoise
DHX30 0.547950690072403 turquoise
DHX36 0.499163412269496 turquoise
DHX38 0.496182492228341 turquoise
DHX40 0.367499767272922 turquoise
DIABLO 0.412562358003317 turquoise
DIS3L 0.576319679327958 turquoise
DISP1 0.776072393480389 turquoise
DKK1 0.467844488051395 turquoise
DLAT 0.563629878683794 turquoise
DLG2 0.801603297352656 turquoise
DLL4 0.672735263512761 turquoise
DMRTA2 0.28716036178883 turquoise
DNAH9 0.529402737833963 turquoise
DNAJA2 0.438479152572661 turquoise
DNAJA3 0.648945357023896 turquoise
DNAJB1 0.398459963002858 turquoise
DNAJB12 0.720398577277449 turquoise
DNAJB2 0.635259516976375 turquoise
DNAJB4 0.477396746812231 turquoise
DNAJB6 0.381354114700017 turquoise
DNAJB9 0.868027761393658 turquoise
DNAJC1 0.662027317616228 turquoise
DNAJC10 0.458599920686247 turquoise
DNAJC14 0.447277583299428 turquoise
DNAJC15 0.412191890975244 turquoise
DNAJC19 0.480897710362216 turquoise
DNAJC25 0.468406914338853 turquoise
DNAJC27 0.596364304569097 turquoise
DNAJC3 0.776357715385379 turquoise
DNAJC30 0.591536720423207 turquoise
DNAJC4 0.465972429148974 turquoise
DNAJC6 0.817416165027991 turquoise
DNAJC8 0.610448703295498 turquoise
DNAL1 0.892877522831545 turquoise
DNAL4 0.646399909163513 turquoise
DNALI1 0.273475537422732 turquoise
DNASE1L3 0.303152858534831 turquoise
DNASE2 0.636236167007487 turquoise
DNLZ 0.464155169503351 turquoise
DNM1L 0.563014473852779 turquoise
DNTTIP1 0.249576267494917 turquoise
DOCK1 0.385698014235123 turquoise
DOCK5 0.819076635203527 turquoise
DOLPP1 0.32020309053983 turquoise
DPAGT1 0.223498747004468 turquoise
DPF2 0.371289633869966 turquoise
DPH3 0.620946410563261 turquoise
DPM1 0.410075621997347 turquoise
DPM2 0.364327894896954 turquoise
DPP6 0.895232162488381 turquoise
DPP7 0.304157273302243 turquoise
DPP8 0.429253085763052 turquoise
DPP9 0.31930937365703 turquoise
DPY19L3 0.488968640483009 turquoise
DPY19L4 0.578654051962938 turquoise
DPYSL2 0.791694715559014 turquoise
DR1 0.434854598037707 turquoise
DRAP1 0.344770643242608 turquoise
DRG1 0.384696333465968 turquoise
DRG2 0.306125724843686 turquoise
DSC1 0.334873957730558 turquoise
DSTN 0.576384783731531 turquoise
DSTYK 0.457220646664668 turquoise
DTD1 0.560762232751203 turquoise
DTNA 0.449443135390053 turquoise
DTX4 0.623588921975818 turquoise
DUS3L 0.276733545552449 turquoise
DUSP1 0.677071162919156 turquoise
DUSP14 0.621449147502282 turquoise
DUSP16 0.670158818641023 turquoise
DUSP19 0.630281699995771 turquoise
DUSP2 0.299662947727558 turquoise
DUSP23 0.407272187871905 turquoise
DUSP3 0.762737646374055 turquoise
DUSP7 0.506550472265575 turquoise
DUSP8 0.35220376128958 turquoise
DUSP9 0.588884977337384 turquoise
DUT 0.607833569464807 turquoise
DYM 0.614405114899496 turquoise
DYNC1I1 0.466873088201531 turquoise
DYNC1I2 0.564744190042426 turquoise
DYNC1LI1 0.623038965776184 turquoise
DYNC1LI2 0.436999154569623 turquoise
DYNLL1 0.768699179785419 turquoise
DYNLRB1 0.706356077722641 turquoise
DYNLT3 0.563270235485147 turquoise
DYRK1A 0.535868466255155 turquoise
DYRK1B 0.711954236198286 turquoise
DYRK4 0.312481282449596 turquoise
DYSF 0.352282697813438 turquoise
E2F4 0.499179381203485 turquoise
EAF1 0.578070967853929 turquoise
EAPP 0.603461107478189 turquoise
EARS2 0.442702220580423 turquoise
EBAG9 0.658867974676427 turquoise
EBF4 0.403834496413991 turquoise
ECM2 0.333206980241411 turquoise
ECSCR 0.480201998918452 turquoise
EDA 0.485996529702839 turquoise
EDARADD 0.501504089263357 turquoise
EDEM2 0.32520302138067 turquoise
EDEM3 0.671420047713426 turquoise
EDF1 0.474320378989763 turquoise
EEA1 0.664416202956219 turquoise
EEF1A1 0.400089290609077 turquoise
EFCAB14 0.775446419411969 turquoise
EFEMP1 0.474245297880098 turquoise
EFEMP2 0.489468960902774 turquoise
EFHD1 0.501151476907399 turquoise
EFNA1 0.582427418656165 turquoise
EFNB1 0.679649363795941 turquoise
EFNB2 0.598862702171692 turquoise
EGF 0.644580022386206 turquoise
EGFL6 0.283851518579653 turquoise
EGFR 0.511108106301851 turquoise
EGLN1 0.549986284890701 turquoise
EGR1 0.200369454430265 turquoise
EHBP1 0.661477581602676 turquoise
EHD1 0.777603101630989 turquoise
EHD2 0.246084210355891 turquoise
EHD3 0.805612224478481 turquoise
EHD4 0.704565882507536 turquoise
EID1 0.764342732216933 turquoise
EID2B 0.329740544108947 turquoise
EIF1 0.540453499464396 turquoise
EIF1AD 0.275304144029121 turquoise
EIF1AX 0.497371565335217 turquoise
EIF1B 0.626867852658859 turquoise
EIF2A 0.439908476168518 turquoise
EIF2AK1 0.652066257366693 turquoise
EIF2B3 0.473897420337745 turquoise
EIF2S2 0.289745199383278 turquoise
EIF3B 0.157526343468914 turquoise
EIF3C 0.153185840101249 turquoise
EIF3CL 0.150691078641439 turquoise
EIF3J 0.306752115076716 turquoise
EIF3K 0.544743258130537 turquoise
EIF3M 0.837137580097059 turquoise
EIF4A3 0.3373380642217 turquoise
EIF4E 0.534168003891515 turquoise
EIF4E3 0.564774444120195 turquoise
EIF4G2 0.442548046101701 turquoise
EIF5 0.73099878198079 turquoise
EIF5A2 0.648167795390934 turquoise
EIF6 0.635619836932101 turquoise
ELAC1 0.495949418234822 turquoise
ELAVL1 0.522591972635538 turquoise
ELF1 0.436144569973667 turquoise
ELF2 0.679468269742691 turquoise
ELF4 0.243302228135431 turquoise
ELK1 0.609705851873951 turquoise
ELL2 0.567593216659684 turquoise
ELMO2 0.801244673104018 turquoise
ELOF1 0.562639687630309 turquoise
ELOVL4 0.61988551222032 turquoise
ELP4 0.760098232248208 turquoise
ELP5 0.282819638527378 turquoise
EMC1 0.545062708853365 turquoise
EMC10 0.455373239793206 turquoise
EMC2 0.751284015748046 turquoise
EMC4 0.326319454571625 turquoise
EMC6 0.658608968116495 turquoise
EMC7 0.595789702122219 turquoise
EMC8 0.426007103989154 turquoise
EMC9 0.466983723039799 turquoise
EMCN 0.697195837265842 turquoise
EMD 0.363996900755356 turquoise
EML1 0.560848989853038 turquoise
EML4 0.366094254950274 turquoise
EMP2 0.561287854787479 turquoise
ENDOD1 0.53598536297103 turquoise
ENKD1 0.120697076307881 turquoise
ENOPH1 0.764770782454959 turquoise
ENOX2 0.5823599040353 turquoise
ENPEP 0.817565039915369 turquoise
ENPP4 0.773956845543708 turquoise
ENSA 0.634628919803706 turquoise
ENTPD4 0.396384687662438 turquoise
EPAS1 0.64998683726456 turquoise
EPB41L5 0.877787448163907 turquoise
EPDR1 0.820048883840237 turquoise
EPHA4 0.35693248248388 turquoise
EPHX1 0.692235979384349 turquoise
EPN1 0.33745949227412 turquoise
EPN2 0.615256506985882 turquoise
EPS15 0.480298343258496 turquoise
EPS15L1 0.762219110938295 turquoise
ERBB4 0.483895142965714 turquoise
ERCC2 0.588508768319602 turquoise
ERCC3 0.552167529861456 turquoise
ERCC5 0.328361385613602 turquoise
ERF 0.390003717441379 turquoise
ERGIC1 0.406352800081871 turquoise
ERICH2 0.467357212711779 turquoise
ERLEC1 0.660300364133048 turquoise
ERLIN1 0.327179216719468 turquoise
ERLIN2 0.732243350874511 turquoise
ERMAP 0.55554219136532 turquoise
ERMP1 0.70762580657181 turquoise
ERN1 0.382101330465692 turquoise
ERP29 0.41667968238184 turquoise
ERP44 0.715007975234 turquoise
ERRFI1 0.551895146462731 turquoise
ERVFRD-1 0.574378230957451 turquoise
ERVMER34-1 0.891906224596873 turquoise
ESD 0.571432953953708 turquoise
ESM1 0.668547618752097 turquoise
ESYT2 0.555622508040443 turquoise
ETF1 0.616293705643403 turquoise
ETHE1 0.822655362061572 turquoise
ETS2 0.703971692696722 turquoise
EVA1B 0.631440717365446 turquoise
EXOC2 0.679484040961383 turquoise
EXOC3L1 0.479377917061331 turquoise
EXOC3L2 0.543123916315316 turquoise
EXOC5 0.454439752948657 turquoise
EXOC6B 0.706711819130621 turquoise
EXOC7 0.708602459058538 turquoise
EXOSC4 0.429442086202351 turquoise
EXOSC6 0.388403030278035 turquoise
EXOSC7 0.455344672393467 turquoise
EXPH5 0.826340307449782 turquoise
EXT2 0.788060405500956 turquoise
EYA2 0.656425961132112 turquoise
EZH1 0.701050868562708 turquoise
F2R 0.449876588876039 turquoise
F3 0.823520134283385 turquoise
F5 0.557727593282871 turquoise
F8 0.348070916095592 turquoise
F8A2 0.511864146993128 turquoise
FAHD2A 0.735448619759542 turquoise
FAHD2B 0.569978867224318 turquoise
FAM110A 0.245934825558001 turquoise
FAM114A2 0.724110597100681 turquoise
FAM120A 0.435221807403852 turquoise
FAM120AOS 0.627755422233992 turquoise
FAM120C 0.529084376686847 turquoise
FAM124B 0.173084009534251 turquoise
FAM13B 0.571874516284364 turquoise
FAM149B1 0.683140198627587 turquoise
FAM161A 0.486248632309972 turquoise
FAM161B 0.502935336720991 turquoise
FAM167B 0.552431947146065 turquoise
FAM168A 0.800026156713843 turquoise
FAM168B 0.741329778977541 turquoise
FAM169A 0.734090569094825 turquoise
FAM174A 0.820272449667119 turquoise
FAM174B 0.677644975323996 turquoise
FAM180A 0.723683545295964 turquoise
FAM181B 0.373508411822031 turquoise
FAM184B 0.295030094301008 turquoise
FAM200A 0.447045333689701 turquoise
FAM200B 0.789571561845558 turquoise
FAM204A 0.395879051517614 turquoise
FAM20B 0.874907447822782 turquoise
FAM20C 0.734421649393065 turquoise
FAM210A 0.427241034876789 turquoise
FAM210B 0.509458826297708 turquoise
FAM217B 0.631446775397142 turquoise
FAM219A 0.492957233973811 turquoise
FAM219B 0.572301510988636 turquoise
FAM227B 0.543887216589948 turquoise
FAM229B 0.654497664859113 turquoise
FAM24B 0.289992552157061 turquoise
FAM32A 0.377664291756307 turquoise
FAM3A 0.653266465973236 turquoise
FAM43A 0.763154108334341 turquoise
FAM47E 0.828987166472299 turquoise
FAM50A 0.123149874799832 turquoise
FAM50B 0.540422694857925 turquoise
FAM53B 0.384316296398444 turquoise
FAM72A 0.436191080122669 turquoise
FAM72B 0.454906232771146 turquoise
FAM76A 0.263443598482427 turquoise
FAM81A 0.73698769427871 turquoise
FAM83H 0.429013852862934 turquoise
FAM98A 0.827720825570628 turquoise
FAM98B 0.281083206692574 turquoise
FAM98C 0.532106903624585 turquoise
FAN1 0.664044230274334 turquoise
FANCF 0.23999036875944 turquoise
FANCL 0.477736225566436 turquoise
FARP2 0.522676796482988 turquoise
FARS2 0.45313888795415 turquoise
FARSA 0.391371192041115 turquoise
FAT1 0.402490145010015 turquoise
FAXDC2 0.862959789112603 turquoise
FBRS 0.454623206835816 turquoise
FBXL12 0.284687044004979 turquoise
FBXL15 0.451025352576003 turquoise
FBXL17 0.793651180027528 turquoise
FBXL2 0.707488865204096 turquoise
FBXL3 0.511211507236073 turquoise
FBXL4 0.56505488679794 turquoise
FBXL5 0.764055522839238 turquoise
FBXL7 0.620489641671207 turquoise
FBXO10 0.407896362574718 turquoise
FBXO17 0.86861852166602 turquoise
FBXO21 0.874264076707026 turquoise
FBXO25 0.597723122518766 turquoise
FBXO27 0.703438291112745 turquoise
FBXO3 0.795245764943106 turquoise
FBXO30 0.40914587819252 turquoise
FBXO31 0.301561430202882 turquoise
FBXO33 0.72782181366258 turquoise
FBXO36 0.667180245450679 turquoise
FBXO44 0.391400076945487 turquoise
FBXO7 0.790968938816721 turquoise
FBXO8 0.7777049980125 turquoise
FBXO9 0.629419492943596 turquoise
FBXW11 0.635397984758368 turquoise
FBXW4 0.384320551311094 turquoise
FBXW5 0.417732557062394 turquoise
FCF1 0.445633308531674 turquoise
FCGR3B 0.550806987963167 turquoise
FCN3 0.48115027784934 turquoise
FDFT1 0.181729359136986 turquoise
FDXACB1 0.379405970807796 turquoise
FECH 0.739842768462958 turquoise
FEM1A 0.573945251007744 turquoise
FERMT2 0.84310978276284 turquoise
FFAR2 0.360728442191523 turquoise
FGF1 0.864711795426779 turquoise
FGF9 0.696632634076384 turquoise
FGFBP2 0.538013868653444 turquoise
FGFBP3 0.318980214399217 turquoise
FGFR1 0.575511183471952 turquoise
FGFR2 0.47609376824574 turquoise
FGFR3 0.454772319630861 turquoise
FGFR4 0.846463482272666 turquoise
FGFRL1 0.467366922513366 turquoise
FIG4 0.445224786892562 turquoise
FILIP1 0.296563019459604 turquoise
FIP1L1 0.713638653790938 turquoise
FIS1 0.731596560369305 turquoise
FITM2 0.465465609586228 turquoise
FIZ1 0.350052207077183 turquoise
FKBP14 0.481295575910711 turquoise
FKBP2 0.537793351562961 turquoise
FKBP4 0.484418890817645 turquoise
FKBP8 0.558274422064963 turquoise
FKBP9 0.609436423126904 turquoise
FKRP 0.655443586832848 turquoise
FLNC 0.435722512635627 turquoise
FLRT3 0.816873469636474 turquoise
FLT1 0.697288879210779 turquoise
FLT4 0.800851736675263 turquoise
FLYWCH2 0.55014663986405 turquoise
FMN2 0.882569088352653 turquoise
FN3KRP 0.382545702884687 turquoise
FNBP1L 0.852941923105945 turquoise
FNDC3B 0.708404452458814 turquoise
FNIP1 0.416952732008417 turquoise
FNTA 0.621976982605649 turquoise
FNTB 0.752313229580418 turquoise
FOLR3 0.250397504712089 turquoise
FOS 0.581003509188643 turquoise
FOSB 0.318091683726294 turquoise
FOXB2 0.365205516412166 turquoise
FOXC1 0.853851804625574 turquoise
FOXC2 0.55384470422198 turquoise
FOXD1 0.661269267984548 turquoise
FOXD2 0.830303270463367 turquoise
FOXE3 0.512644869163283 turquoise
FOXF1 0.477103698987863 turquoise
FOXF2 0.274368135031255 turquoise
FOXG1 0.210343157119649 turquoise
FOXJ2 0.540086104441537 turquoise
FOXJ3 0.542139367343837 turquoise
FOXK2 0.580223872123379 turquoise
FOXN2 0.670531577590919 turquoise
FOXO1 0.220007674232176 turquoise
FOXO4 0.831518322119483 turquoise
FPGS 0.265217667708348 turquoise
FPGT-TNNI3K 0.709953220164966 turquoise
FPR2 0.399934421701855 turquoise
FRAT1 0.722872352942967 turquoise
FRAT2 0.536337323084833 turquoise
FRMD1 0.780374502331747 turquoise
FRMD3 0.878105359942006 turquoise
FRMPD1 0.317538185829003 turquoise
FRS2 0.70771549760228 turquoise
FRY 0.849689598492855 turquoise
FTH1 0.488402374459599 turquoise
FTMT 0.328383021817259 turquoise
FTO 0.767360427420658 turquoise
FTSJ1 0.434098138007424 turquoise
FTSJ3 0.20699252890626 turquoise
FUCA2 0.333896177478612 turquoise
FUNDC1 0.664570951359391 turquoise
FUNDC2 0.728420836510443 turquoise
FURIN 0.385688963796694 turquoise
FUT11 0.490798621727403 turquoise
FXR1 0.54896242008381 turquoise
FXR2 0.770908600420435 turquoise
FXYD1 0.737815465847224 turquoise
FYN 0.549762107033847 turquoise
FZD2 0.698348249622879 turquoise
FZD4 0.287520257951051 turquoise
FZD8 0.530525768360305 turquoise
FZD9 0.411452656676949 turquoise
FZR1 0.602278735227841 turquoise
G0S2 0.735964677194346 turquoise
G2E3 0.718231499758757 turquoise
G3BP2 0.455625983697211 turquoise
G6PC3 0.6413425201667 turquoise
G6PD 0.313359478642229 turquoise
GAA 0.535113925122337 turquoise
GAB2 0.504329188992057 turquoise
GABARAP 0.639405258248902 turquoise
GABARAPL1 0.684070467703556 turquoise
GABARAPL2 0.929808133141719 turquoise
GABPA 0.504986993398138 turquoise
GABPB2 0.720643450826055 turquoise
GABRA2 0.451969338581548 turquoise
GABRG1 0.304478263634798 turquoise
GADD45A 0.617814573319901 turquoise
GADD45B 0.736098435836987 turquoise
GADD45GIP1 0.418779392543232 turquoise
GADL1 0.264351967400864 turquoise
GAGE13 0.45874286122746 turquoise
GAGE2E 0.324293572509061 turquoise
GAK 0.413976671981591 turquoise
GALC 0.851264728894987 turquoise
GALNT13 0.256520871160972 turquoise
GALNT15 0.28135728332238 turquoise
GALR2 0.259004710345829 turquoise
GALT 0.581874529685761 turquoise
GANAB 0.627180907848245 turquoise
GAS1 0.637294082499703 turquoise
GAS2 0.40495772441051 turquoise
GAS2L1 0.474670581640396 turquoise
GAS6 0.798236292778471 turquoise
GAS8 0.485457760010937 turquoise
GATA2 0.241069525157128 turquoise
GATA5 0.523831908986849 turquoise
GBA2 0.50359008377736 turquoise
GBF1 0.544096724687265 turquoise
GBP4 0.647500135300889 turquoise
GBP7 0.470985243604624 turquoise
GCA 0.145467391520303 turquoise
GCGR 0.383416080385995 turquoise
GCLM 0.537663448842509 turquoise
GCNT4 0.293011018247822 turquoise
GDE1 0.779322380619713 turquoise
GDF15 0.269184748187569 turquoise
GDF9 0.530215889792768 turquoise
GDI1 0.451078937825091 turquoise
GDPD1 0.13737275461027 turquoise
GEMIN4 0.245211008944327 turquoise
GEMIN6 0.204962580148381 turquoise
GEMIN7 0.479914857466932 turquoise
GFM2 0.602958183621235 turquoise
GGA1 0.403730527770043 turquoise
GGCX 0.731226147678999 turquoise
GGPS1 0.345207497649376 turquoise
GH1 0.308623167511998 turquoise
GHDC 0.448868759988405 turquoise
GHR 0.745652595759696 turquoise
GID4 0.538034744130389 turquoise
GID8 0.632913113449965 turquoise
GIMAP1-GIMAP5 0.472389342292085 turquoise
GIMAP2 0.507643659416024 turquoise
GIMAP6 0.466589826144302 turquoise
GIMAP7 0.71566741457756 turquoise
GIMAP8 0.659516579062597 turquoise
GIN1 0.593260307235694 turquoise
GINM1 0.651378657038465 turquoise
GIT1 0.358233484192552 turquoise
GJA1 0.737134458043008 turquoise
GJA3 0.759682587732355 turquoise
GJA5 0.47286140167992 turquoise
GKAP1 0.585513434573245 turquoise
GLA 0.208894161535454 turquoise
GLB1L3 0.249434468591425 turquoise
GLE1 0.409070137230655 turquoise
GLI3 0.202844323365229 turquoise
GLIPR1L2 0.594514205407294 turquoise
GLO1 0.810585372098392 turquoise
GLOD4 0.644173479912627 turquoise
GLRA1 0.262900845427443 turquoise
GLRX2 0.375035944740541 turquoise
GLRX5 0.550757854793619 turquoise
GLT1D1 0.370145345008451 turquoise
GLT8D1 0.664871799277413 turquoise
GLUL 0.187218370191531 turquoise
GLYR1 0.643642601681951 turquoise
GMCL1 0.560908155918597 turquoise
GMDS 0.902290609543388 turquoise
GMEB1 0.429076622789026 turquoise
GMFB 0.570641384419808 turquoise
GMFG 0.366445367999002 turquoise
GMNN 0.370303286490719 turquoise
GMPR2 0.669843911044728 turquoise
GNA13 0.344469025468272 turquoise
GNAI3 0.420619878262346 turquoise
GNAL 0.636142962924619 turquoise
GNB2 0.523830266645951 turquoise
GNB5 0.438843567634276 turquoise
GNE 0.398073046814193 turquoise
GNG11 0.418934316222338 turquoise
GNG5 0.467181838482976 turquoise
GNG7 0.409014006993499 turquoise
GNPAT 0.34528661874892 turquoise
GNPDA2 0.441638541404403 turquoise
GNPTAB 0.718201611856985 turquoise
GNPTG 0.707055340846058 turquoise
GOLGA2 0.547590167913983 turquoise
GOLGA3 0.341396683336773 turquoise
GOLGA4 0.603876198194347 turquoise
GOLGA5 0.753213470288366 turquoise
GOLGA7 0.753468283460015 turquoise
GOLGB1 0.647322441132402 turquoise
GOLIM4 0.870978592201924 turquoise
GOLPH3L 0.733973964564332 turquoise
GOLT1A 0.400455804476112 turquoise
GORASP1 0.339479511787759 turquoise
GOT2 0.619598402642422 turquoise
GP1BB 0.455414285533792 turquoise
GPAA1 0.634734583367288 turquoise
GPAM 0.60542461565834 turquoise
GPANK1 0.569642265876664 turquoise
GPATCH3 0.230481470999162 turquoise
GPBP1 0.49772254782476 turquoise
GPBP1L1 0.648731285454918 turquoise
GPC6 0.451808331678207 turquoise
GPD1L 0.753347205648775 turquoise
GPD2 0.286992061771042 turquoise
GPHN 0.649869395064611 turquoise
GPKOW 0.529010839802467 turquoise
GPN1 0.227504405805558 turquoise
GPN2 0.466869605837967 turquoise
GPN3 0.383537621409837 turquoise
GPNMB 0.32213157398198 turquoise
GPR107 0.529225005839484 turquoise
GPR108 0.654911322906274 turquoise
GPR137 0.407649483878048 turquoise
GPR158 0.277595486836506 turquoise
GPR173 0.399968996484404 turquoise
GPR27 0.841750638539418 turquoise
GPR3 0.480022005890959 turquoise
GPR4 0.492233155438289 turquoise
GPR63 0.586012466503752 turquoise
GPRC5B 0.366624752094824 turquoise
GPSM1 0.481767098231051 turquoise
GRAP 0.505829497866563 turquoise
GRB2 0.539576739347937 turquoise
GREM2 0.253107264258782 turquoise
GRIK2 0.521281339968609 turquoise
GRIK5 0.409676739099842 turquoise
GRIN2B 0.372004073937589 turquoise
GRIN3A 0.336875876554682 turquoise
GRK5 0.587091296500865 turquoise
GRN 0.347118970297885 turquoise
GRSF1 0.206329260240104 turquoise
GSDMA 0.492629179227459 turquoise
GSDMD 0.601190295016109 turquoise
GSK3A 0.537772916169792 turquoise
GSTA4 0.713743056776387 turquoise
GTDC1 0.633691201009646 turquoise
GTF2A1 0.807669924921547 turquoise
GTF2A1L 0.568223630113995 turquoise
GTF2A2 0.906635316624921 turquoise
GTF2B 0.636227283664054 turquoise
GTF2E2 0.343091753505518 turquoise
GTF2F1 0.65867925695447 turquoise
GTF2H1 0.362868869160677 turquoise
GTF2H3 0.344354264704034 turquoise
GTF2H5 0.654114698055997 turquoise
GTF3C1 0.502906554125765 turquoise
GTF3C5 0.568962503099965 turquoise
GTF3C6 0.262787653978618 turquoise
GTPBP1 0.681643739750611 turquoise
GTPBP6 0.55141122776417 turquoise
GTPBP8 0.242725731795739 turquoise
GUCY2C 0.414248805630867 turquoise
GUF1 0.523289521456082 turquoise
GUK1 0.33864827885925 turquoise
GULP1 0.737498035806938 turquoise
GUSB 0.505499921321622 turquoise
GXYLT1 0.795867820339674 turquoise
GYG1 0.346272893108118 turquoise
GYG2 0.490926502672748 turquoise
GYS1 0.445371467423191 turquoise
GZF1 0.269315537947261 turquoise
GZMH 0.342489077190865 turquoise
H6PD 0.329292650253431 turquoise
HABP4 0.614884578463018 turquoise
HACE1 0.489747648732388 turquoise
HARS2 0.331312562446306 turquoise
HAUS2 0.438825629713647 turquoise
HAUS4 0.659889142717791 turquoise
HAX1 0.651541592220527 turquoise
HBA1 0.769000266967223 turquoise
HBA2 0.730679907813591 turquoise
HBB 0.749137247791703 turquoise
HBD 0.573811475504798 turquoise
HBG2 0.405260280292829 turquoise
HBQ1 0.514395541496074 turquoise
HBS1L 0.707774038119585 turquoise
HCAR2 0.452405157836105 turquoise
HCCS 0.263343198057031 turquoise
HCFC1R1 0.406541512324279 turquoise
HCRT 0.389437393505276 turquoise
HDAC1 0.382256854050356 turquoise
HDAC5 0.742197571717909 turquoise
HDDC3 0.646948789475371 turquoise
HDHD2 0.745826818102665 turquoise
HEATR5A 0.369198005432528 turquoise
HEBP1 0.888406626297674 turquoise
HEBP2 0.301064493906834 turquoise
HECA 0.449113592730669 turquoise
HECTD4 0.258078216163771 turquoise
HECW2 0.675547799181382 turquoise
HEMK1 0.299010742194021 turquoise
HERPUD1 0.728055105737796 turquoise
HERPUD2 0.596856437624681 turquoise
HES1 0.621203717621308 turquoise
HEXA 0.665667730461181 turquoise
HEXIM1 0.799533418925237 turquoise
HFE 0.328948930281195 turquoise
HFM1 0.583109278228684 turquoise
HGS 0.360159206590067 turquoise
HID1 0.763558903883428 turquoise
HIF1AN 0.454359213617665 turquoise
HIGD1A 0.375518231220264 turquoise
HIGD2A 0.697865367903306 turquoise
HILPDA 0.612225800394371 turquoise
HINFP 0.264599379079271 turquoise
HINT1 0.399783172681608 turquoise
HINT3 0.646693290726022 turquoise
HIPK1 0.700317868446826 turquoise
HIPK2 0.849265893902335 turquoise
HIPK3 0.830849030567316 turquoise
HIRIP3 0.752373203990254 turquoise
HIVEP2 0.464549580491308 turquoise
HLA-A 0.437568228085595 turquoise
HLA-B 0.532238616695913 turquoise
HLA-C 0.565129653179232 turquoise
HLA-DOA 0.401234501842329 turquoise
HLA-E 0.801507385010316 turquoise
HLA-F 0.487497025505942 turquoise
HLA-G 0.333787449834793 turquoise
HLTF 0.440076679683069 turquoise
HLX 0.360002801268574 turquoise
HMG20A 0.250208107536456 turquoise
HMG20B 0.557708899505941 turquoise
HMGB1 0.366090582180263 turquoise
HMGB2 0.339908539497409 turquoise
HMGN2 0.543317703916374 turquoise
HMGN3 0.647673530165707 turquoise
HMGN4 0.458648432511802 turquoise
HMGXB3 0.223346562806631 turquoise
HMGXB4 0.271309911287941 turquoise
HNRNPA0 0.538332490445122 turquoise
HNRNPC 0.393364650326708 turquoise
HNRNPH2 0.616054539685863 turquoise
HNRNPUL2 0.681313356713062 turquoise
HOMER1 0.299179662289916 turquoise
HOXA1 0.353325269355646 turquoise
HOXA4 0.486541131467818 turquoise
HOXA7 0.697156246345444 turquoise
HOXA9 0.597841822634115 turquoise
HOXB2 0.247333155812428 turquoise
HOXB5 0.370907672947898 turquoise
HOXB7 0.294168965731929 turquoise
HOXD1 0.784955537993771 turquoise
HPCAL1 0.498713164874974 turquoise
HPGD 0.802678100635601 turquoise
HPRT1 0.458450582666667 turquoise
HPS3 0.421715778249695 turquoise
HPS5 0.700544391390391 turquoise
HPS6 0.522870719512655 turquoise
HRAS 0.625291455344672 turquoise
HS3ST3A1 0.752806682341612 turquoise
HS3ST3B1 0.73656027971209 turquoise
HSBP1 0.372800727882256 turquoise
HSBP1L1 0.804302972356499 turquoise
HSD17B12 0.720889834489609 turquoise
HSD17B2 0.451379923577665 turquoise
HSD17B4 0.464772835224251 turquoise
HSDL1 0.653118387260551 turquoise
HSF1 0.575124944743434 turquoise
HSF2 0.598723155665605 turquoise
HSP90AA1 0.478484490303292 turquoise
HSP90B1 0.379320131058791 turquoise
HSPA12A 0.819909723312999 turquoise
HSPA13 0.793684589771133 turquoise
HSPA1A 0.704212590968715 turquoise
HSPA1B 0.713501976539915 turquoise
HSPA1L 0.6188148190248 turquoise
HSPA2 0.354105428164438 turquoise
HSPA5 0.566555101841957 turquoise
HSPB2 0.666284772101268 turquoise
HSPB8 0.755435825019176 turquoise
HSPBP1 0.436027044485688 turquoise
HTATIP2 0.641382957822433 turquoise
HTATSF1 0.706163236469741 turquoise
HTRA1 0.919897132052426 turquoise
HTRA2 0.418266417199937 turquoise
HTRA3 0.535138029573555 turquoise
HYOU1 0.520079099577606 turquoise
IAH1 0.442012845862561 turquoise
IARS2 0.457372485859817 turquoise
ICAM3 0.347580672406909 turquoise
ICAM4 0.472243312278348 turquoise
ICMT 0.609409760256567 turquoise
ICOSLG 0.808901759200274 turquoise
ID1 0.603045565135912 turquoise
ID3 0.585328525802819 turquoise
ID4 0.514390274237288 turquoise
IDH3A 0.25615804332888 turquoise
IDI1 0.554535316564989 turquoise
IER3IP1 0.482678249117998 turquoise
IFI27 0.454209997418417 turquoise
IFI27L1 0.427741301928817 turquoise
IFI27L2 0.449468994031703 turquoise
IFI35 0.298966113622796 turquoise
IFI6 0.368828551394385 turquoise
IFIT2 0.377877618364504 turquoise
IFIT3 0.253615578568218 turquoise
IFITM2 0.58146081975497 turquoise
IFITM3 0.61570287416379 turquoise
IFNA14 0.301286280374082 turquoise
IFNAR1 0.460833398973809 turquoise
IFT140 0.656417185478798 turquoise
IFT27 0.530628747763813 turquoise
IFT43 0.442525280514794 turquoise
IFT52 0.368313400801546 turquoise
IGBP1 0.419689260799631 turquoise
IGF1 0.464091626440097 turquoise
IGF1R 0.70160978957177 turquoise
IGFBP2 0.794331738278905 turquoise
IGFBP4 0.35263358733452 turquoise
IGFBP5 0.560931423793168 turquoise
IGSF8 0.617531389868801 turquoise
IKZF2 0.316152823534021 turquoise
IKZF4 0.402616104549935 turquoise
IKZF5 0.672320008551162 turquoise
IL15RA 0.51780578610521 turquoise
IL17RD 0.804943860686653 turquoise
IL18RAP 0.285083425395018 turquoise
IL1B 0.221161752580433 turquoise
IL1R2 0.341988581182047 turquoise
IL1RL1 0.49321138105968 turquoise
IL4R 0.251274882718062 turquoise
IL5RA 0.384219605064512 turquoise
IL6ST 0.326204817990497 turquoise
ILDR2 0.802916910867239 turquoise
IMMP1L 0.484480754579331 turquoise
IMMP2L 0.510340923545631 turquoise
IMP3 0.677062471227956 turquoise
IMPACT 0.78491127743508 turquoise
IMPDH1 0.575153474232362 turquoise
INF2 0.795852657774623 turquoise
ING1 0.345537223233665 turquoise
INO80B 0.205833155247548 turquoise
INPP5A 0.571236466719499 turquoise
INPP5K 0.509745900532014 turquoise
INPPL1 0.616743622815745 turquoise
INSIG1 0.511851026303417 turquoise
INSIG2 0.508996229470142 turquoise
INSR 0.702409344738048 turquoise
INTS1 0.687198690894747 turquoise
INTS12 0.393085558533353 turquoise
INTS9 0.358257255614536 turquoise
IP6K1 0.539153186238534 turquoise
IP6K2 0.342445442354404 turquoise
IP6K3 0.562946815120232 turquoise
IPP 0.727761673311862 turquoise
IPPK 0.430434238032491 turquoise
IQCH 0.639381628134618 turquoise
IQCJ 0.384248653285246 turquoise
IQGAP2 0.799343644126411 turquoise
IQSEC1 0.748672257384121 turquoise
IQSEC2 0.696982567911074 turquoise
IRAK1BP1 0.547908712501203 turquoise
IRAK3 0.331228288749772 turquoise
IRAK4 0.474310957042916 turquoise
IRF2BPL 0.684627091944962 turquoise
IRX4 0.30450922222107 turquoise
ISCA1 0.756108803248856 turquoise
ISCA2 0.72278426985226 turquoise
ISG20L2 0.540116537219736 turquoise
IST1 0.26576419961047 turquoise
ISY1 0.518709216971983 turquoise
ITCH 0.530961730390744 turquoise
ITFG1 0.623655890124217 turquoise
ITFG2 0.665434940168098 turquoise
ITGA3 0.824900246872547 turquoise
ITGA8 0.577595451617448 turquoise
ITGAV 0.576913938544333 turquoise
ITGB3BP 0.344526191263973 turquoise
ITGB5 0.825964253247276 turquoise
ITGB8 0.614902569889452 turquoise
ITIH5 0.506897355832966 turquoise
ITIH6 0.2917727474773 turquoise
ITM2B 0.74114744925773 turquoise
ITPA 0.211890700728176 turquoise
ITPK1 0.257891701684258 turquoise
ITPKC 0.398834155899484 turquoise
ITPRIP 0.471526832364137 turquoise
JAGN1 0.421707134149884 turquoise
JAK2 0.554922369252611 turquoise
JAKMIP2 0.424396105836637 turquoise
JAM3 0.4698253613491 turquoise
JARID2 0.632806116333327 turquoise
JAZF1 0.658529686060443 turquoise
JKAMP 0.790627391045284 turquoise
JMJD4 0.28890551275857 turquoise
JMJD8 0.797151587215831 turquoise
JMY 0.524416933638947 turquoise
JOSD1 0.335017012804475 turquoise
JOSD2 0.584324610014624 turquoise
JPH1 0.823762689013354 turquoise
JRK 0.56325895061921 turquoise
JTB 0.532003370172413 turquoise
JUN 0.510889274562484 turquoise
JUNB 0.420840753412953 turquoise
JUND 0.571234855685591 turquoise
JUP 0.525628498516515 turquoise
KANK1 0.75451646282084 turquoise
KAT2B 0.823581395773543 turquoise
KAT5 0.507548913590958 turquoise
KAT6B 0.541423724957331 turquoise
KAT7 0.817673163756465 turquoise
KAT8 0.485090174904441 turquoise
KATNAL1 0.637055127616005 turquoise
KATNB1 0.60791896883266 turquoise
KBTBD11 0.804683753352993 turquoise
KBTBD2 0.374611335277123 turquoise
KBTBD3 0.677010785134533 turquoise
KBTBD4 0.447193561743877 turquoise
KBTBD6 0.5920162160406 turquoise
KBTBD7 0.504300186063716 turquoise
KCNB1 0.312584492136721 turquoise
KCNC2 0.261562624399344 turquoise
KCND3 0.781276921907898 turquoise
KCNH2 0.427784492698612 turquoise
KCNIP1 0.395848901828146 turquoise
KCNMB4 0.520329065993979 turquoise
KCTD11 0.506367134827955 turquoise
KCTD18 0.385563167475764 turquoise
KCTD2 0.661422595576847 turquoise
KCTD21 0.293000827097053 turquoise
KCTD7 0.629572032487724 turquoise
KCTD9 0.39887388593832 turquoise
KDM3B 0.632923535826185 turquoise
KDM4B 0.589225866736687 turquoise
KDM8 0.364508383619504 turquoise
KDR 0.747370745436774 turquoise
KDSR 0.715972220466155 turquoise
KEAP1 0.403705351774923 turquoise
KHDRBS1 0.513752101029349 turquoise
KHDRBS3 0.427753828869539 turquoise
KIAA0040 0.367367148811918 turquoise
KIAA0232 0.750985975800493 turquoise
KIAA0319 0.242745479782466 turquoise
KIAA0319L 0.753272591645265 turquoise
KIAA0825 0.552710510301104 turquoise
KIAA1143 0.604415527065601 turquoise
KIAA1586 0.271773226793978 turquoise
KIAA2013 0.677211263420173 turquoise
KIDINS220 0.381092134411745 turquoise
KIF13A 0.656509776691857 turquoise
KIF16B 0.731370806792212 turquoise
KIF1B 0.600864358887381 turquoise
KIF1C 0.366372117642083 turquoise
KIF21A 0.434066133863751 turquoise
KIF22 0.513047143648065 turquoise
KIF2A 0.545841535125818 turquoise
KIF5B 0.57621402512113 turquoise
KIFAP3 0.839033747960259 turquoise
KIR2DL4 0.400371437828826 turquoise
KIR2DS4 0.451968983471094 turquoise
KIR3DL2 0.361618282497126 turquoise
KIRREL2 0.563903382583677 turquoise
KLF11 0.497095317530602 turquoise
KLF13 0.232149835660202 turquoise
KLF2 0.416969208959552 turquoise
KLF7 0.78800477552347 turquoise
KLF9 0.615278715465471 turquoise
KLHDC1 0.541789109365142 turquoise
KLHDC10 0.629057297341059 turquoise
KLHDC2 0.661881135610134 turquoise
KLHDC3 0.427040101188449 turquoise
KLHDC9 0.659654953706019 turquoise
KLHL11 0.562969210647251 turquoise
KLHL12 0.477925339922972 turquoise
KLHL15 0.679343100114516 turquoise
KLHL2 0.37954883681619 turquoise
KLHL23 0.409311570834158 turquoise
KLHL26 0.434670218801888 turquoise
KLHL29 0.66047829687032 turquoise
KLHL3 0.448704699782429 turquoise
KLHL32 0.35662430368152 turquoise
KLHL36 0.349085081834302 turquoise
KLHL42 0.894220957652634 turquoise
KLHL7 0.45362922857146 turquoise
KLHL8 0.57309422798547 turquoise
KLHL9 0.675651236229314 turquoise
KLK1 0.399447891598379 turquoise
KLK6 0.703721424925958 turquoise
KLK7 0.826194428652055 turquoise
KPNA3 0.454546140349594 turquoise
KPNA4 0.601245393277379 turquoise
KPNA5 0.550471101948391 turquoise
KPNA6 0.695805026660645 turquoise
KPTN 0.240217516967573 turquoise
KRBA2 0.49904657779096 turquoise
KRCC1 0.713560267280851 turquoise
KREMEN1 0.783077183048843 turquoise
KRI1 0.357603365735831 turquoise
KRTAP17-1 0.291069658161644 turquoise
KRTAP21-1 0.271927829862727 turquoise
KRTAP29-1 0.381774803525743 turquoise
KRTAP6-2 0.395361695896406 turquoise
KRTAP7-1 0.244746671477766 turquoise
KRTAP9-4 0.308181781929579 turquoise
KRTCAP2 0.325610295754721 turquoise
KTN1 0.570138550521687 turquoise
L3MBTL3 0.774504799492197 turquoise
LAMB2 0.691251801596723 turquoise
LAMP1 0.665836134552307 turquoise
LAMTOR1 0.51675378260481 turquoise
LAMTOR2 0.466103892287793 turquoise
LAMTOR3 0.609731884641934 turquoise
LAMTOR4 0.70005522003841 turquoise
LANCL1 0.878234265026101 turquoise
LANCL2 0.641443138873817 turquoise
LARP1 0.520622682982409 turquoise
LARP1B 0.286126417083305 turquoise
LAS1L 0.229673239039753 turquoise
LATS2 0.839967455670732 turquoise
LBX1 0.49359188147275 turquoise
LCA5 0.709133812258553 turquoise
LDOC1 0.699711200700314 turquoise
LEMD2 0.302279353661934 turquoise
LEMD3 0.449787356803202 turquoise
LENG1 0.599629603807273 turquoise
LEPR 0.88629055098897 turquoise
LGALS3BP 0.562074700116509 turquoise
LGALS8 0.634257879134424 turquoise
LGALSL 0.628949202224167 turquoise
LGR4 0.833223747130333 turquoise
LHFPL4 0.365054759734792 turquoise
LIFR 0.474262433532844 turquoise
LIG4 0.550700573475213 turquoise
LIMK2 0.490441427296061 turquoise
LIMS2 0.647427632867618 turquoise
LIN37 0.451528306654109 turquoise
LIN7B 0.467655353840314 turquoise
LIN7C 0.481599435538 turquoise
LINGO1 0.543983977517111 turquoise
LIPE 0.503562309001875 turquoise
LIPN 0.329580001124639 turquoise
LLGL1 0.253421595625307 turquoise
LMAN1 0.485015637671483 turquoise
LMAN2 0.743229894668611 turquoise
LMBRD1 0.862996375892028 turquoise
LMBRD2 0.667681198061634 turquoise
LMO1 0.262806985861279 turquoise
LMO2 0.630440699355456 turquoise
LMX1B 0.894519647624493 turquoise
LNP1 0.403223382174975 turquoise
LNX2 0.880415151521048 turquoise
LONP2 0.652983073255115 turquoise
LONRF1 0.47881124805406 turquoise
LONRF3 0.656324513412422 turquoise
LOX 0.854110648956073 turquoise
LPCAT1 0.47067841080794 turquoise
LPCAT2 0.77282166569663 turquoise
LPIN1 0.464170298589263 turquoise
LPIN3 0.302041665439665 turquoise
LPL 0.587471162131504 turquoise
LRCH2 0.328008755834732 turquoise
LRCH4 0.333599464482732 turquoise
LRFN3 0.453248938892887 turquoise
LRFN4 0.496683155546942 turquoise
LRIF1 0.526052968293311 turquoise
LRP10 0.728516666384138 turquoise
LRP11 0.626933720712731 turquoise
LRP6 0.234901754744232 turquoise
LRPAP1 0.708627382791033 turquoise
LRRC1 0.661393295436809 turquoise
LRRC2 0.876043021740046 turquoise
LRRC23 0.661141946256945 turquoise
LRRC27 0.457752109174255 turquoise
LRRC4 0.811097713854837 turquoise
LRRC41 0.479197185372264 turquoise
LRRC42 0.317222520318766 turquoise
LRRC47 0.615810979049768 turquoise
LRRC57 0.742716517237411 turquoise
LRRC58 0.457269721760064 turquoise
LRRC66 0.296702921284954 turquoise
LRRC70 0.843099964242157 turquoise
LRRC73 0.315212836522089 turquoise
LRRCC1 0.522046682740391 turquoise
LRRIQ1 0.526278637472483 turquoise
LRRIQ3 0.301583328201723 turquoise
LRRTM1 0.326042173830692 turquoise
LRTOMT 0.552622125965325 turquoise
LSM1 0.400871153998064 turquoise
LSM10 0.79223020116888 turquoise
LSM12 0.372103316410338 turquoise
LSM14A 0.581439556734997 turquoise
LSM4 0.519650661792486 turquoise
LSM5 0.325074474340396 turquoise
LSM6 0.352242400027464 turquoise
LTBR 0.37864019005203 turquoise
LTC4S 0.552964697289229 turquoise
LTK 0.549753077536571 turquoise
LYPLA2 0.415333000301565 turquoise
LYRM2 0.709414617854759 turquoise
LYRM4 0.167681447170346 turquoise
LYRM7 0.597208023253301 turquoise
LYRM9 0.650763533960544 turquoise
LYSMD3 0.796491862014396 turquoise
LZIC 0.724055390961978 turquoise
LZTFL1 0.611452924878576 turquoise
LZTR1 0.558334763654221 turquoise
LZTS2 0.309986081209234 turquoise
MACROD2 0.288733205520146 turquoise
MADD 0.472951676882822 turquoise
MAEA 0.274670935258406 turquoise
MAEL 0.561473047355644 turquoise
MAF1 0.642457264981151 turquoise
MAFB 0.884036930825587 turquoise
MAFG 0.382204874439861 turquoise
MAFK 0.551811169818819 turquoise
MAGEB6 0.305190808060453 turquoise
MAGED1 0.310746804335337 turquoise
MAGED2 0.719565340870466 turquoise
MAGEF1 0.401417650467138 turquoise
MAGEL2 0.387188805902757 turquoise
MAGI2 0.837809414311304 turquoise
MAGT1 0.781194512821581 turquoise
MAL2 0.899293491572724 turquoise
MALSU1 0.744618361569095 turquoise
MAML2 0.714007031197966 turquoise
MAML3 0.331520492537403 turquoise
MAN1A2 0.774654011235012 turquoise
MAN2A2 0.897407403857885 turquoise
MAN2B2 0.842070702500948 turquoise
MAN2C1 0.446048962001542 turquoise
MANBA 0.511468549709837 turquoise
MANBAL 0.265369579173785 turquoise
MANEA 0.905985922350616 turquoise
MANSC1 0.792815837318933 turquoise
MANSC4 0.509051238496818 turquoise
MAP1A 0.619276746094306 turquoise
MAP1LC3A 0.644016477611013 turquoise
MAP1LC3B 0.821593547090589 turquoise
MAP1LC3B2 0.713398048697074 turquoise
MAP2K2 0.289346317432488 turquoise
MAP2K3 0.390026433341485 turquoise
MAP2K4 0.421001001690255 turquoise
MAP2K7 0.361633149404636 turquoise
MAP3K2 0.263820125316212 turquoise
MAP3K3 0.675852715059713 turquoise
MAP4 0.531239293393342 turquoise
MAP4K2 0.382774715680304 turquoise
MAP4K3 0.700623996507359 turquoise
MAP6 0.543624161951412 turquoise
MAP9 0.662918985158429 turquoise
MAPK1 0.617088426441011 turquoise
MAPK10 0.527414726161451 turquoise
MAPK1IP1L 0.70958424767108 turquoise
MAPK3 0.624222915491798 turquoise
MAPK8IP1 0.41553228550216 turquoise
MAPKAP1 0.648281276979961 turquoise
MAPRE1 0.338429187181068 turquoise
MAPRE2 0.728226639838265 turquoise
MAPRE3 0.49116993086577 turquoise
MAPT 0.716082486284597 turquoise
MARK1 0.609745534564404 turquoise
MARK4 0.469847720141683 turquoise
MASTL 0.414382719588041 turquoise
MAT2B 0.399322358308552 turquoise
MATN3 0.513782562985876 turquoise
MB21D2 0.556397812671195 turquoise
MBD1 0.638015659762137 turquoise
MBD2 0.62881369021639 turquoise
MBD4 0.369968472073877 turquoise
MBD5 0.359962521057659 turquoise
MBD6 0.443687852852493 turquoise
MBIP 0.442008426127895 turquoise
MBLAC2 0.415483051101349 turquoise
MBNL2 0.465329030549724 turquoise
MBNL3 0.860445921844707 turquoise
MBOAT2 0.733947205330626 turquoise
MBOAT7 0.57969275122937 turquoise
MBTPS1 0.771530417934621 turquoise
MCC 0.742018996991836 turquoise
MCEE 0.204694315079431 turquoise
MCIDAS 0.331513886876551 turquoise
MCL1 0.450176790633604 turquoise
MCM6 0.899451303554239 turquoise
MCOLN1 0.326071823082222 turquoise
MCPH1 0.600096817426909 turquoise
MCRS1 0.767184064340703 turquoise
MCTP2 0.348412893171524 turquoise
MCTS1 0.29473633467311 turquoise
MDFIC 0.631022436565513 turquoise
MDM1 0.757417167303143 turquoise
MDP1 0.443956592491348 turquoise
ME1 0.753683382235487 turquoise
MEA1 0.393330806871178 turquoise
MED1 0.373597825576504 turquoise
MED11 0.674285398289451 turquoise
MED12 0.469406521825287 turquoise
MED14 0.5824276653798 turquoise
MED15 0.327533262621524 turquoise
MED16 0.800951266359406 turquoise
MED17 0.414565957875738 turquoise
MED19 0.246431357257035 turquoise
MED21 0.902130841584588 turquoise
MED22 0.386974590371832 turquoise
MED24 0.40253882073375 turquoise
MED25 0.684061466552944 turquoise
MED27 0.568065597070755 turquoise
MED28 0.434086756288199 turquoise
MED29 0.729253192305783 turquoise
MED30 0.425949576720218 turquoise
MED31 0.234897332243579 turquoise
MED4 0.76479146935691 turquoise
MED8 0.325634727159176 turquoise
MED9 0.709086361854093 turquoise
MEF2D 0.403038488778752 turquoise
MEGF10 0.310786504633586 turquoise
MEGF8 0.508381877446011 turquoise
MEGF9 0.844370887699309 turquoise
MEPCE 0.289742426495517 turquoise
METAP1 0.806407590806451 turquoise
METRN 0.559025997303421 turquoise
METTL13 0.174069488056744 turquoise
METTL21A 0.436604355796687 turquoise
METTL23 0.455299019275603 turquoise
METTL24 0.608889506535821 turquoise
METTL25 0.577990517597135 turquoise
METTL2A 0.443675393513951 turquoise
METTL4 0.498854277213669 turquoise
METTL5 0.617647019633938 turquoise
MEX3C 0.29005204077238 turquoise
MEX3D 0.306295793529515 turquoise
MFAP3 0.544441956479874 turquoise
MFN2 0.884920948974377 turquoise
MFSD10 0.392501107561725 turquoise
MFSD11 0.337703881912593 turquoise
MFSD6 0.571156264229294 turquoise
MFSD9 0.260567772251737 turquoise
MGAT4B 0.432667997245021 turquoise
MGAT5 0.797635012626664 turquoise
MGMT 0.694011346993958 turquoise
MGRN1 0.508374336465291 turquoise
MGST2 0.44563358409604 turquoise
MGST3 0.445111565671696 turquoise
MIB1 0.847049849384 turquoise
MICU2 0.538265512226104 turquoise
MID1IP1 0.539637087384801 turquoise
MID2 0.698193302339598 turquoise
MIEN1 0.422491723636724 turquoise
MIER1 0.424080973187074 turquoise
MIF 0.582585245402618 turquoise
MIIP 0.353255381751414 turquoise
MINPP1 0.48984597196073 turquoise
MIS12 0.533666086958904 turquoise
MIS18A 0.27051015345983 turquoise
MKKS 0.438960140914069 turquoise
MKNK2 0.369915644589562 turquoise
MKRN2 0.828525196090085 turquoise
MKS1 0.443871292197183 turquoise
MLF2 0.434847200715511 turquoise
MLLT1 0.442522876483016 turquoise
MLLT3 0.380185220066715 turquoise
MLST8 0.316401576670056 turquoise
MLX 0.554918212686158 turquoise
MLYCD 0.546971208278994 turquoise
MME 0.857189073315285 turquoise
MMGT1 0.695754845048475 turquoise
MMP15 0.447392661425544 turquoise
MMP28 0.810869178815717 turquoise
MNAT1 0.597352517012685 turquoise
MNDA 0.127477013056758 turquoise
MOAP1 0.697912508630039 turquoise
MOB1A 0.24001903432779 turquoise
MOB1B 0.422797977569842 turquoise
MOB2 0.31326466776461 turquoise
MOCS1 0.704086762009134 turquoise
MOCS2 0.654095143040041 turquoise
MON1B 0.694481334137617 turquoise
MORC2 0.337093476129978 turquoise
MORF4L1 0.415409613012231 turquoise
MORN4 0.264347266989997 turquoise
MOSPD1 0.406045090803389 turquoise
MOSPD2 0.539875036685109 turquoise
MPDU1 0.351548169613687 turquoise
MPDZ 0.669923738391443 turquoise
MPHOSPH6 0.586629105651575 turquoise
MPLKIP 0.573909971800039 turquoise
MPP3 0.395341143072592 turquoise
MPPE1 0.770594295922281 turquoise
MPRIP 0.676332213742042 turquoise
MPV17L2 0.386882725779557 turquoise
MR1 0.370530215862208 turquoise
MRFAP1 0.622317668275042 turquoise
MRFAP1L1 0.681434583379199 turquoise
MRGBP 0.489969678903596 turquoise
MRGPRF 0.914629179896513 turquoise
MROH1 0.661516397898822 turquoise
MROH8 0.608514132258693 turquoise
MRPL10 0.299039581751038 turquoise
MRPL11 0.653983122240876 turquoise
MRPL16 0.771686118277902 turquoise
MRPL17 0.306553224647733 turquoise
MRPL18 0.488933708719874 turquoise
MRPL19 0.618440483483634 turquoise
MRPL2 0.527580612538086 turquoise
MRPL20 0.369481381142647 turquoise
MRPL21 0.441552004697919 turquoise
MRPL23 0.445094967564675 turquoise
MRPL24 0.444182612089052 turquoise
MRPL27 0.282850958032682 turquoise
MRPL28 0.360937229292343 turquoise
MRPL30 0.277750598297963 turquoise
MRPL35 0.78057918032433 turquoise
MRPL36 0.300109836243827 turquoise
MRPL37 0.499749979916187 turquoise
MRPL38 0.519395202301031 turquoise
MRPL39 0.325614942578873 turquoise
MRPL4 0.672568537067809 turquoise
MRPL42 0.628774916575364 turquoise
MRPL43 0.792177939115089 turquoise
MRPL47 0.29948979091972 turquoise
MRPL48 0.649772816083594 turquoise
MRPL49 0.672694739986181 turquoise
MRPL50 0.732260237651438 turquoise
MRPL51 0.460566660380009 turquoise
MRPL52 0.302741213486716 turquoise
MRPL53 0.611678289121605 turquoise
MRPL54 0.56769595429199 turquoise
MRPL55 0.502890848347247 turquoise
MRPL9 0.394106131955565 turquoise
MRPS10 0.383310127822903 turquoise
MRPS11 0.604104908227782 turquoise
MRPS12 0.586089423209523 turquoise
MRPS14 0.690567384733562 turquoise
MRPS16 0.326791610258229 turquoise
MRPS17 0.384929379994452 turquoise
MRPS18A 0.865747156717528 turquoise
MRPS18B 0.622697662377043 turquoise
MRPS21 0.54232736695884 turquoise
MRPS23 0.687627183072225 turquoise
MRPS24 0.670316583963819 turquoise
MRPS26 0.300405482087243 turquoise
MRPS27 0.365043357896683 turquoise
MRPS30 0.633698680137333 turquoise
MRPS34 0.657675061761179 turquoise
MRPS6 0.474149494334838 turquoise
MRPS9 0.431805699039779 turquoise
MRS2 0.721565472531391 turquoise
MS4A18 0.359681266159344 turquoise
MSI2 0.641714387131026 turquoise
MSL1 0.263297632682846 turquoise
MSL2 0.284929233968231 turquoise
MSMP 0.254501366912593 turquoise
MSRB3 0.828899023817304 turquoise
MT1M 0.347927288126023 turquoise
MTCH1 0.63626199996694 turquoise
MTF1 0.510115505588702 turquoise
MTFR1L 0.790637972170053 turquoise
MTHFD2 0.640284999607751 turquoise
MTIF3 0.600642586633101 turquoise
MTM1 0.446590661778558 turquoise
MTMR10 0.411731722530194 turquoise
MTMR12 0.691544240055279 turquoise
MTMR2 0.636567795248693 turquoise
MTMR3 0.689719554963215 turquoise
MTMR4 0.514003416768051 turquoise
MTMR6 0.802360691645594 turquoise
MTSS1 0.635510117492394 turquoise
MTX2 0.594360422654656 turquoise
MTX3 0.641108244077085 turquoise
MVB12A 0.516534082497084 turquoise
MVD 0.606335785112592 turquoise
MXD1 0.584018564082105 turquoise
MXD4 0.367591865155646 turquoise
MXRA8 0.756977228055876 turquoise
MYADM 0.28892383687783 turquoise
MYBBP1A 0.28351500013964 turquoise
MYBPH 0.515750938955625 turquoise
MYCBP 0.428053578642919 turquoise
MYCT1 0.761133237884748 turquoise
MYH9 0.675557518244283 turquoise
MYL12B 0.617315349772735 turquoise
MYL3 0.830556896707009 turquoise
MYL4 0.634503277105137 turquoise
MYL6 0.414687128476319 turquoise
MYL9 0.933112103491509 turquoise
MYLIP 0.821211384059348 turquoise
MYLK3 0.278631759196249 turquoise
MYO1B 0.6231021561887 turquoise
MYO1C 0.751866218824179 turquoise
MYO1D 0.8126737818498 turquoise
MYO1E 0.783719294782502 turquoise
MYO5C 0.690491522799215 turquoise
MYOZ1 0.803998804795745 turquoise
MYPOP 0.630156933244302 turquoise
MYRIP 0.499548518273794 turquoise
MZT1 0.354986216682407 turquoise
MZT2B 0.595486459236451 turquoise
N4BP1 0.697543091739361 turquoise
N4BP2L1 0.506426205729532 turquoise
NAA10 0.211972641175659 turquoise
NAA20 0.329013501902567 turquoise
NAA30 0.299733808169757 turquoise
NAA60 0.74793889215293 turquoise
NAAA 0.432327984917739 turquoise
NAALADL1 0.481915286634589 turquoise
NAB2 0.300988201227606 turquoise
NABP2 0.224459987858572 turquoise
NACAD 0.270934385028372 turquoise
NACC1 0.801469331182183 turquoise
NACC2 0.723825907831753 turquoise
NADK2 0.647820210651132 turquoise
NADSYN1 0.174865591363759 turquoise
NAGA 0.344921141991864 turquoise
NALCN 0.251472991036693 turquoise
NAP1L2 0.910344563371154 turquoise
NAP1L5 0.483725055636425 turquoise
NAPA 0.791334210924124 turquoise
NAPB 0.419360457795695 turquoise
NAPEPLD 0.847707305417487 turquoise
NAT8L 0.385233250902084 turquoise
NAT9 0.66789019632034 turquoise
NBEAL1 0.360083265726147 turquoise
NCDN 0.604960451999336 turquoise
NCK2 0.613331505795625 turquoise
NCKAP1 0.287356344158475 turquoise
NCKAP5 0.510523484391451 turquoise
NCKIPSD 0.687806151260249 turquoise
NCLN 0.567498617383858 turquoise
NCOA1 0.761050200984794 turquoise
NCOA2 0.437691400648963 turquoise
NCOR2 0.417313552933721 turquoise
NCS1 0.502325987385557 turquoise
NCSTN 0.858553641864787 turquoise
NDC1 0.312799187435584 turquoise
NDEL1 0.35876655214649 turquoise
NDFIP1 0.775715356602604 turquoise
NDN 0.637113556210479 turquoise
NDNF 0.827871572308723 turquoise
NDRG1 0.709014086727257 turquoise
NDRG2 0.663048980469213 turquoise
NDRG3 0.456618773539576 turquoise
NDUFA1 0.665462045649132 turquoise
NDUFA11 0.680125502744862 turquoise
NDUFA12 0.462360507865236 turquoise
NDUFA2 0.583913450914841 turquoise
NDUFA7 0.855957154699788 turquoise
NDUFA8 0.609279602663751 turquoise
NDUFAB1 0.632651937968212 turquoise
NDUFAF3 0.774123110589634 turquoise
NDUFAF4 0.707621684645266 turquoise
NDUFB10 0.587315763230203 turquoise
NDUFB11 0.666411725717528 turquoise
NDUFB3 0.382148673744018 turquoise
NDUFB4 0.620600542014488 turquoise
NDUFB5 0.689173258679943 turquoise
NDUFB6 0.554969466627214 turquoise
NDUFB7 0.632709567404383 turquoise
NDUFC1 0.804428682300543 turquoise
NDUFC2-KCTD14 0.386902172366831 turquoise
NDUFS3 0.446913635144913 turquoise
NDUFS6 0.634574255810388 turquoise
NDUFS7 0.731266999941394 turquoise
NEBL 0.605144025907074 turquoise
NECAB1 0.801248486939913 turquoise
NECAP1 0.845967425989414 turquoise
NEDD1 0.485725966686824 turquoise
NEDD9 0.55384695006781 turquoise
NEK1 0.418746659087109 turquoise
NEK4 0.386990694270693 turquoise
NEK7 0.431444957183126 turquoise
NEK9 0.434758648751026 turquoise
NELFCD 0.606869185607719 turquoise
NELFE 0.33363461961518 turquoise
NEMF 0.378775162598418 turquoise
NEO1 0.643892340654571 turquoise
NES 0.742017213920525 turquoise
NEURL4 0.573354492796831 turquoise
NFASC 0.833879133911315 turquoise
NFATC3 0.722108380499064 turquoise
NFE2 0.560938895512295 turquoise
NFE2L1 0.870954157719963 turquoise
NFE2L2 0.447179076297185 turquoise
NFIC 0.84539980652387 turquoise
NFIL3 0.402498949074976 turquoise
NFKBIA 0.564376310199111 turquoise
NGRN 0.774571930056116 turquoise
NHLRC2 0.579901976880669 turquoise
NIF3L1 0.482658475742338 turquoise
NINJ1 0.702520667682213 turquoise
NIP7 0.185248553118439 turquoise
NIPA1 0.592946867999221 turquoise
NIPAL3 0.676226785404925 turquoise
NIPSNAP3A 0.586788125697271 turquoise
NIPSNAP3B 0.479460527403646 turquoise
NISCH 0.483578321646773 turquoise
NIT1 0.589420206268233 turquoise
NKAP 0.42704337069152 turquoise
NKAPL 0.617763622280676 turquoise
NKD1 0.81863141120768 turquoise
NKG7 0.313508399734999 turquoise
NKIRAS1 0.515634211313294 turquoise
NKX3-1 0.325220809219979 turquoise
NLGN2 0.322174250329583 turquoise
NLGN3 0.553582101691204 turquoise
NLK 0.902622259867733 turquoise
NLN 0.544855976295906 turquoise
NME3 0.730106030044387 turquoise
NME7 0.451315114516167 turquoise
NMRAL1 0.568851771416397 turquoise
NMRK1 0.579076967241428 turquoise
NMT1 0.646880534998682 turquoise
NMUR1 0.441530841426763 turquoise
NMUR2 0.296351541219556 turquoise
NOB1 0.599042208759835 turquoise
NOC2L 0.378361769373037 turquoise
NOL3 0.381762277598117 turquoise
NOL7 0.37930049538698 turquoise
NOMO1 0.382596115215891 turquoise
NOMO2 0.362570486322304 turquoise
NOMO3 0.378328322447957 turquoise
NOS1AP 0.739895403976454 turquoise
NOSIP 0.478068693470836 turquoise
NOTCH2 0.270456566541984 turquoise
NOTO 0.370695472032112 turquoise
NPAS3 0.744961909441695 turquoise
NPDC1 0.495079330947957 turquoise
NPHP1 0.278720392315092 turquoise
NPHS1 0.902735964791156 turquoise
NPHS2 0.796479295886504 turquoise
NPNT 0.730680187170426 turquoise
NPR1 0.774155828020056 turquoise
NPR2 0.581701750807896 turquoise
NPR3 0.673119672266966 turquoise
NPRL3 0.324624890840093 turquoise
NPTN 0.791190894565161 turquoise
NPY2R 0.445330312523186 turquoise
NQO1 0.823833847595842 turquoise
NR1H2 0.603187530156235 turquoise
NR3C2 0.682782815042197 turquoise
NR4A1 0.411594274985561 turquoise
NR5A2 0.305715261064121 turquoise
NRBP2 0.49319726388853 turquoise
NRGN 0.494409380212938 turquoise
NRIP1 0.531654454134519 turquoise
NRIP2 0.796005724446659 turquoise
NRN1 0.604367963751256 turquoise
NRSN2 0.702598379762707 turquoise
NRXN1 0.369609136851801 turquoise
NSDHL 0.322162864321718 turquoise
NSF 0.353714388794883 turquoise
NSFL1C 0.458616935652035 turquoise
NSL1 0.43731333053179 turquoise
NSMCE1 0.620941619564166 turquoise
NSUN5 0.19574470586759 turquoise
NT5C 0.721354155093217 turquoise
NT5C2 0.30201771282261 turquoise
NT5DC1 0.728887173981612 turquoise
NTHL1 0.473565408499283 turquoise
NTMT1 0.573745878528166 turquoise
NTN4 0.61594315733255 turquoise
NTNG1 0.751714966108634 turquoise
NTPCR 0.452742054120152 turquoise
NUAK2 0.446940627774195 turquoise
NUBP1 0.235342499037993 turquoise
NUBP2 0.209252827111444 turquoise
NUCB1 0.808409904765322 turquoise
NUCB2 0.67522695182753 turquoise
NUCKS1 0.624521899997208 turquoise
NUDC 0.357942966534784 turquoise
NUDCD1 0.775554058239671 turquoise
NUDCD2 0.634979167610488 turquoise
NUDT10 0.463052519379918 turquoise
NUDT12 0.628924270728679 turquoise
NUDT15 0.736120035462094 turquoise
NUDT16 0.68353332028687 turquoise
NUDT16L1 0.551898512281873 turquoise
NUDT19 0.377256013413505 turquoise
NUDT2 0.464920109201278 turquoise
NUDT21 0.44976324608077 turquoise
NUDT7 0.551364631387717 turquoise
NUDT9 0.415514558442258 turquoise
NUMA1 0.415506896058351 turquoise
NUMB 0.28606101044173 turquoise
NUP133 0.4320505606453 turquoise
NUP37 0.509810035762514 turquoise
NUP62CL 0.244706273528383 turquoise
NUPR1 0.684025631943309 turquoise
NXF1 0.171254158568754 turquoise
NXF3 0.471546204939417 turquoise
NXPE3 0.402458787829698 turquoise
NXPH2 0.662913333252639 turquoise
NXT2 0.34167605650401 turquoise
OARD1 0.624144295454013 turquoise
OAZ1 0.78193049713232 turquoise
OAZ2 0.485299065985504 turquoise
OBSL1 0.517293541707125 turquoise
OCEL1 0.732950631572101 turquoise
OCIAD1 0.84206635962028 turquoise
OCRL 0.725666443342028 turquoise
ODC1 0.776073965898305 turquoise
OGFOD3 0.588459374531335 turquoise
OLAH 0.738020865247914 turquoise
OLFML2A 0.472459730392511 turquoise
OLIG1 0.588526157228794 turquoise
OPA3 0.270468890550914 turquoise
OPHN1 0.31391866775463 turquoise
OPN3 0.488656258509218 turquoise
OPRD1 0.19529825778775 turquoise
OPTN 0.794546892440834 turquoise
OR10A4 0.290437055622122 turquoise
OR10H3 0.24713560401034 turquoise
OR11H4 0.281518299190924 turquoise
OR2C1 0.400423762215904 turquoise
OR2C3 0.43134218453779 turquoise
OR2G3 0.307568263609776 turquoise
OR2T11 0.438529914505864 turquoise
OR2T6 0.568809961159503 turquoise
OR4K13 0.187625975276979 turquoise
OR4K17 0.18784301777151 turquoise
OR51I2 0.333513322913739 turquoise
OR51M1 0.393690244939174 turquoise
OR52E8 0.348469208135056 turquoise
OR56A5 0.436628350029153 turquoise
OR5AR1 0.306191395696922 turquoise
OR5B12 0.292795205155734 turquoise
OR5D13 0.349365901327767 turquoise
OR5P3 0.300609827111336 turquoise
OR6C6 0.296522786310558 turquoise
OR6P1 0.180155156418984 turquoise
OR6Q1 0.175451256780788 turquoise
OR6Y1 0.36008547109634 turquoise
OR8B4 0.230160498398202 turquoise
OR8H1 0.37066260035796 turquoise
ORAI1 0.300103569247824 turquoise
ORAI3 0.476713640137836 turquoise
ORC3 0.581149267131111 turquoise
ORMDL2 0.381674625492781 turquoise
ORMDL3 0.610669567043361 turquoise
OS9 0.61100243480996 turquoise
OSBPL1A 0.354757367400301 turquoise
OSBPL2 0.526816055740903 turquoise
OSBPL9 0.710820835104155 turquoise
OSCP1 0.632094807822805 turquoise
OSER1 0.537766190588724 turquoise
OSGIN2 0.383632416570955 turquoise
OST4 0.535635033343861 turquoise
OSTF1 0.795143068804628 turquoise
OTOP2 0.2930305167486 turquoise
OTUB1 0.410284266318372 turquoise
OTUD5 0.479866200247767 turquoise
OTUD7B 0.297537960209857 turquoise
OXLD1 0.468708494666427 turquoise
OXSR1 0.682767484318085 turquoise
P4HA1 0.35352735822181 turquoise
P4HTM 0.804633610961877 turquoise
PAAF1 0.339270101356628 turquoise
PABPC5 0.502834130345776 turquoise
PACRG 0.520412027210569 turquoise
PACRGL 0.376864050894689 turquoise
PACSIN3 0.753250520769819 turquoise
PAF1 0.437740931070548 turquoise
PAFAH1B1 0.708828263854892 turquoise
PAFAH1B2 0.435022115456932 turquoise
PAFAH2 0.469841105684371 turquoise
PAIP1 0.502615480632285 turquoise
PAIP2 0.807830748911108 turquoise
PAK1 0.857760470176724 turquoise
PALB2 0.218055830978051 turquoise
PALLD 0.491991485235322 turquoise
PAM 0.580937323716674 turquoise
PAM16 0.653216106823403 turquoise
PAMR1 0.396258338880011 turquoise
PAN2 0.434278628434348 turquoise
PAN3 0.398720842394903 turquoise
PANK4 0.370924383843132 turquoise
PAPSS1 0.769248414942658 turquoise
PAQR3 0.419219747512295 turquoise
PAQR7 0.845202122100148 turquoise
PAQR8 0.187994402816504 turquoise
PARD3B 0.841807701735782 turquoise
PARD6A 0.319456109617834 turquoise
PARD6B 0.695660262586849 turquoise
PARD6G 0.888176076895144 turquoise
PARK7 0.644794626379402 turquoise
PARL 0.390256820038931 turquoise
PARN 0.183479647878339 turquoise
PARP10 0.290367982906465 turquoise
PARP11 0.273404015873869 turquoise
PARP16 0.402118799851972 turquoise
PARVA 0.855584570284168 turquoise
PATZ1 0.266081346435402 turquoise
PBX2 0.681788483948406 turquoise
PBX3 0.355896591094062 turquoise
PBXIP1 0.420511399841981 turquoise
PC 0.789541884070202 turquoise
PCBD2 0.331298444170611 turquoise
PCBP4 0.454205083322894 turquoise
PCDHA3 0.613556522354545 turquoise
PCDHB10 0.398645360996698 turquoise
PCDHB11 0.30862441583052 turquoise
PCDHB13 0.691351998115451 turquoise
PCDHB14 0.321995652419782 turquoise
PCDHB7 0.182322417729787 turquoise
PCDHB8 0.251913098721406 turquoise
PCDHGA9 0.407296365652282 turquoise
PCDHGB5 0.535709743854051 turquoise
PCDHGB7 0.281649191645273 turquoise
PCDHGC4 0.456703640912665 turquoise
PCED1A 0.448920567712153 turquoise
PCED1B 0.533192544646789 turquoise
PCGF1 0.30284516064211 turquoise
PCGF2 0.564729348489793 turquoise
PCIF1 0.562134365861888 turquoise
PCMT1 0.520380151267221 turquoise
PCMTD1 0.773715131277524 turquoise
PCMTD2 0.821027254869419 turquoise
PCNP 0.598990904142195 turquoise
PCOLCE2 0.879151259000656 turquoise
PCSK6 0.646532889134542 turquoise
PCYOX1 0.816493256086761 turquoise
PCYT1B 0.379405762340861 turquoise
PDCD1LG2 0.396796325851024 turquoise
PDCD2 0.646141147341787 turquoise
PDCD6 0.360626229282766 turquoise
PDE4A 0.61038408160576 turquoise
PDE4B 0.61241640509046 turquoise
PDE4DIP 0.671203709404701 turquoise
PDE6D 0.506994338616536 turquoise
PDGFD 0.443955854042264 turquoise
PDHA2 0.20738922780105 turquoise
PDHB 0.349344303434871 turquoise
PDHX 0.428816744505706 turquoise
PDIA3 0.633833409463311 turquoise
PDIA5 0.616600548590672 turquoise
PDIA6 0.578374342313371 turquoise
PDK4 0.74861384276751 turquoise
PDLIM2 0.88068268943011 turquoise
PDLIM5 0.841036058197747 turquoise
PDP2 0.370530592533266 turquoise
PDPK1 0.405365071637174 turquoise
PDPN 0.440857813992489 turquoise
PDRG1 0.336752400084812 turquoise
PDSS2 0.350415021416225 turquoise
PDXP 0.420760377373649 turquoise
PDZD11 0.803559507883089 turquoise
PDZD2 0.374970076896276 turquoise
PDZD8 0.691380215697648 turquoise
PEA15 0.832826301825669 turquoise
PEBP4 0.78285728792795 turquoise
PEF1 0.514852164380157 turquoise
PELI2 0.518212678736262 turquoise
PELO 0.2294558961728 turquoise
PEMT 0.513653904200478 turquoise
PER1 0.520825542224467 turquoise
PERP 0.574954711020057 turquoise
PEX11A 0.567632230201984 turquoise
PEX11B 0.71889342538324 turquoise
PEX12 0.658758185085814 turquoise
PEX14 0.320046702212005 turquoise
PEX16 0.714201600320332 turquoise
PEX19 0.907141071418886 turquoise
PEX2 0.403987245092492 turquoise
PEX26 0.390687300040155 turquoise
PEX5 0.708179369832858 turquoise
PEX7 0.465755762410655 turquoise
PFDN2 0.381047237915619 turquoise
PFKM 0.590316443328333 turquoise
PFN2 0.515259280679107 turquoise
PGAM1 0.697908050814615 turquoise
PGAM2 0.352037161535561 turquoise
PGAM4 0.602819377479832 turquoise
PGAP3 0.636199247039957 turquoise
PGD 0.678641640130577 turquoise
PGK1 0.743692879314518 turquoise
PGLS 0.426619002786857 turquoise
PGLYRP1 0.442785567356847 turquoise
PGP 0.508864974410445 turquoise
PGR 0.548692165186858 turquoise
PGRMC2 0.474226885381714 turquoise
PGS1 0.645653790761367 turquoise
PHACTR2 0.513322702671688 turquoise
PHACTR3 0.557933227746146 turquoise
PHACTR4 0.821602729448682 turquoise
PHAX 0.587889287387473 turquoise
PHF1 0.615939660429451 turquoise
PHF10 0.730921876450034 turquoise
PHF13 0.197712621944823 turquoise
PHF2 0.655450920902925 turquoise
PHF20 0.433002471968076 turquoise
PHF21B 0.61381517257184 turquoise
PHF6 0.187940631623146 turquoise
PHF7 0.4427375224354 turquoise
PHKA1 0.572514761648423 turquoise
PHKB 0.547263508923457 turquoise
PHLPP1 0.617591255013365 turquoise
PHOSPHO2 0.298094711353553 turquoise
PHOX2A 0.433248778401693 turquoise
PHPT1 0.400548674037359 turquoise
PHYHIP 0.77875078766212 turquoise
PI3 0.414464446069795 turquoise
PI4K2A 0.46820219800109 turquoise
PI4KA 0.461953324767345 turquoise
PIAS1 0.494702364111807 turquoise
PICALM 0.68766459082937 turquoise
PIEZO1 0.694819551544366 turquoise
PIGB 0.613461488161086 turquoise
PIGF 0.659066470827669 turquoise
PIGH 0.792963890432607 turquoise
PIGK 0.882160662350027 turquoise
PIGO 0.835347791517597 turquoise
PIGP 0.769417342000634 turquoise
PIGQ 0.505609167141793 turquoise
PIGS 0.89655390219133 turquoise
PIGT 0.710778802262428 turquoise
PIGV 0.742116635897132 turquoise
PIGX 0.456342712066236 turquoise
PIGY 0.655458763031121 turquoise
PIGZ 0.530591201623363 turquoise
PIH1D1 0.601811814875069 turquoise
PIK3C3 0.48072834333255 turquoise
PIK3CA 0.619067867575487 turquoise
PIK3CB 0.401975767316725 turquoise
PIK3IP1 0.605307080409617 turquoise
PIK3R4 0.589648734507531 turquoise
PIM3 0.507347544716314 turquoise
PIN1 0.700259615272405 turquoise
PINK1 0.773083331055161 turquoise
PINLYP 0.383237993776474 turquoise
PINX1 0.355962570313052 turquoise
PIP4K2A 0.361735121663258 turquoise
PIP4K2C 0.783321486212318 turquoise
PIP5K1A 0.531757685209889 turquoise
PIR 0.67877789227685 turquoise
PISD 0.390240842787108 turquoise
PITHD1 0.382883916423543 turquoise
PITPNM3 0.435719676272875 turquoise
PJA1 0.702048007590923 turquoise
PJA2 0.687124652679586 turquoise
PKD2L1 0.491326374335258 turquoise
PKN1 0.722470994051074 turquoise
PKNOX1 0.706075904531987 turquoise
PKP4 0.683100351951343 turquoise
PLA2G12A 0.571896557539422 turquoise
PLA2G15 0.803797482142079 turquoise
PLA2R1 0.745065990006785 turquoise
PLAA 0.517892235619008 turquoise
PLAT 0.612861239304393 turquoise
PLBD1 0.782625787299397 turquoise
PLCD1 0.82263975700626 turquoise
PLCD3 0.508628754635774 turquoise
PLCE1 0.82728325341712 turquoise
PLCG2 0.509399381024174 turquoise
PLD3 0.62363193180376 turquoise
PLD5 0.232020223971198 turquoise
PLEK2 0.572746779013127 turquoise
PLEKHA2 0.329247669575779 turquoise
PLEKHA3 0.562192153664091 turquoise
PLEKHA5 0.743090095688866 turquoise
PLEKHB1 0.630015090730718 turquoise
PLEKHG3 0.339609937253975 turquoise
PLEKHH2 0.414604157509154 turquoise
PLEKHM2 0.478475668583201 turquoise
PLEKHM3 0.54497872190249 turquoise
PLOD1 0.457200253980319 turquoise
PLOD3 0.619997782919423 turquoise
PLRG1 0.186868268563835 turquoise
PLS3 0.712090659326479 turquoise
PLSCR4 0.42501314712624 turquoise
PLTP 0.368806259704522 turquoise
PLXNA3 0.502950209230231 turquoise
PLXNA4 0.381328665151803 turquoise
PLXNB1 0.609907276428838 turquoise
PLXNB2 0.805158564768478 turquoise
PM20D2 0.838066754321105 turquoise
PMEPA1 0.741336898915886 turquoise
PMPCA 0.375318059047496 turquoise
PMVK 0.691413270316337 turquoise
PNKD 0.414503808752997 turquoise
PNKP 0.380386389877051 turquoise
PNMA1 0.889327696232956 turquoise
PNMA2 0.812098937502435 turquoise
PNMT 0.34883100798553 turquoise
PNPLA2 0.533726800359466 turquoise
PNPLA8 0.605477860574557 turquoise
PNRC1 0.635096335419641 turquoise
PNRC2 0.598514102270843 turquoise
POC1B 0.387293549194404 turquoise
PODXL 0.858912107403735 turquoise
POFUT1 0.818432303230066 turquoise
POFUT2 0.405615473389307 turquoise
POGK 0.626945779937121 turquoise
POGLUT1 0.454673317787743 turquoise
POLA2 0.749022174081186 turquoise
POLB 0.215768145671212 turquoise
POLD2 0.317434635879344 turquoise
POLD4 0.470323951452314 turquoise
POLDIP3 0.574310266839527 turquoise
POLE3 0.273988603327565 turquoise
POLI 0.523532558621646 turquoise
POLL 0.20694275462429 turquoise
POLR2A 0.593594822583763 turquoise
POLR2C 0.722138281283073 turquoise
POLR2E 0.4500118766318 turquoise
POLR2G 0.503491311703201 turquoise
POLR2H 0.23102802222464 turquoise
POLR2I 0.658006934593679 turquoise
POLR2J 0.488445317047016 turquoise
POLR2K 0.556115930343097 turquoise
POLR2L 0.375187086242558 turquoise
POLR3F 0.49113782716063 turquoise
POLR3GL 0.681932599920721 turquoise
POLR3K 0.585164791899447 turquoise
POLRMT 0.363436514224562 turquoise
POMC 0.260385528070018 turquoise
POMGNT1 0.601035724374873 turquoise
POMT1 0.414902796880674 turquoise
POMT2 0.750166635698018 turquoise
PON2 0.481450098527062 turquoise
POP4 0.5905652746814 turquoise
POP5 0.571494433927023 turquoise
POP7 0.581871445869923 turquoise
POR 0.412216562801623 turquoise
POT1 0.517750982352356 turquoise
PPA1 0.265316057950097 turquoise
PPARD 0.230355229732586 turquoise
PPBP 0.543973537899208 turquoise
PPCS 0.505691863234117 turquoise
PPDPF 0.513835836116049 turquoise
PPFIA1 0.615050969149998 turquoise
PPFIA4 0.53348450826487 turquoise
PPHLN1 0.329518568924036 turquoise
PPIA 0.358595076519928 turquoise
PPIH 0.194486060193348 turquoise
PPIL1 0.547708082110904 turquoise
PPM1G 0.442419083774412 turquoise
PPM1H 0.263828153699373 turquoise
PPM1L 0.373093939895054 turquoise
PPM1M 0.368552939534731 turquoise
PPME1 0.464657853357496 turquoise
PPOX 0.208641591234265 turquoise
PPP1CA 0.332059005965715 turquoise
PPP1R12C 0.657040377259015 turquoise
PPP1R15A 0.663724828621185 turquoise
PPP1R15B 0.309826281921711 turquoise
PPP1R16A 0.512444223690238 turquoise
PPP1R2 0.392464473077858 turquoise
PPP1R37 0.366297613305501 turquoise
PPP1R3B 0.589283528460887 turquoise
PPP1R3D 0.753672839441848 turquoise
PPP1R3E 0.762551211026178 turquoise
PPP1R3F 0.623805886477149 turquoise
PPP1R7 0.636320261445251 turquoise
PPP1R8 0.298513298750828 turquoise
PPP2CA 0.384492275991469 turquoise
PPP2CB 0.741542486890966 turquoise
PPP2R1A 0.518686559375518 turquoise
PPP2R2B 0.680507395469373 turquoise
PPP2R5A 0.498619226303894 turquoise
PPP2R5B 0.290132827448885 turquoise
PPP2R5D 0.446423805429127 turquoise
PPP2R5E 0.375174113497116 turquoise
PPP3R1 0.357248439600305 turquoise
PPP4C 0.268489710370705 turquoise
PPP5C 0.522730286846302 turquoise
PPP6C 0.751888767634032 turquoise
PPP6R2 0.383174019758646 turquoise
PPTC7 0.642815251329136 turquoise
PQBP1 0.413091455197593 turquoise
PRADC1 0.491615766355738 turquoise
PRAF2 0.43342170136941 turquoise
PRAMEF11 0.310213124354203 turquoise
PRDM1 0.556302631912518 turquoise
PRDM11 0.440316136981598 turquoise
PRDM4 0.829940570229915 turquoise
PRDM5 0.79652129132578 turquoise
PRDX1 0.354432555200238 turquoise
PRDX5 0.485075557260637 turquoise
PRDX6 0.85155125730335 turquoise
PREB 0.414993106488236 turquoise
PREP 0.471754189164385 turquoise
PRF1 0.303686776970049 turquoise
PRICKLE1 0.736365278568727 turquoise
PRICKLE2 0.74912459424609 turquoise
PRIM1 0.147245674377522 turquoise
PRKAB2 0.622409956941116 turquoise
PRKACA 0.354119009041855 turquoise
PRKACB 0.606446790193806 turquoise
PRKAG1 0.859860353647259 turquoise
PRKAR1A 0.462191555914817 turquoise
PRKAR2A 0.233023200802955 turquoise
PRKAR2B 0.883654251252413 turquoise
PRKCA 0.436111630755822 turquoise
PRKCD 0.426921337293728 turquoise
PRKCI 0.713171217871755 turquoise
PRKCSH 0.361613511967555 turquoise
PRKD1 0.763947044749345 turquoise
PRKD2 0.349762664945822 turquoise
PRKG1 0.726765184833505 turquoise
PRMT1 0.494019387557521 turquoise
PRMT2 0.785469489343796 turquoise
PRMT3 0.513717474881063 turquoise
PRMT5 0.441316069039327 turquoise
PRMT6 0.931016093155198 turquoise
PROK2 0.560695620263199 turquoise
PROX1 0.267021701694535 turquoise
PRPF19 0.301197191267695 turquoise
PRPF31 0.338242836610135 turquoise
PRPF38A 0.521883803337609 turquoise
PRPF6 0.793173973451995 turquoise
PRPF8 0.50374515952218 turquoise
PRPS1 0.557917869701531 turquoise
PRPS1L1 0.378660193169248 turquoise
PRPSAP2 0.399757861948758 turquoise
PRR12 0.39476626572471 turquoise
PRR14 0.583090968249742 turquoise
PRR20B 0.358949092130035 turquoise
PRR23A 0.172147833631741 turquoise
PRRC1 0.276765464365156 turquoise
PRRC2A 0.664069343947718 turquoise
PRRC2B 0.641056212614815 turquoise
PRSS16 0.617117237606611 turquoise
PRX 0.446666111535232 turquoise
PSAP 0.831492337488595 turquoise
PSEN2 0.580280411088101 turquoise
PSENEN 0.316567387717364 turquoise
PSKH1 0.717933898536648 turquoise
PSKH2 0.501564735291887 turquoise
PSMA2 0.368431014289557 turquoise
PSMA5 0.350890560373053 turquoise
PSMB1 0.530251202337473 turquoise
PSMB10 0.566793493059364 turquoise
PSMB2 0.67497764090079 turquoise
PSMB3 0.488042391107296 turquoise
PSMB5 0.690013030829821 turquoise
PSMB6 0.52929048816376 turquoise
PSMB8 0.507836234626477 turquoise
PSMB9 0.284212195521201 turquoise
PSMC1 0.533393784271317 turquoise
PSMC2 0.426208276850748 turquoise
PSMC3 0.508609432576813 turquoise
PSMC3IP 0.392934334542962 turquoise
PSMC5 0.387624247918198 turquoise
PSMC6 0.57852070162568 turquoise
PSMD1 0.677457548761418 turquoise
PSMD12 0.414951984595955 turquoise
PSMD13 0.512596305024171 turquoise
PSMD3 0.765816825801584 turquoise
PSMD4 0.300422759462037 turquoise
PSMD6 0.470445255143915 turquoise
PSMD8 0.721140085890704 turquoise
PSMD9 0.53476391088896 turquoise
PSME1 0.389229276829938 turquoise
PSMF1 0.842151291709885 turquoise
PSMG2 0.232853030857539 turquoise
PSMG4 0.463503296680891 turquoise
PTAR1 0.221961545419956 turquoise
PTBP1 0.730963885031724 turquoise
PTBP3 0.774566703815938 turquoise
PTCD2 0.530386172431188 turquoise
PTDSS1 0.731209820241477 turquoise
PTDSS2 0.578921277254481 turquoise
PTGDR2 0.22509107204256 turquoise
PTGDS 0.915112030564061 turquoise
PTGER4 0.675555524777058 turquoise
PTGES3 0.714560497429055 turquoise
PTGR2 0.557525614780737 turquoise
PTGS2 0.514475084388721 turquoise
PTH1R 0.812634403514488 turquoise
PTHLH 0.415461436434106 turquoise
PTK7 0.370979463330409 turquoise
PTOV1 0.753739551862912 turquoise
PTP4A3 0.229219290745971 turquoise
PTPMT1 0.71227301072883 turquoise
PTPN11 0.558808267681154 turquoise
PTPN13 0.808489363913079 turquoise
PTPN14 0.754586434404877 turquoise
PTPN18 0.376797772455463 turquoise
PTPN21 0.820639000412859 turquoise
PTPN23 0.690152375769496 turquoise
PTPN4 0.576022227806598 turquoise
PTPN7 0.591872098892929 turquoise
PTPN9 0.434841751265805 turquoise
PTPRA 0.839274303562048 turquoise
PTPRD 0.782083112588347 turquoise
PTPRG 0.683753393247091 turquoise
PTPRN2 0.669996002590352 turquoise
PTPRO 0.855541638277099 turquoise
PTRH1 0.534050247950569 turquoise
PTRHD1 0.601378941547397 turquoise
PTS 0.314940939503623 turquoise
PUF60 0.616255576329373 turquoise
PURB 0.366749627415714 turquoise
PVR 0.78319004742387 turquoise
PWP1 0.324614143080563 turquoise
PXDC1 0.454355074873103 turquoise
PXK 0.38676006389098 turquoise
PXMP4 0.753862175621944 turquoise
PYCR2 0.753961917794835 turquoise
PYGO2 0.623474630006241 turquoise
PYROXD1 0.61398251423606 turquoise
PYY 0.403098638684805 turquoise
QKI 0.615089489040055 turquoise
QSOX1 0.434622414552951 turquoise
QSOX2 0.339989751453687 turquoise
QTRT1 0.224723692766072 turquoise
R3HCC1 0.441027280648706 turquoise
R3HDM2 0.684953601086006 turquoise
R3HDM4 0.315120898601783 turquoise
RAB10 0.438377240251675 turquoise
RAB11A 0.589379947239084 turquoise
RAB11B 0.834311884103995 turquoise
RAB12 0.364635328481573 turquoise
RAB14 0.574733447708383 turquoise
RAB18 0.652711516036424 turquoise
RAB1A 0.624472155504726 turquoise
RAB1B 0.775303958448963 turquoise
RAB20 0.259925833112512 turquoise
RAB21 0.840998274384163 turquoise
RAB24 0.398432224008261 turquoise
RAB2A 0.822996466218109 turquoise
RAB2B 0.521342683719125 turquoise
RAB30 0.248252820335693 turquoise
RAB39B 0.507673029229509 turquoise
RAB3GAP1 0.599614790782018 turquoise
RAB3GAP2 0.470500772113466 turquoise
RAB3IL1 0.430052182761895 turquoise
RAB41 0.471109317344058 turquoise
RAB4A 0.455197830749394 turquoise
RAB4B 0.539216162554699 turquoise
RAB5A 0.731328459998352 turquoise
RAB5B 0.592109010827761 turquoise
RAB5C 0.4798760687147 turquoise
RAB6A 0.562764852154782 turquoise
RAB6C 0.454410472710192 turquoise
RAB7A 0.536923827961506 turquoise
RAB8A 0.20005481113289 turquoise
RAB8B 0.267855101270439 turquoise
RAB9A 0.181466750622372 turquoise
RABAC1 0.801484713318817 turquoise
RABEP1 0.551929538447136 turquoise
RABGAP1L 0.548520658155815 turquoise
RABGGTA 0.558417476135393 turquoise
RABIF 0.531640895891505 turquoise
RABL3 0.852519973337962 turquoise
RAC1 0.633057653671849 turquoise
RAC3 0.245190501469541 turquoise
RAD17 0.715966455866074 turquoise
RAD21 0.676540856600798 turquoise
RAD23A 0.781719151686244 turquoise
RAD23B 0.785598010273927 turquoise
RAD51C 0.345362000040676 turquoise
RAD54L2 0.688364528059254 turquoise
RAE1 0.476429375203304 turquoise
RAET1E 0.681656567698249 turquoise
RAF1 0.450282000726926 turquoise
RAI1 0.322383362810685 turquoise
RALA 0.540920216986655 turquoise
RALBP1 0.639943064668682 turquoise
RALY 0.376814978318213 turquoise
RAMP1 0.344583456247858 turquoise
RAMP2 0.640118897794556 turquoise
RAMP3 0.684095047848818 turquoise
RAN 0.272289692293383 turquoise
RANBP3 0.592222673189424 turquoise
RANBP6 0.603743923091917 turquoise
RANGAP1 0.651383362447618 turquoise
RANGRF 0.758061554621733 turquoise
RAPGEF1 0.515990719574876 turquoise
RAPGEF2 0.420253845401501 turquoise
RAPGEF3 0.694533957744883 turquoise
RARA 0.36633201927934 turquoise
RARB 0.314748992119753 turquoise
RARRES2 0.866244963910135 turquoise
RASD1 0.194504614779872 turquoise
RASGEF1A 0.402154001310116 turquoise
RASGEF1B 0.428618310721667 turquoise
RASGRP3 0.605728017648611 turquoise
RASL11B 0.82149850446134 turquoise
RASSF7 0.733477822458304 turquoise
RASSF8 0.822060078905201 turquoise
RAVER1 0.588363206794218 turquoise
RB1CC1 0.774018830058551 turquoise
RBBP5 0.529772944759832 turquoise
RBCK1 0.464153785285439 turquoise
RBL2 0.556408108997347 turquoise
RBM10 0.707203979409284 turquoise
RBM11 0.823624068330292 turquoise
RBM15B 0.480999180000581 turquoise
RBM18 0.722030284232382 turquoise
RBM23 0.760856069428212 turquoise
RBM38 0.457635720130468 turquoise
RBM42 0.631233505754859 turquoise
RBM43 0.655151925113866 turquoise
RBM48 0.447873675590121 turquoise
RBMS2 0.713412015327611 turquoise
RBMX2 0.225899443142228 turquoise
RC3H2 0.481033571304497 turquoise
RCAN1 0.446008951800043 turquoise
RCE1 0.687107188486117 turquoise
RCHY1 0.73305274241918 turquoise
RCN2 0.696811795038126 turquoise
RDH14 0.406214442062289 turquoise
RDX 0.817623436108421 turquoise
RECK 0.77967432482721 turquoise
REEP5 0.872964204119753 turquoise
RELA 0.392864969784738 turquoise
RELL1 0.665723239139869 turquoise
REPIN1 0.395675276310186 turquoise
REPS1 0.744844231886759 turquoise
RERE 0.617624581276174 turquoise
REXO2 0.557410972410305 turquoise
RFC1 0.842013583981617 turquoise
RFNG 0.232376666419411 turquoise
RFX1 0.376935109851002 turquoise
RGL1 0.625157225760019 turquoise
RGMA 0.520606760159108 turquoise
RGP1 0.488031954158646 turquoise
RGS1 0.126554542084059 turquoise
RGS10 0.718076595031141 turquoise
RGS2 0.425110712845689 turquoise
RGS21 0.293792839691102 turquoise
RGS7 0.437712161138848 turquoise
RGS9 0.724095808614901 turquoise
RHBDD1 0.59536883515726 turquoise
RHBDD2 0.6780047491516 turquoise
RHCG 0.461075062257142 turquoise
RHEB 0.879741625557274 turquoise
RHNO1 0.33915800704217 turquoise
RHOA 0.422777245978712 turquoise
RHOB 0.404619350340235 turquoise
RHOBTB2 0.77517220780679 turquoise
RHOG 0.16678346431729 turquoise
RHOQ 0.621141418313968 turquoise
RHOU 0.433203126354901 turquoise
RHOV 0.28094791864256 turquoise
RHPN1 0.281813551296257 turquoise
RIC3 0.401027743058885 turquoise
RIC8A 0.380169186515849 turquoise
RIIAD1 0.448826585949655 turquoise
RILP 0.390697732713245 turquoise
RILPL2 0.614541836834147 turquoise
RIN2 0.437855436843895 turquoise
RING1 0.519304084795019 turquoise
RIOK2 0.284945988663029 turquoise
RIOK3 0.4298770352253 turquoise
RLIM 0.509910424414263 turquoise
RMDN1 0.59472068416301 turquoise
RMDN2 0.518557052220846 turquoise
RMDN3 0.663640589777717 turquoise
RMND5A 0.42093318805027 turquoise
RNASE13 0.454209794594376 turquoise
RNASE7 0.305127845729526 turquoise
RNASEH2C 0.622173151054511 turquoise
RNASEK 0.41146754622865 turquoise
RNASEL 0.581558880221346 turquoise
RND1 0.587128933867572 turquoise
RND2 0.259052728282158 turquoise
RNF10 0.679362467124354 turquoise
RNF103 0.744509908262692 turquoise
RNF11 0.782975359394992 turquoise
RNF111 0.418113622921204 turquoise
RNF113A 0.409114632337092 turquoise
RNF114 0.881391218580388 turquoise
RNF115 0.561783794853215 turquoise
RNF123 0.461299209229416 turquoise
RNF126 0.633993956089109 turquoise
RNF13 0.56803187627569 turquoise
RNF14 0.760592232732007 turquoise
RNF141 0.650904848966738 turquoise
RNF145 0.67427200674982 turquoise
RNF146 0.52590062956948 turquoise
RNF150 0.696660271821995 turquoise
RNF167 0.47243728924458 turquoise
RNF170 0.607929513682709 turquoise
RNF180 0.683048721057245 turquoise
RNF181 0.635993384450337 turquoise
RNF185 0.750121267748518 turquoise
RNF187 0.457663508331886 turquoise
RNF19A 0.354671576362784 turquoise
RNF19B 0.30293022717268 turquoise
RNF20 0.751680604053223 turquoise
RNF208 0.460528309617436 turquoise
RNF214 0.612219348450351 turquoise
RNF220 0.872311411838118 turquoise
RNF25 0.388821908217896 turquoise
RNF26 0.560042399977472 turquoise
RNF32 0.298358662036188 turquoise
RNF38 0.83066536299481 turquoise
RNF41 0.720503145964285 turquoise
RNF5 0.591806634804377 turquoise
RNF6 0.496172894988379 turquoise
RNF7 0.384702218706105 turquoise
RNF8 0.544046139227896 turquoise
RNH1 0.739833853444116 turquoise
RNPEPL1 0.454113518123975 turquoise
RNPS1 0.581742344928581 turquoise
ROBO2 0.547511745170831 turquoise
ROBO4 0.611900368759436 turquoise
ROGDI 0.525600483643284 turquoise
ROM1 0.396648785350957 turquoise
RP2 0.451596430100875 turquoise
RPA2 0.458824509199247 turquoise
RPA3 0.295490707489248 turquoise
RPAP1 0.684621118192563 turquoise
RPAP2 0.350928275179137 turquoise
RPIA 0.315169297636078 turquoise
RPL36AL 0.112690989964155 turquoise
RPN1 0.773466211901414 turquoise
RPN2 0.595639833260667 turquoise
RPP21 0.615141436337776 turquoise
RPP25L 0.565488164389309 turquoise
RPRD1A 0.585705512704705 turquoise
RPRD1B 0.694390306355078 turquoise
RPRD2 0.683722990179631 turquoise
RPS19BP1 0.484704221194347 turquoise
RPS23 0.230816246361383 turquoise
RPS27 0.490511986138284 turquoise
RPS6KA2 0.503194018117945 turquoise
RPS6KA6 0.791210576847881 turquoise
RPS6KC1 0.368777345386064 turquoise
RPTOR 0.496365967168252 turquoise
RRAGA 0.442884396291855 turquoise
RRAGB 0.620936045175802 turquoise
RRAGC 0.346678100215311 turquoise
RRAS 0.912887094463399 turquoise
RRM2B 0.399634162987004 turquoise
RRP15 0.425972368590386 turquoise
RRP36 0.415438622252797 turquoise
RRP8 0.501067242120562 turquoise
RRP9 0.223907545467524 turquoise
RSAD2 0.404135166783898 turquoise
RSBN1 0.414166956541829 turquoise
RSPH3 0.904139521878902 turquoise
RSPH9 0.783727449881411 turquoise
RTF1 0.663742986364271 turquoise
RTL1 0.246782034162932 turquoise
RTN2 0.72137099768885 turquoise
RTP4 0.4101166588933 turquoise
RUSC2 0.854629189879302 turquoise
RUVBL1 0.25392407039976 turquoise
RUVBL2 0.408105124957593 turquoise
RWDD1 0.617979159496165 turquoise
RWDD4 0.397078116476655 turquoise
RXFP1 0.35037617947117 turquoise
RXRA 0.620917543500433 turquoise
RYBP 0.535394486653114 turquoise
S100A12 0.56504716985716 turquoise
S100A13 0.446759249321667 turquoise
S100A5 0.306821916142241 turquoise
S100A6 0.671606855070916 turquoise
S100A8 0.574545721820733 turquoise
S100A9 0.557770010322379 turquoise
S1PR1 0.505425648591766 turquoise
SACM1L 0.482663254898739 turquoise
SAE1 0.534054035418784 turquoise
SAFB 0.541302573669792 turquoise
SALL2 0.597013836877162 turquoise
SAMD11 0.423198957840725 turquoise
SAMD14 0.545793991676984 turquoise
SAMD9 0.330314508266384 turquoise
SAP130 0.541931377832926 turquoise
SAP18 0.746573984170515 turquoise
SAP30BP 0.303811866147961 turquoise
SAR1A 0.74564371849497 turquoise
SARS2 0.522789330721993 turquoise
SART1 0.644823541109237 turquoise
SASH1 0.774759075845037 turquoise
SATL1 0.407125510879025 turquoise
SAV1 0.784959402177959 turquoise
SBDS 0.880051451502297 turquoise
SBF2 0.830459961543426 turquoise
SBSPON 0.452000697622978 turquoise
SC5D 0.354124383397921 turquoise
SCAF1 0.448272049706151 turquoise
SCAF8 0.471650879670917 turquoise
SCAMP1 0.727255967020259 turquoise
SCAMP2 0.500867900891543 turquoise
SCAMP3 0.596009199078893 turquoise
SCAND1 0.709881619365935 turquoise
SCAND3 0.362314667488622 turquoise
SCAP 0.735001127561084 turquoise
SCAPER 0.549764595926319 turquoise
SCARB2 0.7981484752464 turquoise
SCARF1 0.370092170967684 turquoise
SCD5 0.79150842141145 turquoise
SCFD1 0.526431930992547 turquoise
SCG3 0.393532083516286 turquoise
SCMH1 0.661670855166112 turquoise
SCN2B 0.575250201517013 turquoise
SCN7A 0.647154291897794 turquoise
SCOC 0.793363421086912 turquoise
SCRN1 0.67770353932942 turquoise
SCRN3 0.41884587778102 turquoise
SCRT2 0.389460894318042 turquoise
SCYL1 0.605753924027318 turquoise
SDC2 0.460275060026052 turquoise
SDC4 0.686135806589673 turquoise
SDE2 0.743682287537727 turquoise
SDF2 0.526841114453995 turquoise
SDF2L1 0.29584636602147 turquoise
SDHAF1 0.344556801483056 turquoise
SDR39U1 0.55002357454625 turquoise
SDR42E1 0.696599987280334 turquoise
SEC13 0.128466002324208 turquoise
SEC22B 0.584462776762965 turquoise
SEC22C 0.688666913349313 turquoise
SEC23B 0.357159065675385 turquoise
SEC24B 0.73782039010319 turquoise
SEC24C 0.6362158335011 turquoise
SEC61A1 0.367411298983931 turquoise
SEC61B 0.65106543579639 turquoise
SEC62 0.787948793970658 turquoise
SECISBP2L 0.765528184408074 turquoise
SEH1L 0.521667775648106 turquoise
SEL1L 0.807646708188201 turquoise
SELL 0.199076644994287 turquoise
SEMA3B 0.907305044780362 turquoise
SEMA3G 0.78194132407214 turquoise
SEMA4G 0.40415979237803 turquoise
SEMA5A 0.857774138831522 turquoise
SEMA5B 0.607172758936007 turquoise
SEMA6A 0.410802149157547 turquoise
SEMA6D 0.459188603800829 turquoise
SENP2 0.850850532563868 turquoise
SENP6 0.32106793064127 turquoise
SEPHS1 0.650283879767482 turquoise
SERF2 0.667490299012393 turquoise
SERGEF 0.475596286122076 turquoise
SERINC1 0.806786962037423 turquoise
SERINC3 0.886746559865151 turquoise
SERINC4 0.273765773249841 turquoise
SERINC5 0.75703157095594 turquoise
SERP1 0.529335760296317 turquoise
SERP2 0.238086913308902 turquoise
SERPINB1 0.591012506620836 turquoise
SERPINB6 0.479790551126578 turquoise
SERPINI1 0.60070474837216 turquoise
SERPINI2 0.319055895045185 turquoise
SERTAD1 0.371388957248267 turquoise
SERTAD2 0.426820307629206 turquoise
SETD9 0.270219446694446 turquoise
SETDB2 0.504734831574622 turquoise
SEZ6L2 0.321342105159351 turquoise
SF3A1 0.323973539533908 turquoise
SF3B2 0.470726305560461 turquoise
SF3B5 0.61704055222916 turquoise
SFMBT2 0.410494927758602 turquoise
SGCB 0.754500560833206 turquoise
SGIP1 0.366575931178496 turquoise
SGK3 0.80743377164221 turquoise
SGMS1 0.720999198639121 turquoise
SGSH 0.789873010172027 turquoise
SGSM3 0.42898129713856 turquoise
SGTA 0.516521484698536 turquoise
SGTB 0.642784649612504 turquoise
SH2B1 0.226421063167664 turquoise
SH2D4A 0.414836101200489 turquoise
SH3BGR 0.697312920072573 turquoise
SH3BGRL2 0.856979921617198 turquoise
SH3BP5 0.622304122143661 turquoise
SH3D21 0.397857219815383 turquoise
SH3GLB1 0.696295023332027 turquoise
SH3RF1 0.80094827310337 turquoise
SHARPIN 0.536540768676996 turquoise
SHISA2 0.792505475421689 turquoise
SHISA3 0.449228884220755 turquoise
SHISA4 0.759528214161857 turquoise
SHKBP1 0.320364349766739 turquoise
SHOC2 0.49037039153814 turquoise
SHQ1 0.655780027873234 turquoise
SHROOM2 0.366159675916046 turquoise
SHROOM3 0.757364386309391 turquoise
SIK1 0.250370647989836 turquoise
SIK3 0.831032263176724 turquoise
SIL1 0.792037065388892 turquoise
SIN3A 0.270717069457433 turquoise
SIRPA 0.875355512517805 turquoise
SIRPB1 0.730099030001794 turquoise
SIRT3 0.408501042193164 turquoise
SIRT4 0.36830198144076 turquoise
SIRT5 0.484224312640325 turquoise
SIVA1 0.591748646993858 turquoise
SIX1 0.353333818826299 turquoise
SIX5 0.532857777452815 turquoise
SKA2 0.75135562006395 turquoise
SKAP1 0.590953712283394 turquoise
SKP1 0.495487353157009 turquoise
SLAIN1 0.569219880105588 turquoise
SLAIN2 0.765394414078189 turquoise
SLBP 0.585883189913809 turquoise
SLC14A1 0.321710833769608 turquoise
SLC15A4 0.550573998767708 turquoise
SLC16A10 0.773056591449413 turquoise
SLC17A5 0.831151438040725 turquoise
SLC1A5 0.636395785712229 turquoise
SLC20A2 0.624840726769419 turquoise
SLC23A2 0.453163976936324 turquoise
SLC25A12 0.498257430526319 turquoise
SLC25A17 0.440002372203627 turquoise
SLC25A20 0.729640455701974 turquoise
SLC25A21 0.481061371373143 turquoise
SLC25A22 0.315184169707797 turquoise
SLC25A23 0.660755460629716 turquoise
SLC25A24 0.503516631683416 turquoise
SLC25A26 0.758905891130221 turquoise
SLC25A33 0.797740181022464 turquoise
SLC25A35 0.697631385072901 turquoise
SLC25A38 0.817136948236237 turquoise
SLC25A4 0.771392950448649 turquoise
SLC25A40 0.622515385072192 turquoise
SLC25A43 0.232104780745819 turquoise
SLC25A46 0.403381405587462 turquoise
SLC25A47 0.178861669799332 turquoise
SLC26A11 0.3830783035734 turquoise
SLC26A2 0.4935746785844 turquoise
SLC27A4 0.297856270600329 turquoise
SLC27A5 0.22566329225324 turquoise
SLC2A10 0.498765589769357 turquoise
SLC2A12 0.8093981619717 turquoise
SLC2A13 0.766808375847566 turquoise
SLC30A4 0.509641282288874 turquoise
SLC30A5 0.421245608251681 turquoise
SLC31A2 0.683352544887073 turquoise
SLC33A1 0.402123014242083 turquoise
SLC35A2 0.594243798920774 turquoise
SLC35A4 0.599320035584463 turquoise
SLC35A5 0.68852571352365 turquoise
SLC35B1 0.374306323200606 turquoise
SLC35C2 0.282950614286853 turquoise
SLC35D2 0.488632751937744 turquoise
SLC35E1 0.415766312356622 turquoise
SLC36A1 0.361403238837345 turquoise
SLC38A10 0.50134579417302 turquoise
SLC39A1 0.314121508288726 turquoise
SLC39A14 0.435649568120333 turquoise
SLC39A3 0.258453414949383 turquoise
SLC39A6 0.588232655064225 turquoise
SLC39A9 0.810709577519136 turquoise
SLC44A1 0.548204154644883 turquoise
SLC44A2 0.799573620734962 turquoise
SLC45A1 0.89699022651156 turquoise
SLC45A4 0.349228900311719 turquoise
SLC46A3 0.499430251978366 turquoise
SLC48A1 0.864773438704124 turquoise
SLC4A1 0.417437815086967 turquoise
SLC4A1AP 0.448097230006322 turquoise
SLC50A1 0.333502910621174 turquoise
SLC6A16 0.280485913937877 turquoise
SLC6A2 0.565850490300321 turquoise
SLC6A4 0.667543701678602 turquoise
SLC7A10 0.445725359611639 turquoise
SLC7A14 0.357713535989941 turquoise
SLC9A6 0.730318594611315 turquoise
SLCO2A1 0.638640498948545 turquoise
SLITRK1 0.187921492159738 turquoise
SLITRK2 0.606539047287562 turquoise
SLK 0.708134995473974 turquoise
SLMAP 0.670767179068996 turquoise
SLU7 0.530200254378821 turquoise
SMAD2 0.417563359348868 turquoise
SMAD4 0.585841097154296 turquoise
SMAD5 0.671563540702078 turquoise
SMAD6 0.480228535090203 turquoise
SMAD7 0.209295438901865 turquoise
SMAD9 0.313123759830568 turquoise
SMARCA2 0.51663816957493 turquoise
SMARCAL1 0.486301752243554 turquoise
SMARCC2 0.514355031373998 turquoise
SMARCD1 0.546529762220172 turquoise
SMC3 0.387669653289293 turquoise
SMCO3 0.873511718674607 turquoise
SMDT1 0.621991156444189 turquoise
SMG5 0.451114356682002 turquoise
SMG7 0.597461907382783 turquoise
SMIM1 0.690113210981965 turquoise
SMIM10 0.736646002136943 turquoise
SMIM11 0.545987975788259 turquoise
SMIM13 0.721458983029912 turquoise
SMIM15 0.528774464401615 turquoise
SMIM19 0.442306274435601 turquoise
SMIM3 0.161402496423034 turquoise
SMIM5 0.407312878511668 turquoise
SMIM7 0.580052030946832 turquoise
SMO 0.652909347215811 turquoise
SMPD1 0.712697464109165 turquoise
SMPD4 0.556060009381157 turquoise
SMU1 0.527810295687553 turquoise
SMYD5 0.353415585338245 turquoise
SNAI2 0.43612056553102 turquoise
SNAP29 0.483913880167968 turquoise
SNAP47 0.332199570637338 turquoise
SNAPC2 0.413720611099226 turquoise
SNAPC3 0.394602946190197 turquoise
SNAPC5 0.414561401951678 turquoise
SNAPIN 0.718214231427495 turquoise
SNCA 0.672945228406425 turquoise
SNED1 0.495546982349466 turquoise
SNRNP27 0.752758039352251 turquoise
SNRPA 0.263423772604332 turquoise
SNRPB 0.548669890950696 turquoise
SNRPC 0.692882507425218 turquoise
SNRPD1 0.102889381278704 turquoise
SNRPD3 0.302513669636926 turquoise
SNRPG 0.262286582942798 turquoise
SNRPN 0.513740219796559 turquoise
SNTA1 0.823911910110955 turquoise
SNTG1 0.194528190160977 turquoise
SNW1 0.234373968936169 turquoise
SNX1 0.836576151600581 turquoise
SNX11 0.237189996123266 turquoise
SNX12 0.824245004886513 turquoise
SNX13 0.506766512886854 turquoise
SNX15 0.413359194097516 turquoise
SNX17 0.637414427077212 turquoise
SNX19 0.532324224453488 turquoise
SNX21 0.67220458117504 turquoise
SNX25 0.501166670513922 turquoise
SNX27 0.680047520901625 turquoise
SNX3 0.348037293992856 turquoise
SNX33 0.303533759899871 turquoise
SNX8 0.701697131065667 turquoise
SNX9 0.302442943584602 turquoise
SOBP 0.675277323851036 turquoise
SOCS2 0.706241067370162 turquoise
SOCS3 0.427619119651925 turquoise
SOCS4 0.761065048806746 turquoise
SOD1 0.734138318443096 turquoise
SORBS3 0.556501772532395 turquoise
SORT1 0.869743635291338 turquoise
SOS2 0.767799875601737 turquoise
SOST 0.756588753759628 turquoise
SOWAHC 0.734372259466318 turquoise
SOX21 0.476190758161622 turquoise
SOX6 0.536309512558364 turquoise
SP1 0.495765732328845 turquoise
SP2 0.698994342924768 turquoise
SP5 0.304430149609066 turquoise
SPAG16 0.585648892156023 turquoise
SPAG7 0.611587693156929 turquoise
SPAG8 0.257211944151491 turquoise
SPATA18 0.772067555987416 turquoise
SPATA20 0.458548893081785 turquoise
SPATA6 0.50772947455626 turquoise
SPCS1 0.655503393324791 turquoise
SPCS2 0.470017828108403 turquoise
SPINT2 0.766564943540356 turquoise
SPIRE1 0.783628039653447 turquoise
SPOCK1 0.766335190978661 turquoise
SPOCK2 0.853860623941639 turquoise
SPOP 0.433350086502712 turquoise
SPOPL 0.672862998180218 turquoise
SPPL3 0.543298597950154 turquoise
SPR 0.541986472301207 turquoise
SPRED2 0.572957585575198 turquoise
SPRR2F 0.34088915917242 turquoise
SPRY3 0.460064371959532 turquoise
SPRY4 0.590207648554212 turquoise
SPRYD4 0.70651858120304 turquoise
SPSB1 0.350369719189464 turquoise
SPSB2 0.336958157661224 turquoise
SPSB3 0.474611891621658 turquoise
SPTAN1 0.527732346621086 turquoise
SPTB 0.895271941193928 turquoise
SPTLC1 0.471881851151418 turquoise
SPTSSA 0.300172288732837 turquoise
SQSTM1 0.574814300994254 turquoise
SRA1 0.165883572692047 turquoise
SRBD1 0.272704619658019 turquoise
SRD5A1 0.413473727407852 turquoise
SRD5A3 0.74990090790036 turquoise
SREK1IP1 0.467824775429069 turquoise
SRF 0.576486850990026 turquoise
SRFBP1 0.768600658233514 turquoise
SRGAP1 0.794653834864415 turquoise
SRGAP2 0.820994647812743 turquoise
SRGAP2B 0.751829587373651 turquoise
SRP14 0.596101318252571 turquoise
SRP54 0.468360323132251 turquoise
SRP68 0.303664746833424 turquoise
SRP72 0.259990812047392 turquoise
SRP9 0.609530611715772 turquoise
SRR 0.352998571111785 turquoise
SRSF3 0.450896681764314 turquoise
SRSF8 0.464161952324611 turquoise
SRSF9 0.525721323746698 turquoise
SS18 0.643203109286457 turquoise
SS18L1 0.421764965153176 turquoise
SS18L2 0.453414335352756 turquoise
SSB 0.662048369954351 turquoise
SSBP3 0.670034715318402 turquoise
SSBP4 0.378710091895115 turquoise
SSH3 0.479732784816991 turquoise
SSNA1 0.619769974790664 turquoise
SSR1 0.36370729972216 turquoise
SST 0.344938776841268 turquoise
SSU72 0.721804116527748 turquoise
ST3GAL1 0.56534872212193 turquoise
ST3GAL3 0.308050574787353 turquoise
ST3GAL4 0.493592931011908 turquoise
ST3GAL6 0.750118791170788 turquoise
ST6GAL1 0.596239334922667 turquoise
ST6GALNAC2 0.463101614625532 turquoise
ST6GALNAC3 0.763579824510973 turquoise
ST6GALNAC6 0.903123656736804 turquoise
STAC 0.537704408805335 turquoise
STAG2 0.262097563396774 turquoise
STAM2 0.665836382748576 turquoise
STAMBP 0.627433929699744 turquoise
STARD3NL 0.710667207903663 turquoise
STARD6 0.370536543613915 turquoise
STARD7 0.786406712889067 turquoise
STARD8 0.692548613557297 turquoise
STAT5B 0.378644429923047 turquoise
STAU2 0.639435799960384 turquoise
STIP1 0.500250144509874 turquoise
STK11 0.462199963465249 turquoise
STK19 0.352744245035505 turquoise
STK33 0.762281993455648 turquoise
STK38 0.240996752404312 turquoise
STK40 0.718337753003173 turquoise
STOML2 0.416902176865129 turquoise
STON2 0.672122599995921 turquoise
STPG1 0.780351300545224 turquoise
STRAP 0.49510988651555 turquoise
STRN3 0.645511800300471 turquoise
STT3A 0.277024682854357 turquoise
STUB1 0.719403350138818 turquoise
STX11 0.834655254012271 turquoise
STX12 0.328802474898752 turquoise
STX17 0.321428085547334 turquoise
STX7 0.736523184455044 turquoise
STX8 0.528323175877889 turquoise
STXBP3 0.71553593723949 turquoise
SUB1 0.527210483281049 turquoise
SUCLA2 0.70933999207499 turquoise
SUCO 0.916006294076738 turquoise
SUGT1 0.598637912653723 turquoise
SULF1 0.595880387490372 turquoise
SULF2 0.497362161262838 turquoise
SULT1A1 0.70059101576531 turquoise
SULT1A2 0.831545173874077 turquoise
SUMF1 0.67140716544458 turquoise
SUMF2 0.450779705038684 turquoise
SUMO2 0.528312865653038 turquoise
SUN2 0.827887056383495 turquoise
SUPT16H 0.56962707765013 turquoise
SUPT4H1 0.459721409040494 turquoise
SUPT5H 0.299360209193731 turquoise
SUPT6H 0.56068076628918 turquoise
SUPT7L 0.477289339654223 turquoise
SURF1 0.367778912319452 turquoise
SURF4 0.262827678407962 turquoise
SURF6 0.305994547677638 turquoise
SUV39H1 0.425435254164026 turquoise
SVIP 0.580422144444177 turquoise
SWAP70 0.498090139628845 turquoise
SWI5 0.613527214831357 turquoise
SWT1 0.501753950233041 turquoise
SYAP1 0.614428091699707 turquoise
SYDE1 0.644634332552332 turquoise
SYDE2 0.662772761284036 turquoise
SYN1 0.506202997194104 turquoise
SYNGR2 0.485241920965145 turquoise
SYNJ1 0.442749183514269 turquoise
SYNJ2BP-COX16 0.704900872308625 turquoise
SYNPO 0.928140063367349 turquoise
SYNRG 0.467776538940835 turquoise
SYPL1 0.458326022774402 turquoise
SYS1 0.722309506298319 turquoise
SYT9 0.701855864243213 turquoise
SYTL3 0.386440282948252 turquoise
SYTL4 0.633275492271799 turquoise
SYVN1 0.574200741835318 turquoise
SZRD1 0.445502985843424 turquoise
TAB3 0.690694722620887 turquoise
TACC2 0.878026148741602 turquoise
TACR1 0.616177072774505 turquoise
TACR3 0.82116523276383 turquoise
TADA2A 0.536306288963306 turquoise
TADA2B 0.550582152688979 turquoise
TADA3 0.531489845988918 turquoise
TAF1L 0.264726421251696 turquoise
TAF3 0.731061955606565 turquoise
TAF4B 0.26505557933107 turquoise
TAF5 0.439224469927481 turquoise
TAF7 0.751492246344675 turquoise
TAF7L 0.337987305874249 turquoise
TAF9B 0.518370810168906 turquoise
TAL2 0.327754661732288 turquoise
TALDO1 0.567161834127983 turquoise
TANC1 0.671551036070246 turquoise
TANGO2 0.59376555112713 turquoise
TAPBP 0.422402823985115 turquoise
TAPT1 0.686277330317392 turquoise
TARBP2 0.492617291661233 turquoise
TARS2 0.473879102123656 turquoise
TASP1 0.408463025386532 turquoise
TAX1BP1 0.758566439533232 turquoise
TBC1D1 0.662092175777037 turquoise
TBC1D15 0.568758423420113 turquoise
TBC1D17 0.788973431657302 turquoise
TBC1D20 0.698849137835351 turquoise
TBC1D23 0.39458868706051 turquoise
TBC1D25 0.624458419359002 turquoise
TBC1D9B 0.805402967524592 turquoise
TBCA 0.112279457865884 turquoise
TBCB 0.751059206492036 turquoise
TBCE 0.567105270568494 turquoise
TBCEL 0.490180706671743 turquoise
TBK1 0.445947888671888 turquoise
TBL1X 0.513432647161865 turquoise
TBL3 0.442359344962801 turquoise
TBP 0.460640461065672 turquoise
TBPL1 0.491191272005517 turquoise
TBX3 0.417531554507966 turquoise
TBXA2R 0.686706104703151 turquoise
TBXAS1 0.66791292557734 turquoise
TCAIM 0.780362356363802 turquoise
TCEA2 0.708195740183783 turquoise
TCEAL1 0.149817840596205 turquoise
TCEAL2 0.712914359193988 turquoise
TCEAL3 0.82849111986632 turquoise
TCEAL6 0.697953843090699 turquoise
TCEAL8 0.702302422954211 turquoise
TCF21 0.877472124390159 turquoise
TCF7L1 0.696051168790999 turquoise
TCP11L1 0.463967653982312 turquoise
TCP11L2 0.436506089527671 turquoise
TCTA 0.705757410975302 turquoise
TCTE1 0.226825641454235 turquoise
TCTN1 0.785976778032518 turquoise
TCTN2 0.524372417216324 turquoise
TCTN3 0.85211431355637 turquoise
TDRD5 0.699208616362146 turquoise
TDRD7 0.711449640723466 turquoise
TEAD1 0.724552225444093 turquoise
TECPR2 0.568659231197304 turquoise
TEF 0.685869483404395 turquoise
TENM2 0.803681751739044 turquoise
TENM3 0.563646609014587 turquoise
TERF1 0.635566442335432 turquoise
TERF2IP 0.808361839121579 turquoise
TESK1 0.439349734903778 turquoise
TET2 0.539015302191617 turquoise
TEX9 0.304906029434085 turquoise
TFAM 0.386970780390476 turquoise
TFCP2 0.369330290289497 turquoise
TFDP2 0.609992317717563 turquoise
TFE3 0.521340575427921 turquoise
TGDS 0.410084091900939 turquoise
TGFBR2 0.771798556102932 turquoise
TGFBR3 0.894642718974223 turquoise
TGFBR3L 0.302387380362451 turquoise
TGOLN2 0.671856194088737 turquoise
THAP1 0.443418596121942 turquoise
THAP10 0.367242580493422 turquoise
THAP11 0.259211108055227 turquoise
THAP2 0.454612784376813 turquoise
THAP5 0.839452897778616 turquoise
THAP7 0.25088612879574 turquoise
THAP8 0.298951594809421 turquoise
THAP9 0.492773721817786 turquoise
THEM6 0.550439496195362 turquoise
THNSL2 0.487109423839727 turquoise
THOC7 0.698182098994802 turquoise
THRA 0.60909183928008 turquoise
THRAP3 0.452732319657793 turquoise
THSD7A 0.80759653850187 turquoise
THYN1 0.235140858856165 turquoise
TIAM1 0.353751300056191 turquoise
TIGD1 0.319999090019102 turquoise
TIGD3 0.608706589706146 turquoise
TIGD6 0.405553120362382 turquoise
TIMM10B 0.510021386793552 turquoise
TIMM13 0.554031243975098 turquoise
TIMM17B 0.679029071107471 turquoise
TIMM21 0.470852795940951 turquoise
TIMM22 0.664673198048778 turquoise
TIMM50 0.42007617317809 turquoise
TIMM8A 0.319195522906008 turquoise
TIMMDC1 0.666659992975304 turquoise
TIPARP 0.546175116052475 turquoise
TIRAP 0.358433384383037 turquoise
TJP1 0.851439955286603 turquoise
TLE4 0.74895047560658 turquoise
TLK1 0.464067520423465 turquoise
TLN1 0.747000601237722 turquoise
TLR3 0.750622051467123 turquoise
TLR4 0.47513461990343 turquoise
TM2D1 0.458921272318353 turquoise
TM2D2 0.702489778593134 turquoise
TM2D3 0.466506022018687 turquoise
TM9SF1 0.552758200325356 turquoise
TM9SF2 0.812232542310877 turquoise
TM9SF3 0.691412825065182 turquoise
TM9SF4 0.726741838582802 turquoise
TMA7 0.492094933196943 turquoise
TMBIM4 0.448541727559953 turquoise
TMC1 0.570775719172588 turquoise
TMCC3 0.737720954258898 turquoise
TMCO1 0.467204374484723 turquoise
TMCO3 0.696956276302794 turquoise
TMED1 0.655969906649966 turquoise
TMED10 0.567398556966949 turquoise
TMED3 0.67434878330899 turquoise
TMED4 0.83867018302353 turquoise
TMED5 0.771103738258467 turquoise
TMED7-TICAM2 0.757675575801224 turquoise
TMED8 0.700350292027955 turquoise
TMEM101 0.429959646387028 turquoise
TMEM102 0.152652975755108 turquoise
TMEM106B 0.793353681442122 turquoise
TMEM107 0.736338623908181 turquoise
TMEM109 0.842079609724269 turquoise
TMEM11 0.487601012604227 turquoise
TMEM115 0.591669357965025 turquoise
TMEM126A 0.472299220080922 turquoise
TMEM127 0.330231581751905 turquoise
TMEM128 0.693354246351696 turquoise
TMEM129 0.765976886102265 turquoise
TMEM134 0.740761277475048 turquoise
TMEM140 0.418807527310817 turquoise
TMEM141 0.679605559443298 turquoise
TMEM143 0.572013097656949 turquoise
TMEM147 0.533767256895752 turquoise
TMEM14A 0.761854230770052 turquoise
TMEM14B 0.177774969150059 turquoise
TMEM14C 0.541478838250676 turquoise
TMEM150C 0.89721281132437 turquoise
TMEM160 0.560886665127339 turquoise
TMEM167A 0.390848960003881 turquoise
TMEM167B 0.825644585633481 turquoise
TMEM17 0.771607478558549 turquoise
TMEM170A 0.595598454791744 turquoise
TMEM170B 0.54928309275878 turquoise
TMEM175 0.581291452883514 turquoise
TMEM178A 0.835794585794442 turquoise
TMEM179B 0.658825855875507 turquoise
TMEM18 0.41246606562959 turquoise
TMEM185A 0.641565790473605 turquoise
TMEM185B 0.325759859977328 turquoise
TMEM186 0.23274748803509 turquoise
TMEM19 0.719757652736901 turquoise
TMEM199 0.487670434486411 turquoise
TMEM200B 0.217860128314622 turquoise
TMEM200C 0.837506156378844 turquoise
TMEM203 0.379736519885785 turquoise
TMEM204 0.714216300929521 turquoise
TMEM205 0.414128186219688 turquoise
TMEM207 0.514332846144847 turquoise
TMEM208 0.516607148881095 turquoise
TMEM216 0.594312299137078 turquoise
TMEM218 0.551268465053228 turquoise
TMEM219 0.758559844101926 turquoise
TMEM220 0.458210005704872 turquoise
TMEM222 0.432424122802793 turquoise
TMEM223 0.61126592925289 turquoise
TMEM229A 0.288042316393094 turquoise
TMEM230 0.474695461692931 turquoise
TMEM231 0.762924776657279 turquoise
TMEM232 0.561111584362593 turquoise
TMEM234 0.365135832027321 turquoise
TMEM237 0.401633548534964 turquoise
TMEM241 0.729455441063932 turquoise
TMEM242 0.633421971452976 turquoise
TMEM244 0.468402175330511 turquoise
TMEM245 0.816896178568103 turquoise
TMEM248 0.869386745015674 turquoise
TMEM259 0.824461821811218 turquoise
TMEM26 0.397555093595701 turquoise
TMEM30A 0.788858797059161 turquoise
TMEM33 0.327916025330846 turquoise
TMEM38A 0.375581314409617 turquoise
TMEM38B 0.69264065245766 turquoise
TMEM39B 0.43507585281311 turquoise
TMEM41B 0.602268905663227 turquoise
TMEM42 0.580872133926497 turquoise
TMEM50A 0.514668092452973 turquoise
TMEM53 0.74033172768799 turquoise
TMEM59 0.650892288200579 turquoise
TMEM63B 0.17595984524971 turquoise
TMEM63C 0.307763548921057 turquoise
TMEM69 0.282279012337423 turquoise
TMEM80 0.417116334168139 turquoise
TMEM88 0.524300467580551 turquoise
TMEM8B 0.532931065139092 turquoise
TMEM9 0.439053138579899 turquoise
TMEM98 0.800539238380703 turquoise
TMEM9B 0.876446839974037 turquoise
TMF1 0.254073608396334 turquoise
TMIE 0.607412798136441 turquoise
TMOD1 0.417824770701065 turquoise
TMOD2 0.853772819366422 turquoise
TMPRSS3 0.509060295470946 turquoise
TMSB15A 0.35001757006951 turquoise
TMSB4X 0.554951242190571 turquoise
TMTC3 0.359722314745933 turquoise
TMTC4 0.469429635550348 turquoise
TMUB2 0.578034009825461 turquoise
TMX2 0.567901129956657 turquoise
TMX4 0.494130976022636 turquoise
TNFRSF8 0.355008239240855 turquoise
TNFSF12 0.252229870526059 turquoise
TNIP2 0.30409393154046 turquoise
TNKS1BP1 0.290537089541243 turquoise
TNNC1 0.745682915691646 turquoise
TNNC2 0.551901606267535 turquoise
TNNI1 0.900186881212591 turquoise
TNNT2 0.814224452989377 turquoise
TNPO1 0.558959883482824 turquoise
TNPO2 0.750614056237873 turquoise
TNPO3 0.807391232088125 turquoise
TNS3 0.749386495587726 turquoise
TOB1 0.546908323144618 turquoise
TOB2 0.413288292638429 turquoise
TOM1L2 0.677535333722007 turquoise
TOMM20 0.648586326352781 turquoise
TOMM22 0.437845364093328 turquoise
TOMM34 0.427294263817678 turquoise
TOMM40L 0.399581169597559 turquoise
TOMM7 0.563298563314079 turquoise
TOPORS 0.679424467403839 turquoise
TOR1AIP1 0.805445257174586 turquoise
TOR1AIP2 0.383272776942582 turquoise
TOR1B 0.723972727188756 turquoise
TOR3A 0.454709995832034 turquoise
TOX2 0.224848224277672 turquoise
TOX4 0.598032830833646 turquoise
TP53BP2 0.430900848582391 turquoise
TP53I11 0.673151744299253 turquoise
TP53I13 0.46652505360648 turquoise
TP53INP2 0.727030134273309 turquoise
TPBG 0.379989629266495 turquoise
TPCN1 0.585214720765472 turquoise
TPD52 0.89860909726971 turquoise
TPD52L2 0.727448864839971 turquoise
TPGS1 0.349297545762428 turquoise
TPGS2 0.401660307169331 turquoise
TPPP 0.334359601835802 turquoise
TPPP2 0.591068094349214 turquoise
TPPP3 0.930321585337433 turquoise
TPRA1 0.636140154182867 turquoise
TRAF3 0.46302945635353 turquoise
TRAF3IP1 0.421356421676246 turquoise
TRAF7 0.231664261145157 turquoise
TRAFD1 0.413721514958569 turquoise
TRAK2 0.708383957883815 turquoise
TRAM1L1 0.794651031904149 turquoise
TRAM2 0.749918686338567 turquoise
TRAPPC1 0.620881992943986 turquoise
TRAPPC10 0.689654389146504 turquoise
TRAPPC2L 0.424889335766283 turquoise
TRAPPC3 0.565579360099285 turquoise
TRAPPC3L 0.642518807200452 turquoise
TRAPPC4 0.81703989156279 turquoise
TRAPPC5 0.261567899309576 turquoise
TRAPPC6A 0.620089290335497 turquoise
TRAPPC8 0.697466693748936 turquoise
TRAPPC9 0.762315911388152 turquoise
TREM1 0.481184729191745 turquoise
TRIB2 0.708183661580389 turquoise
TRIM21 0.333225374462324 turquoise
TRIM23 0.400302254101081 turquoise
TRIM32 0.265691028158901 turquoise
TRIM35 0.488268483558302 turquoise
TRIM54 0.65627148810094 turquoise
TRIM68 0.435425456147139 turquoise
TRIM8 0.795937889237888 turquoise
TRIP4 0.693728912531301 turquoise
TRIQK 0.783841568179056 turquoise
TRMT10A 0.52497788507106 turquoise
TRMT112 0.608018716985832 turquoise
TRMT1L 0.59520495793414 turquoise
TRPC3 0.233474347457566 turquoise
TRPM6 0.450983862558445 turquoise
TRPT1 0.59661432239625 turquoise
TRUB1 0.471008056313074 turquoise
TSC2 0.578222484961891 turquoise
TSC22D1 0.309386973569984 turquoise
TSC22D3 0.801903304197931 turquoise
TSEN15 0.737224586452237 turquoise
TSEN34 0.378208318628254 turquoise
TSG101 0.865006882693789 turquoise
TSHB 0.472229308204551 turquoise
TSHZ1 0.862682245636997 turquoise
TSHZ3 0.455619720175509 turquoise
TSLP 0.578301787901469 turquoise
TSN 0.571295053768516 turquoise
TSPAN10 0.314208582916911 turquoise
TSPAN12 0.168688037674428 turquoise
TSPAN15 0.512822050971522 turquoise
TSPAN2 0.777598849713978 turquoise
TSPAN3 0.537717078126071 turquoise
TSPAN31 0.655717543655598 turquoise
TSPAN4 0.783728255402555 turquoise
TSPAN7 0.704866683341152 turquoise
TSPAN9 0.400708744000641 turquoise
TSPEAR 0.57405574504168 turquoise
TSPYL1 0.600950833595336 turquoise
TSPYL4 0.530463937694945 turquoise
TSPYL5 0.841432604673343 turquoise
TSR2 0.831162426854438 turquoise
TSR3 0.652756792243634 turquoise
TSTD3 0.64393491621081 turquoise
TTC12 0.468837201209406 turquoise
TTC32 0.472278200173374 turquoise
TTC33 0.580034510100905 turquoise
TTC4 0.412466900638259 turquoise
TTC5 0.46395062643636 turquoise
TTC8 0.365268667032922 turquoise
TTF1 0.497755538221841 turquoise
TTI1 0.561279810672368 turquoise
TTI2 0.532861148678178 turquoise
TTR 0.545711828865904 turquoise
TUB 0.621280662291456 turquoise
TUBA3FP 0.386210520004759 turquoise
TUBB2A 0.667090037690525 turquoise
TUBB4B 0.520720874464688 turquoise
TUBB8 0.516152994826927 turquoise
TUBG2 0.680745364780419 turquoise
TUBGCP2 0.516376331819156 turquoise
TUBGCP4 0.416089428177128 turquoise
TUFM 0.584738209681282 turquoise
TULP4 0.81484906500084 turquoise
TUSC1 0.351219368737988 turquoise
TUSC2 0.478223575004937 turquoise
TUSC3 0.671005662840425 turquoise
TVP23B 0.420769969231863 turquoise
TWSG1 0.451442538574699 turquoise
TXN2 0.737437428728461 turquoise
TXNDC11 0.491054660974467 turquoise
TXNDC12 0.402864842942529 turquoise
TXNIP 0.581013309017322 turquoise
TXNL1 0.560992282059432 turquoise
TXNL4A 0.713085568277409 turquoise
TXNRD1 0.714714998776559 turquoise
TXNRD2 0.815594185003378 turquoise
TYK2 0.362415869313009 turquoise
TYRO3 0.880825108926246 turquoise
TYRP1 0.424067219347023 turquoise
TYSND1 0.569813369706459 turquoise
U2AF2 0.453165885378803 turquoise
UACA 0.793412938603677 turquoise
UBA1 0.661290821578611 turquoise
UBALD1 0.426616256737119 turquoise
UBALD2 0.374407867777472 turquoise
UBAP1 0.410115919389424 turquoise
UBAP2 0.842275277583151 turquoise
UBB 0.695687846083986 turquoise
UBC 0.592014508992835 turquoise
UBE2A 0.626127116647516 turquoise
UBE2B 0.457371401410359 turquoise
UBE2D1 0.320662322424843 turquoise
UBE2E2 0.283627711647321 turquoise
UBE2E3 0.589223282311719 turquoise
UBE2G1 0.36192623000988 turquoise
UBE2G2 0.43518274470549 turquoise
UBE2J2 0.297672520587369 turquoise
UBE2K 0.366138606903891 turquoise
UBE2L3 0.568778730778657 turquoise
UBE2L6 0.59667853663311 turquoise
UBE2M 0.631829577889582 turquoise
UBE2N 0.535475658218598 turquoise
UBE2Q1 0.608532905242472 turquoise
UBE2QL1 0.162756490000957 turquoise
UBE2R2 0.671380886042623 turquoise
UBE2S 0.217276520911723 turquoise
UBE2V2 0.432284310004914 turquoise
UBE3A 0.500874501620801 turquoise
UBE3B 0.593064525868298 turquoise
UBE4A 0.569839666301837 turquoise
UBIAD1 0.502974277603655 turquoise
UBL3 0.656385851862513 turquoise
UBL4A 0.292727567716312 turquoise
UBL5 0.641711439296675 turquoise
UBL7 0.805606588055506 turquoise
UBLCP1 0.666904764185338 turquoise
UBQLN1 0.685589342743662 turquoise
UBQLN2 0.794365937575481 turquoise
UBR2 0.362671798153001 turquoise
UBR3 0.38402142381887 turquoise
UBTF 0.513398576968472 turquoise
UBXN1 0.329043526542036 turquoise
UBXN11 0.279635191008153 turquoise
UBXN2A 0.266261350312772 turquoise
UBXN2B 0.522715589665716 turquoise
UBXN4 0.345642589053801 turquoise
UBXN6 0.760007246947964 turquoise
UCHL5 0.410577115107186 turquoise
UCK1 0.806498282435824 turquoise
UEVLD 0.602362467076011 turquoise
UFC1 0.654027971698784 turquoise
UFL1 0.67917477129824 turquoise
UFM1 0.434644738822825 turquoise
UFSP2 0.639526711620901 turquoise
UGGT2 0.579173297669951 turquoise
UHMK1 0.65718242718987 turquoise
ULK1 0.599625298257507 turquoise
ULK2 0.448156408625837 turquoise
UMOD 0.521402093842079 turquoise
UNC119 0.744125278854259 turquoise
UNC119B 0.556920725296831 turquoise
UNC13B 0.660142496509236 turquoise
UNC45A 0.715193604814223 turquoise
UNC50 0.482463593942302 turquoise
UNC5C 0.700805204235225 turquoise
UNC5D 0.327921383081346 turquoise
UNC93B1 0.303911249428374 turquoise
UNG 0.893643426220894 turquoise
UNK 0.313350922729224 turquoise
UPF1 0.875870541382022 turquoise
UPF2 0.304603516464344 turquoise
UPF3B 0.53541663727994 turquoise
UQCR10 0.814703539704104 turquoise
UQCR11 0.630604336412405 turquoise
URI1 0.773130940152853 turquoise
URM1 0.256454372766358 turquoise
UROD 0.536203084648942 turquoise
USE1 0.502373672961053 turquoise
USF1 0.412832612608877 turquoise
USF2 0.509832446872372 turquoise
USO1 0.759511742836263 turquoise
USP1 0.625423107017135 turquoise
USP10 0.372759907636222 turquoise
USP11 0.809464466148392 turquoise
USP12 0.747673168671297 turquoise
USP13 0.511872833858156 turquoise
USP14 0.396577180612295 turquoise
USP16 0.602920267928712 turquoise
USP19 0.460639575338176 turquoise
USP20 0.359079827103322 turquoise
USP21 0.582854210835596 turquoise
USP25 0.617022320408439 turquoise
USP28 0.576222181000232 turquoise
USP30 0.650662093091677 turquoise
USP32 0.498833740726106 turquoise
USP39 0.625090283675792 turquoise
USP46 0.896564987828108 turquoise
USP47 0.604616304979442 turquoise
USP5 0.499514362229747 turquoise
USP51 0.455177353105817 turquoise
USP53 0.617685172004022 turquoise
USP8 0.298067133994331 turquoise
USP9X 0.405471908498479 turquoise
UTP14A 0.202959986272168 turquoise
UTP3 0.476627150054667 turquoise
VAC14 0.331946629891651 turquoise
VAMP2 0.726919906688042 turquoise
VAMP3 0.765990255392871 turquoise
VAMP4 0.567453216367385 turquoise
VAMP5 0.784956111671132 turquoise
VAMP7 0.324373315388204 turquoise
VAMP8 0.35586165855322 turquoise
VANGL1 0.407915539624572 turquoise
VAPA 0.79524741947939 turquoise
VAPB 0.346087658391319 turquoise
VASN 0.941451051793857 turquoise
VAV2 0.692564841235915 turquoise
VBP1 0.582916720322768 turquoise
VCP 0.755093745444144 turquoise
VCPIP1 0.610410649416456 turquoise
VDAC2 0.797088188700434 turquoise
VDAC3 0.70411789875488 turquoise
VEGFA 0.76897925850648 turquoise
VEZF1 0.621651294226067 turquoise
VIPAS39 0.43591968257047 turquoise
VIPR1 0.540332407455219 turquoise
VKORC1 0.795081693675182 turquoise
VKORC1L1 0.659674827715441 turquoise
VMA21 0.626821420441964 turquoise
VNN2 0.518105794331265 turquoise
VPS11 0.732691315982363 turquoise
VPS16 0.669218722511889 turquoise
VPS18 0.512545091337505 turquoise
VPS25 0.396175353144567 turquoise
VPS26A 0.582700579432549 turquoise
VPS28 0.751660990320028 turquoise
VPS33B 0.495271651902075 turquoise
VPS35 0.443477202690661 turquoise
VPS37A 0.927292044257744 turquoise
VPS39 0.721649159262439 turquoise
VPS41 0.356854550996003 turquoise
VPS45 0.398827878098996 turquoise
VPS4A 0.757447926988178 turquoise
VPS4B 0.6210237083427 turquoise
VPS51 0.524906857473168 turquoise
VPS52 0.486768178757114 turquoise
VSIG8 0.759397890253225 turquoise
VSTM5 0.611051455739876 turquoise
VTA1 0.45673506399903 turquoise
VTI1A 0.734108718922563 turquoise
VTI1B 0.84043769759918 turquoise
VWA1 0.338366215108634 turquoise
VWA7 0.773082307842738 turquoise
WAC 0.657061931373143 turquoise
WARS2 0.358614216149301 turquoise
WASF2 0.604148458626775 turquoise
WASF3 0.692801757433875 turquoise
WASL 0.92745042253147 turquoise
WBP1 0.339669120807578 turquoise
WBP11 0.719118438415632 turquoise
WBP2 0.752911486610253 turquoise
WDR13 0.512222138644825 turquoise
WDR17 0.685637687491953 turquoise
WDR24 0.23097318363218 turquoise
WDR25 0.282342511588317 turquoise
WDR35 0.511800294914595 turquoise
WDR45B 0.587514016998448 turquoise
WDR47 0.571010028969954 turquoise
WDR48 0.532239600922186 turquoise
WDR49 0.822564317543659 turquoise
WDR5 0.449236829166142 turquoise
WDR5B 0.538568122905253 turquoise
WDR6 0.182158521742297 turquoise
WDR81 0.278188544413176 turquoise
WDR83 0.476411632688079 turquoise
WDR83OS 0.750095652221507 turquoise
WDR89 0.282503367842226 turquoise
WDSUB1 0.595655151525329 turquoise
WDTC1 0.836680009959329 turquoise
WEE1 0.502028815097343 turquoise
WFS1 0.607500304730808 turquoise
WIPF2 0.453986721910748 turquoise
WIPF3 0.748654276411755 turquoise
WIPI1 0.469940617869402 turquoise
WIPI2 0.541058010503273 turquoise
WIZ 0.579692776047564 turquoise
WNT3 0.779970765445967 turquoise
WNT7B 0.38680658426206 turquoise
WNT8B 0.421549632079416 turquoise
WNT9A 0.278194399341593 turquoise
WRAP73 0.449574296116271 turquoise
WRNIP1 0.558123344544364 turquoise
WT1 0.869782495486547 turquoise
WTIP 0.411207470660723 turquoise
WWC2 0.85207752958551 turquoise
WWC3 0.682126658882854 turquoise
WWOX 0.599560169925486 turquoise
WWP1 0.827083288845881 turquoise
WWP2 0.720168484377731 turquoise
WWTR1 0.75802849669013 turquoise
XAB2 0.70460300532945 turquoise
XIAP 0.436229774537665 turquoise
XPC 0.522015653660262 turquoise
XPNPEP3 0.297355518982731 turquoise
XPO6 0.349391269935037 turquoise
XPO7 0.623445471039624 turquoise
XPOT 0.661187668834198 turquoise
XRCC1 0.587637130885265 turquoise
XRCC6 0.537039960062347 turquoise
XYLT1 0.489922654172602 turquoise
YAF2 0.45253849938593 turquoise
YAP1 0.547378440860818 turquoise
YBEY 0.277972486394068 turquoise
YBX3 0.486994430004449 turquoise
YDJC 0.244064410647669 turquoise
YEATS4 0.422957466226744 turquoise
YES1 0.563356020308031 turquoise
YIF1B 0.305464684952287 turquoise
YIPF2 0.498075749826643 turquoise
YIPF3 0.46064667073737 turquoise
YIPF4 0.622125007289935 turquoise
YIPF6 0.790030471082436 turquoise
YJEFN3 0.356946531677001 turquoise
YPEL3 0.580512101977871 turquoise
YPEL5 0.548790989854156 turquoise
YRDC 0.407902873556745 turquoise
YTHDF1 0.301522764277 turquoise
YTHDF2 0.515922881889647 turquoise
YWHAE 0.643277696165617 turquoise
YWHAG 0.650120400754547 turquoise
YWHAQ 0.361887746885727 turquoise
YWHAZ 0.370884708909063 turquoise
ZACN 0.369623826019748 turquoise
ZBED1 0.526406575112546 turquoise
ZBED3 0.448141013270141 turquoise
ZBTB10 0.762018172449266 turquoise
ZBTB18 0.584756066009203 turquoise
ZBTB22 0.617224136949031 turquoise
ZBTB26 0.340660745405968 turquoise
ZBTB33 0.639513110912622 turquoise
ZBTB38 0.62287711319032 turquoise
ZBTB4 0.776251619093314 turquoise
ZBTB41 0.765959959672796 turquoise
ZBTB45 0.394553151953639 turquoise
ZBTB6 0.418578158272315 turquoise
ZC2HC1A 0.599289650257607 turquoise
ZC3H12B 0.696415832958619 turquoise
ZC3H14 0.527456863431967 turquoise
ZC3H3 0.330403328723914 turquoise
ZC3H6 0.460286645655704 turquoise
ZC3H7A 0.323582438553678 turquoise
ZC3H7B 0.882101670736837 turquoise
ZC4H2 0.589242120975568 turquoise
ZCCHC17 0.466844540990687 turquoise
ZCCHC9 0.488230307085497 turquoise
ZCRB1 0.788385918343628 turquoise
ZDBF2 0.546726635929225 turquoise
ZDHHC1 0.485832766591207 turquoise
ZDHHC12 0.713790253454758 turquoise
ZDHHC13 0.260696606720697 turquoise
ZDHHC15 0.380659354807326 turquoise
ZDHHC18 0.453828505116506 turquoise
ZDHHC24 0.455874230714667 turquoise
ZDHHC4 0.612367342874263 turquoise
ZDHHC5 0.645333598434143 turquoise
ZDHHC6 0.816316374165749 turquoise
ZDHHC8 0.521448629420917 turquoise
ZER1 0.851411877198196 turquoise
ZFAND2A 0.703423130988655 turquoise
ZFAND2B 0.21901986479361 turquoise
ZFAND3 0.534329356327978 turquoise
ZFAND4 0.476772591876145 turquoise
ZFAND5 0.457218052596041 turquoise
ZFAND6 0.55108399164312 turquoise
ZFHX2 0.719196324121169 turquoise
ZFP1 0.330909296473068 turquoise
ZFP14 0.393691712568016 turquoise
ZFP28 0.321697329073862 turquoise
ZFP36 0.495358526475005 turquoise
ZFP36L2 0.384538279639149 turquoise
ZFP37 0.459742844598484 turquoise
ZFP42 0.485850071320249 turquoise
ZFP90 0.331620474448445 turquoise
ZFPL1 0.673113302343742 turquoise
ZFR 0.812238735235143 turquoise
ZFYVE1 0.463076831441607 turquoise
ZFYVE21 0.791098459478842 turquoise
ZFYVE9 0.754038944443401 turquoise
ZHX1 0.626221462657577 turquoise
ZKSCAN2 0.501624821809373 turquoise
ZKSCAN5 0.392619270978203 turquoise
ZKSCAN8 0.435617266757801 turquoise
ZMAT2 0.535918737634559 turquoise
ZMAT5 0.74936404709325 turquoise
ZMIZ1 0.35325066212728 turquoise
ZMYM3 0.321913498707579 turquoise
ZMYM4 0.605033614728898 turquoise
ZMYND11 0.603093296197401 turquoise
ZMYND19 0.273131321510726 turquoise
ZNF106 0.610131304760019 turquoise
ZNF124 0.774279696417235 turquoise
ZNF134 0.6421594019259 turquoise
ZNF14 0.409060486062882 turquoise
ZNF140 0.449895268846239 turquoise
ZNF142 0.494499710551786 turquoise
ZNF148 0.358482934933512 turquoise
ZNF155 0.411097426125119 turquoise
ZNF16 0.666558806832358 turquoise
ZNF160 0.400322141979984 turquoise
ZNF174 0.532140977920919 turquoise
ZNF175 0.387944521675713 turquoise
ZNF182 0.488735595829231 turquoise
ZNF185 0.684344837340057 turquoise
ZNF200 0.349288443365198 turquoise
ZNF211 0.247824137930544 turquoise
ZNF214 0.509120309879634 turquoise
ZNF229 0.727469143113277 turquoise
ZNF230 0.501848720562717 turquoise
ZNF233 0.348010909704096 turquoise
ZNF239 0.3633396347111 turquoise
ZNF24 0.265536775347084 turquoise
ZNF25 0.738425490017153 turquoise
ZNF250 0.491040071418141 turquoise
ZNF256 0.397173391800339 turquoise
ZNF268 0.337178380665751 turquoise
ZNF274 0.569574637343549 turquoise
ZNF275 0.454336006783892 turquoise
ZNF277 0.83373291368868 turquoise
ZNF281 0.443675677864705 turquoise
ZNF285 0.488730102027711 turquoise
ZNF304 0.375152731939738 turquoise
ZNF311 0.617038268773325 turquoise
ZNF32 0.463782619181889 turquoise
ZNF322 0.771905048718368 turquoise
ZNF330 0.522372624171666 turquoise
ZNF337 0.321859445591016 turquoise
ZNF34 0.453069383783826 turquoise
ZNF350 0.666030121401849 turquoise
ZNF362 0.796688364168831 turquoise
ZNF367 0.320687362242957 turquoise
ZNF37A 0.376618090448997 turquoise
ZNF384 0.196909381496469 turquoise
ZNF395 0.659453579313545 turquoise
ZNF396 0.597980932004366 turquoise
ZNF404 0.277349778878012 turquoise
ZNF41 0.454694990958887 turquoise
ZNF414 0.721615455745377 turquoise
ZNF423 0.484578773386706 turquoise
ZNF425 0.535968049435745 turquoise
ZNF430 0.320240596567499 turquoise
ZNF44 0.377306685880011 turquoise
ZNF442 0.519928299699446 turquoise
ZNF45 0.433756545008146 turquoise
ZNF461 0.368719700550299 turquoise
ZNF462 0.401014094199603 turquoise
ZNF469 0.217394558510549 turquoise
ZNF470 0.449197092763814 turquoise
ZNF471 0.485918752835948 turquoise
ZNF483 0.45811601506794 turquoise
ZNF502 0.549885824003759 turquoise
ZNF503 0.543132576349828 turquoise
ZNF510 0.507976506359352 turquoise
ZNF511 0.588798631621737 turquoise
ZNF512 0.615727711734464 turquoise
ZNF512B 0.16001186619473 turquoise
ZNF516 0.53194559121118 turquoise
ZNF518B 0.724871651041288 turquoise
ZNF521 0.432947904165681 turquoise
ZNF530 0.319277177070909 turquoise
ZNF534 0.408786561954281 turquoise
ZNF563 0.313133853026073 turquoise
ZNF564 0.440265827285194 turquoise
ZNF569 0.533078162507432 turquoise
ZNF576 0.497712791761238 turquoise
ZNF577 0.454230970636172 turquoise
ZNF578 0.306477635785864 turquoise
ZNF582 0.597310614667153 turquoise
ZNF583 0.440590479814867 turquoise
ZNF592 0.32745180624915 turquoise
ZNF595 0.243847278581499 turquoise
ZNF597 0.403681987468262 turquoise
ZNF608 0.281416452965467 turquoise
ZNF609 0.639175314374985 turquoise
ZNF610 0.424710418096034 turquoise
ZNF622 0.262598003833762 turquoise
ZNF624 0.417732684378527 turquoise
ZNF625 0.580682836139826 turquoise
ZNF627 0.604024127955155 turquoise
ZNF629 0.53388865679313 turquoise
ZNF664 0.487180529263206 turquoise
ZNF677 0.498985804240937 turquoise
ZNF678 0.477251002391854 turquoise
ZNF687 0.44599828584412 turquoise
ZNF688 0.256545594705985 turquoise
ZNF689 0.238118249441934 turquoise
ZNF691 0.408560653068431 turquoise
ZNF703 0.471512269789587 turquoise
ZNF704 0.622374965027174 turquoise
ZNF727 0.406485851017129 turquoise
ZNF747 0.402269071185582 turquoise
ZNF75A 0.483042811944523 turquoise
ZNF75D 0.228479634454016 turquoise
ZNF763 0.387882977530476 turquoise
ZNF768 0.496594857357319 turquoise
ZNF772 0.481187430576579 turquoise
ZNF773 0.240247629421744 turquoise
ZNF775 0.361689508350038 turquoise
ZNF800 0.421923568832056 turquoise
ZNF804A 0.726448740331688 turquoise
ZNF844 0.482652955300484 turquoise
ZNF91 0.532019529866098 turquoise
ZNHIT1 0.526336732342842 turquoise
ZNHIT2 0.403970827434938 turquoise
ZNHIT3 0.710626597302073 turquoise
ZNRF1 0.39309664965058 turquoise
ZNRF3 0.917615884952827 turquoise
ZNRF4 0.425119483970087 turquoise
ZPBP 0.395019194735725 turquoise
ZRANB1 0.551381890715168 turquoise
ZSCAN21 0.533010536944493 turquoise
ZSCAN31 0.563849949525341 turquoise
ZSWIM1 0.439197711761532 turquoise
ZSWIM5 0.775094891493866 turquoise
ZSWIM6 0.82029391640013 turquoise
ZSWIM7 0.217178042112436 turquoise
ZSWIM8 0.402884081096985 turquoise
ZW10 0.272928640569676 turquoise
ZXDB 0.337009419209644 turquoise
ZYG11B 0.719574293436746 turquoise
ZZZ3 0.277517636604994 turquoise
ABCC1 0.485543202206182 black
ABHD12B 0.736698185060844 black
ABHD13 0.503962177281634 black
ABR 0.592487869320305 black
ACACA 0.564199689406207 black
ACOT9 0.480450512186205 black
ACVRL1 0.439791679409558 black
ADD1 0.578305060553528 black
ADORA2A 0.515936555581845 black
AHI1 0.470450454430351 black
AHNAK 0.480515506104596 black
AKIP1 0.598146359735766 black
AKR1E2 0.471631011497825 black
ANKRD44 0.564741470366822 black
ANO6 0.650467640039808 black
AP1S2 0.666195077802426 black
AP1S3 0.443471248868004 black
AP4E1 0.505477018280506 black
APBB2 0.836496671422893 black
APOL3 0.759361989270289 black
ARAP3 0.81941810576398 black
ARHGAP29 0.638156467803888 black
ARHGEF10 0.711028989110149 black
ARHGEF15 0.795949026622848 black
ASCC1 0.625385240220072 black
ATF7 0.505414202427244 black
ATF7IP2 0.483684269735095 black
ATG2B 0.58985548758767 black
ATG5 0.445740318455347 black
ATP2A2 0.463430250610634 black
ATRX 0.549425904749728 black
ATXN7 0.5648105108034 black
B2M 0.54912287664713 black
BAZ2A 0.64848780336965 black
BBS7 0.441538380262362 black
BCOR 0.584849839705313 black
BMI1 0.518150716770348 black
BMP6 0.495298085540259 black
BMPR2 0.823074591602497 black
BOC 0.710490966603538 black
BRAF 0.607598572714844 black
BTBD10 0.472670666550494 black
BTN3A3 0.510976968759541 black
BTNL9 0.714084179473393 black
C19orf18 0.565957272213007 black
C3orf49 0.476371652334871 black
CALM2 0.535897950616986 black
CAPN7 0.455973681130528 black
CAPZA2 0.50873152684101 black
CCM2L 0.667251819196199 black
CCND1 0.439602988205032 black
CDC42BPA 0.777590345318809 black
CDK17 0.758441715330819 black
CDK6 0.605029675590575 black
CEP112 0.584421314289441 black
CEP85L 0.614274255959547 black
CEP97 0.357607405441004 black
CHD3 0.333782993402024 black
CHD6 0.666801125552969 black
CHD9 0.58093357847926 black
CKAP5 0.486232529410845 black
CLCC1 0.551397741703534 black
CLDND1 0.717193389204333 black
CLIC2 0.617498413740161 black
CNTN3 0.582677678037791 black
COPS5 0.494951882763716 black
CPNE2 0.630594411947441 black
CRBN 0.522896338882099 black
CREB1 0.573454763022105 black
DAAM2 0.752824127610554 black
DAB2IP 0.43663158768819 black
DCUN1D2 0.687506938752384 black
DCUN1D4 0.438353445422531 black
DDX59 0.504429972730761 black
DDX60 0.574950113401165 black
DENND5A 0.608801980834044 black
DGKE 0.698810409684028 black
DIDO1 0.508527094616053 black
DLC1 0.802955150055894 black
DNAJB14 0.678708804818154 black
DNAJC18 0.543425254345901 black
DOCK3 0.611597662899039 black
DOCK4 0.896193321643657 black
DROSHA 0.526796551915586 black
DST 0.792137572297363 black
DUSP11 0.607167500865168 black
EFCAB13 0.382241370691299 black
EIF2AK4 0.448973334191506 black
EMID1 0.565630516827582 black
ENC1 0.50603886844616 black
ENG 0.530680762700542 black
EPB41L4A 0.474828589449062 black
ERC1 0.441555121734592 black
ERGIC2 0.519707081614072 black
ESCO1 0.502452286723644 black
ESYT1 0.412082506270464 black
EVI5 0.778655489741907 black
EXOC1 0.71963115838992 black
EXOSC3 0.443454119760096 black
EXTL1 0.385630573903839 black
EXTL3 0.421183086232318 black
FAF2 0.399578164192423 black
FAM114A1 0.43252685585263 black
FAM153A 0.558042160825015 black
FAM171B 0.501327026632265 black
FAM222B 0.419507171180269 black
FAM72C 0.652249407149259 black
FAM72D 0.667756940191769 black
FAR1 0.604537243271798 black
FBXW7 0.763688816464267 black
FCHSD2 0.706391007912754 black
FER 0.5708761623101 black
FEZ2 0.732598669160867 black
FGD5 0.788478785732491 black
FNBP1 0.550153875084409 black
FRA10AC1 0.497114829216461 black
FYTTD1 0.359637108142641 black
GAPVD1 0.582174275162524 black
GATAD2B 0.56342279561563 black
GFOD1 0.710595009585372 black
GIMAP4 0.719451602740262 black
GIPC3 0.454137017267833 black
GNA11 0.636217710089352 black
GNA12 0.655210115313724 black
GNA14 0.569714287681644 black
GNB1 0.591878809527064 black
GPR21 0.556860017221698 black
GRB10 0.558808411603728 black
GRIK1 0.699499370565452 black
GRPEL2 0.59834832617883 black
GSE1 0.541050035485492 black
GTF2E1 0.419023657669643 black
HAUS6 0.649697573397872 black
HCFC2 0.77823510155712 black
HDAC4 0.472768916398088 black
HECTD1 0.47609023454651 black
HELZ 0.515910877630828 black
HEY1 0.537807793020789 black
HHEX 0.406947203721119 black
HIF3A 0.585096214943065 black
HIVEP3 0.567808179420275 black
HMBOX1 0.74153024061942 black
HMGN1 0.4620906704939 black
HOOK3 0.51556924530414 black
HUS1 0.431245209690421 black
ICA1L 0.546124655593441 black
IDS 0.578042955230233 black
IGIP 0.580979115161677 black
IL1RAP 0.56709818424049 black
IL36G 0.464883565048507 black
INO80 0.487459168316949 black
IRF1 0.543867303091692 black
ISX 0.391791314467478 black
ITGA1 0.616204506503499 black
ITM2A 0.446891124813368 black
JPH4 0.453031089609857 black
KANSL3 0.699143053412951 black
KAT6A 0.494441513862145 black
KCNA4 0.392155982298475 black
KCNC4 0.490104129027927 black
KIAA1328 0.625893129485407 black
KIAA1671 0.717660341918291 black
KLHL28 0.574139883564252 black
LAMA5 0.536524053659366 black
LATS1 0.585450677485235 black
LCNL1 0.443326296978054 black
LDB2 0.808230151353457 black
LIMCH1 0.763599065219565 black
MAP1B 0.509389868179368 black
MAP3K6 0.507530385616229 black
MECP2 0.502024507588796 black
MED13L 0.562225170137742 black
MEIS2 0.80109458633614 black
MFSD8 0.594801047503741 black
MMP10 0.509875263082413 black
MMP12 0.595109989704976 black
MMP3 0.593252507665773 black
MMRN2 0.66951024055685 black
MPHOSPH8 0.495486659994878 black
MSANTD4 0.456148851381424 black
MTMR9 0.512497894684145 black
MYOZ2 0.437044145424257 black
N4BP2L2 0.550554624452647 black
NAB1 0.418449767150259 black
NCAPD3 0.61591509422502 black
NELL1 0.639276212169628 black
NIPBL 0.63228472327295 black
NOD1 0.58323516354495 black
NOM1 0.445675606948536 black
NOSTRIN 0.765488294852844 black
NOTCH1 0.657039656187672 black
NOTCH4 0.772899371403936 black
NR3C1 0.607512747972774 black
NRG4 0.545203323644228 black
NSD1 0.671471081877149 black
NUB1 0.426393597582755 black
NUFIP2 0.550026250296833 black
NXN 0.406141768330976 black
OR5AK2 0.51328303983801 black
ORC6 0.585014210034981 black
OTUD4 0.603788662541796 black
PAPOLA 0.539238814779588 black
PARD3 0.389132530358417 black
PCDH12 0.614859792349556 black
PDCD6IP 0.399635068341678 black
PDE2A 0.717061898795785 black
PDZD7 0.553784300835466 black
PGBD1 0.446485031868382 black
PHC3 0.407014061256041 black
PHIP 0.690834240244923 black
PHLPP2 0.430150426401793 black
PIAS3 0.449613608812094 black
PIK3C2A 0.771189416864911 black
PKP1 0.46676580608268 black
PLBD2 0.298153137099779 black
PLEKHO1 0.427582028683388 black
PLXNA2 0.438164871159255 black
PPM1D 0.44589841694555 black
PPP4R1 0.463134719619478 black
PPP6R3 0.500472082731085 black
PRDM2 0.46165767185128 black
PREX2 0.848905181330773 black
PRKAA1 0.519427062728066 black
PRKG2 0.515518820781224 black
PTPRB 0.823913940974781 black
PTPRQ 0.732088591607607 black
RAB28 0.56080795020765 black
RAI14 0.572774013949591 black
RALGAPA1 0.566344499632208 black
RALGAPB 0.714776089402377 black
RANBP2 0.567545042867488 black
RANBP9 0.425393819991988 black
RAP1GDS1 0.507293663909884 black
RAP2A 0.495143127032684 black
RAPGEF4 0.766528628064036 black
RAPGEF6 0.646554302824918 black
RARG 0.673314125171382 black
RASIP1 0.714094130331704 black
RBMS1 0.826008674738227 black
RERG 0.762793660720445 black
RIPK1 0.617069919512291 black
RNASE1 0.534314189698169 black
ROBO1 0.796960919510003 black
ROCK1 0.698755796919024 black
ROCK2 0.512792175602217 black
RPGR 0.642877250549162 black
RSF1 0.378687404434334 black
RYR3 0.53356100730485 black
SAMD8 0.584089590316182 black
SERPINB9 0.463056653462014 black
SETX 0.751343689797711 black
SGK1 0.766394022613679 black
SHANK3 0.644559287006213 black
SHE 0.767895327829738 black
SHROOM4 0.65337307000512 black
SLC12A4 0.362248785153385 black
SLC25A37 0.582271255140586 black
SLC35A1 0.507577819198479 black
SMTN 0.437277396617176 black
SNRK 0.562110689477865 black
SOX7 0.505647208283233 black
SPARC 0.52071003091788 black
SPCS3 0.530990475903698 black
SPRTN 0.589639511868901 black
SQLE 0.604070121407764 black
SRPK2 0.480102995235607 black
SSBP2 0.463809559205118 black
ST8SIA6 0.462258145465356 black
STARD4 0.523534685539661 black
STRN 0.687412640246921 black
STX2 0.770044376963712 black
STXBP1 0.696387392768964 black
SYNE1 0.826617758353329 black
SYNJ2 0.670343481012206 black
TAL1 0.553438903792178 black
TAOK2 0.724175812080723 black
TBC1D22A 0.547438123795949 black
TBC1D5 0.781252821053514 black
TDRP 0.506822453984884 black
TEK 0.835494169466296 black
TIMP3 0.479229193405087 black
TM4SF18 0.53963519391548 black
TMEM209 0.454913055492897 black
TMEM45A 0.449743843096593 black
TMEM47 0.557476114019048 black
TMEM50B 0.61502999093986 black
TMTC1 0.624681356548036 black
TNKS2 0.517421549297082 black
TNRC6C 0.418444741983934 black
TPST2 0.457909126963689 black
TRAF5 0.435847906627317 black
TRAPPC11 0.451388216327246 black
TRIM56 0.436279161007404 black
TRIP10 0.539057553292772 black
TRIP12 0.625706146327489 black
TRMT10B 0.383339436836445 black
TSTD2 0.721311287495127 black
TTC17 0.44817200606685 black
TTC21B 0.506864818516738 black
TUBD1 0.498243180281804 black
TVP23C 0.541924834339208 black
TXNDC15 0.516733100799027 black
UBA7 0.545292689471718 black
UBE2J1 0.439987497073759 black
UBE2Q2 0.544217280932608 black
UBP1 0.534510582146043 black
UBR1 0.652262242762938 black
USHBP1 0.694341249443741 black
USP33 0.550867375175217 black
USP7 0.553703694978699 black
UVRAG 0.519835044851998 black
VEZT 0.50145601548434 black
VGLL4 0.455951348100964 black
VPS26B 0.43818996034236 black
VPS53 0.599293972195629 black
VPS54 0.65310326917054 black
WDR26 0.632586506505935 black
WDR44 0.509194657170995 black
WDR7 0.581608331297936 black
ZBTB7C 0.583458503702557 black
ZC3H13 0.445586842731749 black
ZC3HAV1L 0.507787303919916 black
ZCCHC2 0.546541995075261 black
ZFHX3 0.450086752514027 black
ZFP2 0.482791646419126 black
ZFX 0.466137676557106 black
ZKSCAN3 0.643033863256451 black
ZMAT1 0.443480860750966 black
ZMYM2 0.62030324449989 black
ZNF227 0.445627777903498 black
ZNF234 0.589006481110106 black
ZNF235 0.564927834230024 black
ZNF264 0.478195511382964 black
ZNF302 0.449332041180725 black
ZNF346 0.467648136189835 black
ZNF347 0.439553954875022 black
ZNF366 0.754027375802943 black
ZNF383 0.515167482606416 black
ZNF419 0.498431200222479 black
ZNF426 0.5126628071636 black
ZNF438 0.600960242350041 black
ZNF496 0.426762879666265 black
ZNF528 0.43990351426095 black
ZNF532 0.537967143092324 black
ZNF544 0.492511980787169 black
ZNF606 0.50022952956459 black
ZNF607 0.44117388676579 black
ZNF641 0.504421229529405 black
ZNF652 0.490898738849043 black
ZNF660 0.532751643626454 black
ZNF680 0.438328894788087 black
ZNF721 0.490792399496426 black
ZNF736 0.448308068495166 black
ZNF836 0.483567275871782 black
ZNF891 0.414544734000399 black
ZNFX1 0.710498337223022 black
ABCC10 0.636324973859387 yellow
ABCC8 0.446482681294418 yellow
ABCD4 0.52013421611464 yellow
ABCG5 0.522491436113451 yellow
ACAP2 0.621249397373169 yellow
ACCS 0.325358656744708 yellow
ACIN1 0.675061902102879 yellow
ADAM15 0.588348074207727 yellow
ADAM17 0.638367484972752 yellow
ADAM20 0.578019906969745 yellow
ADAM21 0.311628586177566 yellow
ADAM28 0.366781219494574 yellow
ADARB1 0.813073631891105 yellow
ADCY4 0.752502216520529 yellow
ADNP 0.402817252387429 yellow
AFAP1L1 0.753256075534999 yellow
AGAP4 0.834505524455037 yellow
AGAP5 0.851022629170803 yellow
AGAP6 0.777288090244845 yellow
AGAP9 0.741060825527429 yellow
AGBL3 0.528784465343908 yellow
AGER 0.514153982078944 yellow
AGO2 0.645758554553241 yellow
AGO3 0.722595169239442 yellow
AGO4 0.853958559863458 yellow
AGPAT4 0.32243606123331 yellow
AIDA 0.188483853639432 yellow
AKAP10 0.402204306658862 yellow
AKAP9 0.450158468505131 yellow
ALG13 0.81303580390359 yellow
ALMS1 0.406046625052032 yellow
ALPK3 0.396261756099853 yellow
AMBRA1 0.447432696092162 yellow
AMN1 0.346333104622032 yellow
AMY1A 0.45531454965863 yellow
AMY1B 0.37010915678987 yellow
AMY2A 0.462270762558549 yellow
ANAPC4 0.74546940113198 yellow
ANGEL1 0.410216046803461 yellow
ANGEL2 0.434677144258514 yellow
ANGPT2 0.716892055881874 yellow
ANGPTL6 0.304183393571026 yellow
ANHX 0.318070751787461 yellow
ANK1 0.525168336514843 yellow
ANKAR 0.833682536479124 yellow
ANKDD1A 0.70054750233224 yellow
ANKRD10 0.8142136782602 yellow
ANKRD13D 0.731340762136198 yellow
ANKRD26 0.717629635956282 yellow
ANKRD36 0.886209578909418 yellow
ANKRD36B 0.90434102041667 yellow
ANKRD50 0.76312314588281 yellow
ANKRD61 0.702116108691725 yellow
ANKZF1 0.573442402189088 yellow
ANXA1 0.578207800668254 yellow
AP4B1 0.74720572652408 yellow
APBB3 0.477950872830786 yellow
APOBEC2 0.359542928923682 yellow
APOC4 0.672948336915333 yellow
ARFGEF1 0.433826366270117 yellow
ARGFX 0.367311344184652 yellow
ARGLU1 0.890610526889414 yellow
ARHGAP31 0.594051881981528 yellow
ARHGAP4 0.536444029262615 yellow
ARHGEF6 0.473236866083792 yellow
ARHGEF7 0.742087871699647 yellow
ARID2 0.39157823025979 yellow
ARID4A 0.492551847332063 yellow
ARID4B 0.532670504041309 yellow
ARIH2 0.63495662192922 yellow
ARL17A 0.377303206312779 yellow
ARL5A 0.48477559331586 yellow
ARMC8 0.481940691714061 yellow
ARMCX4 0.815982867346532 yellow
ARR3 0.485969313124195 yellow
ART1 0.456610196776439 yellow
ASAP1 0.787491364633339 yellow
ASAP2 0.37352433728868 yellow
ASB14 0.65313373553942 yellow
ASB3 0.649019265820547 yellow
ASMT 0.496472576640028 yellow
ATAD2B 0.777909029057384 yellow
ATAD5 0.777299491261311 yellow
ATG12 0.653323341521784 yellow
ATG16L1 0.498903839300092 yellow
ATG9B 0.612821764066657 yellow
ATP13A3 0.693716855758486 yellow
ATP2B4 0.310470763448552 yellow
ATP8B1 0.406411165509767 yellow
ATP9B 0.574824614026341 yellow
ATR 0.681771066796854 yellow
ATXN3 0.400102243608359 yellow
AURKC 0.420350761523044 yellow
AVIL 0.684567101470975 yellow
AVPR2 0.469621293395662 yellow
BAZ1B 0.351507412486323 yellow
BAZ2B 0.731585664106035 yellow
BCL6B 0.591539187318304 yellow
BDNF 0.451819235166667 yellow
BDP1 0.688087075264724 yellow
BFSP1 0.432180222334054 yellow
BIRC6 0.834223309176886 yellow
BMS1 0.400757999121746 yellow
BOD1L1 0.496644083022669 yellow
BPTF 0.364452211975073 yellow
BRD2 0.538350678113874 yellow
BRWD1 0.736659568452367 yellow
BTAF1 0.879238687895987 yellow
BTBD17 0.333495667756473 yellow
BTBD18 0.610485765947326 yellow
BTBD19 0.706617111000943 yellow
BTBD9 0.503042505823197 yellow
BTN2A2 0.441652918353252 yellow
C10orf62 0.300312268906605 yellow
C12orf76 0.518498135628325 yellow
C17orf67 0.37475158949975 yellow
C1orf159 0.352962897393986 yellow
C20orf203 0.438118803926327 yellow
C22orf23 0.352039790314197 yellow
C3orf62 0.635494326148801 yellow
C6orf163 0.661807684603549 yellow
C8orf76 0.5131379865134 yellow
CA5B 0.418680393108759 yellow
CACNA1C 0.798177357462801 yellow
CAMKMT 0.367550598853246 yellow
CARD6 0.34569192674502 yellow
CARD8 0.624922105623578 yellow
CASP10 0.634385451107824 yellow
CC2D2B 0.733075400214458 yellow
CCDC13 0.446392173883426 yellow
CCDC14 0.650962664102137 yellow
CCDC142 0.609104592501961 yellow
CCDC144A 0.651989590217585 yellow
CCDC171 0.354089952895688 yellow
CCDC179 0.473388338084118 yellow
CCDC180 0.504709651241832 yellow
CCDC66 0.610677137242927 yellow
CCDC69 0.541959074890685 yellow
CCDC82 0.63591722258237 yellow
CCNJ 0.387716642789245 yellow
CCNL1 0.701446315860027 yellow
CCNL2 0.774225109505852 yellow
CCNT2 0.850281019426005 yellow
CD109 0.437688794799388 yellow
CD160 0.450229848093748 yellow
CD34 0.427218446266578 yellow
CDC16 0.576853398633126 yellow
CDC42EP1 0.543667412417129 yellow
CDH24 0.45395974484846 yellow
CDH5 0.429286022115222 yellow
CDK12 0.421208453759243 yellow
CDK13 0.480861316901637 yellow
CDK2AP1 0.454103381549691 yellow
CDK5RAP1 0.66935790971735 yellow
CDKAL1 0.657907203881597 yellow
CDRT15 0.624951961035773 yellow
CENPJ 0.467715919966724 yellow
CENPP 0.370014838292995 yellow
CEP164 0.80408246228713 yellow
CEP192 0.523709911632498 yellow
CEP350 0.344283252626966 yellow
CEP57L1 0.352787241506673 yellow
CEP68 0.562873334977269 yellow
CEP85 0.386704352620506 yellow
CEP95 0.658875220093305 yellow
CFLAR 0.845769379340387 yellow
CHD1 0.635652904198678 yellow
CHD2 0.703389962087835 yellow
CHFR 0.70096888239901 yellow
CHN1 0.396087521892026 yellow
CHODL 0.434320036855071 yellow
CHRM3 0.782690186476336 yellow
CHRNA10 0.35339040517704 yellow
CHTOP 0.590676085622206 yellow
CIITA 0.678638243372008 yellow
CLASP1 0.522381062056956 yellow
CLDN6 0.54496432759545 yellow
CLEC14A 0.306736607469127 yellow
CLHC1 0.53152740615784 yellow
CLK1 0.64368950936329 yellow
CLK2 0.646788740736696 yellow
CLK4 0.72666252722189 yellow
CMKLR1 0.450865386122675 yellow
CNOT2 0.381812657503566 yellow
CNTD1 0.512337677235361 yellow
COL13A1 0.66932472786083 yellow
COL25A1 0.475326112734862 yellow
COL27A1 0.391482497103602 yellow
COPS7B 0.427922997329085 yellow
CPEB2 0.431127051820187 yellow
CPEB3 0.322918026577772 yellow
CPSF6 0.597712819878913 yellow
CPT1C 0.623024325576798 yellow
CREBZF 0.671887712678637 yellow
CRLF2 0.383410569371193 yellow
CRLF3 0.734454127491786 yellow
CROCC 0.6636884939305 yellow
CRYBA1 0.604953190153369 yellow
CRYBG3 0.617653482589456 yellow
CRYGS 0.637596561362458 yellow
CSAD 0.816561854607266 yellow
CSNK1A1 0.42733161858805 yellow
CSRNP2 0.391720764933527 yellow
CSTL1 0.732074655439734 yellow
CTNNB1 0.428790568313951 yellow
CTPS2 0.38101353181129 yellow
CTRL 0.315419938994919 yellow
CTTNBP2NL 0.647747144194265 yellow
CUL1 0.372869522088555 yellow
CUL9 0.301810973723832 yellow
CWF19L1 0.317019235700124 yellow
CYB561D1 0.329875429753075 yellow
CYB5RL 0.495190244480157 yellow
CYFIP1 0.302705918130118 yellow
CYP3A43 0.486782734115071 yellow
CYTH1 0.618061113393768 yellow
DAND5 0.529756810969864 yellow
DAPK2 0.488578956535289 yellow
DCDC2B 0.751716677675777 yellow
DCHS1 0.594501981593686 yellow
DCLK2 0.546769241994755 yellow
DDHD1 0.596011532675852 yellow
DDX17 0.896264780048678 yellow
DDX20 0.397795727486399 yellow
DDX39B 0.816955019494539 yellow
DDX46 0.700906162856938 yellow
DDX5 0.754073772619102 yellow
DDX55 0.710586502705439 yellow
DENND2C 0.689388583030942 yellow
DENND3 0.492606250234853 yellow
DESI2 0.404533668498602 yellow
DFFB 0.717610422692475 yellow
DGKH 0.878442955085486 yellow
DHX15 0.682905820758147 yellow
DICER1 0.837670795716321 yellow
DIP2A 0.55398757423511 yellow
DISC1 0.722019704735474 yellow
DMRT1 0.528794503117114 yellow
DMTF1 0.900737142872382 yellow
DNAH1 0.697502436468066 yellow
DNAJB7 0.413393815732336 yellow
DNAJC24 0.579140454583919 yellow
DNAJC5 0.384841501083621 yellow
DNHD1 0.743474265312145 yellow
DNM3 0.760750503128208 yellow
DNTTIP2 0.337182700207228 yellow
DOCK6 0.775361135595704 yellow
DOCK9 0.743920031483744 yellow
DONSON 0.660844918600467 yellow
DTWD1 0.578691242486697 yellow
DTX2 0.6013025180081 yellow
DUSP12 0.417224970251543 yellow
DYNC1H1 0.60168332609638 yellow
DYRK3 0.470562873760713 yellow
E2F6 0.437906360144863 yellow
EBF1 0.701245390434897 yellow
EBLN2 0.640481449426093 yellow
ECT2L 0.395766892408528 yellow
EDC3 0.55919563559312 yellow
EED 0.745203712714328 yellow
EFHC1 0.497946644376157 yellow
EHMT1 0.575683276967559 yellow
EIF4EBP3 0.547172719872679 yellow
ELK3 0.683490245652879 yellow
ELMO1 0.708649812096296 yellow
EMP1 0.651647458871272 yellow
EOGT 0.604564094671834 yellow
EPB41L2 0.767077333212124 yellow
EPC1 0.528862254118401 yellow
EPHB4 0.521202467275846 yellow
ERCC6 0.50757860822525 yellow
ERCC6L 0.626495984208342 yellow
ERCC6L2 0.553558172517163 yellow
ERG 0.539331888141671 yellow
ERV3-1 0.672611391438888 yellow
ERVK3-1 0.406871770802247 yellow
ERVW-1 0.578213588030273 yellow
ESAM 0.312208377861042 yellow
ESR2 0.677009876501733 yellow
ETS1 0.566520430696083 yellow
EWSR1 0.789553900820408 yellow
EXOC4 0.327265416593459 yellow
EXOG 0.713821920225858 yellow
EYA4 0.632802120669486 yellow
FAM111A 0.423955976439871 yellow
FAM118A 0.594001157190566 yellow
FAM133B 0.773113585175181 yellow
FAM156B 0.614604914269273 yellow
FAM162B 0.320183704658756 yellow
FAM186B 0.440394140843835 yellow
FAM193A 0.593768659106552 yellow
FAM193B 0.538929875400341 yellow
FAM221B 0.43572904806093 yellow
FAM227A 0.452053266990945 yellow
FAM229A 0.315459846881484 yellow
FAM25C 0.416724208899576 yellow
FAM76B 0.641197235605674 yellow
FANCC 0.521402124326899 yellow
FANCM 0.381015571749465 yellow
FAR2 0.447099096157231 yellow
FASTKD1 0.502359385990862 yellow
FAT4 0.602888234347068 yellow
FBXL18 0.492139065630414 yellow
FBXO11 0.672935035493375 yellow
FBXO34 0.690787460856951 yellow
FBXO42 0.465302628130296 yellow
FBXW2 0.531166355144064 yellow
FCHSD1 0.655014299306143 yellow
FEM1B 0.451440315464831 yellow
FGD6 0.550773709273348 yellow
FIGN 0.36498448696632 yellow
FLI1 0.73990365169029 yellow
FMNL2 0.606800032114937 yellow
FMNL3 0.729637557734838 yellow
FNBP4 0.825627075565325 yellow
FOXL1 0.400759830062226 yellow
FRMD4A 0.808726269756998 yellow
FRYL 0.808491728499255 yellow
FSD1L 0.593855019404998 yellow
FSIP2 0.352682345102624 yellow
FUBP1 0.77858362061089 yellow
GABBR1 0.772001209650747 yellow
GABRR1 0.403687973679713 yellow
GAN 0.498801101858655 yellow
GAST 0.390386629844004 yellow
GCFC2 0.355135586449713 yellow
GCNT7 0.717864711927355 yellow
GDF11 0.538796448926528 yellow
GDPD5 0.400910798491356 yellow
GEMIN2 0.58832892361558 yellow
GHRL 0.61373413706468 yellow
GIGYF2 0.601941260176607 yellow
GJA4 0.282354305675573 yellow
GJB7 0.832959758127533 yellow
GK5 0.773212428231968 yellow
GLIPR1L1 0.490182618763522 yellow
GLS2 0.567901152752092 yellow
GNAQ 0.429187174760483 yellow
GNAS 0.535235781328921 yellow
GNAT2 0.495128290685145 yellow
GNB4 0.702381050067557 yellow
GNGT1 0.318640343679751 yellow
GNRH1 0.658606082922713 yellow
GNRHR 0.532064402256366 yellow
GOLGA6L10 0.783175677860581 yellow
GOLGA6L4 0.786162258117437 yellow
GOLGA6L9 0.812426545962323 yellow
GOLGA8A 0.818532801178792 yellow
GOLGA8B 0.79848099808634 yellow
GOLGA8F 0.78492510653255 yellow
GOLGA8J 0.817744500350036 yellow
GOLGA8K 0.783251349700001 yellow
GOLGA8M 0.731647197554984 yellow
GOLGA8O 0.760447840499348 yellow
GOLGA8Q 0.706450553164357 yellow
GOLGA8R 0.762763508989872 yellow
GOLGA8S 0.807951502506824 yellow
GOLGA8T 0.823494935313407 yellow
GON4L 0.749405719630445 yellow
GOSR1 0.367845278019743 yellow
GPATCH2 0.503997514759623 yellow
GPATCH2L 0.736841038663474 yellow
GPATCH8 0.449498650593154 yellow
GPR146 0.405169637111433 yellow
GPR17 0.418353311079759 yellow
GPR18 0.676635955426289 yellow
GPR180 0.429983156665453 yellow
GPR22 0.294269429930635 yellow
GPR52 0.792921622787537 yellow
GPR82 0.717108450651797 yellow
GPRC5D 0.393082120404586 yellow
GSDMB 0.759559030319419 yellow
GSTCD 0.504363944139607 yellow
GTF2IRD2 0.519720809181435 yellow
GTF2IRD2B 0.694510497391777 yellow
GTPBP2 0.543820070437634 yellow
GZMM 0.621760834782125 yellow
HBP1 0.541921638937982 yellow
HDAC7 0.544332959566889 yellow
HEATR4 0.38866463964064 yellow
HEATR5B 0.407445730749856 yellow
HECTD2 0.559277767923436 yellow
HEG1 0.528701300974176 yellow
HELZ2 0.393386777681153 yellow
HERC1 0.832106578126359 yellow
HERC2 0.784428888370516 yellow
HERC3 0.333904647606419 yellow
HERC4 0.835624909027011 yellow
HGSNAT 0.516552955860626 yellow
HIP1 0.454640555946714 yellow
HMCN2 0.552209568836056 yellow
HMHB1 0.567153485209104 yellow
HNRNPA2B1 0.52464401688485 yellow
HNRNPDL 0.510725885006386 yellow
HNRNPH1 0.884622365899437 yellow
HNRNPR 0.592358531330896 yellow
HOXA2 0.522054229578846 yellow
HOXB6 0.52890823087794 yellow
HPS4 0.356175145730988 yellow
HSD11B1L 0.440189270582112 yellow
HSPA12B 0.539760576064254 yellow
HSPBAP1 0.679645290685714 yellow
HYAL2 0.271664811153404 yellow
HYPK 0.554952198907962 yellow
ICA1 0.352159977558128 yellow
IFFO1 0.522564014569243 yellow
IFI44 0.655368209283416 yellow
IFRD1 0.406514645524607 yellow
IFT80 0.391779708608467 yellow
IFT81 0.297008660506988 yellow
IKBKB 0.777569335794125 yellow
IL11RA 0.39965293817167 yellow
IL20RB 0.600847287442781 yellow
IL5 0.532268582647153 yellow
ILKAP 0.357805658082159 yellow
INO80C 0.459017577186971 yellow
INO80D 0.424167740065139 yellow
INPP5B 0.505869413138641 yellow
INSL3 0.501925503138564 yellow
INTS3 0.584806158866454 yellow
INTS8 0.734026929641892 yellow
IQGAP1 0.648686686925195 yellow
ITGA5 0.696109938955069 yellow
ITPKB 0.687043673389573 yellow
ITSN2 0.694645796635672 yellow
IZUMO1 0.432461375240613 yellow
JAM2 0.586305943824859 yellow
JMJD1C 0.753848786313753 yellow
JMJD7 0.351151171001938 yellow
KALRN 0.679504005140257 yellow
KATNBL1 0.672168987394983 yellow
KCNAB3 0.303086551775503 yellow
KCNE4 0.658860238711578 yellow
KCNJ13 0.397386161602902 yellow
KCNJ14 0.747579201764377 yellow
KCNMB3 0.509920868603622 yellow
KCNRG 0.736289587789535 yellow
KCTD10 0.331607201867824 yellow
KCTD15 0.486646791539236 yellow
KCTD20 0.485415601405517 yellow
KDM3A 0.650486891876811 yellow
KDM4C 0.569591943679053 yellow
KDM5A 0.54470419539855 yellow
KIAA1217 0.596382128784602 yellow
KIF20B 0.340437952707677 yellow
KIF27 0.324402633122134 yellow
KIN 0.55253189431328 yellow
KLC1 0.587643790424791 yellow
KLF3 0.607491917601125 yellow
KLHL14 0.351809671340092 yellow
KLHL20 0.361769716481389 yellow
KLHL5 0.686738638372221 yellow
KMT2A 0.565061671705125 yellow
KMT2C 0.721028035986087 yellow
KMT2D 0.490893419195352 yellow
KMT2E 0.675641473880953 yellow
KPNA1 0.598737706036548 yellow
KRIT1 0.527227862344193 yellow
KRTAP10-1 0.434713549247676 yellow
KRTAP4-1 0.671857803642326 yellow
KRTAP5-1 0.600195057902823 yellow
KRTAP5-4 0.459346604628649 yellow
KSR1 0.677595382321002 yellow
L3MBTL1 0.554181633974411 yellow
LCE3A 0.330334072783798 yellow
LCE3B 0.500293223679131 yellow
LCN12 0.51831703384602 yellow
LDB1 0.520517151733888 yellow
LDHAL6A 0.42920276728109 yellow
LDHAL6B 0.545297969917583 yellow
LENG8 0.719388878908114 yellow
LHX4 0.372424162042176 yellow
LIMA1 0.798511573345485 yellow
LIN28A 0.389357232316958 yellow
LIPT1 0.386895157604229 yellow
LMBR1L 0.400240794870454 yellow
LPAR6 0.832557816419861 yellow
LPP 0.740658757296087 yellow
LRCH1 0.749322702862618 yellow
LRCH3 0.609427093238977 yellow
LRIG2 0.408740457854007 yellow
LRP2BP 0.773940383867802 yellow
LRRC32 0.366007866945271 yellow
LRRC37A3 0.603263502799968 yellow
LRRC37B 0.523145317378277 yellow
LRRC39 0.540395675556729 yellow
LRRC56 0.334942643158591 yellow
LRRC7 0.59933682503924 yellow
LRRC8B 0.651823431578182 yellow
LRRC8C 0.428980931197038 yellow
LRRFIP1 0.67304965071307 yellow
LRRFIP2 0.562747955313217 yellow
LRRTM2 0.380788691301812 yellow
LSMEM1 0.365831926505883 yellow
LTN1 0.332273628144755 yellow
LUC7L 0.910993633242446 yellow
LUC7L3 0.84709481678367 yellow
LUZP1 0.572958868564348 yellow
LY6G5B 0.587412313896982 yellow
LYG2 0.648673697086412 yellow
LYSMD4 0.388765694047217 yellow
MAB21L1 0.357922036945386 yellow
MACF1 0.755635125483228 yellow
MAK 0.878299281917647 yellow
MAP3K7 0.659285473539442 yellow
MAP4K5 0.45451398690268 yellow
MAPK8IP3 0.651469715935305 yellow
MAPKBP1 0.73597868224416 yellow
MARK3 0.797690740540693 yellow
MASP2 0.486958792076659 yellow
MATR3 0.615019521464764 yellow
MBLAC1 0.398615728043413 yellow
MCF2L2 0.460179788016464 yellow
MCM3AP 0.803662705066248 yellow
MCM9 0.44067392677385 yellow
MDM4 0.86327593702575 yellow
MECOM 0.680583784078271 yellow
MED10 0.410046116902477 yellow
MED6 0.451949250227538 yellow
MEF2A 0.744512089182088 yellow
MEF2C 0.778166533630705 yellow
MEGF11 0.625332718477798 yellow
MEP1B 0.51339283387007 yellow
MESP2 0.463710456139237 yellow
METTL15 0.495202659991623 yellow
METTL17 0.515028473396271 yellow
METTL3 0.511185617351329 yellow
MFN1 0.646571920489215 yellow
MFNG 0.239755669994352 yellow
MGAT3 0.536814379939909 yellow
MICAL3 0.702229454171006 yellow
MICALL1 0.363926133918034 yellow
MICU3 0.593053735214563 yellow
MIS18BP1 0.696609651610229 yellow
MITD1 0.624276200792631 yellow
MKLN1 0.721807367725031 yellow
MLANA 0.743602687163093 yellow
MLH3 0.353329614075579 yellow
MLKL 0.469975742353855 yellow
MLLT10 0.52904801850111 yellow
MMP13 0.619071595611921 yellow
MMP21 0.441891033616121 yellow
MON2 0.760951232668397 yellow
MORC3 0.489426308642088 yellow
MPPED2 0.421132776210515 yellow
MROH7 0.488352257486466 yellow
MSANTD2 0.637917695399181 yellow
MSH5 0.578659945675891 yellow
MSS51 0.75550604524155 yellow
MSTN 0.357116478757929 yellow
MTF2 0.718351964740638 yellow
MTG2 0.446215586237633 yellow
MTMR7 0.528641553529596 yellow
MTPAP 0.49946605700524 yellow
MTRF1 0.587847994448031 yellow
MYCBP2 0.736282163961674 yellow
MYNN 0.374480379590738 yellow
MYO15B 0.454304297153154 yellow
MYOG 0.341594501113949 yellow
MYSM1 0.842562542925884 yellow
MZF1 0.282377047203526 yellow
NAA16 0.48120197034552 yellow
NAA25 0.541845215685396 yellow
NAALAD2 0.529667320149893 yellow
NAIP 0.757186040448034 yellow
NANOG 0.617742175932472 yellow
NAV1 0.569435680527152 yellow
NBEA 0.701572011093516 yellow
NBPF1 0.623141867801878 yellow
NBPF10 0.719692767110576 yellow
NBPF14 0.723897998506856 yellow
NBPF3 0.691079084481557 yellow
NBPF9 0.77975044834535 yellow
NCBP1 0.53493123967417 yellow
NCOA3 0.486723836489429 yellow
NCOR1 0.454286248741248 yellow
NDUFAF7 0.685997759362936 yellow
NDUFB8 0.696036124209212 yellow
NEDD4 0.544907611889226 yellow
NEK3 0.460607034860932 yellow
NEK5 0.283554992845095 yellow
NEU3 0.541725899588799 yellow
NFAT5 0.693004100069642 yellow
NFX1 0.364026394295481 yellow
NFXL1 0.495718454076621 yellow
NFYA 0.631079703749588 yellow
NHLRC3 0.479916039093376 yellow
NIN 0.75723354584151 yellow
NIPAL2 0.527900200299403 yellow
NKTR 0.909355767717518 yellow
NLRC5 0.437988591282225 yellow
NLRP1 0.586797831671837 yellow
NLRP12 0.560818683239343 yellow
NME6 0.406339225966883 yellow
NME9 0.777456091837799 yellow
NOS3 0.65011050212257 yellow
NOVA2 0.478397448041427 yellow
NOXRED1 0.322925103112404 yellow
NPFF 0.743966271495916 yellow
NPHP3 0.7381741714985 yellow
NPIPA1 0.780498502185886 yellow
NPIPA3 0.889655325375343 yellow
NPIPA5 0.868035738372225 yellow
NPIPA8 0.850130768832756 yellow
NPIPB11 0.867121553773015 yellow
NPIPB3 0.86006579577902 yellow
NPIPB5 0.859955088693237 yellow
NPIPB6 0.875191993361592 yellow
NPLOC4 0.306325823923837 yellow
NPTX2 0.308324833110982 yellow
NR1D2 0.528831578877374 yellow
NR2C1 0.584323336008426 yellow
NRF1 0.625302393229552 yellow
NSMCE4A 0.518707042355868 yellow
NSUN2 0.591455762226136 yellow
NSUN6 0.719697234996148 yellow
NUDCD3 0.420783140230038 yellow
NUDT13 0.796443282356789 yellow
NUP35 0.330606820885382 yellow
NUP43 0.491230732706304 yellow
NUP85 0.396214190946649 yellow
NUTM2A 0.720570523136679 yellow
NUTM2F 0.56150368946875 yellow
NUTM2G 0.572903324972345 yellow
NVL 0.717890699160896 yellow
NYNRIN 0.567016098253017 yellow
ODF2L 0.742315269422127 yellow
OGT 0.827003119196517 yellow
OMG 0.695387156127713 yellow
OPN1SW 0.463204587975052 yellow
OR10G8 0.333326792440866 yellow
OR2A42 0.41435534633321 yellow
OR6M1 0.448983567563817 yellow
OR6N1 0.416293727875952 yellow
ORC2 0.531244823126515 yellow
ORMDL1 0.66436941872661 yellow
OSGEPL1 0.538592840828373 yellow
OTUD6A 0.662275121402172 yellow
OTUD6B 0.432150982525286 yellow
OVCH1 0.648827575387738 yellow
OVGP1 0.422679501661411 yellow
PABPN1L 0.581782177051511 yellow
PANK2 0.555967465486233 yellow
PARP14 0.432420081327134 yellow
PARVB 0.352523353969261 yellow
PATE4 0.506551545374299 yellow
PATL1 0.495216041169956 yellow
PAXBP1 0.79142125226606 yellow
PBRM1 0.820455070084959 yellow
PBX1 0.744356665733954 yellow
PCDHGA10 0.847947683649928 yellow
PCF11 0.639628528570349 yellow
PCGF3 0.759186215505623 yellow
PCM1 0.638611568416103 yellow
PCNT 0.369434388523493 yellow
PDC 0.522153463790949 yellow
PDCD10 0.508981935237497 yellow
PDCL 0.35622655608104 yellow
PDE10A 0.333006757388305 yellow
PDE6C 0.324639422567973 yellow
PDGFB 0.645765591214229 yellow
PDIA2 0.347070464494139 yellow
PDS5B 0.612951448002838 yellow
PDZD9 0.777794876540766 yellow
PEAK1 0.797088312754299 yellow
PER2 0.475930462810146 yellow
PER3 0.602614888879017 yellow
PFN4 0.631830192093517 yellow
PHF11 0.686316837476668 yellow
PHF20L1 0.830002598758076 yellow
PHF8 0.361552518815917 yellow
PHLDB1 0.42847964311874 yellow
PHLDB2 0.583428992678648 yellow
PHTF1 0.380891609374306 yellow
PHTF2 0.40015957451002 yellow
PHYKPL 0.517437024316943 yellow
PIEZO2 0.652201698652031 yellow
PIGC 0.520276356962925 yellow
PIGG 0.490842735940521 yellow
PIK3C2B 0.672508762820639 yellow
PIK3R3 0.659853452977836 yellow
PIKFYVE 0.503700830113479 yellow
PILRB 0.446689951320883 yellow
PITPNB 0.728007358306342 yellow
PITPNM2 0.518544163032322 yellow
PKD1L1 0.315639047563331 yellow
PKN2 0.590417298141355 yellow
PLA2G10 0.559384302640024 yellow
PLAC8L1 0.351077567560574 yellow
PLCG1 0.726030204963061 yellow
PLEKHG1 0.553295166991183 yellow
PLEKHG6 0.437029182471162 yellow
PLEKHG7 0.49711483092592 yellow
PLXND1 0.582344449231156 yellow
PNISR 0.900507509915524 yellow
PNN 0.478682617767354 yellow
PNPLA7 0.492455772239876 yellow
PNPT1 0.376937617874512 yellow
POLK 0.639653589098243 yellow
POLM 0.654860995332012 yellow
POLN 0.555162214128472 yellow
POLR2B 0.717007203745416 yellow
POLR2F 0.343331004781321 yellow
POPDC2 0.5593782098694 yellow
PP2D1 0.479774243954843 yellow
PPARG 0.312581779611874 yellow
PPFIBP1 0.435679253916121 yellow
PPIP5K2 0.429012806711935 yellow
PPM1F 0.618672821790663 yellow
PPP1R12B 0.584537751596164 yellow
PPP1R13B 0.520373673816444 yellow
PPP2R2A 0.379497892487472 yellow
PPP3CB 0.470092093511351 yellow
PPP3CC 0.48685345778918 yellow
PPWD1 0.769591805287679 yellow
PRCP 0.593269177118224 yellow
PRH2 0.618754284316163 yellow
PRKCH 0.681116023160676 yellow
PRKD3 0.660415088982931 yellow
PRKRA 0.401414470870209 yellow
PRKX 0.750383785486988 yellow
PRM3 0.385770192211667 yellow
PRND 0.575160018091311 yellow
PRPF18 0.835077211274875 yellow
PRPF3 0.833657107848035 yellow
PRPF38B 0.776594332317658 yellow
PRPF39 0.721008336758218 yellow
PRPF4B 0.678633524044389 yellow
PRR23C 0.47057127120216 yellow
PRRT3 0.508087793121113 yellow
PRSS48 0.579783467853032 yellow
PSMD7 0.401698644623023 yellow
PTBP2 0.784526449478068 yellow
PTCD1 0.299296564804034 yellow
PTCD3 0.589761301884626 yellow
PTK2 0.597673393546385 yellow
PTPN12 0.665771429176567 yellow
PTPRM 0.590293605542109 yellow
PTRH2 0.517210785299487 yellow
PTTG2 0.507917615129416 yellow
QRICH2 0.377029481164992 yellow
R3HCC1L 0.557516371011014 yellow
RAB42 0.623249940286789 yellow
RABEP2 0.527245532770382 yellow
RABL2A 0.465484049484102 yellow
RABL2B 0.410095400180701 yellow
RAD51D 0.475948691861057 yellow
RAD9B 0.40895541847299 yellow
RALGAPA2 0.717653677604454 yellow
RAPGEF5 0.801987250674319 yellow
RAPH1 0.738467509457957 yellow
RARS2 0.663893607252529 yellow
RASA1 0.876674684114126 yellow
RASA2 0.762064985529393 yellow
RASAL2 0.735466655351242 yellow
RBFOX2 0.572536163303718 yellow
RBM14 0.671869365210403 yellow
RBM17 0.567939090635497 yellow
RBM25 0.834244486430739 yellow
RBM26 0.727572382890488 yellow
RBM33 0.579797498836493 yellow
RBM39 0.860408648109666 yellow
RBM45 0.425013017058698 yellow
RBM4B 0.467841077070227 yellow
RBM5 0.889399211640511 yellow
RBM6 0.730059574560804 yellow
RBMS3 0.623274647185678 yellow
RBMX 0.781424568648919 yellow
RBP7 0.502558202907518 yellow
RBPMS 0.552214762097002 yellow
RC3H1 0.802253994099618 yellow
RCOR3 0.347118022550393 yellow
RCSD1 0.665894605673811 yellow
REV1 0.590061522274677 yellow
RFX3 0.417400535092461 yellow
RGL4 0.465676632029783 yellow
RGPD1 0.740116477434129 yellow
RGPD3 0.780740328978162 yellow
RGPD4 0.760497019855877 yellow
RGPD5 0.855589626169755 yellow
RGPD6 0.846994705469453 yellow
RGPD8 0.821894262272892 yellow
RGS17 0.778324972590016 yellow
RGS3 0.672393921900348 yellow
RHD 0.640604590837193 yellow
RHOJ 0.65856927307164 yellow
RICTOR 0.534749855772921 yellow
RILPL1 0.56255621417582 yellow
RIMKLB 0.638826641195691 yellow
RINT1 0.434194417605671 yellow
RLF 0.647882997904116 yellow
RNF113B 0.363211594055041 yellow
RNF133 0.350479920967297 yellow
RNF144A 0.412102154165521 yellow
RNF148 0.328105583881233 yellow
RNF215 0.370234521878847 yellow
RNF223 0.367776214796519 yellow
RNPC3 0.569457310624402 yellow
RP1L1 0.376272345902384 yellow
RP9 0.450697927520224 yellow
RPS6KB1 0.522192103920934 yellow
RTN4 0.381515670459217 yellow
RUFY2 0.648403239615845 yellow
RUFY3 0.715411125021243 yellow
RUNX1T1 0.618484839625464 yellow
RXRB 0.507022180498186 yellow
RYK 0.650662113876568 yellow
S100PBP 0.721995566965171 yellow
SAPCD1 0.353144219944815 yellow
SATB1 0.593121602654413 yellow
SCAF11 0.421941488084102 yellow
SCGB3A2 0.712130885119247 yellow
SCML1 0.420175736886095 yellow
SCRG1 0.647359708123092 yellow
SEC61A2 0.801074488878235 yellow
SEMA4C 0.354750017184318 yellow
SENP5 0.552118648540814 yellow
SENP8 0.454500670283958 yellow
SERPINE3 0.541768997586903 yellow
SESN1 0.4971836458232 yellow
SETD2 0.478239832925159 yellow
SETD5 0.89307020569433 yellow
SETD6 0.375020097822888 yellow
SETD7 0.499505934208713 yellow
SETMAR 0.661419553624524 yellow
SF3B1 0.756918614600961 yellow
SFI1 0.750405118006901 yellow
SFPQ 0.860020823391713 yellow
SFSWAP 0.758948120966225 yellow
SFTPA1 0.771248902034086 yellow
SFTPA2 0.653894304002774 yellow
SH2D3C 0.236529860960054 yellow
SH2D6 0.487955417353261 yellow
SH3BP5L 0.347693353609198 yellow
SH3RF3 0.442325444372831 yellow
SH3TC2 0.504482470950791 yellow
SHPRH 0.799074175637532 yellow
SHROOM1 0.447028723066943 yellow
SIAH1 0.528595697265081 yellow
SIMC1 0.337712928627241 yellow
SKIL 0.78753805750674 yellow
SLC10A1 0.666956548259594 yellow
SLC13A4 0.352153481901489 yellow
SLC18B1 0.535900315284058 yellow
SLC22A25 0.292489024396406 yellow
SLC25A27 0.668476325768695 yellow
SLC25A36 0.375684617022764 yellow
SLC35E2B 0.478960610416495 yellow
SLC35G1 0.41206521898727 yellow
SLC35G6 0.434621587849512 yellow
SLC38A2 0.549532791662233 yellow
SLC38A9 0.652361959666596 yellow
SLC5A4 0.656377033809895 yellow
SLFN12 0.549324207810013 yellow
SLTM 0.612232791619881 yellow
SMC5 0.781320182159673 yellow
SMG1 0.881887486293758 yellow
SMTNL1 0.631532603001299 yellow
SMURF1 0.63278200821119 yellow
SMURF2 0.508046796262687 yellow
SNAP25 0.620238586190375 yellow
SNRNP35 0.776857555357227 yellow
SNRNP70 0.715929730513838 yellow
SNX14 0.599075755241287 yellow
SNX22 0.764246626829979 yellow
SON 0.914856673229391 yellow
SOS1 0.529720147192262 yellow
SOX13 0.476257064242587 yellow
SOX5 0.720794712183444 yellow
SP100 0.48423222117554 yellow
SP140L 0.721084032821716 yellow
SPAG17 0.399143525218253 yellow
SPATA1 0.7538423385992 yellow
SPDYE1 0.838262791871966 yellow
SPDYE2 0.811213291931733 yellow
SPDYE3 0.829074856231665 yellow
SPDYE5 0.831175508369857 yellow
SPDYE6 0.789520472231676 yellow
SPEN 0.564233596428042 yellow
SPG7 0.458399341542599 yellow
SPICE1 0.423580486168697 yellow
SPINK13 0.450822280159817 yellow
SPINK7 0.392520604342074 yellow
SPINK9 0.571788978500416 yellow
SPRED1 0.477754631915297 yellow
SPTBN1 0.526891363259107 yellow
SREK1 0.916628514049672 yellow
SRP19 0.519585095144441 yellow
SRRM2 0.548750011485938 yellow
SRSF1 0.459461984952448 yellow
SRSF10 0.55954565481366 yellow
SRSF11 0.862940203924915 yellow
SRSF12 0.599654979571718 yellow
SRSF5 0.713084736638125 yellow
SRSF6 0.513733839501287 yellow
SRSF7 0.324044336048138 yellow
SSH1 0.449247831469343 yellow
STAG1 0.446302184080767 yellow
STAG3 0.646793177627909 yellow
STARD13 0.544472123252644 yellow
STARD9 0.786847081941532 yellow
STIM2 0.562919153854585 yellow
STX16 0.768291367739019 yellow
STX19 0.693398828219047 yellow
STXBP5 0.767417603785492 yellow
STYX 0.610066695208908 yellow
SUN1 0.44227316323266 yellow
SUPT20H 0.725137256464195 yellow
SUPV3L1 0.353354048306559 yellow
SV2A 0.613148717207199 yellow
SWSAP1 0.39901332250799 yellow
SYCP2 0.358566027935858 yellow
SYCP2L 0.492408052490883 yellow
SYCP3 0.586962803477855 yellow
SYNE3 0.58941700526734 yellow
SYNE4 0.364954545958422 yellow
SYP 0.329933237127019 yellow
SYT15 0.53608756630512 yellow
SZT2 0.649882474557784 yellow
TAC4 0.397549799544088 yellow
TAF1 0.446466612792378 yellow
TAF11 0.498383761477359 yellow
TAF5L 0.398307078832911 yellow
TAMM41 0.738211014761827 yellow
TANC2 0.48924941748723 yellow
TAOK1 0.551314831578501 yellow
TARBP1 0.721895121306304 yellow
TARDBP 0.679811352049254 yellow
TAS2R10 0.332625935294766 yellow
TAS2R13 0.578344414570591 yellow
TAS2R14 0.711307218434766 yellow
TAS2R19 0.568417869004656 yellow
TAS2R3 0.688648519206909 yellow
TAS2R30 0.766047291070002 yellow
TAS2R31 0.88235240087365 yellow
TAS2R4 0.607059468016431 yellow
TAS2R43 0.713912316109641 yellow
TAS2R5 0.723846604484071 yellow
TAS2R50 0.534028315191593 yellow
TATDN2 0.460671421754266 yellow
TBC1D8 0.609213861567936 yellow
TBCK 0.450463550140248 yellow
TBL2 0.337254566296285 yellow
TCERG1 0.730897597759135 yellow
TCF4 0.715685508866883 yellow
TDRD10 0.420427217443752 yellow
TECPR1 0.535587817235087 yellow
TEX38 0.330535207470694 yellow
TFIP11 0.377013672275325 yellow
THAP6 0.442252201223202 yellow
THOC1 0.631546917073002 yellow
THOC2 0.742619875037436 yellow
THSD1 0.705356966007716 yellow
THUMPD2 0.530053651581051 yellow
TIA1 0.850412597894401 yellow
TIAL1 0.609818629586468 yellow
TIAM2 0.56686650199828 yellow
TIE1 0.537501982352513 yellow
TINAGL1 0.33050560908072 yellow
TLE2 0.472328241966867 yellow
TLK2 0.535819460504867 yellow
TM4SF1 0.333351724715696 yellow
TMCO2 0.536560407634372 yellow
TMEM161B 0.550498918767111 yellow
TMEM168 0.453043484070008 yellow
TMEM184B 0.275736032776412 yellow
TMEM39A 0.391315946049562 yellow
TMEM44 0.678882987168603 yellow
TMEM67 0.488256589682723 yellow
TMEM74B 0.59204306658726 yellow
TMEM86B 0.384365627085053 yellow
TMEM91 0.358232893734476 yellow
TMOD3 0.519028739054621 yellow
TMOD4 0.455228942607019 yellow
TMPRSS11A 0.314756475608555 yellow
TMPRSS11D 0.521541740098607 yellow
TNK2 0.669362651473247 yellow
TNKS 0.65189549688392 yellow
TNRC6A 0.743422050574075 yellow
TNRC6B 0.736380261464865 yellow
TPR 0.422350925215405 yellow
TPRKB 0.504937560940325 yellow
TRA2A 0.730978038480862 yellow
TRA2B 0.704765569937601 yellow
TRAK1 0.612907522389275 yellow
TREML4 0.538335433174075 yellow
TRIM25 0.607577725169973 yellow
TRIM33 0.32370795898619 yellow
TRIM34 0.586745642251817 yellow
TRIM5 0.57510356519365 yellow
TRIM52 0.679462841535215 yellow
TRIM66 0.268651285839052 yellow
TRMT13 0.659671090085363 yellow
TRMT61B 0.304897254676672 yellow
TRNT1 0.594819096822167 yellow
TRPC1 0.665394157924277 yellow
TRRAP 0.617226271481249 yellow
TSEN2 0.496803613785917 yellow
TSSK3 0.614800460315788 yellow
TTC14 0.864830846579351 yellow
TTC19 0.618009560793543 yellow
TTC23L 0.312983106784589 yellow
TTF2 0.33683207183361 yellow
TTLL3 0.870904076891119 yellow
TTLL5 0.544036424475813 yellow
TTN 0.670250690937988 yellow
TUG1 0.750862266342179 yellow
TXNL4B 0.556116716844658 yellow
TYW1 0.571483189747566 yellow
TYW1B 0.507765126908326 yellow
U2SURP 0.594063176551394 yellow
UBAP1L 0.532864132576182 yellow
UBE2V1 0.37071653321162 yellow
UBE3D 0.493034744556618 yellow
UBN2 0.617499668978518 yellow
UBQLNL 0.36733046936772 yellow
UBR4 0.472728127303884 yellow
UBR5 0.753019896808456 yellow
UCHL1 0.328669478493973 yellow
UCP3 0.327555901831261 yellow
UHRF2 0.654097846964055 yellow
UIMC1 0.721893865411833 yellow
ULK4 0.379066965141674 yellow
UNC5B 0.572754505263063 yellow
UPK3B 0.62365918388485 yellow
USP17L10 0.358177947556483 yellow
USP17L12 0.484416243630572 yellow
USP17L15 0.391210640986224 yellow
USP17L18 0.418843326056923 yellow
USP17L19 0.388075188034245 yellow
USP17L2 0.524024036727588 yellow
USP17L21 0.398597377558907 yellow
USP17L23 0.555482893581638 yellow
USP17L30 0.497775030977885 yellow
USP29 0.529448805195628 yellow
USP31 0.476322488146757 yellow
USP34 0.791541619856682 yellow
USP45 0.654508805565758 yellow
USP48 0.693690013213152 yellow
USP49 0.62429258867257 yellow
USP6 0.449159373056797 yellow
UTRN 0.614320339208904 yellow
VCY1B 0.368143560351613 yellow
VIM 0.315756246180042 yellow
VIP 0.432912430830716 yellow
VN1R1 0.499179444675989 yellow
VPS13B 0.8169237814456 yellow
VPS13C 0.486579917867208 yellow
VPS13D 0.633664732240526 yellow
VPS29 0.55580455228794 yellow
VPS36 0.523499643349548 yellow
VPS8 0.389415554115387 yellow
VRK2 0.603217873713005 yellow
VSIG10 0.390796271131549 yellow
VSIG2 0.475120677275501 yellow
VWA2 0.651062237603688 yellow
VWA3A 0.484308235772261 yellow
WDPCP 0.460316017304756 yellow
WDR27 0.817878087928383 yellow
WDR33 0.46762701859139 yellow
WDR41 0.346204096702607 yellow
WDR70 0.616136063772569 yellow
WDR73 0.528166302803367 yellow
WEE2 0.319677039269676 yellow
WFDC11 0.557409098032166 yellow
WRN 0.536516856635971 yellow
WSB1 0.808199051922063 yellow
WTAP 0.57933785283398 yellow
XAF1 0.573465494818148 yellow
XPO1 0.617424547834533 yellow
XRN1 0.654376574249629 yellow
YEATS2 0.535078370820658 yellow
YLPM1 0.480117621376529 yellow
YPEL4 0.406896996134337 yellow
YTHDC2 0.865873059206882 yellow
YY2 0.433061420106246 yellow
ZBED5 0.556645506604903 yellow
ZBED6 0.608456993269349 yellow
ZBTB1 0.280962537438869 yellow
ZBTB20 0.758555886994146 yellow
ZBTB46 0.578214065103531 yellow
ZBTB8OS 0.373149688264323 yellow
ZC3H4 0.327493757955531 yellow
ZCCHC24 0.55295820103505 yellow
ZDHHC14 0.697086338406215 yellow
ZDHHC17 0.446991110577142 yellow
ZDHHC21 0.513484692115435 yellow
ZEB1 0.598239373529417 yellow
ZEB2 0.668066320919135 yellow
ZFC3H1 0.751712273701793 yellow
ZFYVE16 0.499720004757819 yellow
ZFYVE28 0.435773550756202 yellow
ZKSCAN4 0.419384294041097 yellow
ZNF100 0.398271661338886 yellow
ZNF107 0.575333429891627 yellow
ZNF114 0.751717650537016 yellow
ZNF133 0.644616107315904 yellow
ZNF141 0.427238606808231 yellow
ZNF154 0.634794552846533 yellow
ZNF169 0.580814399791434 yellow
ZNF177 0.652260152839383 yellow
ZNF20 0.371720618449408 yellow
ZNF208 0.348929326703608 yellow
ZNF226 0.321716117136372 yellow
ZNF254 0.65871462891088 yellow
ZNF257 0.394409561395322 yellow
ZNF260 0.435919460716239 yellow
ZNF266 0.687747074276678 yellow
ZNF28 0.324993864829972 yellow
ZNF292 0.625822452491594 yellow
ZNF320 0.726639302956534 yellow
ZNF329 0.756005066933829 yellow
ZNF343 0.625893001774502 yellow
ZNF345 0.654399472729291 yellow
ZNF35 0.345034187591724 yellow
ZNF417 0.498717249157455 yellow
ZNF418 0.667459476092854 yellow
ZNF43 0.630808645629506 yellow
ZNF433 0.358821040427907 yellow
ZNF449 0.360014784904059 yellow
ZNF451 0.568749777000523 yellow
ZNF492 0.362078144154789 yellow
ZNF493 0.727276075144405 yellow
ZNF507 0.579730406188194 yellow
ZNF514 0.496744314167583 yellow
ZNF518A 0.386074980981031 yellow
ZNF519 0.363844052678838 yellow
ZNF540 0.511677289184999 yellow
ZNF552 0.507710134180897 yellow
ZNF554 0.313132306999259 yellow
ZNF566 0.487972202814297 yellow
ZNF567 0.56566819806965 yellow
ZNF586 0.656138187040673 yellow
ZNF587 0.799311746030453 yellow
ZNF596 0.565241908967509 yellow
ZNF611 0.47766172245659 yellow
ZNF613 0.515908398983746 yellow
ZNF638 0.774486588058349 yellow
ZNF639 0.749097493127521 yellow
ZNF655 0.695275947262082 yellow
ZNF696 0.598630855888174 yellow
ZNF7 0.787380327115853 yellow
ZNF701 0.499942383385186 yellow
ZNF708 0.453199863746675 yellow
ZNF714 0.635328607094072 yellow
ZNF749 0.503573480534072 yellow
ZNF761 0.672522746927269 yellow
ZNF765 0.373031303478306 yellow
ZNF780B 0.494235075155946 yellow
ZNF782 0.597694580804507 yellow
ZNF784 0.493603493697511 yellow
ZNF785 0.501768140498448 yellow
ZNF789 0.826198996377957 yellow
ZNF790 0.620762727326331 yellow
ZNF791 0.484663361476676 yellow
ZNF792 0.344581891568701 yellow
ZNF808 0.453694298789544 yellow
ZNF813 0.536385355587182 yellow
ZNF814 0.723159542212154 yellow
ZNF83 0.750637698878248 yellow
ZNF841 0.715051159653308 yellow
ZNF846 0.706039905127676 yellow
ZNF85 0.674867368057943 yellow
ZNF852 0.384320743395903 yellow
ZNF862 0.559777642334355 yellow
ZNF888 0.383977826558292 yellow
ZNHIT6 0.550712195820496 yellow
ZRANB2 0.786107552949164 yellow
ZRSR2 0.385735307900739 yellow
ZSCAN23 0.410943882870078 yellow
ZSCAN25 0.583143332604878 yellow
ZZEF1 0.783060972967829 yellow
A2ML1 0.777079336623633 green
AANAT 0.574831431223162 green
AATK 0.423009124732708 green
ABCA13 0.645278063255527 green
ABCA4 0.581506876602168 green
ABCA7 0.603368984768655 green
ABCB11 0.597222729117902 green
ABCC11 0.60025240491467 green
ABCC12 0.668928904806029 green
ABCG4 0.61035737744023 green
ABCG8 0.648095603907478 green
ACCSL 0.546637712459803 green
ACER1 0.590447317749177 green
ACOXL 0.476816014423442 green
ACSBG1 0.631162988097339 green
ACSBG2 0.409069582183417 green
ACTL6B 0.399707650654595 green
ADAM11 0.590219641833793 green
ADAM2 0.435481511777399 green
ADAM33 0.469040879283801 green
ADAMTS13 0.645729705834114 green
ADAMTS14 0.567608010014052 green
ADAMTS20 0.528191960651611 green
ADAMTS4 0.49809696168966 green
ADAMTSL4 0.472653924971667 green
ADAMTSL5 0.638890151441349 green
ADARB2 0.416089749803873 green
ADCY10 0.565568392262786 green
ADCY2 0.571225912684567 green
ADCY8 0.490847600206927 green
ADCYAP1R1 0.551479251274329 green
ADD2 0.598163670670905 green
ADGB 0.715050117491602 green
ADH7 0.613523676040713 green
ADRA1A 0.550922954178724 green
AGBL1 0.510338042560226 green
AHSG 0.43639539533683 green
AICDA 0.368008896026937 green
AIRE 0.689432622334418 green
AKNAD1 0.55499143064195 green
AKR1D1 0.475812323027376 green
ALDH3A1 0.598420178131299 green
ALK 0.538079201144456 green
ALOX15B 0.534949273182375 green
ALOXE3 0.520453251728199 green
ALPP 0.539875994495171 green
AMER2 0.594413128663828 green
AMHR2 0.60699972982185 green
AMTN 0.509373460764974 green
AMZ1 0.510607415794263 green
ANAPC2 0.379909452892894 green
ANGPTL5 0.404637080255119 green
ANKFN1 0.432872518116257 green
ANKLE1 0.471554363891675 green
ANKMY1 0.532083717055752 green
ANKRD24 0.544671929109568 green
ANKRD30A 0.413860941428014 green
ANKRD33 0.561409642365294 green
ANKRD7 0.403165873225556 green
ANTXRL 0.572060006716401 green
APOL5 0.448582195579658 green
ARHGAP33 0.528437059963679 green
ARHGAP36 0.594038330062905 green
ARHGEF33 0.322440884118643 green
ARHGEF4 0.731108576618737 green
ARL5C 0.42946949000688 green
ARMC12 0.396396364240037 green
ARSH 0.499339649005856 green
ART3 0.517899429883211 green
ASB10 0.560311409285581 green
ASB2 0.455596783150773 green
ASIC1 0.43792325575115 green
ASIC4 0.54522062653907 green
ASIC5 0.653986382609309 green
ASZ1 0.565512467408889 green
ATP10B 0.675324868300605 green
ATP13A5 0.689290032695312 green
ATP1A3 0.438466335249498 green
ATP1A4 0.660707189752054 green
ATP1B4 0.574388120670016 green
ATP2A1 0.423426195908624 green
ATP2B2 0.570460282681905 green
ATP2B3 0.687330421000517 green
ATP8B3 0.683202396781413 green
AVPR1B 0.418547546641996 green
AWAT2 0.497143095276237 green
B3GNT8 0.491725939625952 green
BCL2L14 0.638043382841148 green
BDKRB1 0.460902603446257 green
BEND4 0.528297461583806 green
BEST2 0.460461212213355 green
BEST3 0.555653033309455 green
BOLL 0.640167599672607 green
BPIFA1 0.383295209644366 green
BPIFA3 0.549487343890069 green
BPIFB1 0.624591472261075 green
BPIFB3 0.544110413890458 green
BPIFB4 0.696843218358586 green
BPIFB6 0.404409811655704 green
BPIFC 0.523261304267284 green
BRDT 0.667042279698873 green
BRSK2 0.623140365859154 green
BSPH1 0.432519756519388 green
BTN1A1 0.462301713629304 green
BTNL2 0.547869216721222 green
BTNL3 0.315900314577753 green
C10orf90 0.503414745555955 green
C12orf42 0.386340488581076 green
C12orf50 0.604962915271362 green
C14orf39 0.549418474057784 green
C16orf78 0.342015412879237 green
C16orf82 0.431095946215305 green
C16orf92 0.590745850756352 green
C16orf96 0.643420317144002 green
C17orf50 0.461078850194553 green
C1orf105 0.552373593598312 green
C1orf87 0.674626517842154 green
C1orf94 0.532269410054015 green
C1QL4 0.564419116019788 green
C1QTNF5 0.60971079563282 green
C1QTNF8 0.457510327909345 green
C20orf173 0.500028765749491 green
C22orf15 0.535353683894966 green
C22orf42 0.463960970843941 green
C2orf50 0.625714281689185 green
C3orf22 0.523562372187547 green
C4BPA 0.39429714709064 green
C4orf17 0.518901304709285 green
C4orf50 0.544500444341665 green
C4orf51 0.430074834431504 green
C5orf47 0.495296779158433 green
C5orf60 0.716115940129583 green
C6orf118 0.489760387882048 green
C6orf15 0.492460241370858 green
C8B 0.54788951100305 green
C9orf152 0.515474145496107 green
CA5A 0.393996699570711 green
CA6 0.561678408458121 green
CABP1 0.552777530373617 green
CABP5 0.392776731786674 green
CACNA1A 0.635410934776811 green
CACNA1B 0.572035927089596 green
CACNA1F 0.688483764166237 green
CACNA1G 0.676523150008093 green
CACNA1I 0.507239339256277 green
CACNG2 0.429328095077619 green
CACNG3 0.437780110226236 green
CADPS 0.618377290030572 green
CAGE1 0.402996851623593 green
CALCB 0.544188975914551 green
CALML6 0.550675055522913 green
CALN1 0.409514320230086 green
CAMKV 0.661013059786618 green
CAPN14 0.571818554495431 green
CARD14 0.539844588281274 green
CASQ1 0.442173138343599 green
CATSPER4 0.608859895346064 green
CATSPERB 0.440284330167068 green
CATSPERD 0.617682385677953 green
CBLN1 0.378275086358324 green
CBX2 0.483899644936668 green
CCDC116 0.514324784262344 green
CCDC136 0.574346014558591 green
CCDC157 0.476650775677129 green
CCDC27 0.494564149733601 green
CCDC33 0.699208592727089 green
CCDC38 0.445790263887975 green
CCDC54 0.504394699395727 green
CCDC70 0.482362396658492 green
CCDC74A 0.351979517991948 green
CCDC78 0.574098110894613 green
CCER1 0.47923183911776 green
CCK 0.574362626614286 green
CCKAR 0.412874106818908 green
CCL25 0.468765623434242 green
CCR9 0.424715929224999 green
CCT8L2 0.415781028707601 green
CD164L2 0.480701920616898 green
CDCP2 0.606750436150788 green
CDH15 0.539525729396727 green
CDH18 0.473498820432036 green
CDH22 0.583489146070713 green
CDH23 0.646481303710013 green
CDH26 0.522768777670595 green
CDHR4 0.559748521973963 green
CDT1 0.470917984000364 green
CDX4 0.443519838094503 green
CEACAM20 0.526445004901193 green
CEACAM4 0.508450986513938 green
CEACAM7 0.447334204373781 green
CELA2A 0.519433157881627 green
CELA2B 0.5260609384913 green
CELF3 0.627010455260551 green
CELF4 0.550081375665495 green
CELSR3 0.609395691641203 green
CES5A 0.558634758232051 green
CFHR5 0.425626156019724 green
CGB7 0.463608485529532 green
CHAT 0.598330459362191 green
CHRD 0.588161020477083 green
CHRM2 0.385258838285869 green
CHRNA2 0.611518469953907 green
CHRNA3 0.456695890005224 green
CHRNB3 0.478924168755286 green
CHRND 0.670114736640044 green
CHST13 0.378618257282199 green
CIB3 0.580523454657038 green
CIDEA 0.348131052305351 green
CLCA1 0.578149155841563 green
CLCA2 0.524276028625084 green
CLCA4 0.527683837124483 green
CLCN1 0.611515078096783 green
CLEC1B 0.329546970270156 green
CLEC2A 0.463192274159306 green
CLEC6A 0.437330780028067 green
CLPSL1 0.498481580810295 green
CLRN1 0.541122649914299 green
CNBD1 0.396900381643423 green
CNGA2 0.447943452760945 green
CNGA3 0.649041078840633 green
CNGA4 0.485823432985952 green
CNGB1 0.744424014444925 green
CNGB3 0.643237186044553 green
CNIH2 0.642874509033175 green
CNR1 0.62013172025233 green
CNR2 0.385086222949299 green
CNTN2 0.532313633123985 green
CNTNAP4 0.547746561755017 green
CNTNAP5 0.393588816939819 green
COL11A2 0.522810982112206 green
COL20A1 0.65811118495753 green
COL24A1 0.668891889040955 green
COL6A5 0.707410419192977 green
COL8A2 0.471636057961651 green
COL9A1 0.537443208944995 green
CPA1 0.554405573075607 green
CPA2 0.320012564877326 green
CPB1 0.545606584444548 green
CPLX1 0.565283225533416 green
CPLX2 0.465803192240687 green
CPLX3 0.589074531204021 green
CPNE9 0.569670717990056 green
CRB1 0.571765130048238 green
CRCT1 0.413454959035761 green
CRHR1 0.407655065140651 green
CRHR2 0.550579805581089 green
CRISP1 0.478847328266132 green
CRP 0.494166668388466 green
CRYBA2 0.595418638599743 green
CRYGD 0.411486962445042 green
CSF2 0.414697490431835 green
CSHL1 0.659735898056606 green
CSMD3 0.580986861535144 green
CSN1S1 0.479941787325804 green
CT45A5 0.542092725801361 green
CTAG1B 0.497933605978246 green
CTCFL 0.499990091999654 green
CTNNA2 0.716133551659792 green
CTRC 0.599004687812762 green
CTU2 0.394004038282263 green
CUX2 0.641883811152556 green
CYP11A1 0.569169286833436 green
CYP19A1 0.657365574363915 green
CYP27C1 0.560168482184275 green
CYP2A13 0.37723636802421 green
CYP2A7 0.621318778183464 green
CYP2F1 0.5169599920758 green
CYP4F22 0.560258692068911 green
DAOA 0.434343229740225 green
DBX2 0.468338950933858 green
DCAF12L1 0.410479199750431 green
DCAF8L2 0.436081016226692 green
DCST1 0.572564022763641 green
DCST2 0.453355094176277 green
DCX 0.500102892991489 green
DDX4 0.561434768229623 green
DDX53 0.478184307165952 green
DEFB103A 0.356740237022293 green
DEFB116 0.428140924355928 green
DEFB123 0.496428334588198 green
DGKK 0.623781694205633 green
DGKQ 0.522057901595201 green
DHRS7C 0.421391129740515 green
DHX34 0.552122594647561 green
DKK4 0.405969877241564 green
DLEC1 0.473770694688745 green
DLGAP3 0.587087312163425 green
DLX1 0.454678595784541 green
DLX4 0.522165306830989 green
DLX6 0.686837473098852 green
DMBT1 0.654799069769871 green
DMP1 0.479492907282982 green
DMRTC1B 0.561095255429388 green
DMRTC2 0.484343146906471 green
DNAH10 0.500892649126093 green
DNAH11 0.555774371109492 green
DNAH12 0.654890847695641 green
DNAH17 0.782268262534599 green
DNAH2 0.77700720471381 green
DNAH3 0.639741046378942 green
DNAH8 0.719560192944896 green
DNAI1 0.448513533710172 green
DNAJB8 0.392859794982111 green
DNAJC5B 0.458664770459277 green
DNAJC5G 0.352554372015174 green
DPEP3 0.42502827852929 green
DPF1 0.761613357441986 green
DPPA5 0.374278800843011 green
DPYSL4 0.588536811675214 green
DPYSL5 0.475171976141251 green
DQX1 0.548073924817583 green
DRD1 0.500704789606791 green
DRD2 0.549517493516865 green
DRGX 0.615707710407463 green
DSCAM 0.579421229625353 green
DSG1 0.592492973434763 green
DSG4 0.517651737580105 green
DUOX2 0.50801269118889 green
DUOXA1 0.538218300347172 green
DUOXA2 0.428904871178073 green
DUSP21 0.507806159963789 green
DUX4 0.392482731056721 green
DVL2 0.303425870828047 green
ECE2 0.59533411421006 green
EDAR 0.543748587284973 green
EDN2 0.438363381722766 green
EFCAB8 0.532016584367534 green
EIF4E1B 0.699540946566228 green
ELAVL4 0.502452158976385 green
ELFN2 0.639926166289593 green
EML2 0.432077507280519 green
ENTHD1 0.352222280074001 green
ENTPD8 0.442379545772543 green
EPB42 0.671691092299729 green
EPGN 0.40905723344271 green
EPHA10 0.594795013312624 green
EPHA5 0.57913376740943 green
EPHA6 0.530462287377111 green
EPS8L3 0.762510130390688 green
EPYC 0.431685616012295 green
EQTN 0.376028732351883 green
ERN2 0.593466773681401 green
EVPL 0.474307563571417 green
EVX1 0.562691121996768 green
EVX2 0.416794663722321 green
EXD1 0.456743297994711 green
EXOC3L4 0.443518360738017 green
EYA1 0.498375070787658 green
F13B 0.356548631132661 green
F7 0.555010291883102 green
F9 0.40925452085583 green
FABP7 0.498744881959044 green
FADS6 0.438492049212852 green
FAM131C 0.444441109189934 green
FAM163A 0.648375041558021 green
FAM170A 0.55281697528746 green
FAM216B 0.589237594353017 green
FAM217A 0.51778084875714 green
FAM25A 0.329735749166817 green
FAM3D 0.486990537447012 green
FAM83A 0.670126814925299 green
FAM90A27P 0.536736609222841 green
FAM9B 0.476108227108679 green
FAM9C 0.682347399995676 green
FBF1 0.468460767872384 green
FBN3 0.651826362816327 green
FBP2 0.349903348469903 green
FBXO24 0.561342329334108 green
FBXO47 0.560572262497935 green
FBXW10 0.536516914256334 green
FBXW12 0.404916556041922 green
FCRL4 0.421385897980594 green
FCRL6 0.397693259306722 green
FCRLA 0.548723235168899 green
FER1L5 0.687477177071535 green
FERD3L 0.600495139230235 green
FGF10 0.58767936820428 green
FGF11 0.433518732021528 green
FGF17 0.601276631545456 green
FGF21 0.550319417378132 green
FGF8 0.613646394954396 green
FGL1 0.525858959810006 green
FHAD1 0.602085874242385 green
FIBCD1 0.555276338232198 green
FNDC7 0.501768920168873 green
FOXB1 0.536306047888608 green
FOXL2 0.394277851757222 green
FOXN1 0.485964292446588 green
FOXR1 0.510832222857385 green
FREM3 0.360087172355961 green
FRMPD2 0.60555159318942 green
FRMPD3 0.485517672738587 green
FRMPD4 0.568984336403926 green
FSD1 0.441553405090985 green
FSHR 0.579247586561425 green
FUT7 0.392552648701389 green
FXYD7 0.415220050621744 green
GAB4 0.774946275621795 green
GABBR2 0.462687474791894 green
GABRA5 0.452999905978732 green
GABRA6 0.550726990480737 green
GABRG2 0.528642064699565 green
GABRG3 0.654697952334621 green
GABRR2 0.542501719290236 green
GAGE1 0.522999101284809 green
GAGE10 0.445020163944716 green
GAGE12C 0.465351617971753 green
GALNT8 0.493640644061768 green
GALNTL5 0.485587941771457 green
GALNTL6 0.379792156438574 green
GAPDHS 0.523048403467721 green
GAS2L2 0.659048632205112 green
GATA1 0.551396410803245 green
GCK 0.534802906119789 green
GCKR 0.648270702289929 green
GDF2 0.359877112431999 green
GDPD4 0.415812793782079 green
GFAP 0.530689136694364 green
GFI1B 0.471832839494967 green
GFRA4 0.39838490046036 green
GH2 0.466255161113175 green
GHRHR 0.790518233464625 green
GJD2 0.58549694306161 green
GKN2 0.392148515870947 green
GLI4 0.436256920179742 green
GLP1R 0.532103277586566 green
GLP2R 0.432171131205555 green
GLRA2 0.654676043336406 green
GLT6D1 0.4864755445511 green
GNAT3 0.469637911266301 green
GOT1L1 0.436119075569042 green
GP9 0.594672909835387 green
GPAT2 0.5185235183417 green
GPR119 0.477605674947431 green
GPR179 0.728830884197198 green
GPR19 0.428178352654316 green
GPR26 0.487485419974353 green
GPR37L1 0.468662598412312 green
GPR55 0.601944765016337 green
GPR6 0.514148634837638 green
GPR61 0.470526034159602 green
GPR62 0.397593927399389 green
GPR78 0.547203320476562 green
GPR87 0.388622592025634 green
GRHL3 0.54481295303773 green
GRIA1 0.810248820354723 green
GRID1 0.636233245165894 green
GRID2 0.553576757297939 green
GRID2IP 0.531062132930844 green
GRIFIN 0.529979547808289 green
GRIK3 0.562915668554952 green
GRIN1 0.690884485877324 green
GRK1 0.446117689968493 green
GRK7 0.471221298469199 green
GRM1 0.566229973300373 green
GRM4 0.658472970918356 green
GSDMC 0.474472542608488 green
GSX2 0.532767683987608 green
GUCA1A 0.517239045545317 green
GUCY2D 0.465394608979773 green
GUCY2F 0.398208354953461 green
HAND2 0.511035885462135 green
HAPLN2 0.518198865037323 green
HES3 0.40055008604662 green
HES5 0.365864064954136 green
HHIPL2 0.497872045639428 green
HHLA1 0.579419062211561 green
HMX3 0.362143255058 green
HORMAD1 0.467775266215624 green
HORMAD2 0.501587610862791 green
HOXD12 0.381822250612548 green
HPCA 0.547062913961897 green
HRH2 0.405992453923568 green
HSF5 0.333688272792005 green
HTR2A 0.493946643633032 green
HTR2C 0.498448959471162 green
HTR3A 0.422326390482339 green
HTR3B 0.484362213372729 green
HTR3C 0.379580337380562 green
HTR3D 0.63648323791798 green
HTR4 0.598652075368483 green
IBSP 0.388268364615412 green
IFITM5 0.410978371842749 green
IFNA1 0.394452033860835 green
IFNL3 0.394081566823478 green
IGDCC3 0.543674781766626 green
IGDCC4 0.702290653697881 green
IGFL3 0.383149409988557 green
IGFN1 0.691817527509688 green
IGLON5 0.49931189776764 green
IHH 0.392690827856787 green
IL10 0.35149018335847 green
IL12B 0.542559361221236 green
IL13 0.497153647657439 green
IL19 0.436953431494149 green
IL1F10 0.369271704632948 green
IL21 0.410066590327974 green
IL21R 0.492627370764832 green
IL25 0.549169064064749 green
IL3 0.42089034825017 green
IL31RA 0.528678427569978 green
IL36A 0.440313146422061 green
IL37 0.347895488609461 green
IL4 0.391346790381059 green
IL9R 0.608964795999647 green
IMPG1 0.389480552154695 green
INA 0.452789409826013 green
INSC 0.442900598241109 green
INSL5 0.545089133362128 green
IQCF3 0.393556201527687 green
ISL1 0.503375269578887 green
ISL2 0.475221994686046 green
ITGA2B 0.605404630713633 green
ITIH1 0.726599259215154 green
ITPRIPL1 0.530780876947128 green
IZUMO3 0.36781023843286 green
JAKMIP3 0.6608158013374 green
JPH3 0.418812416831587 green
KANK3 0.412467354964145 green
KCNA1 0.405472010918374 green
KCNA2 0.58374034281699 green
KCND2 0.720560642405797 green
KCNH4 0.558909537195484 green
KCNH5 0.585249877790283 green
KCNH8 0.369235205367405 green
KCNK17 0.502960516604093 green
KCNK18 0.42234906884216 green
KCNK9 0.464147932077137 green
KCNQ2 0.657547352629738 green
KCNQ4 0.463898157391345 green
KCNT1 0.544869067073315 green
KCNU1 0.403773238803554 green
KCTD19 0.440534324159299 green
KEL 0.495841447095475 green
KIF19 0.53480633353871 green
KIF25 0.539698818408392 green
KIF6 0.49322263404255 green
KIFC2 0.598925976801637 green
KISS1R 0.346289176583344 green
KLF1 0.608366512604292 green
KLF17 0.414609273801194 green
KLHDC8A 0.494321988933683 green
KLHL17 0.501252319353983 green
KLK10 0.444077295245343 green
KLK11 0.453675040950881 green
KLK12 0.658011637842299 green
KLK13 0.582086689733168 green
KLK14 0.372359716986695 green
KLK15 0.355226742287659 green
KLK3 0.493202833967331 green
KLK4 0.454188466680548 green
KLRC1 0.431522897003292 green
KNCN 0.572866703818684 green
KRBA1 0.541712234328483 green
KRT12 0.467729614261363 green
KRT13 0.400659335660104 green
KRT15 0.65727009982787 green
KRT16 0.573173118195946 green
KRT2 0.422037097341372 green
KRT26 0.370822743307303 green
KRT27 0.440709337755475 green
KRT28 0.349606346495437 green
KRT37 0.493748919317094 green
KRT38 0.530139428539854 green
KRT39 0.491427903734592 green
KRT4 0.613969660567109 green
KRT5 0.621017618263955 green
KRT6A 0.665684076032637 green
KRT6B 0.605679643304502 green
KRT6C 0.628967218406087 green
KRT71 0.586502782182978 green
KRT73 0.449441567008279 green
KRT74 0.593781287170366 green
KRT76 0.609616836749096 green
KRT77 0.571883286951086 green
KRT78 0.456574216328389 green
KRT81 0.484068482809769 green
KRT85 0.658269425867311 green
KRT86 0.486386927075649 green
KRTAP12-2 0.461623529890217 green
KRTAP19-7 0.404523828994268 green
KRTAP2-1 0.663781227297933 green
KRTAP5-10 0.402085399723455 green
KRTAP9-1 0.456659563262509 green
LACTBL1 0.527385327273925 green
LCE1B 0.676164691319952 green
LCE1E 0.58591503376233 green
LCE3E 0.399940122192746 green
LCN10 0.666698793833688 green
LCN8 0.586985983361788 green
LCT 0.51716110588773 green
LDLRAD1 0.406200339658881 green
LELP1 0.496015755643654 green
LGALS4 0.453199416724836 green
LGI1 0.525170077387883 green
LGR6 0.460294771262287 green
LHX2 0.530511348419391 green
LHX8 0.493590572335652 green
LIPI 0.552318540166085 green
LMTK3 0.466534474065437 green
LMX1A 0.506538650245362 green
LOXHD1 0.62712447053363 green
LPO 0.50967944309347 green
LRCOL1 0.521561689527167 green
LRRC30 0.4683322860201 green
LRRC31 0.613575170200441 green
LRTM2 0.515734274896632 green
LUZP2 0.464080144391528 green
LUZP4 0.427591472816656 green
LY6G6C 0.518912461597644 green
LY6G6D 0.683802017708747 green
LYPD4 0.438338672135152 green
LYZL6 0.632629921481506 green
MAD1L1 0.457972846516129 green
MADCAM1 0.393176191674991 green
MAGEA1 0.452943914826184 green
MAGEA10 0.556294885721407 green
MAGEA4 0.464160750383229 green
MAGEA6 0.428832392482705 green
MAGEA8 0.537813591793405 green
MAGEA9 0.589166183032897 green
MAGEB16 0.592982222926368 green
MAGEC3 0.552596424753949 green
MAMDC4 0.602980083062224 green
MANEAL 0.375524407185778 green
MAP3K19 0.465860643692038 green
MAPK8IP2 0.493361736891256 green
MAST1 0.463806084179342 green
MAT1A 0.479640606889344 green
MBL2 0.533902664615912 green
MBP 0.414604699239302 green
MC2R 0.405130896197976 green
MC5R 0.591167793185951 green
MCHR1 0.474463226088875 green
MEIG1 0.36708450970081 green
MFAP5 0.344261981484102 green
MFSD2B 0.711239230309488 green
MGAT5B 0.655547528937274 green
MIB2 0.531681262267052 green
MLC1 0.422067606339719 green
MLIP 0.36155632755699 green
MLN 0.320639161836354 green
MMEL1 0.505308843410228 green
MMP1 0.407235290921057 green
MMP27 0.576046946746814 green
MOBP 0.569189681974944 green
MOG 0.636581913580641 green
MPP4 0.539580807683523 green
MPPED1 0.609465187734297 green
MRGPRE 0.275766374286856 green
MRGPRX2 0.408857142465751 green
MRM1 0.466900411265045 green
MROH2A 0.645023731932799 green
MROH5 0.630294165645354 green
MROH6 0.600577211590442 green
MS4A5 0.51851172726682 green
MS4A8 0.518886873970645 green
MSLNL 0.595830339777837 green
MSMB 0.577151387142974 green
MST1R 0.60359708562133 green
MUC16 0.733307537725412 green
MUC19 0.785337207994655 green
MUC2 0.780795406134767 green
MUC21 0.585458604296942 green
MUC22 0.44113692425809 green
MUC5AC 0.71959883548946 green
MUC5B 0.817366571484728 green
MUC6 0.655139509641255 green
MUTYH 0.582999636153051 green
MYBPC1 0.755300987415335 green
MYBPC3 0.642888697265357 green
MYBPHL 0.507656880486053 green
MYEOV 0.671416006051791 green
MYH1 0.675851159408851 green
MYH13 0.638776877331623 green
MYH15 0.522409035582184 green
MYH2 0.552941560676834 green
MYH3 0.468759228519446 green
MYH4 0.631580764133629 green
MYH6 0.441230248203783 green
MYH7 0.602932801325966 green
MYH7B 0.571232063947081 green
MYL2 0.496612933025645 green
MYO15A 0.627131522296715 green
MYO16 0.668292697656725 green
MYO18B 0.698120563302449 green
MYO1A 0.653726380689738 green
MYOZ3 0.403353202449834 green
MYPN 0.522572798584594 green
MYT1L 0.663104804931262 green
NAT14 0.383717399713109 green
NCAM2 0.48369605473701 green
NCAN 0.60554235588827 green
NCAPH2 0.307529745188802 green
NCR1 0.46323482737099 green
NCR3 0.385684455892813 green
NDP 0.444498167353355 green
NEU4 0.466716361546911 green
NEUROD1 0.447432193095128 green
NHLH2 0.504805407145498 green
NIPAL4 0.385786812100582 green
NKAIN1 0.53560873055085 green
NKPD1 0.528545557233451 green
NKX2-1 0.597856774475489 green
NKX2-2 0.48927925706458 green
NKX6-3 0.484991769346908 green
NLRP13 0.572512190713694 green
NLRP4 0.420591185504829 green
NLRP5 0.668343420249723 green
NLRP8 0.493266863858811 green
NOBOX 0.451133514816081 green
NOX3 0.542376522394154 green
NPAS1 0.464462535817367 green
NPAS4 0.536309917512879 green
NPPC 0.311646518487813 green
NPSR1 0.511725478442477 green
NPTX1 0.518889580424764 green
NPVF 0.429418885823433 green
NR1I2 0.408871306170777 green
NR5A1 0.559973721898137 green
NT5C1B 0.665160335708809 green
NTN1 0.490345910994729 green
NTRK1 0.555073094438607 green
NUP210L 0.453163118704935 green
NWD1 0.657192940248882 green
NXPE4 0.388387395135146 green
OASL 0.395423842307521 green
OC90 0.642327165040933 green
OCM2 0.466439724361557 green
ODAM 0.433897275761873 green
ONECUT1 0.366366804544326 green
OPN4 0.632844772542715 green
OPN5 0.418194668055292 green
OPRL1 0.41782657750335 green
OPRM1 0.459928468399001 green
OR10A7 0.421822194446819 green
OR10D3 0.389274185556568 green
OR10G2 0.442133998460758 green
OR10H1 0.594426761815205 green
OR11A1 0.528441998530685 green
OR11L1 0.448096429036171 green
OR13A1 0.443117171102413 green
OR1L3 0.492044054101592 green
OR2G2 0.38110737854712 green
OR2H2 0.564243903206141 green
OR2M7 0.443796283270872 green
OR3A1 0.466449086464652 green
OR4C5 0.423663133882003 green
OR4N4 0.552669129519944 green
OR51B6 0.406596384894101 green
OR51G1 0.45569420855734 green
OR52B4 0.372760745992746 green
OR52J3 0.444092686775215 green
OR5B2 0.487958785928374 green
OR5B3 0.425230706802205 green
OR5D18 0.384794415486427 green
OR5T2 0.358615469367914 green
OR6C1 0.404881027296217 green
OR6C2 0.432048676278497 green
OR8H3 0.424786038233882 green
OR8I2 0.464805333033002 green
ORM1 0.374135985638586 green
ORM2 0.505399254980458 green
OSR2 0.45121784017685 green
OTC 0.520317713171784 green
OTOF 0.773990147457018 green
OTOG 0.697646746453301 green
OTOL1 0.310897052284443 green
OTOR 0.529358606566521 green
OTX2 0.599420209442026 green
P2RX2 0.52066804565186 green
PACSIN1 0.535102534464912 green
PADI1 0.643528149596862 green
PADI3 0.4922894191496 green
PADI6 0.645815280495295 green
PAGE3 0.534911174015501 green
PAGE4 0.420509313576496 green
PANX2 0.419487459494209 green
PAQR6 0.574923661797168 green
PASD1 0.380043815508765 green
PAX1 0.451544344593046 green
PAX4 0.596852952962587 green
PAX7 0.465359855985537 green
PCDH11X 0.411965081672368 green
PCDH8 0.438284023146349 green
PCP4L1 0.614761699914586 green
PCSK9 0.461640038610405 green
PDCD1 0.510223741468535 green
PDE6A 0.700997801561176 green
PDE6G 0.613564996246304 green
PDILT 0.579973165020447 green
PDYN 0.617331781321859 green
PGBD5 0.372848554658937 green
PGC 0.367897095730294 green
PGK2 0.634163899345876 green
PGLYRP4 0.615659687542345 green
PHGR1 0.622554076527682 green
PIP5KL1 0.575547868355624 green
PIRT 0.509342021778622 green
PIWIL1 0.531963571385554 green
PIWIL2 0.539251917776832 green
PIWIL3 0.70816753964145 green
PKD1L2 0.689209836797457 green
PKD1L3 0.452058916087931 green
PLA2G2A 0.640264665248686 green
PLA2G2C 0.459564923835016 green
PLA2G3 0.529773943240792 green
PLA2G4D 0.538801288466368 green
PLA2G4E 0.69610179154334 green
PLA2G5 0.672810000245283 green
PLCH2 0.536820613065051 green
PLEKHD1 0.620641267482376 green
PLEKHG4 0.601226324075864 green
PLEKHG4B 0.431559883504154 green
PLEKHN1 0.590293200112689 green
PLEKHS1 0.501688271363734 green
PLP1 0.590742322555146 green
PLSCR5 0.490451499699762 green
PLXNB3 0.654049186906005 green
PNCK 0.648119947696975 green
PNPLA5 0.394421540933156 green
POPDC3 0.576988057243935 green
POTEA 0.480683599366084 green
POTEC 0.460345770007134 green
POTED 0.575863237027586 green
POTEE 0.461977190020681 green
POTEF 0.557527061004418 green
POTEG 0.550300382198092 green
POTEH 0.684902418500076 green
POTEI 0.558939361282895 green
POTEJ 0.477382616858363 green
POTEM 0.531243989726159 green
POU1F1 0.580720452387561 green
POU2F3 0.431708414285956 green
POU4F1 0.370041385931512 green
POU4F2 0.532199926127876 green
PPEF1 0.588811411904685 green
PPEF2 0.586571351746162 green
PPFIA3 0.469090755935049 green
PPP2R2C 0.537705515675122 green
PPP3R2 0.664639503181733 green
PRAMEF5 0.49552776569871 green
PRAMEF6 0.403374829668195 green
PRAMEF8 0.393309703086455 green
PRDM8 0.382450878279205 green
PRG3 0.415202835609721 green
PRIMA1 0.475618647377463 green
PRKCG 0.633364855317778 green
PRL 0.493797604273645 green
PRMT8 0.504887393556329 green
PROK1 0.40784889627763 green
PROKR2 0.446426744605653 green
PRSS27 0.630078265377011 green
PRSS37 0.451438395131151 green
PRSS53 0.369674034203748 green
PRSS56 0.539372868468138 green
PRTN3 0.3290098119251 green
PSCA 0.552147497263624 green
PSD 0.663421928142382 green
PSG1 0.540734453228655 green
PSG11 0.456529425631445 green
PSG3 0.427034489744398 green
PSG4 0.673205671351577 green
PSG5 0.507538820505995 green
PSG6 0.500364306315384 green
PSG8 0.499980759772547 green
PSG9 0.48604653502146 green
PTPRN 0.640418330791658 green
PTPRT 0.652223717911872 green
PTPRZ1 0.549284287016594 green
RADIL 0.568273877346508 green
RBBP8NL 0.614449005775266 green
RBFOX3 0.517402274257821 green
RBM24 0.596320923715942 green
RBM46 0.382611382319522 green
RBP3 0.327079829934819 green
RBPJL 0.422824875100381 green
REG4 0.501371360792532 green
RETNLB 0.445735183864512 green
RFX4 0.68487479472729 green
RFX6 0.603149620649801 green
RGR 0.340527932052156 green
RGS20 0.448451035176554 green
RGS8 0.587108370597433 green
RGSL1 0.571602231016138 green
RHAG 0.533519978139027 green
RIBC1 0.498130080504368 green
RIMS2 0.591196948298684 green
RIMS4 0.42979226199126 green
RIPPLY2 0.527522865208186 green
RLBP1 0.454797624835638 green
RNASE12 0.645951801742581 green
ROPN1 0.547587962538086 green
ROPN1B 0.413407372149203 green
ROS1 0.683372882465942 green
RPE65 0.51292792707024 green
RPTN 0.39181131333431 green
RSPO2 0.551686577410212 green
RTBDN 0.37485764518919 green
RTN4R 0.451240346798194 green
RTP1 0.4189032361761 green
RUFY4 0.655119810021859 green
RXFP2 0.436973759409987 green
RYR1 0.72085789796817 green
RYR2 0.40713877119755 green
SAG 0.665174083757595 green
SAMD7 0.45497579941135 green
SBK2 0.492935365848941 green
SCARA5 0.566591573470154 green
SCGB1A1 0.600145103184286 green
SCGB1D4 0.417931319411278 green
SCGB2B2 0.410444005455113 green
SCN10A 0.600835166861983 green
SCN1A 0.456725838986438 green
SCN5A 0.730987032610541 green
SCNN1D 0.538655436706305 green
SCUBE1 0.314882630741707 green
SDCBP2 0.44947397187444 green
SDK2 0.467311142231964 green
SDR16C5 0.494843088170623 green
SEC14L4 0.706721138635887 green
SEC14L5 0.563190311169444 green
SEL1L2 0.592509069173089 green
SEMG1 0.526233159556244 green
SERPINA7 0.437045471546835 green
SERPINA9 0.672343970456802 green
SERPINB10 0.567755105217891 green
SERPINB11 0.524388951812406 green
SERPINB13 0.506006098120488 green
SERPINB3 0.377353312532549 green
SERPINB7 0.636322334893398 green
SEZ6 0.578848223121558 green
SEZ6L 0.47091065042919 green
SFTA3 0.53917731675824 green
SFTPB 0.589410639554706 green
SFTPD 0.463418836943355 green
SH2D4B 0.550275884527972 green
SH2D5 0.507014288213846 green
SH2D7 0.400979719758879 green
SHANK1 0.606929014742904 green
SHCBP1L 0.552011782373726 green
SHISA8 0.371936161860793 green
SHOX2 0.362448779214725 green
SI 0.463727336976481 green
SIGLECL1 0.466282352476629 green
SIRPD 0.408642452216249 green
SKOR1 0.693396661885004 green
SKOR2 0.421431877340763 green
SLC12A5 0.658759519996613 green
SLC17A6 0.440839196684626 green
SLC17A8 0.405298000294278 green
SLC18A1 0.512991702469611 green
SLC1A2 0.485024263771334 green
SLC22A10 0.563112214009536 green
SLC22A14 0.618452932981749 green
SLC22A16 0.443494201751389 green
SLC24A2 0.400506351693005 green
SLC26A3 0.459511368885588 green
SLC2A7 0.524120848318376 green
SLC30A10 0.670484018101111 green
SLC30A3 0.595122091654053 green
SLC36A3 0.447551173057083 green
SLC38A8 0.443326124970769 green
SLC39A12 0.557641681377992 green
SLC39A2 0.494663238568952 green
SLC52A1 0.420583352333371 green
SLC6A11 0.471661133662517 green
SLC6A14 0.460336502340672 green
SLC6A15 0.443382386763274 green
SLC6A5 0.520945465530336 green
SLC6A7 0.699316392465952 green
SLC8A2 0.42525457160077 green
SLC9C2 0.481723240926338 green
SLCO1B3 0.408427572489128 green
SLCO6A1 0.445405775919661 green
SLIT1 0.703989065474469 green
SMCP 0.453542950597707 green
SMIM17 0.408624868031388 green
SMYD1 0.41772840672814 green
SNAP91 0.667354081525445 green
SNX31 0.426062567156152 green
SOAT2 0.509190497525201 green
SOHLH1 0.279598231928818 green
SORCS3 0.64637036630069 green
SOX10 0.601032550312079 green
SOX3 0.319812996744195 green
SP9 0.518890882985793 green
SPACA1 0.456376401444692 green
SPAG6 0.498810010905103 green
SPANXN3 0.444063078621112 green
SPATA16 0.472259853955658 green
SPATA19 0.427840424170549 green
SPATA21 0.551454372129297 green
SPATA22 0.441927528131708 green
SPATA3 0.643534801481867 green
SPATA31C1 0.522974361371086 green
SPATA31D1 0.421280629215029 green
SPATA31D3 0.418226117919698 green
SPDYC 0.429193668199568 green
SPN 0.464009738420521 green
SPO11 0.626354887731595 green
SPOCD1 0.618959559458295 green
SPRR1B 0.665817488598418 green
SPRR2E 0.532960123567677 green
SPRR3 0.438849685999859 green
SPTA1 0.6267647085319 green
SPTBN4 0.285375978075693 green
SRCIN1 0.506208727384893 green
SRRM3 0.534829611455885 green
SRRM4 0.742339012639514 green
SSX2B 0.677796452118496 green
SSX3 0.335923430381709 green
ST18 0.402780789650214 green
ST6GALNAC1 0.569640869170018 green
ST8SIA2 0.533054074369744 green
ST8SIA5 0.56373541744389 green
STAR 0.644031120113698 green
STK31 0.503160252707089 green
STK32C 0.442938393068787 green
STOML1 0.367742738579493 green
STRC 0.64778617278685 green
STX1B 0.365870592155497 green
STXBP5L 0.567667467923307 green
SUN3 0.476908175294225 green
SVOP 0.513262246357547 green
SYCP1 0.448435320397896 green
SYNPR 0.430896095842364 green
SYT7 0.532501439463357 green
SYT8 0.663697673930187 green
TAAR2 0.480459649574948 green
TAAR8 0.468352964542049 green
TAC3 0.518357446673035 green
TAS1R1 0.519189929636288 green
TAS2R1 0.405153833634381 green
TAT 0.491254348047657 green
TBC1D26 0.695959179597339 green
TBX1 0.538929820578987 green
TBX10 0.41955701608796 green
TBX15 0.653389846610254 green
TCF23 0.408578735255778 green
TECRL 0.353477428452089 green
TECTB 0.572704265891756 green
TEKT1 0.530989211442683 green
TEKT2 0.483665428732335 green
TEKT3 0.40824440181145 green
TELO2 0.41816320372181 green
TERT 0.45442968566024 green
TEX11 0.404344784150124 green
TEX13B 0.457056997775573 green
TEX14 0.513332215927694 green
TEX19 0.519647416970655 green
TEX28 0.382658826023731 green
TEX35 0.628827976519109 green
TEX36 0.485668810569402 green
TFAP2D 0.426660113683368 green
TG 0.578645683471919 green
TGM4 0.584687460870209 green
TGM5 0.577549833460299 green
TGM6 0.548997961743456 green
TGM7 0.538537493742145 green
TH 0.52283003976358 green
THSD7B 0.587134245303956 green
TLX1 0.428460366501011 green
TLX2 0.498935695252439 green
TMC2 0.619573305133999 green
TMC3 0.670483085685088 green
TMCO5A 0.55671686171852 green
TMEM145 0.483447642963948 green
TMEM196 0.487887883579546 green
TMEM201 0.453746759251053 green
TMEM210 0.51854906660381 green
TMEM95 0.507036441267619 green
TMPRSS11B 0.438951664704545 green
TMPRSS11E 0.370815513839548 green
TMPRSS13 0.439428386853959 green
TMPRSS15 0.600651012089824 green
TMPRSS5 0.531055582656209 green
TMPRSS6 0.620743977433032 green
TMPRSS7 0.517580152598946 green
TNFRSF13C 0.473547648040294 green
TNIP3 0.538482068057322 green
TNN 0.58287928883686 green
TNNI2 0.645210120746302 green
TNNT3 0.61812330521387 green
TNP1 0.459809704784135 green
TNS4 0.381611786012862 green
TONSL 0.547911000514865 green
TOPAZ1 0.412188364103291 green
TP53AIP1 0.529860993965276 green
TP53TG5 0.559709847912635 green
TPO 0.555680487107627 green
TRADD 0.457032866884287 green
TRDN 0.578804863133985 green
TREML2 0.449921981879036 green
TRIM31 0.588225149491495 green
TRIM48 0.434091149315958 green
TRIM49 0.432138816254705 green
TRIM49C 0.378297367198046 green
TRIM51 0.443253014479619 green
TRIM60 0.486275402842175 green
TRIML2 0.6770347737303 green
TRPM1 0.555752351580844 green
TRPM5 0.40982295943267 green
TRPM8 0.76433862022591 green
TRPV3 0.663086899663538 green
TRPV6 0.593644329632088 green
TSGA10IP 0.626981941674892 green
TSGA13 0.391423275131974 green
TSPY2 0.442471438993339 green
TSPY8 0.365214890958778 green
TSPYL6 0.339244944433591 green
TTBK1 0.456727737833993 green
TTC16 0.637042074262896 green
TTC21A 0.504158667699108 green
TTLL10 0.597131284849485 green
TTLL8 0.515956458360872 green
TTYH1 0.607148172538206 green
TXNDC2 0.512402557021442 green
UCMA 0.476296474778144 green
UMODL1 0.711269159502068 green
UNC13C 0.407557578094327 green
UNC45B 0.452381329584026 green
UNC5A 0.555657908385569 green
UNC93A 0.588973083217256 green
UROC1 0.52121927866773 green
USH2A 0.479572433332231 green
USP26 0.644028895060742 green
VAX1 0.443390130106239 green
VAX2 0.525352240163512 green
VGLL2 0.440073054782685 green
VIT 0.566397814291753 green
VSIG10L 0.535857951014043 green
VWA3B 0.744686279478913 green
VWA5B2 0.592664529705591 green
VWDE 0.336344061624823 green
WDR62 0.509219020114815 green
WDR64 0.519987587506505 green
WDR88 0.495760032387803 green
WDR90 0.464555037265196 green
WFDC13 0.499967673305757 green
WFDC8 0.306612161560387 green
WFIKKN2 0.346679798322868 green
WNT1 0.46805130425439 green
WNT11 0.498307056971378 green
WNT16 0.431229868204267 green
WNT7A 0.480293146123386 green
WNT8A 0.598139695421321 green
XAGE1A 0.548151623393254 green
XDH 0.580137178846122 green
XIRP2 0.589406393787899 green
XKR5 0.498906584185675 green
ZAN 0.667884753592093 green
ZDHHC19 0.418024391103153 green
ZFR2 0.578401338247243 green
ZG16 0.615855286604926 green
ZIC4 0.56767532268364 green
ZIC5 0.362962450174343 green
ZNF213 0.493383376182776 green
ZNF296 0.419630340318456 green
ZNF341 0.396963192991383 green
ZNF385C 0.644582244339993 green
ZNF474 0.451546399150921 green
ZNF513 0.327442523622341 green
ZNF705D 0.395210656873637 green
ZNF837 0.587443902847576 green
ZP1 0.578085046094492 green
ZP2 0.54550324505608 green
ZP4 0.478039945225056 green
ZPBP2 0.470172824381118 green
ZPLD1 0.741159117352826 green
ZSWIM2 0.41522667900129 green
ZSWIM4 0.533533577290811 green
A2M 0.61081336479287 blue
AADACL2 0.406190272222768 blue
AAK1 0.614111823131215 blue
ABCA1 0.737372729860088 blue
ABCA10 0.495399956391864 blue
ABCA12 0.752012727392802 blue
ABCA6 0.780518521867359 blue
ABCA8 0.680762774530595 blue
ABCA9 0.673158588945071 blue
ABCB4 0.757909223063054 blue
ABCB5 0.707293025391081 blue
ABCC3 0.856919942460222 blue
ABCC5 0.598367193263117 blue
ABCC9 0.879171544561928 blue
ABCE1 0.727574905930973 blue
ABCG1 0.535570358652764 blue
ABHD11 0.399298074512844 blue
ABHD2 0.720495710592716 blue
ABI3BP 0.812693793427163 blue
ABL2 0.398952373669687 blue
ABLIM1 0.746364306054843 blue
ABRA 0.331452011134544 blue
ACAN 0.736365218309992 blue
ACAP1 0.739033459706168 blue
ACAP3 0.493806706832203 blue
ACBD6 0.49198636710041 blue
ACER3 0.345948421176063 blue
ACRBP 0.30750244190171 blue
ACSL4 0.575746700391126 blue
ACSL6 0.296423432534491 blue
ACSM1 0.727330201426027 blue
ACSM4 0.512389611339386 blue
ACTA2 0.844208841069558 blue
ACTG2 0.377851109842248 blue
ACTN1 0.942995531269032 blue
ACTR3 0.550759987772249 blue
ACTRT1 0.355265835464569 blue
ACTRT3 0.348888305729536 blue
ACVR1 0.684119209343257 blue
ACYP1 0.316806107313957 blue
ADA 0.488142820522729 blue
ADAM10 0.905260734412049 blue
ADAM12 0.73820754864331 blue
ADAM19 0.895836575981475 blue
ADAM22 0.737959548708636 blue
ADAM23 0.694310768367469 blue
ADAM8 0.425309087220205 blue
ADAM9 0.544100600657556 blue
ADAMDEC1 0.718952249051424 blue
ADAMTS1 0.70147888850442 blue
ADAMTS10 0.681156704178915 blue
ADAMTS12 0.880032433274684 blue
ADAMTS15 0.472350583881137 blue
ADAMTS16 0.711396750049084 blue
ADAMTS18 0.57575423334185 blue
ADAMTS2 0.86642358189357 blue
ADAMTS3 0.802790978183488 blue
ADAMTS5 0.610569531205731 blue
ADAMTS6 0.712805185299852 blue
ADAMTS7 0.674323494283175 blue
ADAMTS8 0.360985026209387 blue
ADAMTSL1 0.799547042745202 blue
ADAMTSL2 0.404663775508311 blue
ADAMTSL3 0.846959855403777 blue
ADAP1 0.291042297447988 blue
ADAP2 0.852959370993576 blue
ADAT2 0.583418230295326 blue
ADCY3 0.705720641207881 blue
ADCY6 0.346486394402963 blue
ADCY7 0.662783357932318 blue
ADH1A 0.731069443483046 blue
ADH1B 0.764351113873161 blue
ADH1C 0.461375928817449 blue
ADH4 0.387438670669886 blue
ADIG 0.421154890020285 blue
ADORA3 0.797330828732308 blue
ADRA2A 0.763958184885129 blue
ADRB2 0.693031693353939 blue
ADSL 0.584493495136345 blue
AEBP1 0.950796721705825 blue
AEN 0.366647801734168 blue
AFF2 0.334585694142549 blue
AFF3 0.862297827222656 blue
AGAP2 0.685582540192234 blue
AGR2 0.571021405705359 blue
AGR3 0.58344476233784 blue
AHDC1 0.363717552002561 blue
AHNAK2 0.89790990593188 blue
AHR 0.926298965543049 blue
AIFM3 0.48046428243531 blue
AIM2 0.532392561335437 blue
AIPL1 0.376234027825733 blue
AKAP12 0.554288452931096 blue
AKAP13 0.524868324124838 blue
AKAP14 0.489086493647658 blue
AKAP5 0.670779844383428 blue
AKNA 0.806023694625529 blue
ALDH18A1 0.732085439660455 blue
ALDH1A2 0.620721654206935 blue
ALDH1A3 0.84862857453984 blue
ALDH1L2 0.671109680244711 blue
ALG1L2 0.344649661732486 blue
ALOX12 0.333574077212503 blue
ALOX15 0.386484212428771 blue
ALOX5 0.788534631732311 blue
ALOX5AP 0.617892794788968 blue
ALPK1 0.437623067766371 blue
ALPK2 0.535445978753502 blue
ALX1 0.319481278995153 blue
AMELX 0.425241961843171 blue
AMELY 0.362504260328348 blue
AMMECR1 0.627644337545373 blue
AMOTL1 0.616418925150748 blue
AMPD1 0.32130098950931 blue
ANAPC1 0.489522844819313 blue
ANGPT4 0.303321359429301 blue
ANGPTL2 0.810136816570911 blue
ANGPTL7 0.321860533071064 blue
ANKH 0.457989280909793 blue
ANKLE2 0.578852301496976 blue
ANKRD1 0.531767269374218 blue
ANKRD13A 0.378823303356225 blue
ANKRD13B 0.60358817465911 blue
ANKRD18A 0.516924060237791 blue
ANKRD18B 0.467896918213775 blue
ANKRD2 0.428361497382732 blue
ANKRD23 0.302133060268503 blue
ANKRD29 0.502544936641723 blue
ANKRD35 0.588926404833075 blue
ANKRD6 0.57140854953306 blue
ANKS6 0.443410011478091 blue
ANLN 0.81486178460763 blue
ANO1 0.784146352380243 blue
ANO7 0.328795200676621 blue
ANO9 0.520246476541602 blue
ANP32B 0.617911243189985 blue
ANTXR1 0.542114769623169 blue
ANXA2R 0.437465029050163 blue
ANXA3 0.806616741411428 blue
ANXA5 0.799113870453301 blue
ANXA6 0.650095278928105 blue
ANXA8L1 0.487174660841292 blue
AOAH 0.805335871753628 blue
AOC3 0.597578440450739 blue
AP1G2 0.544170074726451 blue
AP2M1 0.336409249512299 blue
APAF1 0.461966864033306 blue
APBA2 0.584918689058847 blue
APBB1IP 0.677152362044249 blue
APCDD1 0.70913364987044 blue
APOA5 0.334440770786062 blue
APOBEC3B 0.483904189031074 blue
APOBEC3H 0.487740579202572 blue
APOBR 0.471694162809294 blue
APOC1 0.725056445001299 blue
APOL4 0.589581607346083 blue
APPL1 0.400876000567172 blue
AREG 0.306434529181646 blue
ARHGAP1 0.538185150671656 blue
ARHGAP11A 0.839071964422302 blue
ARHGAP11B 0.751904685379981 blue
ARHGAP15 0.810127189299018 blue
ARHGAP22 0.762382864758974 blue
ARHGAP26 0.739725084474185 blue
ARHGAP27 0.414478700624661 blue
ARHGAP30 0.777036472447358 blue
ARHGAP40 0.522296156425428 blue
ARHGAP42 0.531327254528657 blue
ARHGAP6 0.727584190875022 blue
ARHGAP9 0.779954967746808 blue
ARHGEF1 0.571705076510964 blue
ARHGEF19 0.357983512398413 blue
ARHGEF2 0.497520318168043 blue
ARHGEF25 0.404323780774811 blue
ARHGEF38 0.391422169080821 blue
ARID5A 0.631065922722236 blue
ARL10 0.480783585978219 blue
ARL11 0.460225729452281 blue
ARL4A 0.587110092914524 blue
ARL4C 0.911012554749515 blue
ARL9 0.319414081769014 blue
ARMC2 0.335573019030866 blue
ARMC9 0.333079038161594 blue
ARNT2 0.476177213488589 blue
ARPC1B 0.82005423922009 blue
ARPC2 0.497835515555147 blue
ARPC5 0.576243727513521 blue
ARPP21 0.511280790055152 blue
ARRB2 0.587658517424616 blue
ARRDC5 0.490448509486493 blue
ARSJ 0.624547403634293 blue
ASB11 0.480666374193467 blue
ASCC3 0.485007292353687 blue
ASF1B 0.597028456261896 blue
ASGR1 0.545562667500704 blue
ASGR2 0.546787863163105 blue
ASIC2 0.563371086242759 blue
ASIP 0.301817602880433 blue
ASNS 0.471347216292358 blue
ASPHD1 0.814887448151012 blue
ASPM 0.77372439912019 blue
ASPN 0.836993801825652 blue
ASTN1 0.485188271033287 blue
ASXL1 0.456001943936872 blue
ATAD2 0.776608133404062 blue
ATAD3B 0.419768533175745 blue
ATAT1 0.577736896347111 blue
ATCAY 0.377880334883156 blue
ATF7IP 0.518766354273526 blue
ATG7 0.33331534661713 blue
ATL3 0.30917067423369 blue
ATM 0.712643491408632 blue
ATP13A1 0.346854387097111 blue
ATP13A4 0.34380423581049 blue
ATP1B3 0.585631960291919 blue
ATP2A3 0.420770622770187 blue
ATP2B1 0.465134584738157 blue
ATP4A 0.410691619989879 blue
ATP6V0A2 0.446183974193117 blue
ATP8B2 0.797189994153707 blue
ATP8B4 0.733804539078699 blue
ATRNL1 0.455963303766639 blue
ATXN1 0.539032073134399 blue
ATXN2L 0.352476648440275 blue
ATXN7L2 0.40554006874364 blue
AUP1 0.350443057545333 blue
AURKA 0.365527839037909 blue
AURKB 0.696158417113791 blue
AUTS2 0.416099494052729 blue
AVEN 0.355944882765813 blue
AVL9 0.342208277362272 blue
AXL 0.667251457136717 blue
AZU1 0.304233466953297 blue
B3GALNT2 0.516424232086553 blue
B3GALT1 0.31961728564065 blue
B3GALT5 0.427607406194758 blue
B3GAT1 0.376667451957169 blue
B3GNT2 0.403304055390556 blue
B3GNT3 0.473648703916877 blue
B3GNTL1 0.303557811518691 blue
B4GALNT1 0.454112031623412 blue
B4GALT1 0.689838066467493 blue
B4GALT5 0.49675445077249 blue
B4GALT7 0.368621943053071 blue
BAALC 0.452741689269283 blue
BACE2 0.721864673383697 blue
BACH2 0.30454121746952 blue
BAHCC1 0.331503128982046 blue
BAIAP2L1 0.57602532793741 blue
BAK1 0.355362967410498 blue
BARD1 0.399404633933283 blue
BASP1 0.709263674345266 blue
BATF 0.457688463075882 blue
BATF3 0.625555811599659 blue
BAX 0.519073454768697 blue
BAZ1A 0.819619860229909 blue
BCAN 0.396270511986887 blue
BCAS1 0.465641281536767 blue
BCAT1 0.796346678181836 blue
BCL10 0.367118469469903 blue
BCL11A 0.742382355942331 blue
BCL11B 0.373430665740259 blue
BCL2 0.395600709712983 blue
BCL2L11 0.651632650315997 blue
BCL2L15 0.642489827780041 blue
BCL3 0.379468796761615 blue
BCL6 0.547372035229735 blue
BCLAF1 0.335010942309668 blue
BCO2 0.47347087303516 blue
BDKRB2 0.377251428199591 blue
BEAN1 0.398710889214461 blue
BEND2 0.320007894190212 blue
BFSP2 0.318132437660686 blue
BHLHE41 0.828454306072419 blue
BICC1 0.747631202730516 blue
BICD1 0.407419584299875 blue
BID 0.328611439402459 blue
BIRC3 0.833975951258741 blue
BIRC5 0.77861307561919 blue
BIRC7 0.305205858641371 blue
BIVM 0.423611716856805 blue
BLK 0.518425732097895 blue
BLM 0.673677646692253 blue
BLNK 0.67299007796109 blue
BMF 0.773602022088705 blue
BMP2K 0.682435843789454 blue
BMP5 0.751869587660044 blue
BNC1 0.472336255988331 blue
BOP1 0.531925117225547 blue
BORA 0.340264635775223 blue
BPIFA2 0.372659933099381 blue
BRAT1 0.293315201947386 blue
BRCA2 0.774687885943056 blue
BRIP1 0.774934962763239 blue
BRSK1 0.534930131715925 blue
BSN 0.295383150580705 blue
BTG1 0.619708178968876 blue
BTK 0.730930227896283 blue
BTLA 0.832243351720052 blue
BUB1 0.834409746315305 blue
BUB3 0.459242680857822 blue
BYSL 0.391814116063749 blue
BZW2 0.69542918708303 blue
C10orf53 0.414576398110578 blue
C11orf16 0.381945641162951 blue
C11orf24 0.518640737323702 blue
C11orf96 0.592213021712349 blue
C12orf4 0.466860948969162 blue
C14orf180 0.384848567959521 blue
C15orf39 0.524922406763181 blue
C16orf54 0.566059114162712 blue
C16orf90 0.40459331239485 blue
C17orf58 0.357536980550393 blue
C17orf99 0.432295271898372 blue
C18orf21 0.363100429563033 blue
C18orf54 0.360888087619654 blue
C19orf33 0.611081424320627 blue
C19orf81 0.655019318644903 blue
C1orf127 0.293839954304898 blue
C1orf146 0.330723624944537 blue
C1orf162 0.720197606022676 blue
C1orf174 0.317616652564772 blue
C1orf185 0.389630222823146 blue
C1orf54 0.638904767609491 blue
C1QA 0.848219779534328 blue
C1QB 0.786926872570638 blue
C1QC 0.857878784591743 blue
C1QTNF1 0.301718326276359 blue
C1QTNF3 0.562623398246865 blue
C1QTNF6 0.542785765782778 blue
C1R 0.536698556278885 blue
C1RL 0.709453901814488 blue
C1S 0.861133388666772 blue
C2 0.684217825588737 blue
C20orf141 0.381001727591264 blue
C21orf58 0.425527149349523 blue
C2CD2 0.62029360444507 blue
C2CD4A 0.317391544334203 blue
C3 0.903746573989777 blue
C3AR1 0.787025520913603 blue
C3orf52 0.354640147300232 blue
C3orf80 0.669043169029593 blue
C4BPB 0.410502788808253 blue
C5orf34 0.40164614501077 blue
C5orf46 0.33575591213961 blue
C6 0.469293561672162 blue
C6orf132 0.572321108716919 blue
C6orf141 0.466714896019165 blue
C7 0.779165372172661 blue
C8A 0.367330943155162 blue
C8G 0.32620520919955 blue
C9orf153 0.472154251964596 blue
C9orf50 0.294937533876102 blue
C9orf72 0.30789218675296 blue
CABP2 0.340653405942029 blue
CABP4 0.314535244063885 blue
CABYR 0.678678348150731 blue
CACFD1 0.45714875319264 blue
CACNA2D3 0.334221957205501 blue
CACNA2D4 0.33263855191512 blue
CACNB1 0.424167807861488 blue
CACNB3 0.627432079185098 blue
CACUL1 0.427353094930465 blue
CAD 0.68780280680802 blue
CADM1 0.520121041537507 blue
CADM3 0.87913329534779 blue
CALB2 0.45191617787553 blue
CALD1 0.631385785863377 blue
CALHM1 0.306999753199902 blue
CALHM2 0.634696353820003 blue
CALU 0.513788234554903 blue
CAMK1D 0.591505394584334 blue
CAMK2D 0.694430461668139 blue
CAMK4 0.789591819973848 blue
CAMKK1 0.434865205740477 blue
CAMSAP1 0.696899151169439 blue
CAPN10 0.497663835553057 blue
CAPN6 0.472195562076428 blue
CAPSL 0.352389183462146 blue
CAPZA1 0.700680366171577 blue
CARD11 0.786861869190719 blue
CARD9 0.482195526139716 blue
CASK 0.707162180955511 blue
CASP1 0.457062252554469 blue
CASP2 0.448934198569378 blue
CASP3 0.643628631041513 blue
CASP4 0.581869538889131 blue
CASP8 0.68226253281457 blue
CATSPER1 0.392615101761982 blue
CATSPER2 0.41336772398548 blue
CATSPERG 0.481593401362868 blue
CAV1 0.825889704377957 blue
CAV2 0.750474944065711 blue
CBFA2T3 0.677928243360263 blue
CBFB 0.782338004136867 blue
CBLN3 0.47249973008438 blue
CBR3 0.459632736805419 blue
CBX8 0.488397818288997 blue
CCDC102B 0.530919609849849 blue
CCDC110 0.384367059745046 blue
CCDC112 0.351379754879347 blue
CCDC120 0.292192577222472 blue
CCDC137 0.323551422924597 blue
CCDC141 0.590057433192696 blue
CCDC146 0.50937852984713 blue
CCDC154 0.55151638976995 blue
CCDC17 0.317770459807844 blue
CCDC170 0.783553141675178 blue
CCDC18 0.729259371139307 blue
CCDC28B 0.435918648731741 blue
CCDC3 0.732818182323086 blue
CCDC34 0.531033562944246 blue
CCDC39 0.366597860259388 blue
CCDC40 0.622371269223944 blue
CCDC50 0.70878257266953 blue
CCDC57 0.420341217346881 blue
CCDC71L 0.712565032533142 blue
CCDC8 0.721680797402832 blue
CCDC80 0.833502041385051 blue
CCDC85A 0.421921288290796 blue
CCDC88A 0.827720168537221 blue
CCDC88B 0.532794343972613 blue
CCDC88C 0.467875549352339 blue
CCDC9 0.304195500363533 blue
CCHCR1 0.673993972109304 blue
CCL11 0.87729189648199 blue
CCL13 0.611657071977004 blue
CCL17 0.585796582817186 blue
CCL18 0.746096058429135 blue
CCL19 0.811493208442658 blue
CCL2 0.851022492002164 blue
CCL21 0.889558120232687 blue
CCL22 0.56290416267329 blue
CCL26 0.644652277032373 blue
CCL28 0.364687427195587 blue
CCL7 0.32728754041349 blue
CCL8 0.635637134551388 blue
CCM2 0.527233930160901 blue
CCNA1 0.402147232219558 blue
CCNA2 0.761104061673708 blue
CCNB1 0.672898533727871 blue
CCNC 0.351133513256214 blue
CCND2 0.822811375069357 blue
CCNE2 0.524285667983959 blue
CCNO 0.418139766279307 blue
CCR1 0.426624424729801 blue
CCR2 0.834581013453364 blue
CCR4 0.415492746923823 blue
CCR5 0.648935484514755 blue
CCR6 0.532753373387131 blue
CCR7 0.624323220226765 blue
CCT5 0.420550457114827 blue
CCT6A 0.561360522422813 blue
CCZ1 0.65679974736214 blue
CCZ1B 0.674346861161719 blue
CD101 0.453633953421576 blue
CD14 0.665358141955403 blue
CD163 0.843136074471117 blue
CD163L1 0.833439447519206 blue
CD180 0.818139214548921 blue
CD19 0.60483827144815 blue
CD1A 0.571311447665514 blue
CD1B 0.589533401722951 blue
CD1C 0.840247840308341 blue
CD1D 0.650246387135187 blue
CD1E 0.806925299949563 blue
CD2 0.778488811081336 blue
CD200R1 0.760001207314497 blue
CD200R1L 0.45785093161785 blue
CD207 0.446796068876415 blue
CD209 0.845301466048461 blue
CD22 0.374453582377335 blue
CD226 0.806592821145081 blue
CD24 0.751634791751172 blue
CD247 0.324022917833216 blue
CD248 0.799676261534246 blue
CD27 0.724653193550289 blue
CD276 0.82807833399651 blue
CD28 0.782121337222226 blue
CD300LB 0.43289886647438 blue
CD300LF 0.396137806223527 blue
CD33 0.734719308946689 blue
CD36 0.729826145064381 blue
CD37 0.473414605566762 blue
CD3D 0.772774266286978 blue
CD3E 0.757803111475545 blue
CD3G 0.714952344495941 blue
CD4 0.521549037708399 blue
CD40 0.400179801962769 blue
CD40LG 0.717338648804085 blue
CD44 0.927416854413668 blue
CD48 0.727552548431901 blue
CD5 0.658840356400362 blue
CD52 0.521773751655842 blue
CD53 0.78275321949189 blue
CD58 0.629737952105465 blue
CD5L 0.384037165598212 blue
CD6 0.590841520353428 blue
CD63 0.36074942501511 blue
CD68 0.74555548932946 blue
CD7 0.401326211318422 blue
CD70 0.751683742763206 blue
CD72 0.558272729988992 blue
CD79A 0.715733308817419 blue
CD80 0.484118475259024 blue
CD82 0.56270383532833 blue
CD84 0.868826202613944 blue
CD86 0.783296641479112 blue
CD8A 0.357835868149546 blue
CD8B 0.381640581140564 blue
CD93 0.741129558498032 blue
CD96 0.711104178630548 blue
CD99 0.436506670059855 blue
CDAN1 0.289648651875957 blue
CDC20 0.706792818283449 blue
CDC25C 0.452828017982746 blue
CDC42BPG 0.559520360492671 blue
CDC42SE1 0.515585018824569 blue
CDC45 0.71014879392255 blue
CDC6 0.617623567082688 blue
CDC7 0.671568250282321 blue
CDCA2 0.543681019413384 blue
CDCA3 0.466922704489333 blue
CDCA4 0.302927376727632 blue
CDCA5 0.383541826655939 blue
CDCA7L 0.729016381992397 blue
CDCA8 0.350834914996665 blue
CDCP1 0.857486560801656 blue
CDH11 0.91159101324465 blue
CDH2 0.711959907706905 blue
CDH3 0.71567149217639 blue
CDH4 0.682657168879939 blue
CDH6 0.839524393321066 blue
CDK1 0.555861598480253 blue
CDK15 0.394164592998441 blue
CDK2 0.379548685739742 blue
CDKN1A 0.313263153376115 blue
CDKN2A 0.719959521011198 blue
CDKN2B 0.688675063338406 blue
CDKN2C 0.534108522587837 blue
CDKN3 0.774588588386623 blue
CDO1 0.527052500522401 blue
CDR2L 0.449996500568921 blue
CDSN 0.53963662481454 blue
CEACAM21 0.404275866438593 blue
CELF2 0.877242888226655 blue
CENPA 0.556665568114575 blue
CENPF 0.88088111182662 blue
CENPH 0.530490544951454 blue
CENPI 0.660923609966658 blue
CENPK 0.761644876059327 blue
CENPM 0.556589055774054 blue
CENPN 0.366545266243425 blue
CENPT 0.329224683034529 blue
CENPW 0.786597347606915 blue
CEP170 0.889140195265144 blue
CEP55 0.806343704777216 blue
CEP57 0.471916169282362 blue
CEPT1 0.532805920058677 blue
CERCAM 0.725582207376924 blue
CERS5 0.421426102641918 blue
CES4A 0.640350432143934 blue
CFB 0.832972668976975 blue
CFD 0.664851547142428 blue
CFH 0.801981785829726 blue
CFHR1 0.852501598096569 blue
CFHR3 0.670332639726688 blue
CFHR4 0.800785402778496 blue
CFL1 0.307916409771008 blue
CFTR 0.655476525681353 blue
CGB2 0.342893397498285 blue
CGREF1 0.335959448574936 blue
CH25H 0.709968685523523 blue
CHD4 0.312853811358408 blue
CHD5 0.562556773235035 blue
CHEK1 0.673414302011268 blue
CHEK2 0.67209228932662 blue
CHGB 0.303533260757337 blue
CHI3L2 0.773019925633242 blue
CHIA 0.317641777869796 blue
CHIT1 0.567084346033913 blue
CHKB 0.487803985856935 blue
CHN2 0.624733632651833 blue
CHRDL2 0.470035191955668 blue
CHRFAM7A 0.538644844292859 blue
CHRNA1 0.368747186731634 blue
CHRNA6 0.402364724450263 blue
CHRNA7 0.315408433163978 blue
CHRNB4 0.363196335748527 blue
CHST11 0.331715914696667 blue
CHST15 0.872690704109356 blue
CHST2 0.414113372524767 blue
CHST6 0.318878856259243 blue
CHST7 0.341175555216448 blue
CHST8 0.282751073976779 blue
CHST9 0.744331217136122 blue
CHSY3 0.371619323428347 blue
CHTF18 0.396448923423198 blue
CIB2 0.368496735778346 blue
CIB4 0.320082570881674 blue
CIC 0.436459002212483 blue
CILP 0.581959635194247 blue
CIT 0.534885193122112 blue
CITED4 0.303567636246603 blue
CKAP2 0.383152848935252 blue
CKAP2L 0.579473926315253 blue
CKLF 0.697206712543254 blue
CKS1B 0.332901719523993 blue
CLCF1 0.673933116234014 blue
CLDN1 0.836393266865898 blue
CLDN18 0.55568766854354 blue
CLDN4 0.608973736342698 blue
CLEC10A 0.889999198850869 blue
CLEC11A 0.40550304294366 blue
CLEC12B 0.337107867427868 blue
CLEC17A 0.359609448238816 blue
CLEC2D 0.813528065192713 blue
CLEC2L 0.377508750498139 blue
CLEC4A 0.725390501132861 blue
CLEC4C 0.472791125250861 blue
CLEC4F 0.471683308794693 blue
CLEC4M 0.560940412404209 blue
CLEC5A 0.775365158315439 blue
CLEC7A 0.757761622979973 blue
CLEC9A 0.483485918271298 blue
CLIC1 0.349901403548564 blue
CLIC4 0.448443446888288 blue
CLIC6 0.50091635806284 blue
CLIP2 0.493835972970562 blue
CLMP 0.57060245485441 blue
CLPS 0.357541696801151 blue
CLPSL2 0.406009276728893 blue
CLSPN 0.744063977772873 blue
CLTC 0.494530203294977 blue
CLTCL1 0.327312702867868 blue
CLU 0.828777595946281 blue
CMA1 0.514574389445971 blue
CMTM1 0.573515172075354 blue
CMTM3 0.591493681384519 blue
CMTM5 0.302403486137656 blue
CMTM7 0.539541690644489 blue
CNKSR1 0.504765840622367 blue
CNKSR2 0.51831116725933 blue
CNN1 0.795573564658425 blue
CNOT1 0.402214031730607 blue
CNOT10 0.306513248587007 blue
CNTN6 0.376083973299936 blue
CNTNAP1 0.827031552928364 blue
CNTRL 0.723093715025221 blue
COL10A1 0.856225496884302 blue
COL11A1 0.827277940516921 blue
COL12A1 0.771742487413114 blue
COL14A1 0.787572196879997 blue
COL15A1 0.880412170466511 blue
COL16A1 0.887301643399271 blue
COL18A1 0.618885685794874 blue
COL1A1 0.937050200895721 blue
COL1A2 0.952303500846386 blue
COL21A1 0.675668768542092 blue
COL22A1 0.634047742622978 blue
COL23A1 0.504835323607618 blue
COL26A1 0.428736130394476 blue
COL2A1 0.706251004375388 blue
COL3A1 0.920690168086798 blue
COL4A1 0.805967871564402 blue
COL4A2 0.809432050112209 blue
COL5A1 0.94398563543703 blue
COL5A2 0.921267716815458 blue
COL5A3 0.607465164855042 blue
COL6A1 0.865511159601665 blue
COL6A2 0.927649903405556 blue
COL6A3 0.944781861526309 blue
COL6A6 0.541642983956574 blue
COL7A1 0.546515034492117 blue
COL8A1 0.929335902093929 blue
COL9A2 0.578047311764245 blue
COL9A3 0.487241379344545 blue
COLEC10 0.505551471222103 blue
COLGALT1 0.66802458929242 blue
COLQ 0.582062114164308 blue
COMMD6 0.326672853034688 blue
COMP 0.843225812656857 blue
COQ2 0.396676655436347 blue
CORO1A 0.705070538561637 blue
CORO1C 0.881923546981067 blue
CORO7 0.494043877251867 blue
CP 0.86116763422606 blue
CPA3 0.841263571409286 blue
CPA4 0.813192551858817 blue
CPE 0.826566320296836 blue
CPED1 0.500420248309848 blue
CPNE5 0.592509237881127 blue
CPNE7 0.38331394991037 blue
CPVL 0.852312380930658 blue
CPXM2 0.471384949687951 blue
CPZ 0.67258130537242 blue
CRABP2 0.585509115025598 blue
CREB3L1 0.711309078326515 blue
CREB5 0.8857179694072 blue
CRIP1 0.8331044714703 blue
CRISPLD1 0.808459451345749 blue
CRISPLD2 0.811435732272162 blue
CRLF1 0.840985879969349 blue
CRLS1 0.488120711454652 blue
CRMP1 0.623888977318264 blue
CRTAC1 0.453986110821063 blue
CRTAM 0.498950474600571 blue
CRYGN 0.439268834887537 blue
CSF1 0.322624298219495 blue
CSF1R 0.856376378393427 blue
CSF2RA 0.806709059148129 blue
CSGALNACT1 0.44127374059865 blue
CSK 0.630879496158418 blue
CSMD2 0.585487909772377 blue
CSNK1E 0.637202516515505 blue
CSPG4 0.625998975812104 blue
CSPG5 0.420020649988968 blue
CSRP3 0.631806226733987 blue
CST1 0.623936459219657 blue
CST2 0.713831268415148 blue
CST4 0.559264978191445 blue
CST5 0.554031355575475 blue
CST6 0.616309052928097 blue
CST8 0.316630585954696 blue
CSTA 0.373661949586906 blue
CTAG2 0.345525120937494 blue
CTDSPL2 0.330891793194913 blue
CTHRC1 0.83261446128758 blue
CTIF 0.350288261508805 blue
CTLA4 0.636869387378553 blue
CTPS1 0.549907801822224 blue
CTSC 0.812656631097198 blue
CTSG 0.657633966764726 blue
CTSK 0.74702988142155 blue
CTSS 0.44359264652979 blue
CTSZ 0.78679201280599 blue
CTXN1 0.472129125747039 blue
CX3CR1 0.603664773616562 blue
CXCL1 0.717837194573874 blue
CXCL16 0.817505184455618 blue
CXCL3 0.314018282884668 blue
CXCL5 0.432468233703545 blue
CXCL6 0.875982017010518 blue
CXCR3 0.719637893557528 blue
CXCR5 0.325885224608618 blue
CXCR6 0.576641941208703 blue
CXorf49B 0.402790509029913 blue
CXorf65 0.506629789312783 blue
CYB5R4 0.35673489970162 blue
CYBB 0.740929507001541 blue
CYBRD1 0.813448253055739 blue
CYGB 0.71169040329241 blue
CYLC1 0.319809382894082 blue
CYP11B2 0.399708723141208 blue
CYP1B1 0.672673448929848 blue
CYP21A2 0.558330334399274 blue
CYP2R1 0.327530264626017 blue
CYP2S1 0.70743248600105 blue
CYSLTR1 0.617803683886797 blue
CYSLTR2 0.617899733542215 blue
CYTH3 0.424979615044756 blue
CYTH4 0.631871908830632 blue
CYTL1 0.673167700505028 blue
DAAM1 0.715968944411019 blue
DAB1 0.622272593744538 blue
DACT1 0.890313752004925 blue
DACT2 0.446776032864978 blue
DACT3 0.417260560532423 blue
DAGLA 0.33219122990894 blue
DAGLB 0.640540350361913 blue
DAPK3 0.31234338522478 blue
DAPL1 0.600069076031122 blue
DAPP1 0.6094472499683 blue
DAW1 0.434050203009437 blue
DAZAP1 0.526299440909895 blue
DBF4 0.610251923236442 blue
DBN1 0.421777790280814 blue
DBNDD2 0.50797331688886 blue
DCBLD1 0.593179849051987 blue
DCBLD2 0.308310209643302 blue
DCD 0.305795065195276 blue
DCDC1 0.369159982049373 blue
DCDC2 0.808472920425723 blue
DCHS2 0.68670371683298 blue
DCK 0.396080791444711 blue
DCLK1 0.814434739544117 blue
DCLRE1C 0.339088858753307 blue
DDB2 0.44799652826768 blue
DDR2 0.795701060296754 blue
DDX11 0.523873353783695 blue
DDX21 0.441624544028588 blue
DDX27 0.40265794258283 blue
DDX31 0.381953323525283 blue
DDX39A 0.547884253786939 blue
DDX43 0.396024515354576 blue
DDX52 0.319379416092705 blue
DDX60L 0.477856964032361 blue
DEF6 0.713270815974291 blue
DEFB108B 0.346704320638791 blue
DEFB124 0.301802976633467 blue
DEK 0.40208789080636 blue
DENND1C 0.536170155951235 blue
DENND2A 0.71441796258755 blue
DENND2D 0.68588248026072 blue
DENND4B 0.40139035418692 blue
DEPDC1 0.554292667624398 blue
DERL3 0.619877276932535 blue
DGKA 0.885451871921832 blue
DGKI 0.643775044392757 blue
DHCR24 0.564370777604093 blue
DHRS13 0.381275706050552 blue
DHRS9 0.416686112418481 blue
DHX32 0.362824871891287 blue
DHX37 0.471213914878549 blue
DIAPH1 0.83547447278051 blue
DIAPH2 0.603355118560385 blue
DIAPH3 0.748696037977678 blue
DIO2 0.712609362713656 blue
DIP2B 0.603408597301515 blue
DIRAS2 0.351625405756099 blue
DIXDC1 0.498233304083129 blue
DKC1 0.572193387263701 blue
DKK3 0.653319459851423 blue
DKKL1 0.379624397287402 blue
DLG1 0.618587882999762 blue
DLG3 0.596214985182939 blue
DLG4 0.537521146526894 blue
DLGAP1 0.781821265747821 blue
DLGAP5 0.852933243559798 blue
DLX5 0.368111429291038 blue
DMAP1 0.387927012899079 blue
DMD 0.405558008912161 blue
DNAAF1 0.348840609560278 blue
DNAH7 0.317700265604641 blue
DNAJB13 0.451430249208433 blue
DNAJC17 0.303089415466308 blue
DNAJC2 0.604312290032986 blue
DNM1 0.755889348161334 blue
DNMT1 0.824755033286984 blue
DNMT3A 0.75428888239352 blue
DNMT3B 0.588673472826824 blue
DOC2B 0.330607501377356 blue
DOCK10 0.838205493139601 blue
DOCK11 0.864780674764723 blue
DOCK2 0.841853082535141 blue
DOCK8 0.555613311210149 blue
DOK2 0.40598782615931 blue
DOK3 0.411229634067689 blue
DOK5 0.651594641285779 blue
DPH5 0.441995039664069 blue
DPPA2 0.338888335398146 blue
DPPA4 0.469168536792992 blue
DPT 0.374736966669379 blue
DPY19L1 0.468397062851816 blue
DPY19L2 0.403479660230874 blue
DPYSL3 0.483459989801084 blue
DRAM1 0.718715512514069 blue
DRAM2 0.455365472998546 blue
DRP2 0.477344026211425 blue
DSC3 0.534103087311282 blue
DSCC1 0.411633080189317 blue
DSE 0.378539730633284 blue
DTHD1 0.349240290143296 blue
DTL 0.754818025366053 blue
DTX1 0.604448721079946 blue
DUOX1 0.527857783645479 blue
DUSP10 0.457710624054 blue
DVL3 0.405314994417562 blue
DYNC2LI1 0.337737262598402 blue
DYRK2 0.891966157975888 blue
DZIP1 0.592642524889459 blue
DZIP1L 0.711066379699383 blue
E2F1 0.318023685413516 blue
E2F7 0.476944331871787 blue
E2F8 0.473920047703829 blue
EBF2 0.362148342308558 blue
EBF3 0.307617575668969 blue
EBI3 0.464797208372889 blue
ECE1 0.542021934225911 blue
ECM1 0.390937606511787 blue
ECT2 0.784220011193725 blue
EDEM1 0.312519237551926 blue
EDIL3 0.388895379157269 blue
EDN1 0.801619336421844 blue
EDN3 0.490691671012705 blue
EDNRA 0.67816088825529 blue
EDNRB 0.576297666128655 blue
EEF1E1 0.642867590506761 blue
EEF2K 0.563633895102266 blue
EEPD1 0.42633467323311 blue
EFCAB5 0.470260847402102 blue
EFCAB9 0.301470334107327 blue
EFHD2 0.427328282495888 blue
EFNA5 0.695315243268532 blue
EFNB3 0.517481975533354 blue
EFR3B 0.634272597104031 blue
EGFLAM 0.439276549406884 blue
EGR2 0.464255392109776 blue
EHBP1L1 0.790932475744858 blue
EIF3A 0.673249067380906 blue
EIF3D 0.577990215533314 blue
EIF3E 0.555521693227065 blue
EIF4A1 0.776640753456648 blue
EIF4EBP1 0.296957870783218 blue
EIF4G3 0.384299824654255 blue
EIF5A 0.421270700958602 blue
EIF5B 0.559250517193005 blue
ELF3 0.629868806607452 blue
ELN 0.862274923846732 blue
ELOVL2 0.344715900646159 blue
ELOVL3 0.296325376302134 blue
EMB 0.380213825459264 blue
EME1 0.482241760835611 blue
EME2 0.551951959990686 blue
EMG1 0.327476078719566 blue
EMILIN1 0.764146445111538 blue
EMILIN2 0.647501737381254 blue
EML6 0.457818176799794 blue
EMP3 0.63934186525203 blue
ENAH 0.902190841575218 blue
ENO2 0.777485038750307 blue
ENO3 0.362653636514588 blue
ENOX1 0.340836357226412 blue
ENTPD1 0.853860654162106 blue
ENTPD3 0.311039997555839 blue
ENTPD7 0.650872307495077 blue
EOMES 0.507656283621691 blue
EP400 0.478439024133556 blue
EPC2 0.457304212870036 blue
EPHA1 0.560633270195943 blue
EPHA3 0.861096582537126 blue
EPHB1 0.65638341859957 blue
EPHB2 0.811087448008786 blue
EPHB3 0.502224346513923 blue
EPHX4 0.459774069788404 blue
EPS8L1 0.583744257562915 blue
ERI1 0.701858434807629 blue
ERICH1 0.376952557433058 blue
ESCO2 0.414035825773998 blue
ESR1 0.401257672238446 blue
ESYT3 0.35643257009919 blue
ETV1 0.856699118201642 blue
ETV4 0.669566821421093 blue
ETV5 0.727111965771407 blue
ETV6 0.711425607146297 blue
EVA1C 0.529208953167342 blue
EVC 0.433610209594964 blue
EVC2 0.350415645480723 blue
EVI2A 0.718476791940438 blue
EVI2B 0.415911165739774 blue
EXO1 0.486558477967688 blue
EXOC6 0.449068591475771 blue
EXOSC10 0.547386868731759 blue
EXOSC8 0.4585646877836 blue
EXT1 0.840355297790252 blue
EYA3 0.384241236862545 blue
EZH2 0.825355061858426 blue
F10 0.500719554635196 blue
F13A1 0.592507185260858 blue
F2RL2 0.599287357846323 blue
FABP4 0.352201215326028 blue
FABP5 0.53252665107198 blue
FABP6 0.333875465823249 blue
FABP9 0.322652960827291 blue
FADS2 0.701408066268344 blue
FAIM 0.507591779150877 blue
FAIM2 0.738273246070185 blue
FAM107B 0.657219039609754 blue
FAM110B 0.765192401537644 blue
FAM111B 0.695632489726932 blue
FAM133A 0.368064507231305 blue
FAM135B 0.493521103252937 blue
FAM13C 0.826052536303811 blue
FAM163B 0.321798737128494 blue
FAM177B 0.749460481440011 blue
FAM178B 0.298284794762077 blue
FAM180B 0.36219450204552 blue
FAM20A 0.537149800711971 blue
FAM216A 0.695990025339265 blue
FAM3C 0.638546484200569 blue
FAM47C 0.360705259203678 blue
FAM78A 0.479166576884385 blue
FAM78B 0.319839833906907 blue
FAM89B 0.295101320050656 blue
FAM91A1 0.408872383898961 blue
FAM9A 0.297500532770316 blue
FANCA 0.595488039463675 blue
FANCD2 0.801984396670722 blue
FANCG 0.454509340387912 blue
FANCI 0.641525566752423 blue
FAP 0.893073483484726 blue
FAS 0.722387148519502 blue
FASN 0.32843891359239 blue
FAT2 0.489874260126214 blue
FAT3 0.802912646806614 blue
FAXC 0.51935827647937 blue
FBLIM1 0.905456989895916 blue
FBLN1 0.837084131938541 blue
FBLN2 0.720126764838382 blue
FBLN5 0.800768979197005 blue
FBN1 0.911073558164877 blue
FBN2 0.677001872869446 blue
FBXL19 0.344290483281838 blue
FBXO32 0.530975377502906 blue
FBXO41 0.310591840474536 blue
FCER1A 0.767643991722514 blue
FCER1G 0.681855795273345 blue
FCER2 0.530127956911106 blue
FCGBP 0.459477545633474 blue
FCGR1A 0.700888851910102 blue
FCGR2A 0.748887401004452 blue
FCGR2B 0.85335043934169 blue
FCGR2C 0.78391285194187 blue
FCHO1 0.477118925095797 blue
FCHO2 0.445194288997246 blue
FCN2 0.360354664896702 blue
FCRL1 0.651608676578054 blue
FCRL2 0.587670773473048 blue
FCRL3 0.415159625806077 blue
FCRL5 0.69511955546289 blue
FDXR 0.41886147841726 blue
FEN1 0.377316171195404 blue
FERMT3 0.622138395492201 blue
FES 0.544062603973168 blue
FGA 0.462677134840478 blue
FGD1 0.498625008788368 blue
FGD2 0.818348437403315 blue
FGD3 0.442563418935489 blue
FGF12 0.380539002143434 blue
FGF14 0.367237649429349 blue
FGF18 0.561616063113067 blue
FGF2 0.547528685441761 blue
FGF22 0.318484324438672 blue
FGF7 0.818913468518992 blue
FGG 0.40760520818387 blue
FGL2 0.305663281586444 blue
FHDC1 0.320003372976629 blue
FHL1 0.410348860407508 blue
FHL2 0.898169865153781 blue
FHL3 0.673564093704408 blue
FHL5 0.336302278559316 blue
FHOD1 0.561722910558271 blue
FILIP1L 0.874958163427767 blue
FJX1 0.707268358750061 blue
FKBP10 0.846857069052884 blue
FKBP11 0.789398912322979 blue
FKBP1A 0.396209756034962 blue
FLII 0.336086881960977 blue
FLNA 0.723748347901719 blue
FLNB 0.746400414053436 blue
FLRT2 0.458961704428132 blue
FLT3 0.612139950356788 blue
FLVCR2 0.657727329492328 blue
FMN1 0.5125833556162 blue
FMNL1 0.580512394289922 blue
FMO3 0.85027240922384 blue
FMOD 0.8946049852071 blue
FN1 0.899887617872625 blue
FNDC1 0.836359571276324 blue
FNDC4 0.404815027656526 blue
FNDC5 0.336570403698404 blue
FOLR2 0.815615329114208 blue
FOSL1 0.564458822378561 blue
FOSL2 0.366509733511304 blue
FOXE1 0.507623044720713 blue
FOXM1 0.640503197013651 blue
FOXN3 0.339858225987327 blue
FOXP1 0.920004561203087 blue
FOXP3 0.617589391744755 blue
FOXS1 0.667471583426996 blue
FPR3 0.912546785863922 blue
FRMD4B 0.663791358871128 blue
FRMD5 0.753845029722384 blue
FRMD6 0.811558507308771 blue
FRRS1 0.741551169813993 blue
FRZB 0.577108870500631 blue
FSD2 0.50435900060771 blue
FST 0.805037528473544 blue
FSTL1 0.428606142519993 blue
FSTL3 0.666435414829686 blue
FUT5 0.357903126813839 blue
FUT8 0.701967442595052 blue
FXYD3 0.378391291954242 blue
FXYD5 0.572127416632974 blue
FZD10 0.304368695256643 blue
FZD6 0.591687282803717 blue
GAB3 0.374102578519896 blue
GABRE 0.585745685715039 blue
GABRP 0.746229192395149 blue
GAL3ST3 0.670411664299991 blue
GAL3ST4 0.839948607282278 blue
GALE 0.35792394012847 blue
GALNT1 0.864300447864873 blue
GALNT10 0.386747839296161 blue
GALNT16 0.827712455176569 blue
GALNT2 0.412823253157397 blue
GALNT5 0.69512240895541 blue
GALNT6 0.775664159962288 blue
GALNT7 0.787999147484902 blue
GALNT9 0.347672602022396 blue
GAP43 0.532774666153348 blue
GAPT 0.738068140135802 blue
GARNL3 0.416655619068254 blue
GART 0.612988348659989 blue
GAS2L3 0.668172623258129 blue
GAS7 0.709021739346355 blue
GATA6 0.569970825473226 blue
GATAD2A 0.377710089178469 blue
GBGT1 0.734032272653445 blue
GBP2 0.520707872316745 blue
GBP5 0.40459872972266 blue
GCNT3 0.480362480751836 blue
GCSAM 0.59447371875633 blue
GDAP1L1 0.347519594107843 blue
GDF5 0.316163506843123 blue
GDF6 0.345741874430068 blue
GDF7 0.353319029213031 blue
GDI2 0.471051599076127 blue
GDPD2 0.58908948863214 blue
GEN1 0.529367881766887 blue
GFPT2 0.669740207007125 blue
GFRA1 0.845790368705346 blue
GFRA2 0.738796323867574 blue
GGN 0.369702266232624 blue
GGT5 0.86340804911123 blue
GINS1 0.768867921196767 blue
GINS2 0.453963550880696 blue
GIT2 0.442304178492621 blue
GJB3 0.351547845795127 blue
GJC1 0.592783486256046 blue
GJC2 0.38224384814781 blue
GLCCI1 0.52962255592507 blue
GLDN 0.302215467229104 blue
GLI1 0.795490827240607 blue
GLI2 0.884196564810773 blue
GLIPR1 0.891598286670208 blue
GLIPR2 0.875324519577295 blue
GLIS2 0.399185487371701 blue
GLIS3 0.776889548924347 blue
GLMN 0.509329515419427 blue
GLRB 0.375480645615915 blue
GLRX3 0.592037081391002 blue
GLT8D2 0.650543802276533 blue
GMIP 0.644183409280094 blue
GNA15 0.53778477205602 blue
GNAI1 0.53609766438364 blue
GNAI2 0.602817521817848 blue
GNAT1 0.372317082795172 blue
GNB3 0.46724385815545 blue
GNG12 0.573454149657498 blue
GNG8 0.493955558983816 blue
GNL3 0.637821365184098 blue
GNL3L 0.427536073806997 blue
GNPNAT1 0.454022419594301 blue
GOLGA6A 0.542804539162035 blue
GOLGA6B 0.563527549098939 blue
GOLGA6C 0.555870061704553 blue
GOLGA6D 0.563995608354165 blue
GOLGA6L1 0.354931810310161 blue
GOLGA6L2 0.416353795755825 blue
GOLGA6L6 0.425229674325784 blue
GOLGA7B 0.643273124300873 blue
GOLM1 0.450755546595028 blue
GP1BA 0.325004817776463 blue
GPC1 0.683738452141142 blue
GPM6A 0.341285360892963 blue
GPR132 0.533880881036893 blue
GPR137C 0.377033929109008 blue
GPR139 0.325562672552553 blue
GPR141 0.543730546059845 blue
GPR143 0.536944008800639 blue
GPR152 0.305127344525525 blue
GPR161 0.51694888130083 blue
GPR162 0.404796062614131 blue
GPR171 0.620095516237826 blue
GPR174 0.49092956689736 blue
GPR176 0.80606216048658 blue
GPR183 0.797218786789818 blue
GPR20 0.445563535285476 blue
GPR34 0.892268258266142 blue
GPR37 0.623000700111761 blue
GPR39 0.714586803145702 blue
GPR65 0.794938755070192 blue
GPR68 0.499266645555733 blue
GPR75 0.309169639883796 blue
GPR84 0.522364416542308 blue
GPR85 0.299896688626632 blue
GPRIN1 0.309087610352013 blue
GPRIN2 0.538778951761103 blue
GPRIN3 0.50301121365317 blue
GPSM2 0.716343373909828 blue
GPX2 0.549072490316842 blue
GRAP2 0.476322602699028 blue
GREB1L 0.282335870566427 blue
GREM1 0.756507949699288 blue
GRIN2A 0.814889848592565 blue
GRIP1 0.488864385738455 blue
GRK6 0.339379007631628 blue
GRM5 0.50477480188241 blue
GRM6 0.316761731142182 blue
GRM7 0.825105913712896 blue
GRM8 0.601287571640392 blue
GSPT1 0.404571961477867 blue
GTF2H2 0.362314453700645 blue
GTF2IRD1 0.472122717851861 blue
GTF3A 0.695096790546603 blue
GTPBP3 0.311092029289288 blue
GTSE1 0.673449818075237 blue
GTSF1 0.487411736383213 blue
GUCY1A2 0.723513501369575 blue
GXYLT2 0.829394882345377 blue
GYPC 0.514389334223362 blue
GZMA 0.453580581276883 blue
GZMK 0.841432410629151 blue
HAMP 0.6359659137372 blue
HAP1 0.492656227641144 blue
HAPLN3 0.730477962382552 blue
HAS2 0.843451690991298 blue
HAUS1 0.571981866143736 blue
HAUS5 0.628618987707537 blue
HAUS8 0.343451669912839 blue
HAVCR1 0.626173188418243 blue
HBEGF 0.446866440576758 blue
HCAR1 0.327553429012394 blue
HCK 0.329176584112696 blue
HCLS1 0.797421877209403 blue
HCST 0.720633037811873 blue
HDAC10 0.537560786607853 blue
HDAC9 0.819653521619924 blue
HDC 0.764351587370473 blue
HEATR3 0.480670344711033 blue
HELB 0.35764788784808 blue
HELLS 0.849797171401115 blue
HENMT1 0.54807094349192 blue
HEPH 0.609034673619729 blue
HES6 0.404462337976755 blue
HEY2 0.674105135794907 blue
HEYL 0.871570850409134 blue
HGF 0.868208861164467 blue
HHIP 0.741158800801309 blue
HHIPL1 0.406336007689616 blue
HIC1 0.344272699496629 blue
HIF1A 0.883806804853907 blue
HIGD1B 0.495250768638112 blue
HIGD1C 0.452307369610515 blue
HJURP 0.776456248550053 blue
HK1 0.340846790244089 blue
HK3 0.399721011604418 blue
HLA-DMB 0.481839731733412 blue
HLA-DPB1 0.383287839147478 blue
HLA-DQB1 0.687213546186737 blue
HLA-DQB2 0.734654120545333 blue
HM13 0.53835017131506 blue
HMCN1 0.874937757899838 blue
HMGA1 0.727145616455065 blue
HMGA2 0.622079697059188 blue
HMMR 0.858351355540715 blue
HNRNPA1 0.735224853682855 blue
HNRNPA3 0.3116384807996 blue
HNRNPF 0.561702989588583 blue
HOMER2 0.381919779582377 blue
HOMER3 0.758096041411482 blue
HOPX 0.653399744505525 blue
HOXA11 0.806813108687421 blue
HOXA3 0.455891090637125 blue
HOXA6 0.416643873813535 blue
HOXB9 0.406032897071836 blue
HOXC11 0.477684303648358 blue
HOXC5 0.378363420953768 blue
HOXC6 0.631166713797318 blue
HOXC8 0.480217975876658 blue
HOXC9 0.317347956290022 blue
HOXD10 0.636312436283142 blue
HOXD11 0.692584666459464 blue
HP 0.599849459353721 blue
HPGDS 0.742890381939498 blue
HPR 0.68762096330415 blue
HPSE 0.597347266080127 blue
HR 0.518664134312845 blue
HRC 0.445966992497493 blue
HRH1 0.835588857847329 blue
HRH4 0.355432038195645 blue
HRK 0.438590420173931 blue
HS2ST1 0.40929303401132 blue
HS3ST1 0.856635502312963 blue
HS3ST2 0.54828940034567 blue
HS3ST4 0.325661813927306 blue
HS6ST1 0.384639030948414 blue
HSD11B1 0.649712363114896 blue
HSD17B6 0.420462190039381 blue
HSD3B7 0.468909661253772 blue
HSF4 0.331229878132986 blue
HSPB6 0.756731406659796 blue
HSPG2 0.736401233059213 blue
HTR1E 0.316959620722825 blue
HTR2B 0.458222402588963 blue
HTRA4 0.508913588616201 blue
HUNK 0.620727023204099 blue
HYDIN 0.371940450657589 blue
HYLS1 0.409318784288222 blue
IAPP 0.358148555231655 blue
ICOS 0.511533745472709 blue
IER3 0.380450040445229 blue
IER5L 0.505991063744814 blue
IFI16 0.792309317439392 blue
IFI30 0.451184534091215 blue
IFITM1 0.418824747709823 blue
IFNAR2 0.790553102721749 blue
IFNE 0.370924237586936 blue
IFNGR1 0.547097917863309 blue
IFNGR2 0.716673442827074 blue
IFNL2 0.349370953980884 blue
IFRD2 0.421644431422331 blue
IGF2BP3 0.294772534754364 blue
IGFBP1 0.711526961264761 blue
IGFBP3 0.812121759158829 blue
IGFBP6 0.882936909093727 blue
IGFBP7 0.564564458309216 blue
IGLL1 0.508220971075037 blue
IGSF1 0.348835937661235 blue
IGSF10 0.502055221423643 blue
IGSF21 0.668364446514436 blue
IGSF22 0.326772878261585 blue
IGSF6 0.780959057594841 blue
IGSF9B 0.643200715531247 blue
IKBIP 0.4773578349327 blue
IKBKE 0.800243699350974 blue
IKZF1 0.737434183938359 blue
IKZF3 0.706147632534747 blue
IL10RA 0.790044702623102 blue
IL12RB1 0.39006214724186 blue
IL12RB2 0.649824750003864 blue
IL16 0.638872224929142 blue
IL17RE 0.301480998236298 blue
IL18 0.85045959361542 blue
IL1R1 0.572565764087125 blue
IL20 0.290675029782682 blue
IL23R 0.56840599146395 blue
IL24 0.424873796249008 blue
IL2RA 0.734356819176439 blue
IL2RB 0.538809367189763 blue
IL2RG 0.639072559620359 blue
IL32 0.759872132004043 blue
IL33 0.832182512085846 blue
IL34 0.642861462295678 blue
IL4I1 0.724354665127701 blue
IL7 0.691985804532621 blue
IL7R 0.779099346692989 blue
IMPDH2 0.698181780766717 blue
INHA 0.457162324691367 blue
INHBA 0.88905037715117 blue
INHBE 0.354118304804619 blue
INPP4A 0.584064348548773 blue
INPP4B 0.383000938931224 blue
INPP5D 0.851490062153753 blue
INPP5F 0.492943062779731 blue
INS 0.340543891687837 blue
INTS7 0.349909241157785 blue
IPCEF1 0.443763109247431 blue
IPO5 0.397252209549525 blue
IPO7 0.543631106346076 blue
IQCB1 0.417922071786384 blue
IQCF6 0.32526023915065 blue
IQGAP3 0.780603408940801 blue
IRAK2 0.375242550519898 blue
IRF3 0.448157593190807 blue
IRF4 0.751804809701063 blue
IRF5 0.492735553213255 blue
IRF7 0.430417327637216 blue
IRF8 0.899028827404473 blue
IRX3 0.785276643289264 blue
IRX5 0.405522642092633 blue
IRX6 0.332399094026601 blue
ISG20 0.555170123428247 blue
ISLR 0.885667346814213 blue
ISLR2 0.593915412526352 blue
ISM1 0.323418749167973 blue
ITGA10 0.579653815177709 blue
ITGA11 0.811940794138185 blue
ITGA2 0.682418533915697 blue
ITGA4 0.862967238409356 blue
ITGA7 0.622773716904951 blue
ITGA9 0.524112500214844 blue
ITGAD 0.54061315887486 blue
ITGAE 0.407066098555201 blue
ITGAL 0.582260482802977 blue
ITGAM 0.774258071788022 blue
ITGAX 0.681242780563876 blue
ITGB1 0.373482421414508 blue
ITGB1BP2 0.298450946384912 blue
ITGB2 0.721334221472818 blue
ITGB4 0.74203980524281 blue
ITGB6 0.824352669421198 blue
ITGBL1 0.527247307839399 blue
ITIH2 0.518606843792328 blue
ITK 0.654733510606239 blue
ITM2C 0.378903750830934 blue
ITPR1 0.330159086816225 blue
ITPR2 0.580866037030245 blue
ITPR3 0.798873649103212 blue
ITPRIPL2 0.45137902681961 blue
ITSN1 0.600219296834391 blue
IWS1 0.325530457730934 blue
JAG1 0.831305774514231 blue
JAG2 0.457578612579976 blue
JAK1 0.749846890411 blue
JAK3 0.642394308037722 blue
KANK2 0.479773815263267 blue
KAZALD1 0.558329773853236 blue
KCNA10 0.354922798679529 blue
KCNA3 0.590958111416428 blue
KCNA6 0.351977750169185 blue
KCNAB1 0.333397692778667 blue
KCNB2 0.359130768569821 blue
KCND1 0.547636337672555 blue
KCNH1 0.52437954441312 blue
KCNIP2 0.341900784097368 blue
KCNIP3 0.365756648116432 blue
KCNIP4 0.506451247448879 blue
KCNJ2 0.385654015034002 blue
KCNJ4 0.44274064296492 blue
KCNJ5 0.623435829396687 blue
KCNJ6 0.3930608369266 blue
KCNJ8 0.819363629102742 blue
KCNK1 0.582193468368466 blue
KCNK15 0.524045312615622 blue
KCNK2 0.492632385802039 blue
KCNK3 0.436955726944732 blue
KCNMA1 0.763999065897462 blue
KCNMB1 0.666926908906509 blue
KCNN1 0.311958041291177 blue
KCNN3 0.698111034479111 blue
KCNN4 0.693385528498066 blue
KCNQ3 0.588618047864679 blue
KCNQ5 0.579537672490797 blue
KCNS1 0.346837599500665 blue
KCNS2 0.35972976813181 blue
KCNT2 0.725365566191792 blue
KCP 0.546330216624073 blue
KCTD1 0.635804544485738 blue
KCTD12 0.708500349068614 blue
KCTD17 0.294072726699068 blue
KDM2A 0.389398569693869 blue
KDM2B 0.631295669514209 blue
KDM5B 0.707871016920578 blue
KHDC1L 0.293196027725955 blue
KIAA0586 0.331006210985957 blue
KIAA0930 0.56821969691088 blue
KIAA1549L 0.376724633012762 blue
KIAA1614 0.35053289441485 blue
KIAA1755 0.618240514326752 blue
KIF11 0.766487225974012 blue
KIF14 0.609914995727603 blue
KIF15 0.472060662020361 blue
KIF18A 0.527555770996779 blue
KIF18B 0.557243983309021 blue
KIF20A 0.836848381119617 blue
KIF21B 0.448802141655504 blue
KIF23 0.640576687529014 blue
KIF24 0.313561960544817 blue
KIF26A 0.362452253365784 blue
KIF26B 0.407478607336417 blue
KIF2C 0.295467659188579 blue
KIF3C 0.605804122892443 blue
KIF4A 0.802115259853253 blue
KIF5A 0.624593418279311 blue
KIF5C 0.807410754779904 blue
KIFC1 0.662987910645507 blue
KIRREL3 0.68395881406419 blue
KITLG 0.717424460724195 blue
KLC3 0.470668565355395 blue
KLF12 0.534791147502289 blue
KLF5 0.720825611193994 blue
KLHL1 0.313950793856964 blue
KLHL13 0.727114488144894 blue
KLHL30 0.397682333688941 blue
KLHL4 0.843830642596294 blue
KLHL6 0.795682966361406 blue
KLK5 0.341556292904619 blue
KLRC4 0.491029925743618 blue
KLRG1 0.437763118879645 blue
KLRG2 0.560899316443474 blue
KNTC1 0.79503062379017 blue
KPNA2 0.658885502414418 blue
KRT14 0.459370150578661 blue
KRT17 0.749164364440929 blue
KRT19 0.807805424143741 blue
KRT222 0.812103033305117 blue
KRT23 0.518837860777617 blue
KRT31 0.37240559203816 blue
KRT40 0.453453520379049 blue
KRT7 0.614375203787679 blue
KRT75 0.418933120447776 blue
KRT80 0.553154690947544 blue
KRT84 0.370892949144484 blue
KRTAP13-3 0.30600035386923 blue
KRTAP19-2 0.3516204187263 blue
KRTAP19-4 0.307809357344979 blue
KRTAP2-2 0.366039239537762 blue
KRTAP2-3 0.601410922868887 blue
KRTCAP3 0.410191057193289 blue
KTI12 0.298763875635726 blue
L1CAM 0.688101401176003 blue
L1TD1 0.39586262134671 blue
LACTB 0.537186128402423 blue
LAG3 0.349210467659272 blue
LAIR1 0.873837572483704 blue
LAIR2 0.391686982382616 blue
LAMA1 0.643494794661148 blue
LAMA2 0.835766474261067 blue
LAMA3 0.397883847421197 blue
LAMA4 0.909410774859323 blue
LAMB1 0.770187233035256 blue
LAMC1 0.823778746648923 blue
LAMC2 0.88266607742762 blue
LAMC3 0.828497602886089 blue
LAMP3 0.552302292144726 blue
LAMP5 0.684031139336763 blue
LAPTM5 0.727921083874575 blue
LAT 0.545744394302849 blue
LAT2 0.621461965111204 blue
LAX1 0.637448350790442 blue
LAYN 0.770391697589305 blue
LBH 0.352018937400208 blue
LBR 0.775699779827974 blue
LCE1A 0.293455904028926 blue
LCE2A 0.373466611854913 blue
LCK 0.6708956461666 blue
LCN2 0.561711467702082 blue
LCN6 0.555015048226906 blue
LCN9 0.331336625757548 blue
LCP1 0.602124227734409 blue
LCP2 0.466706754415418 blue
LDB3 0.309865922646237 blue
LDHA 0.724550396951258 blue
LDLRAD2 0.532245342300044 blue
LDLRAD3 0.853222430410004 blue
LDLRAD4 0.75121746036886 blue
LEF1 0.876735321331772 blue
LEMD1 0.533651617523941 blue
LETM2 0.546881674320664 blue
LFNG 0.613462164529328 blue
LGALS1 0.469195573156811 blue
LGALS12 0.406497205790229 blue
LGALS3 0.739684595588868 blue
LGALS9 0.698013788438496 blue
LGALS9B 0.603979664972374 blue
LGALS9C 0.554000444979012 blue
LGI2 0.446344625787591 blue
LGR5 0.318005960865682 blue
LHFPL2 0.823649393489029 blue
LHX6 0.311442396343893 blue
LIF 0.770006505230929 blue
LIG1 0.546055233691874 blue
LILRA4 0.593946764130789 blue
LILRB4 0.649182264970046 blue
LILRB5 0.743995803381303 blue
LIMD1 0.511451753259574 blue
LIMD2 0.380625810901369 blue
LIMK1 0.406641431246385 blue
LIMS1 0.848861002435201 blue
LIPA 0.367938527397166 blue
LIPG 0.515140244804936 blue
LIX1 0.48881123468857 blue
LMCD1 0.731775664376725 blue
LMNA 0.669797509904031 blue
LMNB1 0.812648998623189 blue
LMNB2 0.403894840572934 blue
LMOD1 0.731346727990382 blue
LONRF2 0.383227955945548 blue
LOXL1 0.473613378092472 blue
LOXL2 0.849967788364149 blue
LOXL4 0.495153271061828 blue
LPAR1 0.937754631002889 blue
LPAR4 0.521489643602068 blue
LPAR5 0.786790289618905 blue
LPGAT1 0.358669599831921 blue
LPXN 0.736342860431166 blue
LRFN1 0.307257622464536 blue
LRFN5 0.469498452689564 blue
LRG1 0.366031869494699 blue
LRIG3 0.604242185440756 blue
LRP1 0.862822684433371 blue
LRP8 0.388408028062775 blue
LRR1 0.41021862680348 blue
LRRC17 0.358687965260506 blue
LRRC18 0.463101521413437 blue
LRRC25 0.303211818499623 blue
LRRC37A 0.482757306933673 blue
LRRC37A2 0.427100372154584 blue
LRRC3B 0.311888194871965 blue
LRRC4C 0.723203829140382 blue
LRRC59 0.631622528795503 blue
LRRC8E 0.418436890461129 blue
LRRK1 0.781005547257354 blue
LRRN1 0.668993040928158 blue
LRRN2 0.616394183332984 blue
LRRN3 0.601972516636029 blue
LRRN4 0.667374344567942 blue
LRSAM1 0.541283159828534 blue
LRTM1 0.300178010780149 blue
LSAMP 0.799481999176875 blue
LSP1 0.728855793702657 blue
LSR 0.353577805642273 blue
LTA 0.471904400475735 blue
LTB 0.825049736182438 blue
LTB4R 0.467147403288784 blue
LTBP1 0.802400126262974 blue
LTBP2 0.869981998440015 blue
LTBP3 0.520401018361435 blue
LTF 0.528639499871191 blue
LUM 0.894655505780085 blue
LURAP1 0.506671091778959 blue
LURAP1L 0.687642480779095 blue
LXN 0.708506822721177 blue
LY6D 0.388489874825519 blue
LY75-CD302 0.300812466348435 blue
LY86 0.765047870906102 blue
LY9 0.733981108774614 blue
LY96 0.758917203022795 blue
LYAR 0.304306130067541 blue
LYN 0.460104693125478 blue
LYPD1 0.872639987520652 blue
LYPD5 0.599385441330691 blue
LYST 0.401347964940532 blue
LYVE1 0.774945417781214 blue
LYZ 0.626907783546965 blue
M1AP 0.401369216326193 blue
MAFF 0.383337479409203 blue
MAGEA2B 0.499569527333537 blue
MAGEB10 0.367078455555572 blue
MAGEC2 0.392103302338839 blue
MAGED4 0.75609210973461 blue
MAGI1 0.45484426923408 blue
MALL 0.754427376579693 blue
MALT1 0.501499418504365 blue
MAMDC2 0.794003093673377 blue
MAMLD1 0.559585963673488 blue
MAN2A1 0.473671581309801 blue
MAN2B1 0.871267923288601 blue
MANF 0.312655841828407 blue
MAP1LC3C 0.729907861554541 blue
MAP3K1 0.88761637642903 blue
MAP3K14 0.649591986586033 blue
MAP3K7CL 0.801585523544238 blue
MAP3K8 0.604816212644563 blue
MAP3K9 0.40997796000857 blue
MAP4K1 0.778391460662236 blue
MAP4K4 0.740619080306671 blue
MAP7D1 0.345513121631722 blue
MAP7D3 0.760373655846099 blue
MAPK13 0.632913117990667 blue
MARCKS 0.912336054583968 blue
MARCKSL1 0.403391113183974 blue
MARCO 0.307930749807838 blue
MARK2 0.372298725864101 blue
MARVELD1 0.854691853986476 blue
MATN2 0.741999145697555 blue
MBNL1 0.826678770601157 blue
MBOAT1 0.372901881420906 blue
MBTD1 0.437201232384743 blue
MCAM 0.783219000784252 blue
MCM10 0.685463232628861 blue
MCM2 0.711845995274302 blue
MCM5 0.580075332877089 blue
MCM7 0.442462773354678 blue
MCM8 0.387605701037074 blue
MCOLN2 0.706174337433764 blue
MCTP1 0.890275712937939 blue
MDFI 0.730100421112424 blue
MDGA1 0.655259877778585 blue
MDK 0.875473496434835 blue
MDM2 0.696823151906556 blue
MDN1 0.60149257348422 blue
ME2 0.453835402183829 blue
ME3 0.31750388854016 blue
MED12L 0.400639579571815 blue
MED18 0.369502299415988 blue
MED23 0.55008235267957 blue
MEDAG 0.82293070268987 blue
MEGF6 0.348646311891529 blue
MEI1 0.648233146678343 blue
MEIS1 0.5658976344746 blue
MEIS3 0.417973930915954 blue
MELK 0.685646447525664 blue
MEMO1 0.430235544577209 blue
MEOX1 0.62627736056658 blue
MERTK 0.736310880565336 blue
MEST 0.819699155466211 blue
MET 0.7671810876635 blue
METAP1D 0.319947243199074 blue
MEX3B 0.65530020199239 blue
MFAP2 0.82478686136634 blue
MFAP4 0.851231747730285 blue
MFGE8 0.811127291894077 blue
MFHAS1 0.771716175771763 blue
MFSD2A 0.317960675750379 blue
MGAT4C 0.509079266135781 blue
MGP 0.45398817921623 blue
MIA 0.660489102273763 blue
MICAL1 0.81308880330449 blue
MICAL2 0.834747223175833 blue
MICALL2 0.744678259571234 blue
MID1 0.688390319783159 blue
MILR1 0.883750449687172 blue
MKI67 0.860413481223833 blue
MKNK1 0.641819747613551 blue
MLLT11 0.857404813746575 blue
MLPH 0.562596327993015 blue
MMD 0.604093864180906 blue
MMP11 0.719365017668018 blue
MMP14 0.864648792632856 blue
MMP19 0.830590180084102 blue
MMP2 0.920262474303773 blue
MMP23B 0.581484068421132 blue
MMP7 0.868624068181008 blue
MMP9 0.502269507534175 blue
MMRN1 0.670088498426041 blue
MMS19 0.336242816485309 blue
MMS22L 0.4029163668966 blue
MN1 0.565512941426544 blue
MND1 0.827980884628785 blue
MNS1 0.522088455779824 blue
MOCOS 0.462540258359853 blue
MORN3 0.361372484372004 blue
MOXD1 0.94221034694651 blue
MPEG1 0.812992112700267 blue
MPL 0.361256060793068 blue
MPZL1 0.700211447970744 blue
MPZL2 0.346135938988299 blue
MRAP 0.416872266889953 blue
MRAS 0.69519072772195 blue
MRC1 0.790883060513583 blue
MRC2 0.339397332956346 blue
MREG 0.502927374123643 blue
MROH2B 0.401680975472482 blue
MRPL33 0.474063815826233 blue
MS4A1 0.648440056136257 blue
MS4A14 0.669504145334597 blue
MS4A2 0.682928745110649 blue
MS4A4A 0.843592928738936 blue
MS4A4E 0.81142332164806 blue
MS4A6A 0.927512508218343 blue
MS4A6E 0.428990513266165 blue
MS4A7 0.748784613130984 blue
MSANTD3 0.31440130364494 blue
MSC 0.689165001030103 blue
MSH2 0.466642850075889 blue
MSH6 0.420724949609834 blue
MSL3 0.461194110121845 blue
MSN 0.479425406721389 blue
MSR1 0.944099447943307 blue
MTA2 0.426768691614203 blue
MTBP 0.372380328099741 blue
MTDH 0.431438210688075 blue
MTFR2 0.652899867740884 blue
MTHFD1L 0.93620754910386 blue
MTMR11 0.332038629917394 blue
MTR 0.43517552412967 blue
MTUS2 0.356874705210518 blue
MUC1 0.486839836939179 blue
MUC12 0.513973723141696 blue
MUC17 0.347906548157273 blue
MUSK 0.46119138555177 blue
MXD3 0.55834037383235 blue
MXRA5 0.764536517426449 blue
MYB 0.564169951892473 blue
MYBL1 0.590702219695861 blue
MYBL2 0.739537289925689 blue
MYBPC2 0.513773711424579 blue
MYC 0.757078767114238 blue
MYD88 0.349177024320991 blue
MYH10 0.764250171796743 blue
MYH11 0.688916486679963 blue
MYLK2 0.675300935718266 blue
MYO10 0.411085224850891 blue
MYO19 0.399423068423308 blue
MYO1F 0.388103348012017 blue
MYO1G 0.597500023660282 blue
MYO1H 0.422337144576478 blue
MYO3A 0.687182463597267 blue
MYO5A 0.68827357998859 blue
MYO9B 0.764784792463618 blue
MYOC 0.362119750955774 blue
MYOF 0.731467929532766 blue
MYRF 0.600070165290916 blue
MZB1 0.661336157764179 blue
N4BP3 0.401763062846051 blue
NAA38 0.358646001207871 blue
NAA40 0.52631464793191 blue
NABP1 0.820777532705695 blue
NAGK 0.681575267650057 blue
NANOS3 0.477103715701079 blue
NANS 0.653215257740926 blue
NAP1L1 0.818140394126647 blue
NARF 0.442831849340966 blue
NASP 0.406066079703829 blue
NAV2 0.685008545803192 blue
NAV3 0.831648243833597 blue
NBEAL2 0.542378647083425 blue
NBL1 0.573344072961783 blue
NBPF4 0.354493118347579 blue
NBPF6 0.340340077027403 blue
NCAM1 0.387211866285555 blue
NCAPG 0.762873413322866 blue
NCAPG2 0.455924358842598 blue
NCAPH 0.524259520952272 blue
NCEH1 0.57575491031956 blue
NCF2 0.304607952656944 blue
NCF4 0.620370147513313 blue
NCK1 0.581894638015871 blue
NCKAP1L 0.844314623429997 blue
NCKAP5L 0.515417373059445 blue
NCL 0.40868168822485 blue
NCMAP 0.459789799509036 blue
NCOA5 0.348029569592611 blue
NDC80 0.827443886066373 blue
NDST1 0.55472058095346 blue
NDUFB2 0.363507859562118 blue
NEFL 0.824404626311137 blue
NEFM 0.818440247842474 blue
NEGR1 0.810161888876408 blue
NEIL2 0.420604903788923 blue
NEIL3 0.439180675754276 blue
NEK2 0.709214005360391 blue
NEK8 0.297699231345694 blue
NELL2 0.601497411237099 blue
NETO1 0.784199090823945 blue
NETO2 0.439516855481723 blue
NEURL1B 0.433822291544476 blue
NEXN 0.714300588605252 blue
NF1 0.320419683855498 blue
NF2 0.485403009154442 blue
NFAM1 0.565989888076597 blue
NFATC2 0.782329462410237 blue
NFATC2IP 0.56678009534187 blue
NFATC4 0.839990723704564 blue
NFIA 0.70073584521755 blue
NFIB 0.54366091325494 blue
NFIX 0.796481726938607 blue
NFKB1 0.381972127149742 blue
NFKB2 0.771506324790305 blue
NFKBID 0.477819457956515 blue
NFKBIE 0.613044916455927 blue
NFKBIZ 0.752942299017523 blue
NHS 0.554094772060166 blue
NHSL2 0.329654023651107 blue
NID1 0.693471780362334 blue
NID2 0.771965890104179 blue
NINJ2 0.521177904505684 blue
NKAIN4 0.752235729291425 blue
NKD2 0.39755646173154 blue
NLGN4X 0.76209259250448 blue
NLGN4Y 0.308363297805014 blue
NLRC3 0.54819873624142 blue
NLRC4 0.355501205310844 blue
NLRP2 0.428189636007492 blue
NLRP3 0.582745581043454 blue
NLRP7 0.308528471532202 blue
NMB 0.639724540513132 blue
NME1 0.680462052014252 blue
NME8 0.437342731547778 blue
NMI 0.478409703651664 blue
NMNAT2 0.55542753569357 blue
NMU 0.759635767244423 blue
NNMT 0.903028277987738 blue
NOC3L 0.528103689459368 blue
NOD2 0.410395418643684 blue
NOL6 0.312027110320537 blue
NONO 0.601999086502303 blue
NOP14 0.532775231600029 blue
NOP2 0.700233638978747 blue
NOP58 0.60669026652676 blue
NOS1 0.479605195476757 blue
NOS2 0.324154514927213 blue
NOTCH3 0.747194288481299 blue
NOTUM 0.420559384737721 blue
NPC1 0.476710267455305 blue
NPM1 0.656990903770341 blue
NPM2 0.322927122678715 blue
NPM3 0.676785478759431 blue
NPPB 0.373067889694747 blue
NPW 0.464694733062572 blue
NPY1R 0.564776123197287 blue
NPY5R 0.651912714198169 blue
NR0B1 0.344985566832514 blue
NR1D1 0.311183220751724 blue
NR1H3 0.616502975577795 blue
NR2F1 0.616821983518309 blue
NR2F2 0.755073382148485 blue
NRAS 0.447879861987809 blue
NRCAM 0.429031083799512 blue
NREP 0.681877140803617 blue
NRG3 0.419794518053443 blue
NRM 0.511033125703852 blue
NRP1 0.380894789206975 blue
NRP2 0.800116583983703 blue
NRSN1 0.591130881431351 blue
NRXN2 0.503463750553111 blue
NSMCE2 0.534214439642244 blue
NT5DC2 0.694757114118532 blue
NT5DC3 0.858846565660619 blue
NT5DC4 0.44777701797674 blue
NT5E 0.552785496596437 blue
NTF3 0.457115370745391 blue
NTM 0.87839588940652 blue
NTRK3 0.667040291063313 blue
NUAK1 0.666411311306946 blue
NUF2 0.663121926642852 blue
NUP107 0.480869089594867 blue
NUP160 0.827184969450898 blue
NUP188 0.413577013015263 blue
NUP210 0.32455883785815 blue
NUP54 0.403888668826254 blue
NUP62 0.501255207769349 blue
NUP88 0.364971631723665 blue
NUP93 0.610993874897044 blue
NUSAP1 0.832020466705621 blue
NXNL2 0.531504909383282 blue
NXPE1 0.333779343629225 blue
NXPH3 0.607278099415275 blue
NYX 0.374757891239179 blue
OBP2A 0.603451788155294 blue
OBP2B 0.475551116900106 blue
OBSCN 0.586471979181697 blue
OCA2 0.343606295043415 blue
OCM 0.325943236211147 blue
OCSTAMP 0.345151286591042 blue
ODF2 0.415207850743493 blue
OFD1 0.605092255210801 blue
OGFRL1 0.563230450118389 blue
OGN 0.694428936518478 blue
OIP5 0.393135464092738 blue
OLFM3 0.303247379019357 blue
OLFML1 0.33879852200933 blue
OLFML2B 0.903798168756554 blue
OLFML3 0.536510634043146 blue
OMD 0.327465559892411 blue
OMP 0.318998522359381 blue
OR13D1 0.308461089968887 blue
OR1B1 0.332118513687273 blue
OR2A14 0.336105787582373 blue
OR2T4 0.298431461465799 blue
OR4F29 0.343520914502561 blue
OR51E1 0.315067395808935 blue
OR52W1 0.355437229245728 blue
OR56B1 0.647693566023607 blue
ORC1 0.382273283344285 blue
OSBP2 0.327128121353877 blue
OSBPL11 0.457598950821344 blue
OSBPL3 0.812193681614712 blue
OSBPL7 0.484234105265305 blue
OSCAR 0.489832798103691 blue
OSGEP 0.527189156825594 blue
OSMR 0.90441595827054 blue
OTOA 0.485187811231871 blue
OXTR 0.325345752700927 blue
P2RX1 0.322260787723893 blue
P2RX5 0.566642162305588 blue
P2RY10 0.696420253375151 blue
P2RY12 0.553539125063433 blue
P2RY13 0.51129281368072 blue
P2RY14 0.841098797419765 blue
P2RY2 0.714264404968653 blue
P2RY6 0.676096663049465 blue
P2RY8 0.36899319753464 blue
P4HA3 0.622147813130891 blue
PABPC1 0.636108659391751 blue
PABPC1L 0.539156396184568 blue
PABPC3 0.452248802965202 blue
PABPC4 0.725566012171198 blue
PAEP 0.315602996506995 blue
PAG1 0.760674889794479 blue
PAK1IP1 0.498777946051477 blue
PAK2 0.458882857904352 blue
PAK3 0.757784946838854 blue
PAK6 0.809708235440581 blue
PALD1 0.461664612554263 blue
PALMD 0.729468464593035 blue
PAPLN 0.656980891137038 blue
PAPPA 0.309016950202557 blue
PAPPA2 0.582324566663014 blue
PARP12 0.326699747751982 blue
PARP15 0.66743660680442 blue
PARP4 0.382341191757467 blue
PARP8 0.686640556842038 blue
PARPBP 0.672363867722381 blue
PARVG 0.769485975498841 blue
PASK 0.496238893444925 blue
PATL2 0.412833952714053 blue
PAX5 0.593942085046269 blue
PAX9 0.540615796909094 blue
PBK 0.764208042224414 blue
PCBP3 0.337950889403182 blue
PCDH1 0.390350041726245 blue
PCDH10 0.462593763235862 blue
PCDH17 0.573659194221775 blue
PCDH18 0.790349946363344 blue
PCDH19 0.394972102181839 blue
PCDH20 0.291081598376161 blue
PCDH7 0.443120381884171 blue
PCDHA6 0.349047878691899 blue
PCDHA7 0.336997392958116 blue
PCDHGC5 0.402076768242672 blue
PCGF6 0.384129296767879 blue
PCOLCE 0.918457293662985 blue
PCSK4 0.40908850971288 blue
PCSK7 0.832449778145256 blue
PDAP1 0.351127414003117 blue
PDCD11 0.376210119005554 blue
PDCD4 0.338593936615867 blue
PDCD5 0.577547876300694 blue
PDCL3 0.444300594168913 blue
PDE1A 0.824060203685907 blue
PDE1B 0.464757413725037 blue
PDE3A 0.591446286573516 blue
PDE4C 0.311444391447591 blue
PDE5A 0.820136297440375 blue
PDE6B 0.32967272451069 blue
PDE9A 0.525823717495301 blue
PDGFC 0.623554501453058 blue
PDGFRA 0.764314657574399 blue
PDIA4 0.326452840173341 blue
PDK1 0.385476471526725 blue
PDLIM1 0.718831457544853 blue
PDLIM3 0.801440515097348 blue
PDLIM4 0.714950409322566 blue
PDLIM7 0.761952196672527 blue
PDP1 0.608688504806488 blue
PDS5A 0.69111752254681 blue
PDZRN4 0.330379145373761 blue
PECAM1 0.439422193018935 blue
PELI1 0.646986072303991 blue
PFAS 0.609182118169964 blue
PFDN1 0.370061079395656 blue
PFKFB3 0.532736717636187 blue
PFKFB4 0.38203500461108 blue
PFKP 0.768608687234929 blue
PGM2L1 0.578828762495781 blue
PGM3 0.387460810023326 blue
PGM5 0.554572566015201 blue
PHACTR1 0.59517784205615 blue
PHC2 0.419726059423096 blue
PHEX 0.30733460388138 blue
PHF14 0.593775416776342 blue
PHF19 0.676327633214221 blue
PHLDA1 0.583788579912289 blue
PHLDA2 0.612258706057883 blue
PHLDA3 0.597116381115924 blue
PI15 0.658409840561468 blue
PI16 0.59720373256246 blue
PIBF1 0.300807213328557 blue
PID1 0.860717908373382 blue
PIF1 0.534006345041619 blue
PIGL 0.585476370344786 blue
PIGW 0.307727277696435 blue
PIK3AP1 0.764016820434991 blue
PIK3CD 0.71180346532702 blue
PIK3CG 0.797906386057305 blue
PIK3R1 0.556256326204059 blue
PIK3R5 0.619771268170911 blue
PIK3R6 0.668191836977325 blue
PILRA 0.349382192211077 blue
PIM1 0.356216709971292 blue
PIM2 0.376033721415107 blue
PIP5K1B 0.497525312580622 blue
PITPNM1 0.288359960212057 blue
PITX2 0.334391119664665 blue
PIWIL4 0.617287676978848 blue
PKD2 0.78331273911695 blue
PKIB 0.432885104029727 blue
PKM 0.760994561101382 blue
PKMYT1 0.640642585992416 blue
PKN3 0.591979162520836 blue
PKNOX2 0.435616991417009 blue
PLA2G2D 0.39484289860954 blue
PLA2G2F 0.296031728842643 blue
PLA2G4A 0.771656227626367 blue
PLA2G7 0.811495817787409 blue
PLAC9 0.304175199101924 blue
PLAU 0.831859556526683 blue
PLAUR 0.372747701566622 blue
PLB1 0.748017887811987 blue
PLCB1 0.662306340979542 blue
PLCB2 0.794879703040835 blue
PLCB3 0.352479910102584 blue
PLCB4 0.649093125365516 blue
PLCH1 0.494989224233018 blue
PLCXD1 0.425135723830339 blue
PLCXD3 0.533139726077345 blue
PLD2 0.36933670313332 blue
PLD4 0.624868199628345 blue
PLEC 0.317485633229029 blue
PLEK 0.553147643642413 blue
PLEKHA4 0.609064616052019 blue
PLEKHF1 0.649535342594742 blue
PLEKHG2 0.589611181315706 blue
PLEKHG5 0.625351452498404 blue
PLEKHO2 0.640063388620239 blue
PLIN3 0.404697762723133 blue
PLK1 0.702151385228541 blue
PLK2 0.758885694543908 blue
PLK5 0.367426994616627 blue
PLN 0.644566078979811 blue
PLP2 0.355470701440791 blue
PLSCR1 0.493472705566739 blue
PLVAP 0.720838682800196 blue
PLXDC1 0.849068006696345 blue
PLXDC2 0.536890721262153 blue
PMAIP1 0.601957341829549 blue
PMCH 0.390304309743181 blue
PMF1 0.564762863112902 blue
PML 0.569178630209316 blue
PMM2 0.557935142758882 blue
PMP22 0.898278470651407 blue
PMS1 0.378162460172991 blue
PNLIPRP1 0.476661467604285 blue
PNLIPRP2 0.302551611752136 blue
PNMA5 0.348623918981727 blue
PNOC 0.579535616557493 blue
POC1A 0.49562781745741 blue
PODN 0.751222773415545 blue
PODNL1 0.671757467041058 blue
POF1B 0.418296877149252 blue
POLD1 0.307445797525008 blue
POLE 0.528652486725355 blue
POLE2 0.577822698157602 blue
POLG2 0.427311764630336 blue
POLH 0.398525452088775 blue
POLQ 0.384520801413868 blue
POLR1A 0.437283471950514 blue
POSTN 0.685318583264782 blue
POTEB 0.328134427222953 blue
POU2AF1 0.414539882913653 blue
POU2F2 0.588035190096493 blue
POU5F1 0.379346063685867 blue
PPAN-P2RY11 0.51044475689192 blue
PPFIA2 0.592843287552084 blue
PPIAL4A 0.433996395747306 blue
PPIAL4C 0.34110476092127 blue
PPIC 0.7360401682107 blue
PPIL3 0.37136057943289 blue
PPL 0.617575260202154 blue
PPM1E 0.328522528886319 blue
PPM1J 0.514446497097359 blue
PPM1N 0.407280566277941 blue
PPP1CC 0.443571688269372 blue
PPP1R12A 0.364162494236115 blue
PPP1R13L 0.726327172006813 blue
PPP1R14A 0.682874361790883 blue
PPP1R14B 0.76236522273334 blue
PPP1R14C 0.741359900104 blue
PPP1R18 0.748553742635591 blue
PPP1R1B 0.489460875784652 blue
PPP1R1C 0.3580012880311 blue
PPP1R3C 0.745466859714489 blue
PPP1R9B 0.459601324620529 blue
PPP3CA 0.651880529794598 blue
PPRC1 0.407563277911377 blue
PRAME 0.401531738645973 blue
PRC1 0.704807295828381 blue
PRCD 0.580233830145843 blue
PRDM10 0.323139090115615 blue
PRDM13 0.304022053958282 blue
PRDM16 0.300855384182821 blue
PRDM9 0.393522875599627 blue
PRDX4 0.46831253082413 blue
PRELP 0.789061095322407 blue
PREX1 0.328389341999388 blue
PRG2 0.28747355925186 blue
PRG4 0.683012893301822 blue
PRIM2 0.564955892798118 blue
PRKAG3 0.297161417931961 blue
PRKCB 0.550388836198737 blue
PRKCQ 0.739904885206893 blue
PRKDC 0.647408278808857 blue
PROCA1 0.323030230665182 blue
PROCR 0.72090819020589 blue
PROM1 0.796216864853924 blue
PROS1 0.777690580816446 blue
PROSER2 0.523689733732855 blue
PRPF40A 0.394132471913317 blue
PRPF40B 0.397741894142284 blue
PRR11 0.334194414673548 blue
PRR22 0.324229089642698 blue
PRR5L 0.742516540853016 blue
PRR7 0.311854833813375 blue
PRRT1 0.317294858479414 blue
PRRT2 0.365899404589361 blue
PRRX1 0.8983645620707 blue
PRSS23 0.846566774105331 blue
PRSS33 0.470573942581624 blue
PRSS35 0.4674649703744 blue
PRTFDC1 0.708834029806254 blue
PSD3 0.521981038324586 blue
PSD4 0.356830264917538 blue
PSEN1 0.358178138385706 blue
PSMD5 0.405952581830044 blue
PSME4 0.79038931890005 blue
PSORS1C1 0.792078177995344 blue
PSORS1C2 0.484397959154276 blue
PSPC1 0.574351714446027 blue
PSRC1 0.345082756457361 blue
PSTPIP1 0.549802409298758 blue
PSTPIP2 0.600942354890856 blue
PTAFR 0.629919583971774 blue
PTCH2 0.491016587410623 blue
PTCHD4 0.338781767162701 blue
PTEN 0.881670921612704 blue
PTGDR 0.360385468392178 blue
PTGER1 0.531076139548849 blue
PTGER2 0.391727924136317 blue
PTGES 0.775318485150485 blue
PTGFRN 0.859544545848731 blue
PTGIR 0.766027365610527 blue
PTGS1 0.610737421433103 blue
PTH2 0.524093436804813 blue
PTN 0.822828526835184 blue
PTPN1 0.477465839253395 blue
PTPN2 0.701638496388567 blue
PTPN22 0.773731501968471 blue
PTPN5 0.637354998901116 blue
PTPRC 0.622050110297291 blue
PTPRCAP 0.69464309165549 blue
PTPRE 0.873181350949736 blue
PTPRH 0.609167451413454 blue
PTPRJ 0.739684776541031 blue
PTPRK 0.763730541826025 blue
PTTG1 0.821311234633653 blue
PTX3 0.752108322406352 blue
PURG 0.323595142182364 blue
PUS7 0.52871618846391 blue
PVRIG 0.532564831772049 blue
PXDN 0.873440614688478 blue
PYCARD 0.449564555904461 blue
PYCR1 0.454040301707195 blue
PYGB 0.42217531029672 blue
PYGL 0.412223364392942 blue
PYGM 0.555615444412531 blue
PYHIN1 0.494179483243885 blue
PZP 0.563628182239708 blue
QPCT 0.73946890225357 blue
QRFPR 0.404055126167842 blue
QSER1 0.648914742266934 blue
R3HDM1 0.362485998958387 blue
RAB13 0.34487859979343 blue
RAB23 0.688737665227229 blue
RAB26 0.325631242718092 blue
RAB27A 0.491440864243982 blue
RAB32 0.789947083352086 blue
RAB34 0.566623317368329 blue
RAB3B 0.772576345234425 blue
RAB43 0.57669620998352 blue
RAB6B 0.459286605353065 blue
RACGAP1 0.460373923426366 blue
RAD18 0.562183172942137 blue
RAD51 0.66695700490234 blue
RAD51AP1 0.56522797787001 blue
RAD51B 0.393039809583593 blue
RAD52 0.399344835913475 blue
RAD54L 0.601838589695308 blue
RAET1L 0.361994304531648 blue
RAP1A 0.594438668003223 blue
RAP1B 0.531808630220514 blue
RAP1GAP2 0.811667798636641 blue
RAP2B 0.591870536713142 blue
RAPSN 0.363838313527333 blue
RARRES1 0.793977471454352 blue
RASA3 0.689291871677796 blue
RASAL1 0.60766261008428 blue
RASAL3 0.70348091119357 blue
RASGRF1 0.57087582785884 blue
RASGRF2 0.628077457666484 blue
RASGRP1 0.549927895039079 blue
RASL10B 0.332552861310147 blue
RASL12 0.428492599009182 blue
RASSF1 0.322930678442219 blue
RASSF2 0.822854858741287 blue
RASSF3 0.487987558956466 blue
RASSF9 0.698491841437192 blue
RAVER2 0.307895121865593 blue
RB1 0.673069651510118 blue
RBBP4 0.541599819443018 blue
RBBP6 0.323021021402329 blue
RBL1 0.464465912116563 blue
RBM19 0.358594319508673 blue
RBP1 0.747802141534149 blue
RBPJ 0.413973720601609 blue
RCC1 0.794124298211428 blue
RCC2 0.807555992938445 blue
RCN1 0.819404876191048 blue
RCN3 0.629653140856599 blue
RCOR2 0.300634439146279 blue
REC8 0.404762281204551 blue
RECQL 0.476663107380485 blue
RECQL4 0.402587698366621 blue
REEP2 0.389072354191502 blue
REG1A 0.669532936904883 blue
REG1B 0.631729379029599 blue
REG3A 0.285026553825407 blue
REG3G 0.704869222398527 blue
REL 0.560490929984331 blue
RELB 0.586834040540981 blue
RELN 0.712523735393445 blue
RELT 0.406489186645585 blue
REM1 0.570970195740324 blue
REM2 0.467262895511344 blue
RERGL 0.328126439076779 blue
RET 0.794334601789608 blue
RETN 0.427438126883357 blue
REV3L 0.595032591106084 blue
REXO4 0.336596268245957 blue
RFC2 0.300756726243146 blue
RFC3 0.543697166505564 blue
RFC4 0.503713120951955 blue
RFC5 0.31315340313994 blue
RFPL4A 0.353159811608158 blue
RFPL4AL1 0.291942887032683 blue
RFTN1 0.778880948932657 blue
RFX2 0.566147724368098 blue
RGCC 0.477313652124459 blue
RGMB 0.333963258423824 blue
RGS13 0.39601437186851 blue
RGS18 0.368222555804967 blue
RGS19 0.571786035294159 blue
RGS4 0.912996199492933 blue
RGS5 0.834971518487949 blue
RGS6 0.318660417112984 blue
RGS7BP 0.484464476084508 blue
RHBDF1 0.630203037514775 blue
RHBDF2 0.312392827300446 blue
RHBDL2 0.3145486192809 blue
RHCE 0.465293994406178 blue
RHOD 0.309989624587731 blue
RHOF 0.481344454227493 blue
RHOH 0.635413072093194 blue
RIF1 0.419264969555771 blue
RIMS1 0.672810545560987 blue
RIN1 0.404577776090866 blue
RIPK2 0.53696745234459 blue
RIPK3 0.461098810756267 blue
RLN3 0.324530676223303 blue
RMI2 0.36145126714419 blue
RNASE6 0.857721727661374 blue
RNASEH2A 0.463122904038208 blue
RNASET2 0.708208061738955 blue
RND3 0.545144158377003 blue
RNF112 0.579847651018701 blue
RNF121 0.406232158437989 blue
RNF122 0.460559288045839 blue
RNF125 0.498697390586658 blue
RNF130 0.569304888147872 blue
RNF144B 0.533341024740422 blue
RNF175 0.442708602384295 blue
RNF182 0.338774511966875 blue
RNF207 0.321557901844244 blue
RNF212 0.40322434740373 blue
RNF213 0.680624104906974 blue
RNF217 0.669315231963083 blue
RNF34 0.321948283888841 blue
RNFT1 0.610155080962176 blue
ROBO3 0.591124067684197 blue
ROR1 0.649235290697338 blue
ROR2 0.740548659045485 blue
RP1 0.400530201908272 blue
RPA1 0.331964674788561 blue
RPAIN 0.527940428750124 blue
RPGRIP1 0.526741424010328 blue
RPGRIP1L 0.362122409662554 blue
RPL10L 0.326402070002775 blue
RPL23 0.446310700274665 blue
RPL27 0.639592441821376 blue
RPL34 0.653496483836165 blue
RPL35 0.577373584317405 blue
RPL36A 0.656442074818728 blue
RPL38 0.368682526576567 blue
RPL39 0.689842583466575 blue
RPL39L 0.41349899473081 blue
RPLP0 0.738452307212674 blue
RPP25 0.459221943701195 blue
RPP38 0.357579910399533 blue
RPP40 0.299683622984308 blue
RPS17 0.601253038178132 blue
RPS18 0.606142353034601 blue
RPS2 0.749691613027352 blue
RPS21 0.713803299778885 blue
RPS24 0.787105679736668 blue
RPS6KA3 0.336063374031761 blue
RPS6KA5 0.430580791705799 blue
RPS6KL1 0.612542049347343 blue
RRAD 0.556812313351705 blue
RRBP1 0.348657150478223 blue
RRM2 0.792432064912376 blue
RRP12 0.517733943099209 blue
RRP1B 0.405965118788438 blue
RRS1 0.375980441880905 blue
RSL24D1 0.594030000112947 blue
RSPH10B2 0.486165204539264 blue
RSPH4A 0.418409046879162 blue
RSPH6A 0.410054772676041 blue
RSPO1 0.339457589376045 blue
RSPO3 0.652153976062886 blue
RSU1 0.593010061465383 blue
RTEL1 0.65949678922336 blue
RTKN2 0.721518225785407 blue
RTN1 0.789575096113858 blue
RUNX1 0.938161281028452 blue
RUNX2 0.748497763902393 blue
RUNX3 0.360024317215846 blue
S100A10 0.657712916623946 blue
S100A11 0.763686312632962 blue
S100A2 0.558557662627779 blue
S100A3 0.797521648708537 blue
S100A4 0.523744385305584 blue
S100B 0.741549222614162 blue
S1PR2 0.603419110646788 blue
S1PR3 0.35401375605326 blue
SAA1 0.728693054160869 blue
SAA2 0.588791730908366 blue
SAA4 0.309542325524723 blue
SAAL1 0.571556031890709 blue
SACS 0.858644609329484 blue
SAMD1 0.475191619416061 blue
SAMD10 0.440729668686807 blue
SAMD3 0.55509261802882 blue
SAMD4A 0.444784117525744 blue
SAMHD1 0.84916523025356 blue
SAMSN1 0.690474929823179 blue
SAP30 0.376137958997084 blue
SAPCD2 0.330245399906146 blue
SASH3 0.685844531997772 blue
SBK1 0.362032624275227 blue
SBNO1 0.429476268407829 blue
SBNO2 0.611738995887434 blue
SCAI 0.40282844305026 blue
SCARA3 0.909433122510114 blue
SCARB1 0.445494697059378 blue
SCARF2 0.567003089056557 blue
SCEL 0.403568416408151 blue
SCG2 0.564492096430477 blue
SCG5 0.817035062872539 blue
SCGN 0.437804810624393 blue
SCIMP 0.621156271583146 blue
SCIN 0.654976497991865 blue
SCML4 0.657766204192179 blue
SCN2A 0.473026080453113 blue
SCN3A 0.533411759056578 blue
SCN4B 0.373410524211914 blue
SCN9A 0.579995001881139 blue
SCNM1 0.369162500311886 blue
SCO2 0.506585436919086 blue
SCUBE2 0.546734881387076 blue
SCUBE3 0.687568092433185 blue
SDC3 0.38761571049964 blue
SDCBP 0.632552180333099 blue
SDCCAG8 0.417104152502556 blue
SDK1 0.708709500674159 blue
SDS 0.632235166540972 blue
SEC14L2 0.784809468491387 blue
SEC14L3 0.377073494509105 blue
SEC14L6 0.368136989966471 blue
SEC23A 0.659463565419277 blue
SEC23IP 0.351702083441086 blue
SEC24A 0.329053423733824 blue
SEC24D 0.853491356108656 blue
SEC63 0.381703553664675 blue
SEL1L3 0.840670441927361 blue
SELPLG 0.338516618040271 blue
SEMA3A 0.678922211216413 blue
SEMA3D 0.578704390554929 blue
SEMA3E 0.622231406523023 blue
SEMA4B 0.544045362278881 blue
SEMA4D 0.495184011009685 blue
SEMA6B 0.71019187575299 blue
SERBP1 0.822966595838422 blue
SERPINA11 0.366746031381763 blue
SERPINA3 0.650270181037205 blue
SERPINB8 0.724637644476057 blue
SERPINE1 0.729516945286488 blue
SERPINF1 0.829024528001909 blue
SERPING1 0.332970785555888 blue
SERPINH1 0.559091529247805 blue
SERTAD4 0.855435533672426 blue
SESN3 0.664147078388587 blue
SETBP1 0.772648444289619 blue
SF1 0.416544811539988 blue
SF3A3 0.463253821961999 blue
SFN 0.576197655970748 blue
SFRP1 0.714917438814018 blue
SFRP2 0.843675126410483 blue
SFRP4 0.804417037992686 blue
SFRP5 0.338852774187352 blue
SFT2D2 0.557339569289761 blue
SFTPC 0.47718944678946 blue
SFXN3 0.591437401689761 blue
SGCA 0.549763938087364 blue
SGCD 0.78598370533678 blue
SGPL1 0.543219241422175 blue
SGPP2 0.75833558215541 blue
SH2B3 0.447169049725231 blue
SH2D1A 0.635139274970774 blue
SH2D2A 0.402857586587995 blue
SH2D3A 0.345309564683929 blue
SH3BGRL 0.349283987273496 blue
SH3BGRL3 0.524151368807756 blue
SH3BP1 0.74838469626094 blue
SH3BP2 0.616070038293749 blue
SH3BP4 0.380718782128136 blue
SH3GL1 0.405388289856798 blue
SH3PXD2A 0.66212869086863 blue
SH3PXD2B 0.850742224733427 blue
SHC1 0.43645857710746 blue
SHCBP1 0.411269639562059 blue
SHISA5 0.49526292459368 blue
SHISA9 0.493451733825262 blue
SHOX 0.477366266985137 blue
SIAH3 0.573246093188533 blue
SIDT1 0.748299864230736 blue
SIGLEC1 0.750438936730282 blue
SIGLEC10 0.410002232022475 blue
SIGLEC11 0.613438900019529 blue
SIGLEC12 0.519026373981163 blue
SIGLEC15 0.523825901120284 blue
SIGLEC16 0.699859954102933 blue
SIGLEC6 0.549425863832773 blue
SIGLEC7 0.593568306506418 blue
SIGLEC8 0.499904404487361 blue
SIGLEC9 0.502458799071712 blue
SIN3B 0.483221789759514 blue
SIPA1L2 0.655177508696466 blue
SIRPG 0.518938916135331 blue
SIT1 0.76196805327264 blue
SIX4 0.597561890321888 blue
SKA1 0.638392497636017 blue
SKA3 0.402109033238233 blue
SKI 0.311438844744994 blue
SKP2 0.434386668876081 blue
SLA 0.309029052420531 blue
SLA2 0.350547784190695 blue
SLAMF1 0.841501871541904 blue
SLAMF6 0.597283621851938 blue
SLAMF7 0.671552686999714 blue
SLC11A2 0.53036003424149 blue
SLC12A2 0.743879407561369 blue
SLC12A8 0.601326314688277 blue
SLC12A9 0.336417514734305 blue
SLC14A2 0.388586656361939 blue
SLC16A1 0.515459966319985 blue
SLC16A14 0.581762152770669 blue
SLC16A3 0.595378004318361 blue
SLC17A9 0.449085081165867 blue
SLC19A1 0.349500962893393 blue
SLC1A3 0.771274927592307 blue
SLC20A1 0.69764203146753 blue
SLC22A3 0.760918373347613 blue
SLC27A3 0.371231144701381 blue
SLC27A6 0.399618093288644 blue
SLC2A4 0.37057459424365 blue
SLC2A6 0.321156676097538 blue
SLC30A7 0.524123295824923 blue
SLC34A2 0.722933504858812 blue
SLC35B3 0.343955374439358 blue
SLC35C1 0.507223149800516 blue
SLC35E4 0.463355791859209 blue
SLC35F4 0.46876384916993 blue
SLC35F5 0.599434583614907 blue
SLC35G3 0.302273546011867 blue
SLC35G5 0.431497552056468 blue
SLC36A4 0.459228096410113 blue
SLC37A1 0.320239648096961 blue
SLC37A2 0.848441789340791 blue
SLC37A3 0.440118956427381 blue
SLC38A1 0.862441958331455 blue
SLC38A5 0.454156317186907 blue
SLC38A6 0.52023974670522 blue
SLC39A7 0.305490966917405 blue
SLC40A1 0.520186973406969 blue
SLC41A3 0.52444710669101 blue
SLC43A3 0.573319187377744 blue
SLC44A5 0.773559095667925 blue
SLC46A2 0.298774075856851 blue
SLC4A10 0.606390507855029 blue
SLC4A3 0.476097470538298 blue
SLC4A5 0.335498716739926 blue
SLC4A7 0.938607733849644 blue
SLC4A8 0.715708242592847 blue
SLC52A2 0.418717796622234 blue
SLC6A20 0.685741438450539 blue
SLC6A6 0.669835203429602 blue
SLC6A9 0.632232548012282 blue
SLC7A1 0.508600311349978 blue
SLC7A11 0.593251126733317 blue
SLC7A2 0.831729158715665 blue
SLC7A3 0.357316740859852 blue
SLC7A6 0.625398511986801 blue
SLC9A1 0.409593169633069 blue
SLC9A9 0.450215047829131 blue
SLC9C1 0.546910712531128 blue
SLCO1A2 0.6190815437065 blue
SLCO1B1 0.414834819795632 blue
SLCO1C1 0.469311666472809 blue
SLCO2B1 0.806940075286725 blue
SLCO3A1 0.631393043857134 blue
SLCO4A1 0.54327662530926 blue
SLCO5A1 0.65461635857409 blue
SLFN11 0.672478229878203 blue
SLFN12L 0.699808208430941 blue
SLFN13 0.75282387109077 blue
SLFN5 0.438836254806725 blue
SLFNL1 0.345564764321075 blue
SLIT3 0.874136516427527 blue
SLITRK4 0.823030628415133 blue
SLITRK5 0.496665256962054 blue
SLX4 0.349970033703311 blue
SMAD1 0.579794081028579 blue
SMAD3 0.318830880575666 blue
SMAGP 0.687798481226842 blue
SMAP1 0.344302495158721 blue
SMAP2 0.375094345041099 blue
SMARCA4 0.520189529855667 blue
SMARCD3 0.504312591926008 blue
SMARCE1 0.666070904575644 blue
SMC1B 0.33861254979895 blue
SMC4 0.516637291820513 blue
SMC6 0.591468835297959 blue
SMCHD1 0.365998541942332 blue
SMCO4 0.477375024314223 blue
SMOC1 0.517280415441634 blue
SMOC2 0.804151265160186 blue
SMPDL3B 0.732304946654694 blue
SMYD2 0.353869908872068 blue
SNAI3 0.420743052122177 blue
SNAPC4 0.467042446404802 blue
SNCAIP 0.75060308582871 blue
SNCB 0.387451284282485 blue
SNCG 0.369278958256655 blue
SND1 0.630848178649284 blue
SNN 0.422774295692249 blue
SNRNP200 0.399076940470181 blue
SNRPD2 0.64285662816405 blue
SNRPE 0.47290077273049 blue
SNTB2 0.453205549287142 blue
SNTG2 0.480170060016901 blue
SNX18 0.438185618080421 blue
SNX20 0.543214828324971 blue
SNX32 0.419983660133705 blue
SNX6 0.380250341497979 blue
SOAT1 0.582964160056694 blue
SOCS5 0.431449672409212 blue
SOCS6 0.458285268022259 blue
SORBS1 0.617640630707979 blue
SORBS2 0.647681551581841 blue
SORCS2 0.337728271284888 blue
SOWAHD 0.31218807914155 blue
SOX11 0.337530892883236 blue
SOX12 0.558085561903153 blue
SOX17 0.561871031730306 blue
SOX30 0.327450229646569 blue
SOX4 0.845585359629007 blue
SOX9 0.672877281883647 blue
SP110 0.317237390754008 blue
SP140 0.762420491987751 blue
SPAG11A 0.38278866985443 blue
SPAG11B 0.385790982149943 blue
SPANXN1 0.340300551062988 blue
SPARCL1 0.692109323860052 blue
SPAST 0.37620947892978 blue
SPATA31A7 0.348100675380648 blue
SPATA31C2 0.333437948043787 blue
SPATA32 0.306057142042844 blue
SPATA6L 0.628494723761864 blue
SPATS2 0.822309735044794 blue
SPC24 0.585137435799601 blue
SPC25 0.561651818962535 blue
SPDL1 0.517231928315516 blue
SPDYE4 0.534789059496959 blue
SPECC1 0.849953225575673 blue
SPEG 0.587950601126745 blue
SPHK1 0.398383458299196 blue
SPHKAP 0.35622068670462 blue
SPI1 0.495629388863256 blue
SPIB 0.501917443289341 blue
SPIC 0.482586740663926 blue
SPIN2A 0.378577601460802 blue
SPIN4 0.586832469836438 blue
SPINK2 0.329780090323808 blue
SPNS3 0.302382874649208 blue
SPON1 0.872257982160708 blue
SPON2 0.743639554205021 blue
SPRR2A 0.296362309449206 blue
SPRY1 0.463900884925167 blue
SPTBN5 0.349521242065754 blue
SPTLC3 0.562063167607882 blue
SPTY2D1 0.306437928322757 blue
SRC 0.332188194220894 blue
SRGAP3 0.574231694243803 blue
SRGN 0.418483533416544 blue
SRM 0.546992768004489 blue
SRPX 0.615567157621784 blue
SRPX2 0.733848432157855 blue
SSBP1 0.391829870002255 blue
SSH2 0.668016048783601 blue
SSPN 0.653160568297101 blue
SSR3 0.593744825525834 blue
SSUH2 0.607609574767732 blue
SSX1 0.35149374859925 blue
ST3GAL2 0.535412717478355 blue
ST3GAL5 0.716618962156729 blue
ST6GAL2 0.593548383883493 blue
ST6GALNAC5 0.552756400942061 blue
ST7L 0.334539103744163 blue
ST8SIA1 0.663191523966771 blue
STAB1 0.806223803157273 blue
STAB2 0.50450678703733 blue
STAC3 0.507873148060174 blue
STAMBPL1 0.841164246240627 blue
STARD5 0.382904540453636 blue
STAT2 0.502647746503243 blue
STAT3 0.688784359518448 blue
STAT4 0.581825261535245 blue
STAT5A 0.574902054916443 blue
STEAP4 0.59346722794274 blue
STIL 0.49589435234067 blue
STK10 0.70353406698831 blue
STK11IP 0.316770353821001 blue
STK17A 0.760670679510496 blue
STK38L 0.767725509549083 blue
STK39 0.679477094404377 blue
STK4 0.578118379726407 blue
STMN2 0.708655006587255 blue
STMN3 0.617153753709431 blue
STOX2 0.519265142297616 blue
STRA8 0.297139176617719 blue
STRIP1 0.421704558795147 blue
STS 0.418444346073111 blue
STX1A 0.475293185403814 blue
STX4 0.434860884129824 blue
STX6 0.469832575152299 blue
STXBP6 0.637705485113046 blue
SULT1C4 0.525209099961511 blue
SULT4A1 0.378613809617789 blue
SUMO3 0.383154802549903 blue
SUN5 0.297015170444186 blue
SUPT20HL2 0.357340699132438 blue
SUSD4 0.308137113262319 blue
SUSD5 0.352655638537557 blue
SUZ12 0.386508012824397 blue
SV2B 0.451386146091395 blue
SVEP1 0.898612757147312 blue
SVIL 0.846064806648339 blue
SYCE3 0.412324778702354 blue
SYK 0.760353569550102 blue
SYMPK 0.457003932833983 blue
SYNC 0.445257446839772 blue
SYNCRIP 0.520909096352079 blue
SYNGAP1 0.735598945682362 blue
SYNPO2 0.622005277530979 blue
SYT11 0.766359055605489 blue
SYT12 0.346451617696745 blue
SYT16 0.673330923990303 blue
SYT5 0.477001553164484 blue
SYTL2 0.918776868085435 blue
TAAR1 0.498530236623881 blue
TAAR5 0.364852018165968 blue
TAC1 0.546633898231357 blue
TACC3 0.561144958957079 blue
TACSTD2 0.299302550123395 blue
TAGLN 0.864598285993923 blue
TAGLN2 0.378671658201592 blue
TANK 0.637238840970134 blue
TARM1 0.398565817977106 blue
TAS2R41 0.31128296853953 blue
TAS2R42 0.33947581460156 blue
TBC1D10C 0.523706223893811 blue
TBC1D12 0.616233143328076 blue
TBC1D16 0.64561909561773 blue
TBC1D2 0.547768003050407 blue
TBC1D28 0.298085483475853 blue
TBC1D2B 0.568727025271387 blue
TBC1D3 0.489550511662097 blue
TBC1D3B 0.470319476597147 blue
TBC1D3C 0.481539966358569 blue
TBC1D3F 0.543222265538186 blue
TBC1D4 0.650584196463324 blue
TBC1D9 0.56787387725329 blue
TBL1XR1 0.781929307083333 blue
TBX18 0.32386559866328 blue
TBX19 0.477440193291682 blue
TBX20 0.309279610174327 blue
TC2N 0.701386591728767 blue
TCF12 0.664725822940576 blue
TCF19 0.485584632942494 blue
TCF20 0.446811928492197 blue
TCF3 0.647187016433152 blue
TCF7 0.768164510570604 blue
TCHP 0.376407292044738 blue
TCIRG1 0.300695650347782 blue
TCOF1 0.426568854957881 blue
TDG 0.623127906852777 blue
TDO2 0.822880202012877 blue
TDP1 0.457278828537311 blue
TDRD6 0.378810814224285 blue
TEAD2 0.383440220403638 blue
TENM4 0.787310669497187 blue
TEP1 0.594542299646918 blue
TES 0.848377091682759 blue
TESC 0.69458906450162 blue
TESPA1 0.608727370309259 blue
TEX10 0.350456765290854 blue
TEX12 0.404354779572487 blue
TEX13A 0.288673388720671 blue
TFAP2C 0.460351437515606 blue
TFAP4 0.346532857343126 blue
TFF3 0.416569880153337 blue
TFPT 0.336964685730579 blue
TFR2 0.48849040148441 blue
TGFB1 0.525600764839422 blue
TGFB2 0.819171515914515 blue
TGFB3 0.891991098255875 blue
TGFBI 0.910252700087941 blue
TGFBR1 0.820343800658467 blue
TGIF1 0.606868137401952 blue
TGM1 0.447242535051222 blue
TGM3 0.406104039049368 blue
THBD 0.770663930945377 blue
THBS2 0.945125775120706 blue
THBS3 0.783228680040871 blue
THEMIS 0.684766588447956 blue
THEMIS2 0.469507791507495 blue
THG1L 0.658299760677734 blue
THOC5 0.490931057097212 blue
THOC6 0.445697487390502 blue
THSD4 0.737498546147653 blue
TICRR 0.459473733267951 blue
TIFA 0.61039047748107 blue
TIFAB 0.534899329954809 blue
TIGIT 0.640896150950441 blue
TIMD4 0.508573184855789 blue
TIMP1 0.724086786342348 blue
TIPRL 0.433331168430603 blue
TKTL2 0.369266037046724 blue
TLDC2 0.543981151297687 blue
TLE1 0.721979824155444 blue
TLE3 0.476052858063693 blue
TLE6 0.510827642973389 blue
TLL2 0.593805329837411 blue
TLR1 0.706624584438511 blue
TLR10 0.602278774767085 blue
TLR2 0.689371961501026 blue
TLR5 0.713690799653532 blue
TLR6 0.790033471719761 blue
TLR7 0.865977392942477 blue
TLR8 0.311355028331189 blue
TLR9 0.542454585036998 blue
TM4SF19 0.570459593993999 blue
TM4SF4 0.401093102974448 blue
TM6SF1 0.832590465304328 blue
TMA16 0.411806722221922 blue
TMC5 0.450600327161918 blue
TMC6 0.422756384813037 blue
TMC7 0.583732654966245 blue
TMC8 0.814256430225607 blue
TMED2 0.319491208726419 blue
TMEFF1 0.463927558270617 blue
TMEM100 0.465827603115728 blue
TMEM119 0.699215440527535 blue
TMEM120B 0.381634997506608 blue
TMEM123 0.346904605148097 blue
TMEM132A 0.655580530467529 blue
TMEM132D 0.633094693264413 blue
TMEM138 0.312153861847621 blue
TMEM156 0.783541212099871 blue
TMEM158 0.59871076610908 blue
TMEM163 0.587420183704952 blue
TMEM165 0.60130346480101 blue
TMEM169 0.496535570163392 blue
TMEM178B 0.76848807407208 blue
TMEM179 0.387752734239884 blue
TMEM191C 0.305660392911155 blue
TMEM200A 0.574547604265184 blue
TMEM212 0.5086028254118 blue
TMEM217 0.649073819022465 blue
TMEM236 0.615824349080928 blue
TMEM243 0.557142905920292 blue
TMEM255A 0.565394685734116 blue
TMEM43 0.425791207800355 blue
TMEM59L 0.55001194691599 blue
TMEM62 0.40055163775499 blue
TMEM65 0.298832910721544 blue
TMEM71 0.437017028645161 blue
TMEM88B 0.308068185671086 blue
TMEM92 0.478272290671806 blue
TMEM97 0.530757757550126 blue
TMIGD2 0.452569417933942 blue
TMPRSS12 0.350045407857244 blue
TMPRSS4 0.595574285012258 blue
TMPRSS9 0.468361628995485 blue
TMSB10 0.520907857941536 blue
TMSB15B 0.64219688418849 blue
TMTC2 0.780257705237275 blue
TMUB1 0.303287055277181 blue
TMX1 0.554665584850791 blue
TNC 0.921492030908085 blue
TNFAIP2 0.684100038678023 blue
TNFAIP3 0.505046377215636 blue
TNFAIP6 0.53825732564571 blue
TNFAIP8 0.842198647156366 blue
TNFAIP8L2 0.68506637727662 blue
TNFAIP8L3 0.536340644964363 blue
TNFRSF10A 0.758198791032795 blue
TNFRSF10B 0.668223892351696 blue
TNFRSF10D 0.596774578796178 blue
TNFRSF11A 0.5615276483231 blue
TNFRSF11B 0.692888013295235 blue
TNFRSF12A 0.761124286866692 blue
TNFRSF13B 0.601571882108069 blue
TNFRSF17 0.582619483207419 blue
TNFRSF18 0.39064345514789 blue
TNFRSF19 0.51240193102896 blue
TNFRSF1B 0.547379428988714 blue
TNFRSF4 0.319995157723716 blue
TNFRSF9 0.542287190445557 blue
TNFSF11 0.432084925632091 blue
TNFSF13B 0.794068173483817 blue
TNFSF14 0.414043927728902 blue
TNFSF8 0.740250580978826 blue
TNIK 0.499438758872167 blue
TNNT1 0.576789256793202 blue
TNS1 0.359546664680266 blue
TNXB 0.862485088042762 blue
TOP1MT 0.389800468112585 blue
TOP2A 0.885101280674747 blue
TOP3B 0.424927903605335 blue
TOPBP1 0.307462664378127 blue
TOR4A 0.411090007397326 blue
TOX 0.571563971251346 blue
TP53 0.822856175462405 blue
TP63 0.420431446470171 blue
TP73 0.447333982993083 blue
TPH1 0.351767510678502 blue
TPM1 0.866258487700492 blue
TPM3 0.418482043543632 blue
TPM4 0.81670059840055 blue
TPP2 0.500365729168081 blue
TPRG1 0.612388483650524 blue
TPSAB1 0.752845677026593 blue
TPSB2 0.771793676679152 blue
TPSD1 0.690497871104226 blue
TPSG1 0.367444696800396 blue
TPST1 0.518120200435615 blue
TPX2 0.827016402702609 blue
TRABD2A 0.600858381674048 blue
TRABD2B 0.470640636088373 blue
TRAF1 0.763787624296754 blue
TRAF2 0.357158726197807 blue
TRAF3IP2 0.620550466899968 blue
TRAF3IP3 0.732114117761021 blue
TRAIP 0.51454822371681 blue
TRANK1 0.414635804968282 blue
TRAT1 0.691553595812241 blue
TREM2 0.744596626554968 blue
TREML1 0.381834835154076 blue
TRERF1 0.759628737965544 blue
TRIAP1 0.370087522763528 blue
TRIB3 0.544202318419258 blue
TRIL 0.629481665252461 blue
TRIM16 0.639837211459333 blue
TRIM2 0.378125872500655 blue
TRIM24 0.457055614151163 blue
TRIM27 0.613148709662114 blue
TRIM28 0.315694686902886 blue
TRIM36 0.325475187171137 blue
TRIM37 0.601183163760769 blue
TRIM38 0.411042821149747 blue
TRIM45 0.411365439126184 blue
TRIM46 0.301458836822545 blue
TRIM59 0.886506997112089 blue
TRIM64 0.40651199278617 blue
TRIM64B 0.311107182855991 blue
TRIM7 0.530586403003343 blue
TRIO 0.843639142556502 blue
TRIP13 0.478346021346121 blue
TRNAU1AP 0.567995345292044 blue
TRNP1 0.655950731994222 blue
TRO 0.674944240272112 blue
TROAP 0.703064536695838 blue
TRPA1 0.757193935540885 blue
TRPM2 0.610173684800687 blue
TRPS1 0.643057874648085 blue
TRPV2 0.36305491235729 blue
TRPV5 0.309702583517256 blue
TSC22D4 0.524000492677547 blue
TSHR 0.383853117405852 blue
TSHZ2 0.821593131470775 blue
TSKS 0.410523101939655 blue
TSNAXIP1 0.449137458711932 blue
TSPAN13 0.516523365726793 blue
TSPAN18 0.361570024374476 blue
TSPAN32 0.583433048162941 blue
TSPAN5 0.479723187603256 blue
TSPO 0.319918422279149 blue
TTC13 0.564890824628529 blue
TTC24 0.331611681243221 blue
TTC27 0.35016822489788 blue
TTC3 0.770423113128465 blue
TTC39A 0.414365772921801 blue
TTC39C 0.889192022563178 blue
TTC7A 0.750776687747822 blue
TTC9 0.518520103950238 blue
TTK 0.580579942904877 blue
TTL 0.508609805132568 blue
TTLL13 0.368967783613466 blue
TTLL4 0.411430100966891 blue
TTLL6 0.360454687730381 blue
TTLL9 0.337173270653115 blue
TTYH2 0.617457286091876 blue
TTYH3 0.55772553343569 blue
TUBA1A 0.583130615064671 blue
TUBA1C 0.575201580993283 blue
TUBA3C 0.321698414669237 blue
TUBA3E 0.433492657950489 blue
TUBB 0.588980214895823 blue
TUBB2B 0.726148155232991 blue
TUBB3 0.739588209514057 blue
TUBB6 0.390535005258608 blue
TVP23A 0.593568397025178 blue
TWF1 0.417470431649344 blue
TWIST1 0.39728995465399 blue
TWIST2 0.48609834153266 blue
TXK 0.466887620005296 blue
TXLNB 0.524624937725797 blue
TYMP 0.553258948711397 blue
TYMS 0.68157544004847 blue
TYR 0.387598258839405 blue
TYROBP 0.650394742935978 blue
UBA6 0.333762447802134 blue
UBAC2 0.585853874882418 blue
UBASH3A 0.60789020186151 blue
UBASH3B 0.667162733647769 blue
UBD 0.576210878303927 blue
UBE2C 0.783579751066607 blue
UBE2F 0.400915218674413 blue
UBE2T 0.380117726652054 blue
UBE2U 0.312074869995531 blue
UBN1 0.541402212008883 blue
UBTD2 0.421311742061638 blue
UCK2 0.725517922918918 blue
UCP2 0.656283201658731 blue
UGCG 0.539218280665661 blue
UGDH 0.703505271906688 blue
UHRF1 0.731589008324489 blue
UNC13A 0.504802154621118 blue
UNC13D 0.391380692020493 blue
UPP1 0.588448518652328 blue
URB1 0.641199031752107 blue
USB1 0.395677892907863 blue
USP24 0.607725908194991 blue
USP3 0.596830020124006 blue
USP4 0.394605576381984 blue
UTP18 0.530947288668525 blue
UTP20 0.428931204612425 blue
UTP6 0.615606224891998 blue
UTS2 0.567654309459524 blue
UVSSA 0.439843828549783 blue
UXS1 0.421037433763943 blue
VASH1 0.74626194400394 blue
VASH2 0.668985162725488 blue
VASP 0.448704847442376 blue
VAV1 0.72190020156822 blue
VCAM1 0.812180931754163 blue
VCAN 0.946602110253925 blue
VCL 0.471516592037346 blue
VCX 0.340850807642204 blue
VCX3A 0.402623056833298 blue
VCX3B 0.355314315626462 blue
VEGFC 0.731726565726272 blue
VENTX 0.505205567805738 blue
VGLL3 0.490353893967656 blue
VHL 0.313838275374747 blue
VMAC 0.429209197905499 blue
VMP1 0.531188478579482 blue
VOPP1 0.707596124796284 blue
VSIG1 0.288985264010195 blue
VSIG4 0.930762716623342 blue
VSTM2L 0.512101915572214 blue
VTCN1 0.473942095963007 blue
VWF 0.726603304847872 blue
WAS 0.449242657694582 blue
WDFY4 0.847544766799949 blue
WDHD1 0.489283647718089 blue
WDR1 0.645782238251985 blue
WDR3 0.324381906113301 blue
WDR36 0.460673377354055 blue
WDR4 0.359022723793939 blue
WDR43 0.447045336419968 blue
WDR46 0.319088209488901 blue
WDR55 0.367384828177325 blue
WDR75 0.534931687825712 blue
WDR76 0.450886967586995 blue
WFDC2 0.728939311018905 blue
WFIKKN1 0.39677666399461 blue
WHAMM 0.346844875923674 blue
WIPF1 0.789803774969929 blue
WNK2 0.56131208377018 blue
WNT10A 0.367319772934326 blue
WNT10B 0.544700279772544 blue
WNT2B 0.731818157301429 blue
WNT4 0.293156353667848 blue
WNT5B 0.624089239923328 blue
WSCD1 0.489168268755363 blue
XCL1 0.362432267297339 blue
XCL2 0.335969491330695 blue
XCR1 0.580447192737864 blue
XPNPEP1 0.360768005329474 blue
XPO5 0.40935073106605 blue
XRCC2 0.315632578843417 blue
XRCC3 0.448634007668429 blue
XRCC5 0.607797162282771 blue
XRRA1 0.357161111066269 blue
XXYLT1 0.342003524013769 blue
YARS2 0.430057140856674 blue
YBX1 0.575952665840511 blue
YKT6 0.318799346271784 blue
YPEL1 0.390435284817474 blue
YPEL2 0.418166986545951 blue
YWHAH 0.612985250718868 blue
ZAP70 0.715145012189121 blue
ZAR1 0.30184626927234 blue
ZBBX 0.34199029486419 blue
ZBED2 0.629033880922367 blue
ZBP1 0.674555224213673 blue
ZBTB24 0.411987289909801 blue
ZBTB7B 0.442809006851359 blue
ZC3H12A 0.548740855728034 blue
ZC3H12D 0.518246672994613 blue
ZCCHC10 0.382960701169745 blue
ZCCHC7 0.38466752148615 blue
ZDHHC16 0.415621956046824 blue
ZDHHC20 0.700282237558745 blue
ZFHX4 0.884210704010182 blue
ZFP36L1 0.411509583439414 blue
ZFP69B 0.464093273176038 blue
ZFP92 0.41308661941465 blue
ZFPM2 0.426847970858254 blue
ZIM3 0.316676021227944 blue
ZKSCAN7 0.381954333628861 blue
ZMAT3 0.427366352196995 blue
ZMIZ2 0.426538514701411 blue
ZMYND15 0.456033108495691 blue
ZNF101 0.33975400410693 blue
ZNF121 0.571829293399821 blue
ZNF131 0.600970542399144 blue
ZNF215 0.359061391464756 blue
ZNF217 0.5528803216695 blue
ZNF267 0.41224421599545 blue
ZNF286A 0.484526214055859 blue
ZNF300 0.436041778056936 blue
ZNF365 0.348624996004842 blue
ZNF385A 0.348397464062721 blue
ZNF460 0.413353310224172 blue
ZNF485 0.441181822572378 blue
ZNF556 0.360443918746799 blue
ZNF667 0.391062641854396 blue
ZNF668 0.327426978865306 blue
ZNF683 0.524688538508247 blue
ZNF692 0.497280794954464 blue
ZNF695 0.435452996261078 blue
ZNF697 0.325229936613707 blue
ZNF706 0.350213712754695 blue
ZNF74 0.430292105567032 blue
ZNF764 0.336938807477979 blue
ZNF783 0.441347793439384 blue
ZNF786 0.511038606435833 blue
ZNF79 0.541868204322341 blue
ZNF80 0.510865305007443 blue
ZNF831 0.481330263096552 blue
ZNF90 0.405547029590981 blue
ZNF93 0.356213481587058 blue
ZSCAN16 0.497589924560298 blue
ZWILCH 0.568589746015263 blue
ZWINT 0.575082096564797 blue
ZYX 0.627549136441605 blue
AATF 0.493073725237651 red
ABCB1 0.609150279369379 red
ABCC4 0.403771806702362 red
ABTB2 0.604530211242851 red
ACLY 0.690166789097021 red
AFF1 0.538586070341099 red
AGPAT2 0.581601799641841 red
AGPAT5 0.673331631727918 red
ALG1 0.537301589178043 red
ALG3 0.612850784057427 red
ALG5 0.405637488678422 red
ALKBH2 0.485332316408404 red
AMDHD2 0.529262239015742 red
ANXA4 0.7942196795691 red
APEX1 0.771531497012942 red
APRT 0.68566293086263 red
ARF5 0.422018693933785 red
ARFGAP3 0.531597487780028 red
ARHGAP10 0.4764327573825 red
ARHGEF28 0.543177077867112 red
ARID5B 0.584340996778788 red
ARPC3 0.425255533639638 red
ARPC4 0.525200641271913 red
ASXL3 0.606476230292987 red
BCHE 0.476156879970456 red
BCL7A 0.628500970513747 red
BHLHE40 0.537702645809285 red
BNC2 0.672091674927352 red
BOLA2 0.470609042188217 red
C12orf75 0.752050504508841 red
C1orf53 0.459759013106965 red
C4B 0.614849475161373 red
C5orf15 0.57539960256759 red
CACNA1D 0.428349119707887 red
CAPG 0.798177655716896 red
CAPN1 0.553086775587273 red
CARM1 0.486600657542114 red
CASP6 0.55366532274105 red
CCDC125 0.528573443233019 red
CCDC138 0.631949638684223 red
CCL20 0.596857885989132 red
CCT2 0.67982621191327 red
CCT3 0.63809771953548 red
CCT4 0.625500736243168 red
CCT8 0.439542862277095 red
CDK4 0.636324849590347 red
CDK5 0.565813834580117 red
CDK8 0.619065539535857 red
CENPV 0.606631449565926 red
CFI 0.712449050025747 red
CHCHD3 0.733513509024621 red
CKS2 0.607355936153153 red
CLDN3 0.66182773872678 red
CLDN7 0.552674030048605 red
CLMN 0.588088933736511 red
CLSTN3 0.690725264605759 red
COBLL1 0.597488435220437 red
CREG1 0.501847108943258 red
CRTAP 0.427581455614512 red
CSE1L 0.659534704603547 red
CST3 0.770648355832169 red
CTDNEP1 0.595723951631176 red
CUTA 0.719419428642036 red
CYBA 0.565350081414504 red
CYP7B1 0.634644950939224 red
DCAF12 0.561144479284233 red
DCTN2 0.562086583001353 red
DEGS1 0.593822224418551 red
DEPTOR 0.595597501460716 red
DHRS7 0.420653116456732 red
DMKN 0.752269543664622 red
DNM2 0.502023772665161 red
DPP3 0.572413761936893 red
DSG2 0.657335008976338 red
DSP 0.723191588192569 red
EBPL 0.490059175146096 red
EEF1D 0.584842202097389 red
EEF1G 0.758204199854429 red
EEF2 0.827631263239422 red
EGLN3 0.563462275240131 red
EHF 0.428052984727155 red
EIF2S3 0.555202106174545 red
EIF3F 0.797607001764109 red
EIF3G 0.562660184444016 red
EIF3H 0.722918560758095 red
EIF3I 0.671206560049325 red
EIF3L 0.769569375083283 red
EIF4B 0.714777589078154 red
ELOVL7 0.391134628799074 red
ENAM 0.564907451507376 red
ENO1 0.848264071212092 red
ENPP1 0.699085219762261 red
EPS8 0.754942154665001 red
ERCC1 0.70419933416597 red
ERGIC3 0.828609489058134 red
F2RL1 0.685540244336829 red
FAAH2 0.695738408568605 red
FAM110C 0.491671644002113 red
FAM171A1 0.613089150762766 red
FAM83B 0.553961954224453 red
FARP1 0.689270667014393 red
FAU 0.651803697537471 red
FBL 0.842044883714664 red
FGD4 0.648434784435912 red
FHOD3 0.587892360449836 red
FIBP 0.557662296171262 red
FKBP3 0.557124567683169 red
FOXP4 0.628503029813486 red
FUCA1 0.639007699958276 red
FZD1 0.649986446547686 red
GALNT12 0.508409063517463 red
GALNT14 0.633377185065212 red
GALNT3 0.497401847051984 red
GCNT2 0.356164710052096 red
GFER 0.562788877361068 red
GGCT 0.525150944669865 red
GJB2 0.591774914397383 red
GLB1 0.676992007844331 red
GLTP 0.570054261316103 red
GM2A 0.576535133589976 red
GPC3 0.44239855466606 red
GPC4 0.515215992180915 red
GPRC5C 0.705748610113318 red
GPX1 0.691653631967322 red
GPX4 0.753159791433922 red
GSTO1 0.4838887303542 red
GSTP1 0.731625812665905 red
GTF2F2 0.484829684071193 red
HABP2 0.578411726246513 red
HAVCR2 0.529856137228975 red
HKDC1 0.503454157562369 red
HMBS 0.543338337636903 red
HMGN5 0.476555956331381 red
HNF1B 0.601911761574922 red
HNRNPAB 0.63559686701333 red
HNRNPUL1 0.607830641785679 red
HOOK1 0.756852019526608 red
HOXC10 0.68259454973159 red
HSCB 0.564748378295628 red
HSP90AB1 0.693205779084685 red
HSPB1 0.679849673113296 red
IGSF3 0.605599796144756 red
ILF3 0.520179221196531 red
IMP4 0.61803715652768 red
INTS10 0.499733275976339 red
IPO4 0.627525013657654 red
IRF2BP2 0.560906813513321 red
IRS1 0.63454735186411 red
IRS2 0.618498898791406 red
IVNS1ABP 0.602297965893742 red
KCNJ16 0.674498543291271 red
KDM1A 0.597474861289592 red
KIT 0.561576212048712 red
KRT18 0.753608652678614 red
KRT8 0.747971888688443 red
LAPTM4A 0.543206049528716 red
LCMT1 0.544260318762002 red
LIPC 0.552850540861078 red
LIPH 0.595614610261796 red
LMBR1 0.461341419648878 red
LRRK2 0.33000648529469 red
LSM7 0.614877558905138 red
LTA4H 0.662281667238341 red
M6PR 0.54142530254138 red
MACC1 0.585650341575381 red
MAD2L2 0.623506850080395 red
MAL 0.60173556159388 red
MCM4 0.682405621564718 red
METRNL 0.439072315486983 red
MGLL 0.6210706303251 red
MITF 0.642466103984209 red
MOB3B 0.54213732498639 red
MOSPD3 0.484963477143454 red
MPV17 0.456360179131778 red
MRAP2 0.540232869132306 red
MRPL14 0.700370974419349 red
MRPL3 0.623451074388672 red
MRPS25 0.351111891313813 red
MTA3 0.464697673336024 red
MYL6B 0.780434873741892 red
MYO5B 0.72485683968944 red
MZT2A 0.630581096317984 red
NAA50 0.414308878960826 red
NACA 0.671596684188586 red
NARS2 0.480031909369152 red
NDUFS5 0.605768851978934 red
NEK6 0.680993797201274 red
NENF 0.47600099877768 red
NHP2 0.627001561910577 red
NME2 0.749567654016599 red
NOL11 0.551705587244616 red
NOP10 0.544749208640737 red
NPC2 0.667107580722436 red
NSA2 0.86301844555741 red
NSMF 0.671642237919224 red
NUDT5 0.487900671729834 red
OCLN 0.62964998638189 red
OLA1 0.806028669946893 red
OSBPL10 0.528750169836672 red
OSTC 0.568097417146555 red
OXCT1 0.661581396851623 red
PABPC4L 0.498926275290009 red
PAFAH1B3 0.680141403835649 red
PAICS 0.620014846507669 red
PAPSS2 0.459976565504393 red
PAX2 0.622572122342681 red
PAX8 0.687116067410164 red
PCNA 0.497730498813364 red
PCP4 0.600883299349505 red
PDE7A 0.450499496445214 red
PDK3 0.635922099819985 red
PDXK 0.62328355714274 red
PDZRN3 0.578027595095906 red
PEG10 0.647463948277111 red
PFDN5 0.625116542426084 red
PFN1 0.683708807290141 red
PGAM5 0.586030016837228 red
PHB2 0.772498564587557 red
PHKG2 0.491978028039416 red
PIGR 0.616568294509419 red
PIGU 0.47064092029664 red
PIK3R2 0.629677231773455 red
POLR1D 0.649030929890622 red
PPIB 0.544563129396147 red
PPP1R1A 0.495656593598791 red
PPP1R9A 0.42684282748133 red
PPP2R3A 0.597391159347258 red
PRICKLE4 0.463341418681834 red
PRPS2 0.541975650604855 red
PSMA7 0.551124550365939 red
PSMB7 0.752181054942432 red
PTMA 0.485578874859419 red
PTPRF 0.617377625884471 red
PTPRS 0.739789837742106 red
PTTG1IP 0.584715968487244 red
PUSL1 0.391692378933751 red
RAB38 0.666228993844955 red
RALGPS2 0.635719636006553 red
RASEF 0.589509551991907 red
RBBP8 0.656395528681262 red
RFXANK 0.616710059646102 red
RHPN2 0.748392610035588 red
RNF128 0.658169867607517 red
RNF43 0.460943275855653 red
ROMO1 0.688358446463503 red
RPF2 0.588523487122427 red
RPL10A 0.774480145043609 red
RPL11 0.771844030127893 red
RPL12 0.797959786458093 red
RPL13 0.842746384227026 red
RPL14 0.771399392745905 red
RPL15 0.767734198548927 red
RPL18 0.822933539418842 red
RPL18A 0.835547610251334 red
RPL19 0.775488132774596 red
RPL22 0.695892156051936 red
RPL22L1 0.44651548281242 red
RPL24 0.634386960027205 red
RPL26 0.769764420697011 red
RPL26L1 0.608504566951552 red
RPL28 0.758324113576794 red
RPL29 0.84980289908228 red
RPL31 0.644089579359295 red
RPL36 0.850669074608473 red
RPL37A 0.519645794718119 red
RPL4 0.80392165638146 red
RPL41 0.582917346024316 red
RPL6 0.829530123203991 red
RPL7 0.757490134225606 red
RPL8 0.821415177166306 red
RPL9 0.589806226170987 red
RPLP1 0.843807183900425 red
RPLP2 0.606355903347158 red
RPS10 0.779987915634941 red
RPS11 0.64918051295255 red
RPS12 0.713935077104262 red
RPS13 0.711725781652803 red
RPS14 0.787565619288946 red
RPS15 0.786361993806573 red
RPS15A 0.578433772089299 red
RPS16 0.774906750778824 red
RPS19 0.842799881995209 red
RPS25 0.658212111878465 red
RPS26 0.498104140440371 red
RPS27A 0.5989829206643 red
RPS27L 0.63152473325409 red
RPS28 0.655858954042342 red
RPS29 0.707654228591732 red
RPS3 0.826608048213269 red
RPS4X 0.580113147412327 red
RPS5 0.793543390517102 red
RPS6 0.704142002759943 red
RPS6KA1 0.696232625960131 red
RPS7 0.750823885778561 red
RPS8 0.825798994714786 red
RPS9 0.842045505829973 red
RPSA 0.796265283852938 red
RSL1D1 0.735206066108371 red
RSPH1 0.413575444030856 red
RSPRY1 0.390887774096802 red
RTN3 0.608973218652384 red
SAT1 0.556060642329464 red
SATB2 0.453796007865998 red
SCGB2A1 0.486291437153399 red
SCN8A 0.306358321263245 red
SEC11A 0.553572366261256 red
SEMA3C 0.525623707550968 red
SERPINE2 0.667327941940212 red
SET 0.568008464530101 red
SFMBT1 0.444574089821549 red
SGMS2 0.54948018454889 red
SHMT2 0.745154744369342 red
SIGMAR1 0.647924019700061 red
SIPA1L3 0.506616615550931 red
SLC25A29 0.463853630303402 red
SLC25A3 0.660574593921706 red
SLC25A6 0.841559004229818 red
SLC29A3 0.54055215866979 red
SLC35B2 0.532022103105149 red
SLC35F2 0.527020778427886 red
SLC35F6 0.690669136361309 red
SLC39A8 0.510916310173379 red
SLC41A2 0.665941067926162 red
SLC44A3 0.578745980755642 red
SLC8A1 0.421515043257488 red
SLPI 0.510289024504479 red
SMARCB1 0.568721282752348 red
SMARCC1 0.775443867136183 red
SMS 0.809125466351562 red
SOD2 0.75991882467807 red
SOD3 0.465609528482519 red
SORL1 0.457510415274723 red
SPA17 0.553994320356566 red
SPINT1 0.54884584153352 red
SPP1 0.567801117061045 red
SPTBN2 0.439979908894298 red
SSR2 0.674870175275405 red
SSR4 0.66648372374093 red
SSRP1 0.413041059290178 red
ST14 0.660093262904108 red
STAM 0.568313850612688 red
STK32B 0.503574179337358 red
STMN1 0.623580114101397 red
STRBP 0.608862204213889 red
STX10 0.487437527734952 red
SYNGR1 0.465445890340619 red
TAF10 0.450585249424879 red
TAGLN3 0.637366657304834 red
TATDN1 0.505990415773724 red
TBC1D22B 0.617468032864171 red
TBX2 0.623158437756094 red
TEX30 0.523170804370461 red
TFRC 0.515387997877801 red
THBS1 0.517490610800815 red
THY1 0.618108758497233 red
TIMM8B 0.525550518137706 red
TIMM9 0.646014179995285 red
TJP2 0.563971467936485 red
TKT 0.717559934933297 red
TMEM171 0.594306795789831 red
TMEM54 0.712324017606112 red
TMEM63A 0.318115258477074 red
TNFSF13 0.760577551384355 red
TOMM5 0.682938589746694 red
TOP1 0.529205122422032 red
TPD52L1 0.715078517485438 red
TPT1 0.541461808104018 red
TRAF4 0.383402658355845 red
TSGA10 0.387270580420718 red
TUBA1B 0.517213249602096 red
TUBA4A 0.647041164491539 red
TUBB4A 0.7078970547753 red
TULP3 0.541743964560389 red
UBA52 0.765657218893028 red
UBXN10 0.564306505309221 red
UCHL3 0.631702510425136 red
UNC5CL 0.523192364829296 red
UST 0.537475775455331 red
UXT 0.6405540728661 red
VAT1 0.646573552618901 red
VRK1 0.468170719502124 red
VWA5A 0.582115767795432 red
WDR54 0.634394134722029 red
WDR74 0.565393445886516 red
WLS 0.644178807991502 red
XPR1 0.519665271860199 red
YIF1A 0.582761495228473 red
ZC3H15 0.450809382846881 red
ZDHHC2 0.637585490281469 red
ZNF385D 0.55809334691434 red
ZNF593 0.631955264426968 red
