# Supplementary material for: The cuproptosis-related gene ITGB6 and LTBP1 may be associated with diabetic kidney disease progression and immune cell infiltration
Source: PeerJ. 2025 Nov 11;13:e20346. doi: 10.7717/peerj.20346 (PMC12617370; doi:10.7717/peerj.20346)
Supplement: Supplemental Information 3 [file peerj-13-20346-s003.zip › supplementary file/09_enrichment/GO/GO_sig.csv]

	ONTOLOGY	ID	Description	GeneRatio	BgRatio	pvalue	p.adjust	qvalue	geneID	Count	richFactor
GO:0030198	BP	GO:0030198	extracellular matrix organization	9/28	321/18870	5.54518321481481e-10	2.30975704240918e-07	1.36672014343738e-07	AEBP1/COL15A1/COL3A1/COL8A1/MMP7/OLFML2B/SFRP2/TGFB2/TGFBI	9	0.0280373831775701
GO:0043062	BP	GO:0043062	extracellular structure organization	9/28	322/18870	5.69939415529194e-10	2.30975704240918e-07	1.36672014343738e-07	AEBP1/COL15A1/COL3A1/COL8A1/MMP7/OLFML2B/SFRP2/TGFB2/TGFBI	9	0.0279503105590062
GO:0045229	BP	GO:0045229	external encapsulating structure organization	9/28	323/18870	5.85737204330307e-10	2.30975704240918e-07	1.36672014343738e-07	AEBP1/COL15A1/COL3A1/COL8A1/MMP7/OLFML2B/SFRP2/TGFB2/TGFBI	9	0.0278637770897833
GO:0071604	BP	GO:0071604	transforming growth factor beta production	5/28	45/18870	5.78546761200632e-09	1.71105204625087e-06	1.01245683210111e-06	COL3A1/FN1/ITGB6/LTBP1/TGFB2	5	0.111111111111111
GO:0033627	BP	GO:0033627	cell adhesion mediated by integrin	5/28	88/18870	1.77569626223975e-07	4.20129735645924e-05	2.48597476713564e-05	FBN1/ITGA11/ITGB6/SFRP2/TGFB2	5	0.0568181818181818
GO:0071634	BP	GO:0071634	regulation of transforming growth factor beta production	4/28	42/18870	4.17472396500149e-07	8.23116408432794e-05	4.87051129250174e-05	FN1/ITGB6/LTBP1/TGFB2	4	0.0952380952380952
GO:0007178	BP	GO:0007178	transmembrane receptor protein serine/threonine kinase signaling pathway	7/28	410/18870	1.73348315430038e-06	0.000286851261642618	0.000169734474344744	COL3A1/FBN1/INHBA/ITGB6/LTBP1/SFRP2/TGFB2	7	0.0170731707317073
GO:0001558	BP	GO:0001558	regulation of cell growth	7/28	417/18870	1.93982256393994e-06	0.000286851261642618	0.000169734474344744	FN1/INHBA/RGS4/SFRP2/SLIT3/TGFB2/TNC	7	0.0167865707434053
GO:0030199	BP	GO:0030199	collagen fibril organization	4/28	65/18870	2.46674427154888e-06	0.000324239830360259	0.000191857887787136	AEBP1/COL3A1/SFRP2/TGFB2	4	0.0615384615384615
GO:0071560	BP	GO:0071560	cellular response to transforming growth factor beta stimulus	6/28	287/18870	3.33979720530983e-06	0.000395098009388153	0.000233785804371688	CLDN1/COL3A1/FBN1/ITGB6/LTBP1/TGFB2	6	0.0209059233449477
GO:0071559	BP	GO:0071559	response to transforming growth factor beta	6/28	293/18870	3.76253659512495e-06	0.00040464370836662	0.000239434146962497	CLDN1/COL3A1/FBN1/ITGB6/LTBP1/TGFB2	6	0.0204778156996587
GO:0048608	BP	GO:0048608	reproductive structure development	6/28	305/18870	4.73924978871594e-06	0.000464763811000358	0.000275008172189561	C3/INHBA/SFRP2/SLIT3/TGFB2/TNC	6	0.019672131147541
GO:0061458	BP	GO:0061458	reproductive system development	6/28	309/18870	5.10729462637756e-06	0.000464763811000358	0.000275008172189561	C3/INHBA/SFRP2/SLIT3/TGFB2/TNC	6	0.0194174757281553
GO:0016049	BP	GO:0016049	cell growth	7/28	497/18870	6.17339135879554e-06	0.000521651569818223	0.000308669567939777	FN1/INHBA/RGS4/SFRP2/SLIT3/TGFB2/TNC	7	0.0140845070422535
GO:0030308	BP	GO:0030308	negative regulation of cell growth	5/28	189/18870	7.79174468899417e-06	0.000614508931138673	0.000363614752153061	INHBA/RGS4/SFRP2/SLIT3/TGFB2	5	0.0264550264550265
GO:0031589	BP	GO:0031589	cell-substrate adhesion	6/28	356/18870	1.14650345652048e-05	0.000847695993164834	0.000501595262227712	CDH11/COL3A1/COL8A1/FN1/ITGA11/ITGB6	6	0.0168539325842697
GO:1901654	BP	GO:1901654	response to ketone	5/28	208/18870	1.23982610795396e-05	0.000862773109240906	0.000510516632686926	CLDN1/INHBA/SLIT3/TGFB2/TNC	5	0.0240384615384615
GO:0007179	BP	GO:0007179	transforming growth factor beta receptor signaling pathway	5/28	229/18870	1.97179514224881e-05	0.00129590758515575	0.000766809221985648	COL3A1/FBN1/ITGB6/LTBP1/TGFB2	5	0.0218340611353712
GO:0007229	BP	GO:0007229	integrin-mediated signaling pathway	4/28	111/18870	2.08219341797635e-05	0.00129643937550843	0.000767123890833393	COL3A1/FN1/ITGA11/ITGB6	4	0.036036036036036
GO:0007160	BP	GO:0007160	cell-matrix adhesion	5/28	239/18870	2.4212943669271e-05	0.00143219561803738	0.000847453028424483	CDH11/COL3A1/FN1/ITGA11/ITGB6	5	0.0209205020920502
GO:0045823	BP	GO:0045823	positive regulation of heart contraction	3/28	39/18870	2.57993275612601e-05	0.00145336211928432	0.000859977585375336	RGS4/TGFB2/TPM1	3	0.0769230769230769
GO:1903524	BP	GO:1903524	positive regulation of blood circulation	3/28	40/18870	2.78634710430337e-05	0.00145831425791892	0.00086290784492244	RGS4/TGFB2/TPM1	3	0.075
GO:0045926	BP	GO:0045926	negative regulation of growth	5/28	247/18870	2.83526863331659e-05	0.00145831425791892	0.00086290784492244	INHBA/RGS4/SFRP2/SLIT3/TGFB2	5	0.0202429149797571
GO:0042060	BP	GO:0042060	wound healing	6/28	423/18870	3.03576502450665e-05	0.00149637917666307	0.000885431465481105	CLDN1/COL3A1/FN1/ITGB6/TGFB2/TPM1	6	0.0141843971631206
GO:0097305	BP	GO:0097305	response to alcohol	5/28	254/18870	3.24090771384853e-05	0.00153359753019313	0.000907454159877589	CLDN1/INHBA/RGS4/SLIT3/TNC	5	0.0196850393700787
GO:0003206	BP	GO:0003206	cardiac chamber morphogenesis	4/28	127/18870	3.53496479371122e-05	0.00154013162737863	0.000911320489573151	SFRP2/SLIT3/TGFB2/TPM1	4	0.031496062992126
GO:0003231	BP	GO:0003231	cardiac ventricle development	4/28	127/18870	3.53496479371122e-05	0.00154013162737863	0.000911320489573151	SFRP2/SLIT3/TGFB2/TPM1	4	0.031496062992126
GO:0001704	BP	GO:0001704	formation of primary germ layer	4/28	128/18870	3.6452819582926e-05	0.00154013162737863	0.000911320489573151	COL8A1/FN1/INHBA/SFRP2	4	0.03125
GO:0042476	BP	GO:0042476	odontogenesis	4/28	132/18870	4.11193426206239e-05	0.00167738559724821	0.000992535856359887	INHBA/ITGB6/TGFB2/TNC	4	0.0303030303030303
GO:1905314	BP	GO:1905314	semi-lunar valve development	3/28	47/18870	4.54125059778919e-05	0.0017907664857282	0.00105962513948414	CDH11/SLIT3/TGFB2	3	0.0638297872340425
GO:0035987	BP	GO:0035987	endodermal cell differentiation	3/28	49/18870	5.14967414650722e-05	0.0019651821017155	0.0011628296459855	COL8A1/FN1/INHBA	3	0.0612244897959184
GO:0022602	BP	GO:0022602	ovulation cycle process	3/28	50/18870	5.47293848213585e-05	0.0020232769451146	0.00119720529296722	INHBA/SLIT3/TGFB2	3	0.06
GO:0045785	BP	GO:0045785	positive regulation of cell adhesion	6/28	482/18870	6.28786209551463e-05	0.00225410329060418	0.00133378892935159	CCL2/COL8A1/FN1/SFRP2/TGFB2/TPM1	6	0.012448132780083
GO:0001706	BP	GO:0001706	endoderm formation	3/28	58/18870	8.54779069145032e-05	0.0029527201331856	0.00174717167644118	COL8A1/FN1/INHBA	3	0.0517241379310345
GO:0043588	BP	GO:0043588	skin development	5/28	317/18870	9.27468534584206e-05	0.0029527201331856	0.00174717167644118	CLDN1/COL3A1/INHBA/ITGB6/TGFB2	5	0.0157728706624606
GO:0008347	BP	GO:0008347	glial cell migration	3/28	60/18870	9.46088594730756e-05	0.0029527201331856	0.00174717167644118	CCL2/COL3A1/TGFB2	3	0.05
GO:1901388	BP	GO:1901388	regulation of transforming growth factor beta activation	2/28	10/18870	9.48464624353785e-05	0.0029527201331856	0.00174717167644118	ITGB6/LTBP1	2	0.2
GO:2000425	BP	GO:2000425	regulation of apoptotic cell clearance	2/28	10/18870	9.48464624353785e-05	0.0029527201331856	0.00174717167644118	C3/CCL2	2	0.2
GO:0003179	BP	GO:0003179	heart valve morphogenesis	3/28	61/18870	9.94036746324866e-05	0.00301524479718543	0.00178416851904463	CDH11/SLIT3/TGFB2	3	0.0491803278688525
GO:0003205	BP	GO:0003205	cardiac chamber development	4/28	168/18870	0.000105042427607979	0.00310662979650596	0.00183824248313962	SFRP2/SLIT3/TGFB2/TPM1	4	0.0238095238095238
GO:0035581	BP	GO:0035581	sequestering of extracellular ligand from receptor	2/28	11/18870	0.000115817023690078	0.00318631486105495	0.00188539340890825	FBN1/LTBP1	2	0.181818181818182
GO:0071481	BP	GO:0071481	cellular response to X-ray	2/28	11/18870	0.000115817023690078	0.00318631486105495	0.00188539340890825	CCND2/SFRP2	2	0.181818181818182
GO:0097278	BP	GO:0097278	complement-dependent cytotoxicity	2/28	11/18870	0.000115817023690078	0.00318631486105495	0.00188539340890825	C3/CFH	2	0.181818181818182
GO:0071479	BP	GO:0071479	cellular response to ionizing radiation	3/28	70/18870	0.000149845945456433	0.00380295464918911	0.00225026902318882	CCND2/ITGB6/SFRP2	3	0.0428571428571429
GO:0007517	BP	GO:0007517	muscle organ development	5/28	354/18870	0.000155614397433105	0.00380295464918911	0.00225026902318882	COL3A1/COL6A3/ITGA11/TGFB2/TPM1	5	0.0141242937853107
GO:0003208	BP	GO:0003208	cardiac ventricle morphogenesis	3/28	71/18870	0.000156301567357929	0.00380295464918911	0.00225026902318882	SFRP2/TGFB2/TPM1	3	0.0422535211267606
GO:0042698	BP	GO:0042698	ovulation cycle	3/28	71/18870	0.000156301567357929	0.00380295464918911	0.00225026902318882	INHBA/SLIT3/TGFB2	3	0.0422535211267606
GO:0036363	BP	GO:0036363	transforming growth factor beta activation	2/28	13/18870	0.000163948171689471	0.00380295464918911	0.00225026902318882	ITGB6/LTBP1	2	0.153846153846154
GO:0090177	BP	GO:0090177	establishment of planar polarity involved in neural tube closure	2/28	13/18870	0.000163948171689471	0.00380295464918911	0.00225026902318882	CTHRC1/SFRP2	2	0.153846153846154
GO:1900115	BP	GO:1900115	extracellular regulation of signal transduction	2/28	13/18870	0.000163948171689471	0.00380295464918911	0.00225026902318882	FBN1/LTBP1	2	0.153846153846154
GO:1900116	BP	GO:1900116	extracellular negative regulation of signal transduction	2/28	13/18870	0.000163948171689471	0.00380295464918911	0.00225026902318882	FBN1/LTBP1	2	0.153846153846154
GO:0003170	BP	GO:0003170	heart valve development	3/28	73/18870	0.000169749847821122	0.00386180903793053	0.00228509410528434	CDH11/SLIT3/TGFB2	3	0.0410958904109589
GO:0060415	BP	GO:0060415	muscle tissue morphogenesis	3/28	74/18870	0.000176746856567294	0.00394512323243601	0.00233439244522841	COL3A1/TGFB2/TPM1	3	0.0405405405405405
GO:0007369	BP	GO:0007369	gastrulation	4/28	197/18870	0.000193856668922834	0.00424689702473542	0.00251295681937007	COL8A1/FN1/INHBA/SFRP2	4	0.0203045685279188
GO:0030336	BP	GO:0030336	negative regulation of cell migration	5/28	373/18870	0.00019850693951022	0.00426970380801073	0.0025264519574028	CCL2/CDH11/COL3A1/SFRP2/TPM1	5	0.0134048257372654
GO:0048644	BP	GO:0048644	muscle organ morphogenesis	3/28	81/18870	0.000231019994430845	0.00488029738235159	0.00288774993038556	COL3A1/TGFB2/TPM1	3	0.037037037037037
GO:2000146	BP	GO:2000146	negative regulation of cell motility	5/28	388/18870	0.000238333739879349	0.00494647042591701	0.00292690557746569	CCL2/CDH11/COL3A1/SFRP2/TPM1	5	0.0128865979381443
GO:0007492	BP	GO:0007492	endoderm development	3/28	83/18870	0.000248291866346767	0.0050206450639157	0.00297079589580811	COL8A1/FN1/INHBA	3	0.036144578313253
GO:0042249	BP	GO:0042249	establishment of planar polarity of embryonic epithelium	2/28	16/18870	0.00025153408538671	0.0050206450639157	0.00297079589580811	CTHRC1/SFRP2	2	0.125
GO:0060395	BP	GO:0060395	SMAD protein signal transduction	3/28	84/18870	0.000257232480512137	0.0050206450639157	0.00297079589580811	INHBA/ITGB6/TGFB2	3	0.0357142857142857
GO:0150063	BP	GO:0150063	visual system development	5/28	395/18870	0.000258883642348992	0.0050206450639157	0.00297079589580811	C3/COL8A1/FBN1/INHBA/TGFB2	5	0.0126582278481013
GO:0048880	BP	GO:0048880	sensory system development	5/28	401/18870	0.000277551020997968	0.00529585254581607	0.00313364055965448	C3/COL8A1/FBN1/INHBA/TGFB2	5	0.0124688279301746
GO:0006957	BP	GO:0006957	complement activation, alternative pathway	2/28	18/18870	0.000320117632383458	0.0059276629909582	0.00350749289405811	C3/CFH	2	0.111111111111111
GO:0001843	BP	GO:0001843	neural tube closure	3/28	91/18870	0.000325695768733967	0.0059276629909582	0.00350749289405811	CTHRC1/SFRP2/TGFB2	3	0.032967032967033
GO:0060021	BP	GO:0060021	roof of mouth development	3/28	91/18870	0.000325695768733967	0.0059276629909582	0.00350749289405811	INHBA/ITGB6/TGFB2	3	0.032967032967033
GO:0060606	BP	GO:0060606	tube closure	3/28	92/18870	0.00033634042816443	0.00602864737149274	0.00356724696538032	CTHRC1/SFRP2/TGFB2	3	0.0326086956521739
GO:0040013	BP	GO:0040013	negative regulation of locomotion	5/28	423/18870	0.000354912078814369	0.00626658192891639	0.00370803664432923	CCL2/CDH11/COL3A1/SFRP2/TPM1	5	0.0118203309692671
GO:0008406	BP	GO:0008406	gonad development	4/28	233/18870	0.000367439626582053	0.00639236879774365	0.00378246674422701	INHBA/SFRP2/SLIT3/TGFB2	4	0.0171673819742489
GO:0014020	BP	GO:0014020	primary neural tube formation	3/28	97/18870	0.000392934139571863	0.00672950515127806	0.00398195571081542	CTHRC1/SFRP2/TGFB2	3	0.0309278350515464
GO:0045137	BP	GO:0045137	development of primary sexual characteristics	4/28	238/18870	0.000398195571081542	0.00672950515127806	0.00398195571081542	INHBA/SFRP2/SLIT3/TGFB2	4	0.0168067226890756
GO:0060560	BP	GO:0060560	developmental growth involved in morphogenesis	4/28	244/18870	0.000437488437185975	0.00728026511223195	0.00430784917883547	FN1/SFRP2/SLIT3/TNC	4	0.0163934426229508
GO:0001503	BP	GO:0001503	ossification	5/28	444/18870	0.000443093058394506	0.00728026511223195	0.00430784917883547	CDH11/CTHRC1/ITGA11/SFRP2/TNC	5	0.0112612612612613
GO:0030449	BP	GO:0030449	regulation of complement activation	2/28	22/18870	0.000481543629830652	0.00760207362809509	0.00449826841899118	C3/CFH	2	0.0909090909090909
GO:0033630	BP	GO:0033630	positive regulation of cell adhesion mediated by integrin	2/28	22/18870	0.000481543629830652	0.00760207362809509	0.00449826841899118	SFRP2/TGFB2	2	0.0909090909090909
GO:0001841	BP	GO:0001841	neural tube formation	3/28	104/18870	0.000481957330606198	0.00760207362809509	0.00449826841899118	CTHRC1/SFRP2/TGFB2	3	0.0288461538461538
GO:0001649	BP	GO:0001649	osteoblast differentiation	4/28	257/18870	0.000532030584566828	0.0082814760729284	0.00490028169995763	CTHRC1/ITGA11/SFRP2/TNC	4	0.0155642023346304
GO:0003007	BP	GO:0003007	heart morphogenesis	4/28	264/18870	0.000588566897831102	0.00904252779395056	0.00535060816210092	SFRP2/SLIT3/TGFB2/TPM1	4	0.0151515151515152
GO:0050673	BP	GO:0050673	epithelial cell proliferation	5/28	480/18870	0.00063172583989186	0.00958117523835988	0.00566933446056798	CCL2/CLDN1/COL8A1/SFRP2/TGFB2	5	0.0104166666666667
GO:0002062	BP	GO:0002062	chondrocyte differentiation	3/28	116/18870	0.000662873554169517	0.00973831677864286	0.00576231762049873	COL3A1/SFRP2/TGFBI	3	0.0258620689655172
GO:0003181	BP	GO:0003181	atrioventricular valve morphogenesis	2/28	26/18870	0.000675014349829852	0.00973831677864286	0.00576231762049873	SLIT3/TGFB2	2	0.0769230769230769
GO:0006929	BP	GO:0006929	substrate-dependent cell migration	2/28	26/18870	0.000675014349829852	0.00973831677864286	0.00576231762049873	FN1/ITGA11	2	0.0769230769230769
GO:0062009	BP	GO:0062009	secondary palate development	2/28	26/18870	0.000675014349829852	0.00973831677864286	0.00576231762049873	ITGB6/TGFB2	2	0.0769230769230769
GO:0010460	BP	GO:0010460	positive regulation of heart rate	2/28	27/18870	0.000728346994382459	0.0103811384861982	0.00614268549479182	RGS4/TPM1	2	0.0740740740740741
GO:0045471	BP	GO:0045471	response to ethanol	3/28	121/18870	0.000749429548522302	0.0105544661416891	0.00624524623768585	CLDN1/RGS4/TNC	3	0.0247933884297521
GO:0018149	BP	GO:0018149	peptide cross-linking	2/28	28/18870	0.000783654474529654	0.0109066263925715	0.00645362508436186	COL3A1/FN1	2	0.0714285714285714
GO:0007548	BP	GO:0007548	sex differentiation	4/28	288/18870	0.000815019012454719	0.0110535738959078	0.00654057626976793	INHBA/SFRP2/SLIT3/TGFB2	4	0.0138888888888889
GO:0001838	BP	GO:0001838	embryonic epithelial tube formation	3/28	125/18870	0.000823629762282331	0.0110535738959078	0.00654057626976793	CTHRC1/SFRP2/TGFB2	3	0.024
GO:0003171	BP	GO:0003171	atrioventricular valve development	2/28	29/18870	0.000840931234684447	0.0110535738959078	0.00654057626976793	SLIT3/TGFB2	2	0.0689655172413793
GO:0003401	BP	GO:0003401	axis elongation	2/28	29/18870	0.000840931234684447	0.0110535738959078	0.00654057626976793	SFRP2/TNC	2	0.0689655172413793
GO:0010165	BP	GO:0010165	response to X-ray	2/28	29/18870	0.000840931234684447	0.0110535738959078	0.00654057626976793	CCND2/SFRP2	2	0.0689655172413793
GO:0098773	BP	GO:0098773	skin epidermis development	3/28	128/18870	0.000882242694428337	0.0114691550275684	0.00678648226483336	CLDN1/INHBA/TGFB2	3	0.0234375
GO:0090092	BP	GO:0090092	regulation of transmembrane receptor protein serine/threonine kinase signaling pathway	4/28	297/18870	0.000913946310552554	0.0117521574498225	0.00695393931942161	FBN1/INHBA/LTBP1/SFRP2	4	0.0134680134680135
GO:0017145	BP	GO:0017145	stem cell division	2/28	31/18870	0.000961370428287277	0.0122290453404715	0.00723612150323757	SFRP2/TGFB2	2	0.0645161290322581
GO:0048565	BP	GO:0048565	digestive tract development	3/28	134/18870	0.00100728356467872	0.0126767708193077	0.00750104782207558	COL3A1/SFRP2/TGFB2	3	0.0223880597014925
GO:0072175	BP	GO:0072175	epithelial tube formation	3/28	137/18870	0.00107380037473303	0.013371640455886	0.00791221328750652	CTHRC1/SFRP2/TGFB2	3	0.0218978102189781
GO:0010212	BP	GO:0010212	response to ionizing radiation	3/28	138/18870	0.00109657549353871	0.0135130084255863	0.00799586297371973	CCND2/ITGB6/SFRP2	3	0.0217391304347826
GO:0008360	BP	GO:0008360	regulation of cell shape	3/28	140/18870	0.00114303957108913	0.0139403692020458	0.00824873917280818	CCL2/FN1/TPM1	3	0.0214285714285714
GO:0048333	BP	GO:0048333	mesodermal cell differentiation	2/28	34/18870	0.00115666056788982	0.01396254542667	0.00826186119921301	INHBA/SFRP2	2	0.0588235294117647
GO:0035107	BP	GO:0035107	appendage morphogenesis	3/28	146/18870	0.00128985557582036	0.0151079123385692	0.0089395930997451	COL3A1/SFRP2/TGFB2	3	0.0205479452054795
GO:0035108	BP	GO:0035108	limb morphogenesis	3/28	146/18870	0.00128985557582036	0.0151079123385692	0.0089395930997451	COL3A1/SFRP2/TGFB2	3	0.0205479452054795
GO:0055123	BP	GO:0055123	digestive system development	3/28	146/18870	0.00128985557582036	0.0151079123385692	0.0089395930997451	COL3A1/SFRP2/TGFB2	3	0.0205479452054795
GO:0048545	BP	GO:0048545	response to steroid hormone	4/28	330/18870	0.00134972358018138	0.0154329914640979	0.00913194761189226	CLDN1/INHBA/SLIT3/TGFB2	4	0.0121212121212121
GO:0031960	BP	GO:0031960	response to corticosteroid	3/28	149/18870	0.00136751598140608	0.0154329914640979	0.00913194761189226	CLDN1/INHBA/SLIT3	3	0.0201342281879195
GO:0008584	BP	GO:0008584	male gonad development	3/28	150/18870	0.00139404291677377	0.0154329914640979	0.00913194761189226	INHBA/SFRP2/TGFB2	3	0.02
GO:0060562	BP	GO:0060562	epithelial tube morphogenesis	4/28	334/18870	0.00141091818014478	0.0154329914640979	0.00913194761189226	CTHRC1/SFRP2/TGFB2/TNC	4	0.0119760479041916
GO:0035148	BP	GO:0035148	tube formation	3/28	151/18870	0.00142089241958362	0.0154329914640979	0.00913194761189226	CTHRC1/SFRP2/TGFB2	3	0.0198675496688742
GO:0046546	BP	GO:0046546	development of primary male sexual characteristics	3/28	151/18870	0.00142089241958362	0.0154329914640979	0.00913194761189226	INHBA/SFRP2/TGFB2	3	0.0198675496688742
GO:0003180	BP	GO:0003180	aortic valve morphogenesis	2/28	38/18870	0.00144412849767499	0.0154329914640979	0.00913194761189226	CDH11/SLIT3	2	0.0526315789473684
GO:0035909	BP	GO:0035909	aorta morphogenesis	2/28	38/18870	0.00144412849767499	0.0154329914640979	0.00913194761189226	COL3A1/TGFB2	2	0.0526315789473684
GO:1990776	BP	GO:1990776	response to angiotensin	2/28	38/18870	0.00144412849767499	0.0154329914640979	0.00913194761189226	COL3A1/INHBA	2	0.0526315789473684
GO:0016331	BP	GO:0016331	morphogenesis of embryonic epithelium	3/28	152/18870	0.0014480659784572	0.0154329914640979	0.00913194761189226	CTHRC1/SFRP2/TGFB2	3	0.0197368421052632
GO:0043010	BP	GO:0043010	camera-type eye development	4/28	344/18870	0.00157237936929315	0.0166082570881589	0.00982737105808219	COL8A1/FBN1/INHBA/TGFB2	4	0.0116279069767442
GO:1902742	BP	GO:1902742	apoptotic process involved in development	2/28	41/18870	0.00167984909567683	0.0175863847804043	0.0104061448404759	SLIT3/TGFB2	2	0.0487804878048781
GO:0021915	BP	GO:0021915	neural tube development	3/28	162/18870	0.00173794657625049	0.0180350070149503	0.0106716017839942	CTHRC1/SFRP2/TGFB2	3	0.0185185185185185
GO:0030307	BP	GO:0030307	positive regulation of cell growth	3/28	163/18870	0.00176878077668968	0.0181953709462947	0.010766491684198	FN1/SFRP2/TGFB2	3	0.0184049079754601
GO:0035051	BP	GO:0035051	cardiocyte differentiation	3/28	165/18870	0.00183147451074596	0.018356337770252	0.0108617383255929	INHBA/RGS4/TGFB2	3	0.0181818181818182
GO:0003176	BP	GO:0003176	aortic valve development	2/28	43/18870	0.0018464955153508	0.018356337770252	0.0108617383255929	CDH11/SLIT3	2	0.0465116279069767
GO:0010719	BP	GO:0010719	negative regulation of epithelial to mesenchymal transition	2/28	43/18870	0.0018464955153508	0.018356337770252	0.0108617383255929	SFRP2/TGFB2	2	0.0465116279069767
GO:0060412	BP	GO:0060412	ventricular septum morphogenesis	2/28	43/18870	0.0018464955153508	0.018356337770252	0.0108617383255929	SLIT3/TGFB2	2	0.0465116279069767
GO:0050680	BP	GO:0050680	negative regulation of epithelial cell proliferation	3/28	173/18870	0.00209612172027988	0.0206642666257591	0.0122273767016326	CCL2/SFRP2/TGFB2	3	0.0173410404624277
GO:0046661	BP	GO:0046661	male sex differentiation	3/28	174/18870	0.0021307855129046	0.0208323905931086	0.0123268583391175	INHBA/SFRP2/TGFB2	3	0.0172413793103448
GO:0002920	BP	GO:0002920	regulation of humoral immune response	2/28	47/18870	0.00220239264327114	0.0211823617641444	0.0125339418722748	C3/CFH	2	0.0425531914893617
GO:0055010	BP	GO:0055010	ventricular cardiac muscle tissue morphogenesis	2/28	47/18870	0.00220239264327114	0.0211823617641444	0.0125339418722748	TGFB2/TPM1	2	0.0425531914893617
GO:0043277	BP	GO:0043277	apoptotic cell clearance	2/28	48/18870	0.00229604484869213	0.0218568538478411	0.0129330496141072	C3/CCL2	2	0.0416666666666667
GO:0090101	BP	GO:0090101	negative regulation of transmembrane receptor protein serine/threonine kinase signaling pathway	3/28	179/18870	0.00230947314537628	0.0218568538478411	0.0129330496141072	FBN1/LTBP1/SFRP2	3	0.0167597765363128
GO:0071478	BP	GO:0071478	cellular response to radiation	3/28	181/18870	0.00238347766027202	0.0220313460685922	0.0130362994488711	CCND2/ITGB6/SFRP2	3	0.0165745856353591
GO:0033628	BP	GO:0033628	regulation of cell adhesion mediated by integrin	2/28	49/18870	0.00239155753410605	0.0220313460685922	0.0130362994488711	SFRP2/TGFB2	2	0.0408163265306122
GO:0060071	BP	GO:0060071	Wnt signaling pathway, planar cell polarity pathway	2/28	49/18870	0.00239155753410605	0.0220313460685922	0.0130362994488711	CTHRC1/SFRP2	2	0.0408163265306122
GO:0048736	BP	GO:0048736	appendage development	3/28	182/18870	0.00242102704050463	0.0220313460685922	0.0130362994488711	COL3A1/SFRP2/TGFB2	3	0.0164835164835165
GO:0060173	BP	GO:0060173	limb development	3/28	182/18870	0.00242102704050463	0.0220313460685922	0.0130362994488711	COL3A1/SFRP2/TGFB2	3	0.0164835164835165
GO:2000045	BP	GO:2000045	regulation of G1/S transition of mitotic cell cycle	3/28	183/18870	0.0024589428459999	0.0222055678383044	0.0131393892534346	CCL2/CCND2/INHBA	3	0.0163934426229508
GO:0001654	BP	GO:0001654	eye development	4/28	391/18870	0.00250710039294335	0.022468937612515	0.0132952293565178	COL8A1/FBN1/INHBA/TGFB2	4	0.010230179028133
GO:0030324	BP	GO:0030324	lung development	3/28	188/18870	0.0026540617024407	0.0236071804059199	0.0139687458023195	COL3A1/ITGB6/TNC	3	0.0159574468085106
GO:0002762	BP	GO:0002762	negative regulation of myeloid leukocyte differentiation	2/28	53/18870	0.00279210671954477	0.0244671277720108	0.0144775903976396	FBN1/INHBA	2	0.0377358490566038
GO:0090175	BP	GO:0090175	regulation of establishment of planar polarity	2/28	53/18870	0.00279210671954477	0.0244671277720108	0.0144775903976396	CTHRC1/SFRP2	2	0.0377358490566038
GO:0030323	BP	GO:0030323	respiratory tube development	3/28	192/18870	0.00281687789426678	0.0245026952126294	0.0144986362204908	COL3A1/ITGB6/TNC	3	0.015625
GO:0050678	BP	GO:0050678	regulation of epithelial cell proliferation	4/28	407/18870	0.00289757314031591	0.0250206498174724	0.0148051182351908	CCL2/CLDN1/SFRP2/TGFB2	4	0.00982800982800983
GO:0003229	BP	GO:0003229	ventricular cardiac muscle tissue development	2/28	58/18870	0.00333401807091249	0.0285807491151411	0.0169116858669474	TGFB2/TPM1	2	0.0344827586206897
GO:0009314	BP	GO:0009314	response to radiation	4/28	428/18870	0.00347110133879736	0.0294228185008842	0.0174099517756711	CCND2/COL3A1/ITGB6/SFRP2	4	0.00934579439252336
GO:0051216	BP	GO:0051216	cartilage development	3/28	207/18870	0.00348199035513423	0.0294228185008842	0.0174099517756711	COL3A1/SFRP2/TGFBI	3	0.0144927536231884
GO:0008016	BP	GO:0008016	regulation of heart contraction	3/28	208/18870	0.00352945426700419	0.0296123716160706	0.0175221133822903	RGS4/TGFB2/TPM1	3	0.0144230769230769
GO:1902806	BP	GO:1902806	regulation of cell cycle G1/S phase transition	3/28	209/18870	0.00357731479260063	0.0298025591524405	0.0176346503860595	CCL2/CCND2/INHBA	3	0.0143540669856459
GO:0060537	BP	GO:0060537	muscle tissue development	4/28	433/18870	0.00361830358646919	0.0299332387607906	0.0177119755981009	COL3A1/RGS4/TGFB2/TPM1	4	0.0092378752886836
GO:0055008	BP	GO:0055008	cardiac muscle tissue morphogenesis	2/28	61/18870	0.00368089929732956	0.0302396101995894	0.0178932604731298	TGFB2/TPM1	2	0.0327868852459016
GO:0045216	BP	GO:0045216	cell-cell junction organization	3/28	214/18870	0.00382260380672178	0.0309735637215881	0.0183275524979811	CDH11/CLDN1/TGFB2	3	0.014018691588785
GO:0060541	BP	GO:0060541	respiratory system development	3/28	214/18870	0.00382260380672178	0.0309735637215881	0.0183275524979811	COL3A1/ITGB6/TNC	3	0.014018691588785
GO:0060348	BP	GO:0060348	bone development	3/28	215/18870	0.00387286623021301	0.0311673520431428	0.0184422201438715	COL3A1/FBN1/ITGB6	3	0.013953488372093
GO:0035904	BP	GO:0035904	aorta development	2/28	65/18870	0.00416847257685426	0.033319615259585	0.0197157486743107	COL3A1/TGFB2	2	0.0307692307692308
GO:0006956	BP	GO:0006956	complement activation	2/28	67/18870	0.00442290820678912	0.0351161101250438	0.0207787633875999	C3/CFH	2	0.0298507462686567
GO:0035567	BP	GO:0035567	non-canonical Wnt signaling pathway	2/28	68/18870	0.00455277024972345	0.0359061813694856	0.0212462611653761	CTHRC1/SFRP2	2	0.0294117647058824
GO:0097191	BP	GO:0097191	extrinsic apoptotic signaling pathway	3/28	229/18870	0.00461941222357753	0.0361904944403458	0.0214144937516839	INHBA/SFRP2/TGFB2	3	0.0131004366812227
GO:0006935	BP	GO:0006935	chemotaxis	4/28	468/18870	0.0047700674621807	0.036722555326677	0.0217293226785071	CCL2/FPR3/SLIT3/TGFB2	4	0.00854700854700855
GO:0001736	BP	GO:0001736	establishment of planar polarity	2/28	70/18870	0.0048177571665383	0.036722555326677	0.0217293226785071	CTHRC1/SFRP2	2	0.0285714285714286
GO:0007164	BP	GO:0007164	establishment of tissue polarity	2/28	70/18870	0.0048177571665383	0.036722555326677	0.0217293226785071	CTHRC1/SFRP2	2	0.0285714285714286
GO:0030514	BP	GO:0030514	negative regulation of BMP signaling pathway	2/28	70/18870	0.0048177571665383	0.036722555326677	0.0217293226785071	FBN1/SFRP2	2	0.0285714285714286
GO:0042330	BP	GO:0042330	taxis	4/28	470/18870	0.00484253476835301	0.036722555326677	0.0217293226785071	CCL2/FPR3/SLIT3/TGFB2	4	0.00851063829787234
GO:0002573	BP	GO:0002573	myeloid leukocyte differentiation	3/28	235/18870	0.00496426748022893	0.0374059135612154	0.0221336766634411	FBN1/INHBA/ITGB6	3	0.0127659574468085
GO:0050766	BP	GO:0050766	positive regulation of phagocytosis	2/28	72/18870	0.00508972714578	0.0378688503991053	0.0224076037864528	C3/CCL2	2	0.0277777777777778
GO:0060411	BP	GO:0060411	cardiac septum morphogenesis	2/28	72/18870	0.00508972714578	0.0378688503991053	0.0224076037864528	SLIT3/TGFB2	2	0.0277777777777778
GO:0048588	BP	GO:0048588	developmental cell growth	3/28	239/18870	0.00520262266761498	0.0384668913486782	0.0227614741708155	FN1/RGS4/SLIT3	3	0.0125523012552301
GO:0003281	BP	GO:0003281	ventricular septum development	2/28	74/18870	0.0053686394777765	0.0392043240877136	0.0231978249039726	SLIT3/TGFB2	2	0.027027027027027
GO:0045669	BP	GO:0045669	positive regulation of osteoblast differentiation	2/28	74/18870	0.0053686394777765	0.0392043240877136	0.0231978249039726	CTHRC1/SFRP2	2	0.027027027027027
GO:0060047	BP	GO:0060047	heart contraction	3/28	243/18870	0.00544780565523248	0.0395383686511658	0.0233954844089738	RGS4/TGFB2/TPM1	3	0.0123456790123457
GO:0001707	BP	GO:0001707	mesoderm formation	2/28	75/18870	0.00551068634945147	0.0397508655573237	0.0235212222232685	INHBA/SFRP2	2	0.0266666666666667
GO:0048863	BP	GO:0048863	stem cell differentiation	3/28	246/18870	0.00563620690713193	0.0403769350872321	0.0238916775664096	FN1/SFRP2/TGFB2	3	0.0121951219512195
GO:0022604	BP	GO:0022604	regulation of cell morphogenesis	3/28	247/18870	0.00569987164798628	0.0403769350872321	0.0238916775664096	CCL2/FN1/TPM1	3	0.0121457489878543
GO:0048738	BP	GO:0048738	cardiac muscle tissue development	3/28	247/18870	0.00569987164798628	0.0403769350872321	0.0238916775664096	RGS4/TGFB2/TPM1	3	0.0121457489878543
GO:0048332	BP	GO:0048332	mesoderm morphogenesis	2/28	77/18870	0.00579993624099546	0.0408412176970097	0.0241664010041478	INHBA/SFRP2	2	0.025974025974026
GO:0000082	BP	GO:0000082	G1/S transition of mitotic cell cycle	3/28	252/18870	0.00602471497434548	0.0421730048204184	0.024954440722141	CCL2/CCND2/INHBA	3	0.0119047619047619
GO:0003015	BP	GO:0003015	heart process	3/28	255/18870	0.00622486578506221	0.0432149620992767	0.0255709834906963	RGS4/TGFB2/TPM1	3	0.0117647058823529
GO:0048844	BP	GO:0048844	artery morphogenesis	2/28	80/18870	0.00624662596701294	0.0432149620992767	0.0255709834906963	COL3A1/TGFB2	2	0.025
GO:0045927	BP	GO:0045927	positive regulation of growth	3/28	256/18870	0.00629246162257541	0.0432789656948065	0.0256088554407139	FN1/SFRP2/TGFB2	3	0.01171875
GO:0003151	BP	GO:0003151	outflow tract morphogenesis	2/28	81/18870	0.00639891978910363	0.0434598799036365	0.0257159052684239	SFRP2/TGFB2	2	0.0246913580246914
GO:0006959	BP	GO:0006959	humoral immune response	3/28	258/18870	0.00642897631710599	0.0434598799036365	0.0257159052684239	C3/CCL2/CFH	3	0.0116279069767442
GO:1903522	BP	GO:1903522	regulation of blood circulation	3/28	258/18870	0.00642897631710599	0.0434598799036365	0.0257159052684239	RGS4/TGFB2/TPM1	3	0.0116279069767442
GO:0048762	BP	GO:0048762	mesenchymal cell differentiation	3/28	262/18870	0.00670731916648001	0.0450838555337833	0.0266768375939546	FN1/SFRP2/TGFB2	3	0.0114503816793893
GO:0014706	BP	GO:0014706	striated muscle tissue development	3/28	264/18870	0.00684915933325533	0.0457771496680286	0.0270870708094844	RGS4/TGFB2/TPM1	3	0.0113636363636364
GO:2000134	BP	GO:2000134	negative regulation of G1/S transition of mitotic cell cycle	2/28	86/18870	0.00718564387014751	0.0477562735864298	0.0282581500511419	CCL2/INHBA	2	0.0232558139534884
GO:0055017	BP	GO:0055017	cardiac muscle tissue growth	2/28	89/18870	0.00767770388564968	0.0507414731660535	0.0300245403349429	RGS4/TGFB2	2	0.0224719101123595
GO:0090596	BP	GO:0090596	sensory organ morphogenesis	3/28	277/18870	0.00781493270757603	0.0513614744059024	0.0303914049739068	COL8A1/CTHRC1/FBN1	3	0.0108303249097473
GO:0044843	BP	GO:0044843	cell cycle G1/S phase transition	3/28	279/18870	0.00797031237423875	0.0518063868805679	0.0306546667932355	CCL2/CCND2/INHBA	3	0.010752688172043
GO:0098742	BP	GO:0098742	cell-cell adhesion via plasma-membrane adhesion molecules	3/28	279/18870	0.00797031237423875	0.0518063868805679	0.0306546667932355	CDH11/CLDN1/TGFB2	3	0.010752688172043
GO:0070098	BP	GO:0070098	chemokine-mediated signaling pathway	2/28	91/18870	0.00801400574737441	0.0518063868805679	0.0306546667932355	CCL2/SLIT3	2	0.021978021978022
GO:0001738	BP	GO:0001738	morphogenesis of a polarized epithelium	2/28	92/18870	0.00818462053224575	0.052586057646876	0.0311160104419385	CTHRC1/SFRP2	2	0.0217391304347826
GO:0001942	BP	GO:0001942	hair follicle development	2/28	93/18870	0.0083568713758349	0.052586057646876	0.0311160104419385	INHBA/TGFB2	2	0.021505376344086
GO:0042475	BP	GO:0042475	odontogenesis of dentin-containing tooth	2/28	93/18870	0.0083568713758349	0.052586057646876	0.0311160104419385	ITGB6/TNC	2	0.021505376344086
GO:0045185	BP	GO:0045185	maintenance of protein location	2/28	93/18870	0.0083568713758349	0.052586057646876	0.0311160104419385	FBN1/LTBP1	2	0.021505376344086
GO:0055006	BP	GO:0055006	cardiac cell development	2/28	93/18870	0.0083568713758349	0.052586057646876	0.0311160104419385	INHBA/RGS4	2	0.021505376344086
GO:0061448	BP	GO:0061448	connective tissue development	3/28	285/18870	0.00844744091079289	0.0528747227379259	0.0312868181881218	COL3A1/SFRP2/TGFBI	3	0.0105263157894737
GO:0007044	BP	GO:0007044	cell-substrate junction assembly	2/28	95/18870	0.00870626176712728	0.0536432691172478	0.0317415793593182	CDH11/FN1	2	0.0210526315789474
GO:0045638	BP	GO:0045638	negative regulation of myeloid cell differentiation	2/28	95/18870	0.00870626176712728	0.0536432691172478	0.0317415793593182	FBN1/INHBA	2	0.0210526315789474
GO:1902807	BP	GO:1902807	negative regulation of cell cycle G1/S phase transition	2/28	95/18870	0.00870626176712728	0.0536432691172478	0.0317415793593182	CCL2/INHBA	2	0.0210526315789474
GO:0022404	BP	GO:0022404	molting cycle process	2/28	96/18870	0.00888339160367776	0.0541703725110866	0.0320534748586311	INHBA/TGFB2	2	0.0208333333333333
GO:0022405	BP	GO:0022405	hair cycle process	2/28	96/18870	0.00888339160367776	0.0541703725110866	0.0320534748586311	INHBA/TGFB2	2	0.0208333333333333
GO:0060419	BP	GO:0060419	heart growth	2/28	97/18870	0.00906213807660632	0.0549769709980783	0.0325307520698688	RGS4/TGFB2	2	0.0206185567010309
GO:0048511	BP	GO:0048511	rhythmic process	3/28	296/18870	0.0093653553752797	0.0563087782550121	0.0333188037011906	INHBA/SLIT3/TGFB2	3	0.0101351351351351
GO:1990868	BP	GO:1990868	response to chemokine	2/28	99/18870	0.00942446161833677	0.0563087782550121	0.0333188037011906	CCL2/SLIT3	2	0.0202020202020202
GO:1990869	BP	GO:1990869	cellular response to chemokine	2/28	99/18870	0.00942446161833677	0.0563087782550121	0.0333188037011906	CCL2/SLIT3	2	0.0202020202020202
GO:0050764	BP	GO:0050764	regulation of phagocytosis	2/28	100/18870	0.00960802905520416	0.0571170772477715	0.0337970871288589	C3/CCL2	2	0.02
GO:0008585	BP	GO:0008585	female gonad development	2/28	101/18870	0.00979319386454654	0.0579267417087928	0.0342761785259129	INHBA/SLIT3	2	0.0198019801980198
GO:0002027	BP	GO:0002027	regulation of heart rate	2/28	102/18870	0.00997995125501587	0.0584469422509098	0.0345839894975797	RGS4/TPM1	2	0.0196078431372549
GO:0150115	BP	GO:0150115	cell-substrate junction organization	2/28	102/18870	0.00997995125501587	0.0584469422509098	0.0345839894975797	CDH11/FN1	2	0.0196078431372549
GO:0097306	BP	GO:0097306	cellular response to alcohol	2/28	103/18870	0.0101682964450813	0.0592566241109912	0.0350630911899356	INHBA/TNC	2	0.0194174757281553
GO:0046545	BP	GO:0046545	development of primary female sexual characteristics	2/28	105/18870	0.0105497311468611	0.0611780977781211	0.0362000578568764	INHBA/SLIT3	2	0.019047619047619
GO:0032963	BP	GO:0032963	collagen metabolic process	2/28	106/18870	0.010742811144447	0.0619091630501397	0.0366326408580708	INHBA/MMP7	2	0.0188679245283019
GO:0070372	BP	GO:0070372	regulation of ERK1 and ERK2 cascade	3/28	313/18870	0.0108953978530004	0.0619091630501397	0.0366326408580708	CCL2/FN1/INHBA	3	0.00958466453674121
GO:0002526	BP	GO:0002526	acute inflammatory response	2/28	107/18870	0.0109374599133383	0.0619091630501397	0.0366326408580708	C3/FN1	2	0.0186915887850467
GO:0030593	BP	GO:0030593	neutrophil chemotaxis	2/28	107/18870	0.0109374599133383	0.0619091630501397	0.0366326408580708	CCL2/TGFB2	2	0.0186915887850467
GO:0048144	BP	GO:0048144	fibroblast proliferation	2/28	107/18870	0.0109374599133383	0.0619091630501397	0.0366326408580708	COL3A1/FN1	2	0.0186915887850467
GO:0003279	BP	GO:0003279	cardiac septum development	2/28	108/18870	0.0111336727208361	0.0627196896607099	0.0371122424027869	SLIT3/TGFB2	2	0.0185185185185185
GO:0019058	BP	GO:0019058	viral life cycle	3/28	321/18870	0.0116628645343619	0.0644129881118216	0.0381141941490068	CCL2/CLDN1/ITGB6	3	0.00934579439252336
GO:0010717	BP	GO:0010717	regulation of epithelial to mesenchymal transition	2/28	111/18870	0.0117316481936164	0.0644129881118216	0.0381141941490068	SFRP2/TGFB2	2	0.018018018018018
GO:0030512	BP	GO:0030512	negative regulation of transforming growth factor beta receptor signaling pathway	2/28	111/18870	0.0117316481936164	0.0644129881118216	0.0381141941490068	FBN1/LTBP1	2	0.018018018018018
GO:0060840	BP	GO:0060840	artery development	2/28	111/18870	0.0117316481936164	0.0644129881118216	0.0381141941490068	COL3A1/TGFB2	2	0.018018018018018
GO:1902106	BP	GO:1902106	negative regulation of leukocyte differentiation	2/28	111/18870	0.0117316481936164	0.0644129881118216	0.0381141941490068	FBN1/INHBA	2	0.018018018018018
GO:0044403	BP	GO:0044403	biological process involved in symbiotic interaction	3/28	322/18870	0.0117609513374078	0.0644129881118216	0.0381141941490068	CLDN1/FN1/ITGB6	3	0.0093167701863354
GO:0060485	BP	GO:0060485	mesenchyme development	3/28	327/18870	0.0122585939303297	0.0668291088459908	0.0395438513881602	FN1/SFRP2/TGFB2	3	0.00917431192660551
GO:0042303	BP	GO:0042303	molting cycle	2/28	117/18870	0.0129691936263568	0.0694573665672157	0.0410990334717253	INHBA/TGFB2	2	0.0170940170940171
GO:0042633	BP	GO:0042633	hair cycle	2/28	117/18870	0.0129691936263568	0.0694573665672157	0.0410990334717253	INHBA/TGFB2	2	0.0170940170940171
GO:0071214	BP	GO:0071214	cellular response to abiotic stimulus	3/28	334/18870	0.0129755519960733	0.0694573665672157	0.0410990334717253	CCND2/ITGB6/SFRP2	3	0.00898203592814371
GO:0104004	BP	GO:0104004	cellular response to environmental stimulus	3/28	334/18870	0.0129755519960733	0.0694573665672157	0.0410990334717253	CCND2/ITGB6/SFRP2	3	0.00898203592814371
GO:1903707	BP	GO:1903707	negative regulation of hemopoiesis	2/28	118/18870	0.0131807886506739	0.0699442367857225	0.0413871223584157	FBN1/INHBA	2	0.0169491525423729
GO:0070371	BP	GO:0070371	ERK1 and ERK2 cascade	3/28	336/18870	0.013184754694181	0.0699442367857225	0.0413871223584157	CCL2/FN1/INHBA	3	0.00892857142857143
GO:0042063	BP	GO:0042063	gliogenesis	3/28	338/18870	0.0133958995481045	0.0706090772588495	0.0417805190880766	CCL2/COL3A1/TGFB2	3	0.00887573964497041
GO:0030326	BP	GO:0030326	embryonic limb morphogenesis	2/28	120/18870	0.013608511931545	0.0706090772588495	0.0417805190880766	SFRP2/TGFB2	2	0.0166666666666667
GO:0035113	BP	GO:0035113	embryonic appendage morphogenesis	2/28	120/18870	0.013608511931545	0.0706090772588495	0.0417805190880766	SFRP2/TGFB2	2	0.0166666666666667
GO:0046660	BP	GO:0046660	female sex differentiation	2/28	120/18870	0.013608511931545	0.0706090772588495	0.0417805190880766	INHBA/SLIT3	2	0.0166666666666667
GO:0071346	BP	GO:0071346	cellular response to type II interferon	2/28	120/18870	0.013608511931545	0.0706090772588495	0.0417805190880766	CCL2/CLDN1	2	0.0166666666666667
GO:0030510	BP	GO:0030510	regulation of BMP signaling pathway	2/28	121/18870	0.0138246309631924	0.0708990743486197	0.0419521149991833	FBN1/SFRP2	2	0.0165289256198347
GO:0048675	BP	GO:0048675	axon extension	2/28	121/18870	0.0138246309631924	0.0708990743486197	0.0419521149991833	FN1/SLIT3	2	0.0165289256198347
GO:0022612	BP	GO:0022612	gland morphogenesis	2/28	122/18870	0.0140422487882203	0.0708990743486197	0.0419521149991833	TGFB2/TNC	2	0.0163934426229508
GO:0010811	BP	GO:0010811	positive regulation of cell-substrate adhesion	2/28	123/18870	0.014261360817916	0.0708990743486197	0.0419521149991833	COL8A1/FN1	2	0.016260162601626
GO:0071774	BP	GO:0071774	response to fibroblast growth factor	2/28	123/18870	0.014261360817916	0.0708990743486197	0.0419521149991833	CCL2/TNC	2	0.016260162601626
GO:0002761	BP	GO:0002761	regulation of myeloid leukocyte differentiation	2/28	124/18870	0.0144819624730337	0.0708990743486197	0.0419521149991833	FBN1/INHBA	2	0.0161290322580645
GO:0045765	BP	GO:0045765	regulation of angiogenesis	3/28	349/18870	0.0145920368181354	0.0708990743486197	0.0419521149991833	C3/SFRP2/TGFB2	3	0.00859598853868195
GO:0051235	BP	GO:0051235	maintenance of location	3/28	350/18870	0.014703709510948	0.0708990743486197	0.0419521149991833	C3/FBN1/LTBP1	3	0.00857142857142857
GO:0002883	BP	GO:0002883	regulation of hypersensitivity	1/28	10/18870	0.0147431718425701	0.0708990743486197	0.0419521149991833	C3	1	0.1
GO:0014012	BP	GO:0014012	peripheral nervous system axon regeneration	1/28	10/18870	0.0147431718425701	0.0708990743486197	0.0419521149991833	TNC	1	0.1
GO:0034351	BP	GO:0034351	negative regulation of glial cell apoptotic process	1/28	10/18870	0.0147431718425701	0.0708990743486197	0.0419521149991833	CCL2	1	0.1
GO:0035747	BP	GO:0035747	natural killer cell chemotaxis	1/28	10/18870	0.0147431718425701	0.0708990743486197	0.0419521149991833	CCL2	1	0.1
GO:0048251	BP	GO:0048251	elastic fiber assembly	1/28	10/18870	0.0147431718425701	0.0708990743486197	0.0419521149991833	COL3A1	1	0.1
GO:0048865	BP	GO:0048865	stem cell fate commitment	1/28	10/18870	0.0147431718425701	0.0708990743486197	0.0419521149991833	SFRP2	1	0.1
GO:0060054	BP	GO:0060054	positive regulation of epithelial cell proliferation involved in wound healing	1/28	10/18870	0.0147431718425701	0.0708990743486197	0.0419521149991833	CLDN1	1	0.1
GO:0062042	BP	GO:0062042	regulation of cardiac epithelial to mesenchymal transition	1/28	10/18870	0.0147431718425701	0.0708990743486197	0.0419521149991833	TGFB2	1	0.1
GO:0070099	BP	GO:0070099	regulation of chemokine-mediated signaling pathway	1/28	10/18870	0.0147431718425701	0.0708990743486197	0.0419521149991833	SLIT3	1	0.1
GO:0071372	BP	GO:0071372	cellular response to follicle-stimulating hormone stimulus	1/28	10/18870	0.0147431718425701	0.0708990743486197	0.0419521149991833	INHBA	1	0.1
GO:2000027	BP	GO:2000027	regulation of animal organ morphogenesis	2/28	126/18870	0.014927616389786	0.07149542586687	0.0423049857200414	CTHRC1/SFRP2	2	0.0158730158730159
GO:0051384	BP	GO:0051384	response to glucocorticoid	2/28	127/18870	0.0151526595401148	0.0717149037148983	0.0424348542691706	CLDN1/SLIT3	2	0.015748031496063
GO:0090288	BP	GO:0090288	negative regulation of cellular response to growth factor stimulus	2/28	127/18870	0.0151526595401148	0.0717149037148983	0.0424348542691706	FBN1/SFRP2	2	0.015748031496063
GO:1901342	BP	GO:1901342	regulation of vasculature development	3/28	354/18870	0.0151553050961324	0.0717149037148983	0.0424348542691706	C3/SFRP2/TGFB2	3	0.00847457627118644
GO:1901990	BP	GO:1901990	regulation of mitotic cell cycle phase transition	3/28	355/18870	0.0152694316581385	0.0718037017409518	0.0424873974798531	CCL2/CCND2/INHBA	3	0.00845070422535211
GO:0090287	BP	GO:0090287	regulation of cellular response to growth factor stimulus	3/28	357/18870	0.015499159968221	0.0718037017409518	0.0424873974798531	FBN1/LTBP1/SFRP2	3	0.00840336134453781
GO:1990266	BP	GO:1990266	neutrophil migration	2/28	129/18870	0.0156071555169464	0.0718037017409518	0.0424873974798531	CCL2/TGFB2	2	0.0155038759689922
GO:0071621	BP	GO:0071621	granulocyte chemotaxis	2/28	130/18870	0.0158365992885016	0.0718037017409518	0.0424873974798531	CCL2/TGFB2	2	0.0153846153846154
GO:0010454	BP	GO:0010454	negative regulation of cell fate commitment	1/28	11/18870	0.0162059073244583	0.0718037017409518	0.0424873974798531	SFRP2	1	0.0909090909090909
GO:0032276	BP	GO:0032276	regulation of gonadotropin secretion	1/28	11/18870	0.0162059073244583	0.0718037017409518	0.0424873974798531	INHBA	1	0.0909090909090909
GO:0034350	BP	GO:0034350	regulation of glial cell apoptotic process	1/28	11/18870	0.0162059073244583	0.0718037017409518	0.0424873974798531	CCL2	1	0.0909090909090909
GO:0044848	BP	GO:0044848	biological phase	1/28	11/18870	0.0162059073244583	0.0718037017409518	0.0424873974798531	TGFB2	1	0.0909090909090909
GO:0048103	BP	GO:0048103	somatic stem cell division	1/28	11/18870	0.0162059073244583	0.0718037017409518	0.0424873974798531	TGFB2	1	0.0909090909090909
GO:0048563	BP	GO:0048563	post-embryonic animal organ morphogenesis	1/28	11/18870	0.0162059073244583	0.0718037017409518	0.0424873974798531	FBN1	1	0.0909090909090909
GO:0060159	BP	GO:0060159	regulation of dopamine receptor signaling pathway	1/28	11/18870	0.0162059073244583	0.0718037017409518	0.0424873974798531	RGS4	1	0.0909090909090909
GO:0070673	BP	GO:0070673	response to interleukin-18	1/28	11/18870	0.0162059073244583	0.0718037017409518	0.0424873974798531	CLDN1	1	0.0909090909090909
GO:0090179	BP	GO:0090179	planar cell polarity pathway involved in neural tube closure	1/28	11/18870	0.0162059073244583	0.0718037017409518	0.0424873974798531	SFRP2	1	0.0909090909090909
GO:0090557	BP	GO:0090557	establishment of endothelial intestinal barrier	1/28	11/18870	0.0162059073244583	0.0718037017409518	0.0424873974798531	CLDN1	1	0.0909090909090909
GO:2001204	BP	GO:2001204	regulation of osteoclast development	1/28	11/18870	0.0162059073244583	0.0718037017409518	0.0424873974798531	FBN1	1	0.0909090909090909
GO:2001223	BP	GO:2001223	negative regulation of neuron migration	1/28	11/18870	0.0162059073244583	0.0718037017409518	0.0424873974798531	COL3A1	1	0.0909090909090909
GO:2001241	BP	GO:2001241	positive regulation of extrinsic apoptotic signaling pathway in absence of ligand	1/28	11/18870	0.0162059073244583	0.0718037017409518	0.0424873974798531	INHBA	1	0.0909090909090909
GO:0007498	BP	GO:0007498	mesoderm development	2/28	136/18870	0.0172437191224068	0.0746411680096272	0.0441663716033297	INHBA/SFRP2	2	0.0147058823529412
GO:0001553	BP	GO:0001553	luteinization	1/28	12/18870	0.0176665486413319	0.0746411680096272	0.0441663716033297	INHBA	1	0.0833333333333333
GO:0007501	BP	GO:0007501	mesodermal cell fate specification	1/28	12/18870	0.0176665486413319	0.0746411680096272	0.0441663716033297	SFRP2	1	0.0833333333333333
GO:0010936	BP	GO:0010936	negative regulation of macrophage cytokine production	1/28	12/18870	0.0176665486413319	0.0746411680096272	0.0441663716033297	TGFB2	1	0.0833333333333333
GO:0031293	BP	GO:0031293	membrane protein intracellular domain proteolysis	1/28	12/18870	0.0176665486413319	0.0746411680096272	0.0441663716033297	MMP7	1	0.0833333333333333
GO:0042117	BP	GO:0042117	monocyte activation	1/28	12/18870	0.0176665486413319	0.0746411680096272	0.0441663716033297	FN1	1	0.0833333333333333
GO:0042416	BP	GO:0042416	dopamine biosynthetic process	1/28	12/18870	0.0176665486413319	0.0746411680096272	0.0441663716033297	TGFB2	1	0.0833333333333333
GO:0051798	BP	GO:0051798	positive regulation of hair follicle development	1/28	12/18870	0.0176665486413319	0.0746411680096272	0.0441663716033297	TGFB2	1	0.0833333333333333
GO:0071635	BP	GO:0071635	negative regulation of transforming growth factor beta production	1/28	12/18870	0.0176665486413319	0.0746411680096272	0.0441663716033297	FN1	1	0.0833333333333333
GO:0090178	BP	GO:0090178	regulation of establishment of planar polarity involved in neural tube closure	1/28	12/18870	0.0176665486413319	0.0746411680096272	0.0441663716033297	SFRP2	1	0.0833333333333333
GO:1902337	BP	GO:1902337	regulation of apoptotic process involved in morphogenesis	1/28	12/18870	0.0176665486413319	0.0746411680096272	0.0441663716033297	TGFB2	1	0.0833333333333333
GO:1904338	BP	GO:1904338	regulation of dopaminergic neuron differentiation	1/28	12/18870	0.0176665486413319	0.0746411680096272	0.0441663716033297	SFRP2	1	0.0833333333333333
GO:2000035	BP	GO:2000035	regulation of stem cell division	1/28	12/18870	0.0176665486413319	0.0746411680096272	0.0441663716033297	SFRP2	1	0.0833333333333333
GO:0045936	BP	GO:0045936	negative regulation of phosphate metabolic process	3/28	376/18870	0.0177800541382818	0.0748399842123716	0.0442840143268471	INHBA/SFRP2/TGFB2	3	0.00797872340425532
GO:0010563	BP	GO:0010563	negative regulation of phosphorus metabolic process	3/28	377/18870	0.017905054374306	0.0748399842123716	0.0442840143268471	INHBA/SFRP2/TGFB2	3	0.00795755968169761
GO:0071692	BP	GO:0071692	protein localization to extracellular region	3/28	377/18870	0.017905054374306	0.0748399842123716	0.0442840143268471	FBN1/LTBP1/TGFB2	3	0.00795755968169761
GO:0008277	BP	GO:0008277	regulation of G protein-coupled receptor signaling pathway	2/28	139/18870	0.017966657241178	0.0748399842123716	0.0442840143268471	C3/RGS4	2	0.0143884892086331
GO:0090090	BP	GO:0090090	negative regulation of canonical Wnt signaling pathway	2/28	140/18870	0.0182104777871213	0.0755894569198754	0.0447274893017014	CTHRC1/SFRP2	2	0.0142857142857143
GO:0001818	BP	GO:0001818	negative regulation of cytokine production	3/28	381/18870	0.0184100250080654	0.0761505579879069	0.0450595017679923	FN1/INHBA/TGFB2	3	0.0078740157480315
GO:0008544	BP	GO:0008544	epidermis development	3/28	385/18870	0.0189229557180176	0.0761784233636175	0.0450759901559867	CLDN1/INHBA/TGFB2	3	0.00779220779220779
GO:0034341	BP	GO:0034341	response to type II interferon	2/28	143/18870	0.0189504010526737	0.0761784233636175	0.0450759901559867	CCL2/CLDN1	2	0.013986013986014
GO:0002430	BP	GO:0002430	complement receptor mediated signaling pathway	1/28	13/18870	0.0191250986804686	0.0761784233636175	0.0450759901559867	FPR3	1	0.0769230769230769
GO:0002863	BP	GO:0002863	positive regulation of inflammatory response to antigenic stimulus	1/28	13/18870	0.0191250986804686	0.0761784233636175	0.0450759901559867	C3	1	0.0769230769230769
GO:0033690	BP	GO:0033690	positive regulation of osteoblast proliferation	1/28	13/18870	0.0191250986804686	0.0761784233636175	0.0450759901559867	CTHRC1	1	0.0769230769230769
GO:0060100	BP	GO:0060100	positive regulation of phagocytosis, engulfment	1/28	13/18870	0.0191250986804686	0.0761784233636175	0.0450759901559867	C3	1	0.0769230769230769
GO:0061029	BP	GO:0061029	eyelid development in camera-type eye	1/28	13/18870	0.0191250986804686	0.0761784233636175	0.0450759901559867	INHBA	1	0.0769230769230769
GO:0061052	BP	GO:0061052	negative regulation of cell growth involved in cardiac muscle cell development	1/28	13/18870	0.0191250986804686	0.0761784233636175	0.0450759901559867	RGS4	1	0.0769230769230769
GO:0072683	BP	GO:0072683	T cell extravasation	1/28	13/18870	0.0191250986804686	0.0761784233636175	0.0450759901559867	CCL2	1	0.0769230769230769
GO:1904748	BP	GO:1904748	regulation of apoptotic process involved in development	1/28	13/18870	0.0191250986804686	0.0761784233636175	0.0450759901559867	TGFB2	1	0.0769230769230769
GO:1905155	BP	GO:1905155	positive regulation of membrane invagination	1/28	13/18870	0.0191250986804686	0.0761784233636175	0.0450759901559867	C3	1	0.0769230769230769
GO:0002697	BP	GO:0002697	regulation of immune effector process	3/28	389/18870	0.0194438571246979	0.0769300434064136	0.04552073574344	C3/CFH/TGFB2	3	0.0077120822622108
GO:1902903	BP	GO:1902903	regulation of supramolecular fiber organization	3/28	389/18870	0.0194438571246979	0.0769300434064136	0.04552073574344	AEBP1/RGS4/TPM1	3	0.0077120822622108
GO:0002524	BP	GO:0002524	hypersensitivity	1/28	14/18870	0.0205815603253191	0.0798294618519754	0.0472363679597488	C3	1	0.0714285714285714
GO:0003222	BP	GO:0003222	ventricular trabecula myocardium morphogenesis	1/28	14/18870	0.0205815603253191	0.0798294618519754	0.0472363679597488	TGFB2	1	0.0714285714285714
GO:0021819	BP	GO:0021819	layer formation in cerebral cortex	1/28	14/18870	0.0205815603253191	0.0798294618519754	0.0472363679597488	COL3A1	1	0.0714285714285714
GO:0030049	BP	GO:0030049	muscle filament sliding	1/28	14/18870	0.0205815603253191	0.0798294618519754	0.0472363679597488	TPM1	1	0.0714285714285714
GO:0042541	BP	GO:0042541	hemoglobin biosynthetic process	1/28	14/18870	0.0205815603253191	0.0798294618519754	0.0472363679597488	INHBA	1	0.0714285714285714
GO:0098883	BP	GO:0098883	synapse pruning	1/28	14/18870	0.0205815603253191	0.0798294618519754	0.0472363679597488	C3	1	0.0714285714285714
GO:0045667	BP	GO:0045667	regulation of osteoblast differentiation	2/28	150/18870	0.020725684939865	0.0801257689015044	0.0474116975748547	CTHRC1/SFRP2	2	0.0133333333333333
GO:0007584	BP	GO:0007584	response to nutrient	2/28	155/18870	0.0220349173673295	0.0812103203329233	0.0480534439839783	SFRP2/TNC	2	0.0129032258064516
GO:0045807	BP	GO:0045807	positive regulation of endocytosis	2/28	155/18870	0.0220349173673295	0.0812103203329233	0.0480534439839783	C3/CCL2	2	0.0129032258064516
GO:0003198	BP	GO:0003198	epithelial to mesenchymal transition involved in endocardial cushion formation	1/28	15/18870	0.0220359364555101	0.0812103203329233	0.0480534439839783	TGFB2	1	0.0666666666666667
GO:0015816	BP	GO:0015816	glycine transport	1/28	15/18870	0.0220359364555101	0.0812103203329233	0.0480534439839783	RGS4	1	0.0666666666666667
GO:0016322	BP	GO:0016322	neuron remodeling	1/28	15/18870	0.0220359364555101	0.0812103203329233	0.0480534439839783	C3	1	0.0666666666666667
GO:0030728	BP	GO:0030728	ovulation	1/28	15/18870	0.0220359364555101	0.0812103203329233	0.0480534439839783	INHBA	1	0.0666666666666667
GO:0038065	BP	GO:0038065	collagen-activated signaling pathway	1/28	15/18870	0.0220359364555101	0.0812103203329233	0.0480534439839783	ITGA11	1	0.0666666666666667
GO:0045737	BP	GO:0045737	positive regulation of cyclin-dependent protein serine/threonine kinase activity	1/28	15/18870	0.0220359364555101	0.0812103203329233	0.0480534439839783	CCND2	1	0.0666666666666667
GO:0048820	BP	GO:0048820	hair follicle maturation	1/28	15/18870	0.0220359364555101	0.0812103203329233	0.0480534439839783	TGFB2	1	0.0666666666666667
GO:0060026	BP	GO:0060026	convergent extension	1/28	15/18870	0.0220359364555101	0.0812103203329233	0.0480534439839783	SFRP2	1	0.0666666666666667
GO:0060099	BP	GO:0060099	regulation of phagocytosis, engulfment	1/28	15/18870	0.0220359364555101	0.0812103203329233	0.0480534439839783	C3	1	0.0666666666666667
GO:0060413	BP	GO:0060413	atrial septum morphogenesis	1/28	15/18870	0.0220359364555101	0.0812103203329233	0.0480534439839783	TGFB2	1	0.0666666666666667
GO:0090280	BP	GO:0090280	positive regulation of calcium ion import	1/28	15/18870	0.0220359364555101	0.0812103203329233	0.0480534439839783	CCL2	1	0.0666666666666667
GO:1905153	BP	GO:1905153	regulation of membrane invagination	1/28	15/18870	0.0220359364555101	0.0812103203329233	0.0480534439839783	C3	1	0.0666666666666667
GO:2000402	BP	GO:2000402	negative regulation of lymphocyte migration	1/28	15/18870	0.0220359364555101	0.0812103203329233	0.0480534439839783	CCL2	1	0.0666666666666667
GO:0046718	BP	GO:0046718	viral entry into host cell	2/28	156/18870	0.022300824991926	0.081425543103236	0.0481807947356426	CLDN1/ITGB6	2	0.0128205128205128
GO:0048754	BP	GO:0048754	branching morphogenesis of an epithelial tube	2/28	156/18870	0.022300824991926	0.081425543103236	0.0481807947356426	SFRP2/TNC	2	0.0128205128205128
GO:0097530	BP	GO:0097530	granulocyte migration	2/28	156/18870	0.022300824991926	0.081425543103236	0.0481807947356426	CCL2/TGFB2	2	0.0128205128205128
GO:0007043	BP	GO:0007043	cell-cell junction assembly	2/28	157/18870	0.0225680763315819	0.0819663009649727	0.048500769801759	CDH11/CLDN1	2	0.0127388535031847
GO:2001236	BP	GO:2001236	regulation of extrinsic apoptotic signaling pathway	2/28	158/18870	0.0228366671193216	0.0819663009649727	0.048500769801759	INHBA/SFRP2	2	0.0126582278481013
GO:0017015	BP	GO:0017015	regulation of transforming growth factor beta receptor signaling pathway	2/28	160/18870	0.0233778500156705	0.0819663009649727	0.048500769801759	FBN1/LTBP1	2	0.0125
GO:0002864	BP	GO:0002864	regulation of acute inflammatory response to antigenic stimulus	1/28	16/18870	0.0234882299468518	0.0819663009649727	0.048500769801759	C3	1	0.0625
GO:0003188	BP	GO:0003188	heart valve formation	1/28	16/18870	0.0234882299468518	0.0819663009649727	0.048500769801759	CDH11	1	0.0625
GO:0003214	BP	GO:0003214	cardiac left ventricle morphogenesis	1/28	16/18870	0.0234882299468518	0.0819663009649727	0.048500769801759	SFRP2	1	0.0625
GO:0010958	BP	GO:0010958	regulation of amino acid import across plasma membrane	1/28	16/18870	0.0234882299468518	0.0819663009649727	0.048500769801759	RGS4	1	0.0625
GO:0032354	BP	GO:0032354	response to follicle-stimulating hormone	1/28	16/18870	0.0234882299468518	0.0819663009649727	0.048500769801759	INHBA	1	0.0625
GO:0033275	BP	GO:0033275	actin-myosin filament sliding	1/28	16/18870	0.0234882299468518	0.0819663009649727	0.048500769801759	TPM1	1	0.0625
GO:0034349	BP	GO:0034349	glial cell apoptotic process	1/28	16/18870	0.0234882299468518	0.0819663009649727	0.048500769801759	CCL2	1	0.0625
GO:0051770	BP	GO:0051770	positive regulation of nitric-oxide synthase biosynthetic process	1/28	16/18870	0.0234882299468518	0.0819663009649727	0.048500769801759	CCL2	1	0.0625
GO:0051956	BP	GO:0051956	negative regulation of amino acid transport	1/28	16/18870	0.0234882299468518	0.0819663009649727	0.048500769801759	RGS4	1	0.0625
GO:0055091	BP	GO:0055091	phospholipid homeostasis	1/28	16/18870	0.0234882299468518	0.0819663009649727	0.048500769801759	ITGB6	1	0.0625
GO:1903789	BP	GO:1903789	regulation of amino acid transmembrane transport	1/28	16/18870	0.0234882299468518	0.0819663009649727	0.048500769801759	RGS4	1	0.0625
GO:2000095	BP	GO:2000095	regulation of Wnt signaling pathway, planar cell polarity pathway	1/28	16/18870	0.0234882299468518	0.0819663009649727	0.048500769801759	SFRP2	1	0.0625
GO:0048592	BP	GO:0048592	eye morphogenesis	2/28	162/18870	0.023924339723035	0.0832426290951483	0.049255993547425	COL8A1/FBN1	2	0.0123456790123457
GO:0044409	BP	GO:0044409	entry into host	2/28	163/18870	0.0241995640577722	0.0837078487729373	0.0495312714632765	CLDN1/ITGB6	2	0.0122699386503067
GO:1903844	BP	GO:1903844	regulation of cellular response to transforming growth factor beta stimulus	2/28	163/18870	0.0241995640577722	0.0837078487729373	0.0495312714632765	FBN1/LTBP1	2	0.0122699386503067
GO:0001710	BP	GO:0001710	mesodermal cell fate commitment	1/28	17/18870	0.0249384436713392	0.0842919396091266	0.0498768873426785	SFRP2	1	0.0588235294117647
GO:0009886	BP	GO:0009886	post-embryonic animal morphogenesis	1/28	17/18870	0.0249384436713392	0.0842919396091266	0.0498768873426785	FBN1	1	0.0588235294117647
GO:0032274	BP	GO:0032274	gonadotropin secretion	1/28	17/18870	0.0249384436713392	0.0842919396091266	0.0498768873426785	INHBA	1	0.0588235294117647
GO:0032905	BP	GO:0032905	transforming growth factor beta1 production	1/28	17/18870	0.0249384436713392	0.0842919396091266	0.0498768873426785	COL3A1	1	0.0588235294117647
GO:0043129	BP	GO:0043129	surfactant homeostasis	1/28	17/18870	0.0249384436713392	0.0842919396091266	0.0498768873426785	ITGB6	1	0.0588235294117647
GO:0061548	BP	GO:0061548	ganglion development	1/28	17/18870	0.0249384436713392	0.0842919396091266	0.0498768873426785	RGS4	1	0.0588235294117647
GO:1904948	BP	GO:1904948	midbrain dopaminergic neuron differentiation	1/28	17/18870	0.0249384436713392	0.0842919396091266	0.0498768873426785	SFRP2	1	0.0588235294117647
GO:2000310	BP	GO:2000310	regulation of NMDA receptor activity	1/28	17/18870	0.0249384436713392	0.0842919396091266	0.0498768873426785	CCL2	1	0.0588235294117647
GO:0030099	BP	GO:0030099	myeloid cell differentiation	3/28	430/18870	0.0252444077624955	0.0848326944677734	0.0501968606318186	FBN1/INHBA/ITGB6	3	0.00697674418604651
GO:0043434	BP	GO:0043434	response to peptide hormone	3/28	430/18870	0.0252444077624955	0.0848326944677734	0.0501968606318186	COL3A1/FBN1/INHBA	3	0.00697674418604651
GO:0030509	BP	GO:0030509	BMP signaling pathway	2/28	167/18870	0.0253135597186171	0.0848326944677734	0.0501968606318186	FBN1/SFRP2	2	0.0119760479041916
GO:0016032	BP	GO:0016032	viral process	3/28	432/18870	0.0255489115119894	0.0853795545725523	0.0505204464926345	CCL2/CLDN1/ITGB6	3	0.00694444444444444
GO:0010002	BP	GO:0010002	cardioblast differentiation	1/28	18/18870	0.0263865804971603	0.0857215147005891	0.0507227897636622	TGFB2	1	0.0555555555555556
GO:0020027	BP	GO:0020027	hemoglobin metabolic process	1/28	18/18870	0.0263865804971603	0.0857215147005891	0.0507227897636622	INHBA	1	0.0555555555555556
GO:0036035	BP	GO:0036035	osteoclast development	1/28	18/18870	0.0263865804971603	0.0857215147005891	0.0507227897636622	FBN1	1	0.0555555555555556
GO:0045945	BP	GO:0045945	positive regulation of transcription by RNA polymerase III	1/28	18/18870	0.0263865804971603	0.0857215147005891	0.0507227897636622	INHBA	1	0.0555555555555556
GO:0048569	BP	GO:0048569	post-embryonic animal organ development	1/28	18/18870	0.0263865804971603	0.0857215147005891	0.0507227897636622	FBN1	1	0.0555555555555556
GO:0071371	BP	GO:0071371	cellular response to gonadotropin stimulus	1/28	18/18870	0.0263865804971603	0.0857215147005891	0.0507227897636622	INHBA	1	0.0555555555555556
GO:0098751	BP	GO:0098751	bone cell development	1/28	18/18870	0.0263865804971603	0.0857215147005891	0.0507227897636622	FBN1	1	0.0555555555555556
GO:1904031	BP	GO:1904031	positive regulation of cyclin-dependent protein kinase activity	1/28	18/18870	0.0263865804971603	0.0857215147005891	0.0507227897636622	CCND2	1	0.0555555555555556
GO:1904044	BP	GO:1904044	response to aldosterone	1/28	18/18870	0.0263865804971603	0.0857215147005891	0.0507227897636622	INHBA	1	0.0555555555555556
GO:1905209	BP	GO:1905209	positive regulation of cardiocyte differentiation	1/28	18/18870	0.0263865804971603	0.0857215147005891	0.0507227897636622	TGFB2	1	0.0555555555555556
GO:0051897	BP	GO:0051897	positive regulation of phosphatidylinositol 3-kinase/protein kinase B signal transduction	2/28	171/18870	0.0264483118053381	0.0857215147005891	0.0507227897636622	FN1/TGFB2	2	0.0116959064327485
GO:0030178	BP	GO:0030178	negative regulation of Wnt signaling pathway	2/28	173/18870	0.0270233882858386	0.0873460883665219	0.0516840759565218	CTHRC1/SFRP2	2	0.0115606936416185
GO:0048732	BP	GO:0048732	gland development	3/28	443/18870	0.0272595408799868	0.0878693102480228	0.0519936747029721	CLDN1/TGFB2/TNC	3	0.00677200902934537
GO:0034329	BP	GO:0034329	cell junction assembly	3/28	446/18870	0.0277366050213638	0.0885107984154048	0.0523732535002395	CDH11/CLDN1/FN1	3	0.00672645739910314
GO:0003184	BP	GO:0003184	pulmonary valve morphogenesis	1/28	19/18870	0.0278326432886987	0.0885107984154048	0.0523732535002395	TGFB2	1	0.0526315789473684
GO:0036342	BP	GO:0036342	post-anal tail morphogenesis	1/28	19/18870	0.0278326432886987	0.0885107984154048	0.0523732535002395	SFRP2	1	0.0526315789473684
GO:0051797	BP	GO:0051797	regulation of hair follicle development	1/28	19/18870	0.0278326432886987	0.0885107984154048	0.0523732535002395	TGFB2	1	0.0526315789473684
GO:0060602	BP	GO:0060602	branch elongation of an epithelium	1/28	19/18870	0.0278326432886987	0.0885107984154048	0.0523732535002395	TNC	1	0.0526315789473684
GO:0007409	BP	GO:0007409	axonogenesis	3/28	448/18870	0.0280571535381078	0.0889855566637575	0.0526541755406849	CDH11/FN1/SLIT3	3	0.00669642857142857
GO:0035265	BP	GO:0035265	organ growth	2/28	177/18870	0.028188776894585	0.0891639654178986	0.0527597428508276	RGS4/TGFB2	2	0.0112994350282486
GO:0001837	BP	GO:0001837	epithelial to mesenchymal transition	2/28	178/18870	0.0284832741834146	0.0895612133459183	0.0529948007964014	SFRP2/TGFB2	2	0.0112359550561798
GO:0071772	BP	GO:0071772	response to BMP	2/28	179/18870	0.0287790233476862	0.0895612133459183	0.0529948007964014	FBN1/SFRP2	2	0.0111731843575419
GO:0071773	BP	GO:0071773	cellular response to BMP stimulus	2/28	179/18870	0.0287790233476862	0.0895612133459183	0.0529948007964014	FBN1/SFRP2	2	0.0111731843575419
GO:1990138	BP	GO:1990138	neuron projection extension	2/28	179/18870	0.0287790233476862	0.0895612133459183	0.0529948007964014	FN1/SLIT3	2	0.0111731843575419
GO:0048568	BP	GO:0048568	embryonic organ development	3/28	453/18870	0.0288672915763195	0.0895612133459183	0.0529948007964014	CTHRC1/FBN1/TGFB2	3	0.00662251655629139
GO:0003215	BP	GO:0003215	cardiac right ventricle morphogenesis	1/28	20/18870	0.0292766349065399	0.0895612133459183	0.0529948007964014	TGFB2	1	0.05
GO:0043011	BP	GO:0043011	myeloid dendritic cell differentiation	1/28	20/18870	0.0292766349065399	0.0895612133459183	0.0529948007964014	ITGB6	1	0.05
GO:0051767	BP	GO:0051767	nitric-oxide synthase biosynthetic process	1/28	20/18870	0.0292766349065399	0.0895612133459183	0.0529948007964014	CCL2	1	0.05
GO:0051769	BP	GO:0051769	regulation of nitric-oxide synthase biosynthetic process	1/28	20/18870	0.0292766349065399	0.0895612133459183	0.0529948007964014	CCL2	1	0.05
GO:0061050	BP	GO:0061050	regulation of cell growth involved in cardiac muscle cell development	1/28	20/18870	0.0292766349065399	0.0895612133459183	0.0529948007964014	RGS4	1	0.05
GO:0071397	BP	GO:0071397	cellular response to cholesterol	1/28	20/18870	0.0292766349065399	0.0895612133459183	0.0529948007964014	INHBA	1	0.05
GO:0097154	BP	GO:0097154	GABAergic neuron differentiation	1/28	20/18870	0.0292766349065399	0.0895612133459183	0.0529948007964014	INHBA	1	0.05
GO:1901987	BP	GO:1901987	regulation of cell cycle phase transition	3/28	456/18870	0.0293593831515588	0.0895612133459183	0.0529948007964014	CCL2/CCND2/INHBA	3	0.00657894736842105
GO:0021953	BP	GO:0021953	central nervous system neuron differentiation	2/28	181/18870	0.0293742610128625	0.0895612133459183	0.0529948007964014	CDH11/INHBA	2	0.0110497237569061
GO:0046578	BP	GO:0046578	regulation of Ras protein signal transduction	2/28	183/18870	0.0299744573963478	0.0911562547554742	0.0539386122813457	COL3A1/TGFB2	2	0.0109289617486339
GO:0045766	BP	GO:0045766	positive regulation of angiogenesis	2/28	185/18870	0.0305795801410333	0.0917678140389951	0.0543004816798788	C3/SFRP2	2	0.0108108108108108
GO:1904018	BP	GO:1904018	positive regulation of vasculature development	2/28	185/18870	0.0305795801410333	0.0917678140389951	0.0543004816798788	C3/SFRP2	2	0.0108108108108108
GO:0002888	BP	GO:0002888	positive regulation of myeloid leukocyte mediated immunity	1/28	21/18870	0.0307185582074743	0.0917678140389951	0.0543004816798788	C3	1	0.0476190476190476
GO:0010288	BP	GO:0010288	response to lead ion	1/28	21/18870	0.0307185582074743	0.0917678140389951	0.0543004816798788	CLDN1	1	0.0476190476190476
GO:0070166	BP	GO:0070166	enamel mineralization	1/28	21/18870	0.0307185582074743	0.0917678140389951	0.0543004816798788	ITGB6	1	0.0476190476190476
GO:0071379	BP	GO:0071379	cellular response to prostaglandin stimulus	1/28	21/18870	0.0307185582074743	0.0917678140389951	0.0543004816798788	TNC	1	0.0476190476190476
GO:2000738	BP	GO:2000738	positive regulation of stem cell differentiation	1/28	21/18870	0.0307185582074743	0.0917678140389951	0.0543004816798788	TGFB2	1	0.0476190476190476
GO:0051302	BP	GO:0051302	regulation of cell division	2/28	186/18870	0.0308839788244788	0.0920295892930943	0.0544553782799375	SFRP2/TGFB2	2	0.010752688172043
GO:0061138	BP	GO:0061138	morphogenesis of a branching epithelium	2/28	187/18870	0.0311895970259882	0.0927067670395578	0.0548560751713359	SFRP2/TNC	2	0.0106951871657754
GO:0044000	BP	GO:0044000	movement in host	2/28	188/18870	0.0314964307391446	0.0933841542967619	0.055256896033587	CLDN1/ITGB6	2	0.0106382978723404
GO:0044772	BP	GO:0044772	mitotic cell cycle phase transition	3/28	470/18870	0.0317153219132013	0.0937029708882983	0.0554455449043185	CCL2/CCND2/INHBA	3	0.00638297872340425
GO:0009713	BP	GO:0009713	catechol-containing compound biosynthetic process	1/28	22/18870	0.0321584160445048	0.0937029708882983	0.0554455449043185	TGFB2	1	0.0454545454545455
GO:0010866	BP	GO:0010866	regulation of triglyceride biosynthetic process	1/28	22/18870	0.0321584160445048	0.0937029708882983	0.0554455449043185	C3	1	0.0454545454545455
GO:0021756	BP	GO:0021756	striatum development	1/28	22/18870	0.0321584160445048	0.0937029708882983	0.0554455449043185	INHBA	1	0.0454545454545455
GO:0042423	BP	GO:0042423	catecholamine biosynthetic process	1/28	22/18870	0.0321584160445048	0.0937029708882983	0.0554455449043185	TGFB2	1	0.0454545454545455
GO:0071305	BP	GO:0071305	cellular response to vitamin D	1/28	22/18870	0.0321584160445048	0.0937029708882983	0.0554455449043185	TNC	1	0.0454545454545455
GO:2000810	BP	GO:2000810	regulation of bicellular tight junction assembly	1/28	22/18870	0.0321584160445048	0.0937029708882983	0.0554455449043185	CLDN1	1	0.0454545454545455
GO:0043410	BP	GO:0043410	positive regulation of MAPK cascade	3/28	474/18870	0.0324064241130624	0.0940142423236013	0.0556297291855629	CCL2/INHBA/TGFB2	3	0.00632911392405063
GO:0031099	BP	GO:0031099	regeneration	2/28	191/18870	0.0324241850110138	0.0940142423236013	0.0556297291855629	CLDN1/TNC	2	0.0104712041884817
GO:0048839	BP	GO:0048839	inner ear development	2/28	194/18870	0.033362735466368	0.0960007679436794	0.0568051881323547	CTHRC1/TGFB2	2	0.0103092783505155
GO:0002689	BP	GO:0002689	negative regulation of leukocyte chemotaxis	1/28	23/18870	0.0335962112668498	0.0960007679436794	0.0568051881323547	CCL2	1	0.0434782608695652
GO:0003177	BP	GO:0003177	pulmonary valve development	1/28	23/18870	0.0335962112668498	0.0960007679436794	0.0568051881323547	TGFB2	1	0.0434782608695652
GO:0003283	BP	GO:0003283	atrial septum development	1/28	23/18870	0.0335962112668498	0.0960007679436794	0.0568051881323547	TGFB2	1	0.0434782608695652
GO:0016338	BP	GO:0016338	calcium-independent cell-cell adhesion via plasma membrane cell-adhesion molecules	1/28	23/18870	0.0335962112668498	0.0960007679436794	0.0568051881323547	CLDN1	1	0.0434782608695652
GO:0060065	BP	GO:0060065	uterus development	1/28	23/18870	0.0335962112668498	0.0960007679436794	0.0568051881323547	TGFB2	1	0.0434782608695652
GO:0055001	BP	GO:0055001	muscle cell development	2/28	195/18870	0.0336779662894532	0.0960024918564413	0.0568062081990777	RGS4/TPM1	2	0.0102564102564103
GO:1901991	BP	GO:1901991	negative regulation of mitotic cell cycle phase transition	2/28	196/18870	0.0339943808758661	0.0966715206157443	0.0572020832045824	CCL2/INHBA	2	0.0102040816326531
GO:0002922	BP	GO:0002922	positive regulation of humoral immune response	1/28	24/18870	0.035031946719947	0.0980771594243704	0.0580338221445979	C3	1	0.0416666666666667
GO:0003148	BP	GO:0003148	outflow tract septum morphogenesis	1/28	24/18870	0.035031946719947	0.0980771594243704	0.0580338221445979	TGFB2	1	0.0416666666666667
GO:0010923	BP	GO:0010923	negative regulation of phosphatase activity	1/28	24/18870	0.035031946719947	0.0980771594243704	0.0580338221445979	TGFB2	1	0.0416666666666667
GO:0032891	BP	GO:0032891	negative regulation of organic acid transport	1/28	24/18870	0.035031946719947	0.0980771594243704	0.0580338221445979	RGS4	1	0.0416666666666667
GO:0090103	BP	GO:0090103	cochlea morphogenesis	1/28	24/18870	0.035031946719947	0.0980771594243704	0.0580338221445979	CTHRC1	1	0.0416666666666667
GO:2000353	BP	GO:2000353	positive regulation of endothelial cell apoptotic process	1/28	24/18870	0.035031946719947	0.0980771594243704	0.0580338221445979	CCL2	1	0.0416666666666667
GO:0050804	BP	GO:0050804	modulation of chemical synaptic transmission	3/28	489/18870	0.0350690096673784	0.0980771594243704	0.0580338221445979	CCL2/CDH11/RGS4	3	0.00613496932515337
GO:0099177	BP	GO:0099177	regulation of trans-synaptic signaling	3/28	490/18870	0.03525049038314	0.0983521936869212	0.0581965643117877	CCL2/CDH11/RGS4	3	0.00612244897959184
GO:0001935	BP	GO:0001935	endothelial cell proliferation	2/28	202/18870	0.0359175078762135	0.0997427507454473	0.0590193791393179	CCL2/COL8A1	2	0.0099009900990099
GO:0002695	BP	GO:0002695	negative regulation of leukocyte activation	2/28	202/18870	0.0359175078762135	0.0997427507454473	0.0590193791393179	FN1/INHBA	2	0.0099009900990099
GO:0001763	BP	GO:0001763	morphogenesis of a branching structure	2/28	203/18870	0.0362420992059995	0.100090103631974	0.0592249133917008	SFRP2/TNC	2	0.00985221674876847
GO:0036315	BP	GO:0036315	cellular response to sterol	1/28	25/18870	0.0364656252454615	0.100090103631974	0.0592249133917008	INHBA	1	0.04
GO:0045649	BP	GO:0045649	regulation of macrophage differentiation	1/28	25/18870	0.0364656252454615	0.100090103631974	0.0592249133917008	INHBA	1	0.04
GO:0071676	BP	GO:0071676	negative regulation of mononuclear cell migration	1/28	25/18870	0.0364656252454615	0.100090103631974	0.0592249133917008	CCL2	1	0.04
GO:1905563	BP	GO:1905563	negative regulation of vascular endothelial cell proliferation	1/28	25/18870	0.0364656252454615	0.100090103631974	0.0592249133917008	CCL2	1	0.04
GO:0002438	BP	GO:0002438	acute inflammatory response to antigenic stimulus	1/28	26/18870	0.0378972496812867	0.101430874146973	0.0600182687260197	C3	1	0.0384615384615385
GO:0032967	BP	GO:0032967	positive regulation of collagen biosynthetic process	1/28	26/18870	0.0378972496812867	0.101430874146973	0.0600182687260197	INHBA	1	0.0384615384615385
GO:0033622	BP	GO:0033622	integrin activation	1/28	26/18870	0.0378972496812867	0.101430874146973	0.0600182687260197	FN1	1	0.0384615384615385
GO:0042659	BP	GO:0042659	regulation of cell fate specification	1/28	26/18870	0.0378972496812867	0.101430874146973	0.0600182687260197	SFRP2	1	0.0384615384615385
GO:0060391	BP	GO:0060391	positive regulation of SMAD protein signal transduction	1/28	26/18870	0.0378972496812867	0.101430874146973	0.0600182687260197	INHBA	1	0.0384615384615385
GO:0060561	BP	GO:0060561	apoptotic process involved in morphogenesis	1/28	26/18870	0.0378972496812867	0.101430874146973	0.0600182687260197	TGFB2	1	0.0384615384615385
GO:0060740	BP	GO:0060740	prostate gland epithelium morphogenesis	1/28	26/18870	0.0378972496812867	0.101430874146973	0.0600182687260197	TNC	1	0.0384615384615385
GO:0097186	BP	GO:0097186	amelogenesis	1/28	26/18870	0.0378972496812867	0.101430874146973	0.0600182687260197	ITGB6	1	0.0384615384615385
GO:1901623	BP	GO:1901623	regulation of lymphocyte chemotaxis	1/28	26/18870	0.0378972496812867	0.101430874146973	0.0600182687260197	CCL2	1	0.0384615384615385
GO:1904753	BP	GO:1904753	negative regulation of vascular associated smooth muscle cell migration	1/28	26/18870	0.0378972496812867	0.101430874146973	0.0600182687260197	TPM1	1	0.0384615384615385
GO:2000050	BP	GO:2000050	regulation of non-canonical Wnt signaling pathway	1/28	26/18870	0.0378972496812867	0.101430874146973	0.0600182687260197	SFRP2	1	0.0384615384615385
GO:0051701	BP	GO:0051701	biological process involved in interaction with host	2/28	211/18870	0.0388799979790012	0.103156610743273	0.0610394146409899	CLDN1/ITGB6	2	0.00947867298578199
GO:0010714	BP	GO:0010714	positive regulation of collagen metabolic process	1/28	27/18870	0.0393268228615521	0.103156610743273	0.0610394146409899	INHBA	1	0.037037037037037
GO:0010884	BP	GO:0010884	positive regulation of lipid storage	1/28	27/18870	0.0393268228615521	0.103156610743273	0.0610394146409899	C3	1	0.037037037037037
GO:0021801	BP	GO:0021801	cerebral cortex radial glia-guided migration	1/28	27/18870	0.0393268228615521	0.103156610743273	0.0610394146409899	COL3A1	1	0.037037037037037
GO:0022030	BP	GO:0022030	telencephalon glial cell migration	1/28	27/18870	0.0393268228615521	0.103156610743273	0.0610394146409899	COL3A1	1	0.037037037037037
GO:0035929	BP	GO:0035929	steroid hormone secretion	1/28	27/18870	0.0393268228615521	0.103156610743273	0.0610394146409899	INHBA	1	0.037037037037037
GO:0045745	BP	GO:0045745	positive regulation of G protein-coupled receptor signaling pathway	1/28	27/18870	0.0393268228615521	0.103156610743273	0.0610394146409899	C3	1	0.037037037037037
GO:0048745	BP	GO:0048745	smooth muscle tissue development	1/28	27/18870	0.0393268228615521	0.103156610743273	0.0610394146409899	COL3A1	1	0.037037037037037
GO:0150146	BP	GO:0150146	cell junction disassembly	1/28	27/18870	0.0393268228615521	0.103156610743273	0.0610394146409899	C3	1	0.037037037037037
GO:0045637	BP	GO:0045637	regulation of myeloid cell differentiation	2/28	213/18870	0.039550767682048	0.103514509220935	0.0612511888881274	FBN1/INHBA	2	0.00938967136150235
GO:0002675	BP	GO:0002675	positive regulation of acute inflammatory response	1/28	28/18870	0.0407543476166271	0.104355829503182	0.0617490115403441	C3	1	0.0357142857142857
GO:0003272	BP	GO:0003272	endocardial cushion formation	1/28	28/18870	0.0407543476166271	0.104355829503182	0.0617490115403441	TGFB2	1	0.0357142857142857
GO:0021544	BP	GO:0021544	subpallium development	1/28	28/18870	0.0407543476166271	0.104355829503182	0.0617490115403441	INHBA	1	0.0357142857142857
GO:0034698	BP	GO:0034698	response to gonadotropin	1/28	28/18870	0.0407543476166271	0.104355829503182	0.0617490115403441	INHBA	1	0.0357142857142857
GO:0042634	BP	GO:0042634	regulation of hair cycle	1/28	28/18870	0.0407543476166271	0.104355829503182	0.0617490115403441	TGFB2	1	0.0357142857142857
GO:0048245	BP	GO:0048245	eosinophil chemotaxis	1/28	28/18870	0.0407543476166271	0.104355829503182	0.0617490115403441	CCL2	1	0.0357142857142857
GO:0051953	BP	GO:0051953	negative regulation of amine transport	1/28	28/18870	0.0407543476166271	0.104355829503182	0.0617490115403441	RGS4	1	0.0357142857142857
GO:0055022	BP	GO:0055022	negative regulation of cardiac muscle tissue growth	1/28	28/18870	0.0407543476166271	0.104355829503182	0.0617490115403441	RGS4	1	0.0357142857142857
GO:0060512	BP	GO:0060512	prostate gland morphogenesis	1/28	28/18870	0.0407543476166271	0.104355829503182	0.0617490115403441	TNC	1	0.0357142857142857
GO:0061117	BP	GO:0061117	negative regulation of heart growth	1/28	28/18870	0.0407543476166271	0.104355829503182	0.0617490115403441	RGS4	1	0.0357142857142857
GO:0034764	BP	GO:0034764	positive regulation of transmembrane transport	2/28	217/18870	0.040905648097891	0.10451702310973	0.0618443923726215	C3/CCL2	2	0.00921658986175115
GO:0070374	BP	GO:0070374	positive regulation of ERK1 and ERK2 cascade	2/28	218/18870	0.04124712556797	0.105162391264889	0.0622262670206444	CCL2/INHBA	2	0.00917431192660551
GO:0010810	BP	GO:0010810	regulation of cell-substrate adhesion	2/28	220/18870	0.0419333630609049	0.106167521431079	0.0628210185982715	COL8A1/FN1	2	0.00909090909090909
GO:0001773	BP	GO:0001773	myeloid dendritic cell activation	1/28	29/18870	0.0421798267731252	0.106167521431079	0.0628210185982715	ITGB6	1	0.0344827586206897
GO:0003209	BP	GO:0003209	cardiac atrium morphogenesis	1/28	29/18870	0.0421798267731252	0.106167521431079	0.0628210185982715	TGFB2	1	0.0344827586206897
GO:0021952	BP	GO:0021952	central nervous system projection neuron axonogenesis	1/28	29/18870	0.0421798267731252	0.106167521431079	0.0628210185982715	CDH11	1	0.0344827586206897
GO:0060037	BP	GO:0060037	pharyngeal system development	1/28	29/18870	0.0421798267731252	0.106167521431079	0.0628210185982715	TGFB2	1	0.0344827586206897
GO:0097421	BP	GO:0097421	liver regeneration	1/28	29/18870	0.0421798267731252	0.106167521431079	0.0628210185982715	CLDN1	1	0.0344827586206897
GO:0043583	BP	GO:0043583	ear development	2/28	221/18870	0.0422781156053352	0.106188982507668	0.0628337174601585	CTHRC1/TGFB2	2	0.00904977375565611
GO:0001906	BP	GO:0001906	cell killing	2/28	223/18870	0.0429708696538862	0.106796398159574	0.0631931350056653	C3/CFH	2	0.00896860986547085
GO:0050866	BP	GO:0050866	negative regulation of cell activation	2/28	223/18870	0.0429708696538862	0.106796398159574	0.0631931350056653	FN1/INHBA	2	0.00896860986547085
GO:0003298	BP	GO:0003298	physiological muscle hypertrophy	1/28	30/18870	0.0436032631539091	0.106796398159574	0.0631931350056653	RGS4	1	0.0333333333333333
GO:0003301	BP	GO:0003301	physiological cardiac muscle hypertrophy	1/28	30/18870	0.0436032631539091	0.106796398159574	0.0631931350056653	RGS4	1	0.0333333333333333
GO:0006359	BP	GO:0006359	regulation of transcription by RNA polymerase III	1/28	30/18870	0.0436032631539091	0.106796398159574	0.0631931350056653	INHBA	1	0.0333333333333333
GO:0010575	BP	GO:0010575	positive regulation of vascular endothelial growth factor production	1/28	30/18870	0.0436032631539091	0.106796398159574	0.0631931350056653	C3	1	0.0333333333333333
GO:0060441	BP	GO:0060441	epithelial tube branching involved in lung morphogenesis	1/28	30/18870	0.0436032631539091	0.106796398159574	0.0631931350056653	TNC	1	0.0333333333333333
GO:0061049	BP	GO:0061049	cell growth involved in cardiac muscle cell development	1/28	30/18870	0.0436032631539091	0.106796398159574	0.0631931350056653	RGS4	1	0.0333333333333333
GO:0070723	BP	GO:0070723	response to cholesterol	1/28	30/18870	0.0436032631539091	0.106796398159574	0.0631931350056653	INHBA	1	0.0333333333333333
GO:0071295	BP	GO:0071295	cellular response to vitamin	1/28	30/18870	0.0436032631539091	0.106796398159574	0.0631931350056653	TNC	1	0.0333333333333333
GO:1901380	BP	GO:1901380	negative regulation of potassium ion transmembrane transport	1/28	30/18870	0.0436032631539091	0.106796398159574	0.0631931350056653	RGS4	1	0.0333333333333333
GO:1902230	BP	GO:1902230	negative regulation of intrinsic apoptotic signaling pathway in response to DNA damage	1/28	30/18870	0.0436032631539091	0.106796398159574	0.0631931350056653	SFRP2	1	0.0333333333333333
GO:0001975	BP	GO:0001975	response to amphetamine	1/28	31/18870	0.0450246595780964	0.108924687690978	0.0644524779236554	RGS4	1	0.032258064516129
GO:0010667	BP	GO:0010667	negative regulation of cardiac muscle cell apoptotic process	1/28	31/18870	0.0450246595780964	0.108924687690978	0.0644524779236554	SFRP2	1	0.032258064516129
GO:0033688	BP	GO:0033688	regulation of osteoblast proliferation	1/28	31/18870	0.0450246595780964	0.108924687690978	0.0644524779236554	CTHRC1	1	0.032258064516129
GO:0034505	BP	GO:0034505	tooth mineralization	1/28	31/18870	0.0450246595780964	0.108924687690978	0.0644524779236554	ITGB6	1	0.032258064516129
GO:1902042	BP	GO:1902042	negative regulation of extrinsic apoptotic signaling pathway via death domain receptors	1/28	31/18870	0.0450246595780964	0.108924687690978	0.0644524779236554	SFRP2	1	0.032258064516129
GO:2000273	BP	GO:2000273	positive regulation of signaling receptor activity	1/28	31/18870	0.0450246595780964	0.108924687690978	0.0644524779236554	CCL2	1	0.032258064516129
GO:0043523	BP	GO:0043523	regulation of neuron apoptotic process	2/28	232/18870	0.046141138211263	0.110772730469028	0.0655459943603716	CCL2/TGFB2	2	0.00862068965517241
GO:0007435	BP	GO:0007435	salivary gland morphogenesis	1/28	32/18870	0.0464440188610633	0.110772730469028	0.0655459943603716	TGFB2	1	0.03125
GO:0034694	BP	GO:0034694	response to prostaglandin	1/28	32/18870	0.0464440188610633	0.110772730469028	0.0655459943603716	TNC	1	0.03125
GO:0060795	BP	GO:0060795	cell fate commitment involved in formation of primary germ layer	1/28	32/18870	0.0464440188610633	0.110772730469028	0.0655459943603716	SFRP2	1	0.03125
GO:0061384	BP	GO:0061384	heart trabecula morphogenesis	1/28	32/18870	0.0464440188610633	0.110772730469028	0.0655459943603716	TGFB2	1	0.03125
GO:0072677	BP	GO:0072677	eosinophil migration	1/28	32/18870	0.0464440188610633	0.110772730469028	0.0655459943603716	CCL2	1	0.03125
GO:2000463	BP	GO:2000463	positive regulation of excitatory postsynaptic potential	1/28	32/18870	0.0464440188610633	0.110772730469028	0.0655459943603716	RGS4	1	0.03125
GO:0002063	BP	GO:0002063	chondrocyte development	1/28	33/18870	0.0478613438144498	0.111418381643334	0.0659280364753454	SFRP2	1	0.0303030303030303
GO:0010664	BP	GO:0010664	negative regulation of striated muscle cell apoptotic process	1/28	33/18870	0.0478613438144498	0.111418381643334	0.0659280364753454	SFRP2	1	0.0303030303030303
GO:0031069	BP	GO:0031069	hair follicle morphogenesis	1/28	33/18870	0.0478613438144498	0.111418381643334	0.0659280364753454	TGFB2	1	0.0303030303030303
GO:0045577	BP	GO:0045577	regulation of B cell differentiation	1/28	33/18870	0.0478613438144498	0.111418381643334	0.0659280364753454	INHBA	1	0.0303030303030303
GO:0045648	BP	GO:0045648	positive regulation of erythrocyte differentiation	1/28	33/18870	0.0478613438144498	0.111418381643334	0.0659280364753454	INHBA	1	0.0303030303030303
GO:0045671	BP	GO:0045671	negative regulation of osteoclast differentiation	1/28	33/18870	0.0478613438144498	0.111418381643334	0.0659280364753454	FBN1	1	0.0303030303030303
GO:0045777	BP	GO:0045777	positive regulation of blood pressure	1/28	33/18870	0.0478613438144498	0.111418381643334	0.0659280364753454	TPM1	1	0.0303030303030303
GO:0048566	BP	GO:0048566	embryonic digestive tract development	1/28	33/18870	0.0478613438144498	0.111418381643334	0.0659280364753454	TGFB2	1	0.0303030303030303
GO:0050869	BP	GO:0050869	negative regulation of B cell activation	1/28	33/18870	0.0478613438144498	0.111418381643334	0.0659280364753454	INHBA	1	0.0303030303030303
GO:0061436	BP	GO:0061436	establishment of skin barrier	1/28	33/18870	0.0478613438144498	0.111418381643334	0.0659280364753454	CLDN1	1	0.0303030303030303
GO:0090279	BP	GO:0090279	regulation of calcium ion import	1/28	33/18870	0.0478613438144498	0.111418381643334	0.0659280364753454	CCL2	1	0.0303030303030303
GO:1905207	BP	GO:1905207	regulation of cardiocyte differentiation	1/28	33/18870	0.0478613438144498	0.111418381643334	0.0659280364753454	TGFB2	1	0.0303030303030303
GO:0006909	BP	GO:0006909	phagocytosis	2/28	237/18870	0.0479391008085011	0.111418381643334	0.0659280364753454	C3/CCL2	2	0.00843881856540084
GO:0071356	BP	GO:0071356	cellular response to tumor necrosis factor	2/28	238/18870	0.0483017847479372	0.112041198738843	0.0662965673010903	CCL2/CLDN1	2	0.00840336134453781
GO:0030595	BP	GO:0030595	leukocyte chemotaxis	2/28	240/18870	0.0490302152497576	0.11297337570196	0.066848151302935	CCL2/TGFB2	2	0.00833333333333333
GO:0007431	BP	GO:0007431	salivary gland development	1/28	34/18870	0.0492766372461635	0.11297337570196	0.066848151302935	TGFB2	1	0.0294117647058824
GO:0035025	BP	GO:0035025	positive regulation of Rho protein signal transduction	1/28	34/18870	0.0492766372461635	0.11297337570196	0.066848151302935	COL3A1	1	0.0294117647058824
GO:0060317	BP	GO:0060317	cardiac epithelial to mesenchymal transition	1/28	34/18870	0.0492766372461635	0.11297337570196	0.066848151302935	TGFB2	1	0.0294117647058824
GO:0071398	BP	GO:0071398	cellular response to fatty acid	1/28	34/18870	0.0492766372461635	0.11297337570196	0.066848151302935	CLDN1	1	0.0294117647058824
GO:1904385	BP	GO:1904385	cellular response to angiotensin	1/28	34/18870	0.0492766372461635	0.11297337570196	0.066848151302935	INHBA	1	0.0294117647058824
GO:0002274	BP	GO:0002274	myeloid leukocyte activation	2/28	241/18870	0.0493959546476654	0.113027880750848	0.0668804028111524	FN1/ITGB6	2	0.00829875518672199
GO:0097529	BP	GO:0097529	myeloid leukocyte migration	2/28	242/18870	0.0497627053800912	0.113647259584262	0.0672468991622854	CCL2/TGFB2	2	0.00826446280991736
GO:0062023	CC	GO:0062023	collagen-containing extracellular matrix	13/28	429/19886	5.10893320172386e-15	3.78061056927566e-13	2.52757747874759e-13	AEBP1/COL15A1/COL3A1/COL6A3/COL8A1/CTHRC1/FBN1/FN1/LTBP1/SFRP2/TGFB2/TGFBI/TNC	13	0.0303030303030303
GO:0005788	CC	GO:0005788	endoplasmic reticulum lumen	9/28	313/19886	2.80778495917234e-10	1.03888043489377e-08	6.9455733200579e-09	C3/COL15A1/COL3A1/COL6A3/COL8A1/FBN1/FN1/LTBP1/TNC	9	0.0287539936102236
GO:0005604	CC	GO:0005604	basement membrane	6/28	90/19886	2.5233746210888e-09	6.22432406535237e-08	4.16135463828679e-08	COL15A1/COL8A1/FBN1/FN1/TGFBI/TNC	6	0.0666666666666667
GO:0005581	CC	GO:0005581	collagen trimer	5/28	86/19886	1.22203577035724e-07	2.2607661751609e-06	1.51146529491554e-06	COL15A1/COL3A1/COL6A3/COL8A1/CTHRC1	5	0.0581395348837209
GO:0098636	CC	GO:0098636	protein complex involved in cell adhesion	3/28	57/19886	6.95152772516852e-05	0.00102882610332494	0.000687835374911412	ITGA11/ITGB6/TNC	3	0.0526315789473684
GO:0001527	CC	GO:0001527	microfibril	2/28	13/19886	0.000147699359910292	0.0018216254388936	0.00121787191504977	FBN1/LTBP1	2	0.153846153846154
GO:0098644	CC	GO:0098644	complex of collagen trimers	2/28	21/19886	0.000394890291819233	0.00417455451351761	0.00279095394218105	COL3A1/COL8A1	2	0.0952380952380952
GO:0008305	CC	GO:0008305	integrin complex	2/28	31/19886	0.000866820175127222	0.0080180866199268	0.00536059845144466	ITGA11/ITGB6	2	0.0645161290322581
GO:0072562	CC	GO:0072562	blood microparticle	3/28	144/19886	0.00106678459148137	0.00877133997440241	0.00586419599995609	C3/CFH/FN1	3	0.0208333333333333
GO:0031093	CC	GO:0031093	platelet alpha granule lumen	2/28	67/19886	0.00399462139902083	0.0295601983527542	0.0197628637635767	FN1/TGFB2	2	0.0298507462686567
GO:0031091	CC	GO:0031091	platelet alpha granule	2/28	91/19886	0.00724605105147884	0.0487461616190395	0.0325898946812924	FN1/TGFB2	2	0.021978021978022
GO:0034774	CC	GO:0034774	secretory granule lumen	3/28	322/19886	0.0102115922991761	0.0558093747296896	0.0373120997481566	C3/FN1/TGFB2	3	0.0093167701863354
GO:0060205	CC	GO:0060205	cytoplasmic vesicle lumen	3/28	325/19886	0.010471156421236	0.0558093747296896	0.0373120997481566	C3/FN1/TGFB2	3	0.00923076923076923
GO:0031983	CC	GO:0031983	vesicle lumen	3/28	326/19886	0.0105585303542656	0.0558093747296896	0.0373120997481566	C3/FN1/TGFB2	3	0.00920245398773006
GO:0005614	CC	GO:0005614	interstitial matrix	1/28	11/19886	0.0153835441310147	0.0620515039679255	0.041485358271586	TNC	1	0.0909090909090909
GO:0098966	CC	GO:0098966	perisynaptic extracellular matrix	1/28	11/19886	0.0153835441310147	0.0620515039679255	0.041485358271586	TNC	1	0.0909090909090909
GO:1905370	CC	GO:1905370	serine-type endopeptidase complex	1/28	11/19886	0.0153835441310147	0.0620515039679255	0.041485358271586	CFH	1	0.0909090909090909
GO:0005583	CC	GO:0005583	fibrillar collagen trimer	1/28	12/19886	0.016770676748088	0.0620515039679255	0.041485358271586	COL3A1	1	0.0833333333333333
GO:0098643	CC	GO:0098643	banded collagen fibril	1/28	12/19886	0.016770676748088	0.0620515039679255	0.041485358271586	COL3A1	1	0.0833333333333333
GO:0099535	CC	GO:0099535	synapse-associated extracellular matrix	1/28	12/19886	0.016770676748088	0.0620515039679255	0.041485358271586	TNC	1	0.0833333333333333
GO:1905286	CC	GO:1905286	serine-type peptidase complex	1/28	13/19886	0.0181559248637694	0.0639780209485207	0.0427733568219128	CFH	1	0.0769230769230769
GO:0005925	CC	GO:0005925	focal adhesion	3/28	421/19886	0.0208529259645893	0.0701416600627096	0.0468941397289808	ITGA11/ITGB6/TNC	3	0.00712589073634204
GO:0030055	CC	GO:0030055	cell-substrate junction	3/28	431/19886	0.0221704787222798	0.0713311054542914	0.0476893592653158	ITGA11/ITGB6/TNC	3	0.00696055684454756
GO:0098637	CC	GO:0098637	protein complex involved in cell-matrix adhesion	1/28	17/19886	0.0236781215762294	0.0730075415267073	0.0488101628983676	TNC	1	0.0588235294117647
GO:0005865	CC	GO:0005865	striated muscle thin filament	1/28	22/19886	0.0305387611292114	0.0903947329424657	0.060434600971492	TPM1	1	0.0454545454545455
GO:0036379	CC	GO:0036379	myofilament	1/28	26/19886	0.0359937783243736	0.102443830615525	0.0684901854755286	TPM1	1	0.0384615384615385
GO:0016342	CC	GO:0016342	catenin complex	1/28	31/19886	0.0427709369169124	0.117224049327834	0.0783716972746542	CDH11	1	0.032258064516129
GO:0005201	MF	GO:0005201	extracellular matrix structural constituent	11/28	166/18496	4.0977847466599e-16	3.7699619669271e-14	1.984190508909e-14	AEBP1/COL15A1/COL3A1/COL6A3/COL8A1/CTHRC1/FBN1/FN1/LTBP1/TGFBI/TNC	11	0.0662650602409639
GO:0005178	MF	GO:0005178	integrin binding	7/28	154/18496	2.47319497420086e-09	1.13766968813239e-07	5.98773520069681e-08	COL3A1/FBN1/FN1/ITGA11/ITGB6/SFRP2/TGFBI	7	0.0454545454545455
GO:0030020	MF	GO:0030020	extracellular matrix structural constituent conferring tensile strength	4/28	45/18496	5.99706122768628e-07	1.83909877649046e-05	9.67946724468662e-06	COL15A1/COL3A1/COL6A3/COL8A1	4	0.0888888888888889
GO:0005518	MF	GO:0005518	collagen binding	4/28	68/18496	3.20051030339461e-06	7.36117369780759e-05	3.87430194621452e-05	AEBP1/FN1/ITGA11/TGFBI	4	0.0588235294117647
GO:0043394	MF	GO:0043394	proteoglycan binding	3/28	36/18496	2.14534842039777e-05	0.000394744109353189	0.00020776005755431	CFH/FN1/TNC	3	0.0833333333333333
GO:0008201	MF	GO:0008201	heparin binding	4/28	174/18496	0.000129858756454952	0.00199116759897594	0.00104798294682944	CFH/FBN1/FN1/SLIT3	4	0.0229885057471264
GO:0061134	MF	GO:0061134	peptidase regulator activity	4/28	228/18496	0.000364955312488061	0.00479655553555737	0.00252450291345125	C3/COL6A3/FN1/SFRP2	4	0.0175438596491228
GO:0005539	MF	GO:0005539	glycosaminoglycan binding	4/28	240/18496	0.000443107091973983	0.0050957315577008	0.00268196397773726	CFH/FBN1/FN1/SLIT3	4	0.0166666666666667
GO:1901681	MF	GO:1901681	sulfur compound binding	4/28	275/18496	0.000738923903529275	0.00755344434718814	0.00397549702483586	CFH/FBN1/FN1/SLIT3	4	0.0145454545454545
GO:0017147	MF	GO:0017147	Wnt-protein binding	2/28	32/18496	0.00106578131910453	0.00980518813576171	0.00516062533461142	CTHRC1/SFRP2	2	0.0625
GO:0061135	MF	GO:0061135	endopeptidase regulator activity	3/28	184/18496	0.0026422118493287	0.0214396110221981	0.0112840058011569	C3/COL6A3/SFRP2	3	0.016304347826087
GO:0016504	MF	GO:0016504	peptidase activator activity	2/28	52/18496	0.0027964710028954	0.0214396110221981	0.0112840058011569	FN1/SFRP2	2	0.0384615384615385
GO:0050840	MF	GO:0050840	extracellular matrix binding	2/28	55/18496	0.00312303181881005	0.0221014559485019	0.0116323452360536	OLFML2B/TGFBI	2	0.0363636363636364
GO:0005125	MF	GO:0005125	cytokine activity	3/28	237/18496	0.00537201959378519	0.0353018430448741	0.018579917392039	CCL2/INHBA/TGFB2	3	0.0126582278481013
GO:0001618	MF	GO:0001618	virus receptor activity	2/28	79/18496	0.00633603221157706	0.0373315336909578	0.0196481756268199	CLDN1/ITGB6	2	0.0253164556962025
GO:0140272	MF	GO:0140272	exogenous protein binding	2/28	80/18496	0.00649244064190571	0.0373315336909578	0.0196481756268199	CLDN1/ITGB6	2	0.025
GO:0001664	MF	GO:0001664	G protein-coupled receptor binding	3/28	291/18496	0.00944020166202637	0.0510881501709662	0.0268885000899822	C3/CCL2/CTHRC1	3	0.0103092783505155
GO:0030023	MF	GO:0030023	extracellular matrix constituent conferring elasticity	1/28	10/18496	0.0150393308583926	0.0637663050607521	0.0335612131898695	FBN1	1	0.1
GO:0005179	MF	GO:0005179	hormone activity	2/28	126/18496	0.0155019872495681	0.0637663050607521	0.0335612131898695	FBN1/INHBA	2	0.0158730158730159
GO:0001851	MF	GO:0001851	complement component C3b binding	1/28	11/18496	0.0165312111318953	0.0637663050607521	0.0335612131898695	CFH	1	0.0909090909090909
GO:0005114	MF	GO:0005114	type II transforming growth factor beta receptor binding	1/28	11/18496	0.0165312111318953	0.0637663050607521	0.0335612131898695	TGFB2	1	0.0909090909090909
GO:0048407	MF	GO:0048407	platelet-derived growth factor binding	1/28	11/18496	0.0165312111318953	0.0637663050607521	0.0335612131898695	COL3A1	1	0.0909090909090909
GO:0019838	MF	GO:0019838	growth factor binding	2/28	135/18496	0.0176570263353067	0.0637663050607521	0.0335612131898695	COL3A1/LTBP1	2	0.0148148148148148
GO:0004875	MF	GO:0004875	complement receptor activity	1/28	12/18496	0.0180209122997778	0.0637663050607521	0.0335612131898695	FPR3	1	0.0833333333333333
GO:0070697	MF	GO:0070697	activin receptor binding	1/28	12/18496	0.0180209122997778	0.0637663050607521	0.0335612131898695	INHBA	1	0.0833333333333333
GO:0097493	MF	GO:0097493	structural molecule activity conferring elasticity	1/28	12/18496	0.0180209122997778	0.0637663050607521	0.0335612131898695	FBN1	1	0.0833333333333333
GO:0002020	MF	GO:0002020	protease binding	2/28	142/18496	0.0194163097756521	0.0640991515465744	0.0337363955508286	COL3A1/FN1	2	0.0140845070422535
GO:0005024	MF	GO:0005024	transforming growth factor beta receptor activity	1/28	13/18496	0.0195084374272183	0.0640991515465744	0.0337363955508286	LTBP1	1	0.0769230769230769
GO:0061133	MF	GO:0061133	endopeptidase activator activity	1/28	15/18496	0.0224769718007586	0.0713062553679238	0.0375296080883809	SFRP2	1	0.0666666666666667
GO:0061575	MF	GO:0061575	cyclin-dependent protein serine/threonine kinase activator activity	1/28	16/18496	0.0239579871565069	0.0734711606132878	0.0386690319017304	CCND2	1	0.0625
GO:0008083	MF	GO:0008083	growth factor activity	2/28	162/18496	0.0248286298506162	0.0736849660082803	0.0387815610569896	INHBA/TGFB2	2	0.0123456790123457
GO:0004866	MF	GO:0004866	endopeptidase inhibitor activity	2/28	168/18496	0.0265598761804817	0.0750316578580827	0.0394903462410961	C3/COL6A3	2	0.0119047619047619
GO:0043395	MF	GO:0043395	heparan sulfate proteoglycan binding	1/28	18/18496	0.0269135294490949	0.0750316578580827	0.0394903462410961	CFH	1	0.0555555555555556
GO:0004675	MF	GO:0004675	transmembrane receptor protein serine/threonine kinase activity	1/28	19/18496	0.0283880624708195	0.0752827411112691	0.0396224953217206	LTBP1	1	0.0526315789473684
GO:0030414	MF	GO:0030414	peptidase inhibitor activity	2/28	175/18496	0.0286401732488524	0.0752827411112691	0.0396224953217206	C3/COL6A3	2	0.0114285714285714
GO:0001846	MF	GO:0001846	opsonin binding	1/28	21/18496	0.0313306674464797	0.0788768998710568	0.041514157826872	CFH	1	0.0476190476190476
GO:0008237	MF	GO:0008237	metallopeptidase activity	2/28	185/18496	0.0317222314698815	0.0788768998710568	0.041514157826872	AEBP1/MMP7	2	0.0108108108108108
GO:0070696	MF	GO:0070696	transmembrane receptor protein serine/threonine kinase binding	1/28	23/18496	0.034264677858983	0.0829565885006957	0.0436613623687872	INHBA	1	0.0434782608695652
GO:0050431	MF	GO:0050431	transforming growth factor beta binding	1/28	24/18496	0.0357284676613945	0.0842825390986742	0.0443592311045653	LTBP1	1	0.0416666666666667
GO:0005516	MF	GO:0005516	calmodulin binding	2/28	204/18496	0.0379212758878989	0.0846610976534494	0.0445584724491839	AEBP1/RGS4	2	0.00980392156862745
GO:0001848	MF	GO:0001848	complement binding	1/28	26/18496	0.0386496315374443	0.0846610976534494	0.0445584724491839	CFH	1	0.0384615384615385
GO:0005160	MF	GO:0005160	transforming growth factor beta receptor binding	1/28	26/18496	0.0386496315374443	0.0846610976534494	0.0445584724491839	TGFB2	1	0.0384615384615385
GO:0001965	MF	GO:0001965	G-protein alpha-subunit binding	1/28	29/18496	0.0430153831439491	0.087942561094296	0.0462855584706821	RGS4	1	0.0344827586206897
GO:0001968	MF	GO:0001968	fibronectin binding	1/28	29/18496	0.0430153831439491	0.087942561094296	0.0462855584706821	SFRP2	1	0.0344827586206897
GO:0033612	MF	GO:0033612	receptor serine/threonine kinase binding	1/28	29/18496	0.0430153831439491	0.087942561094296	0.0462855584706821	INHBA	1	0.0344827586206897
GO:0004181	MF	GO:0004181	metallocarboxypeptidase activity	1/28	31/18496	0.0459152564039346	0.0918305128078691	0.0483318488462469	AEBP1	1	0.032258064516129
