# Supplementary material for: The cuproptosis-related gene ITGB6 and LTBP1 may be associated with diabetic kidney disease progression and immune cell infiltration
Source: PeerJ. 2025 Nov 11;13:e20346. doi: 10.7717/peerj.20346 (PMC12617370; doi:10.7717/peerj.20346)
Supplement: Supplemental Information 3 [file peerj-13-20346-s003.zip › supplementary file/09_enrichment/GO/GO_sig2.csv]

	ONTOLOGY	ID	Description	GeneRatio	BgRatio	pvalue	p.adjust	qvalue	geneID	Count	richFactor
GO:0030198	BP	GO:0030198	extracellular matrix organization	9/28	321/18870	5.54518321481481e-10	2.30975704240918e-07	1.36672014343738e-07	AEBP1/COL15A1/COL3A1/COL8A1/MMP7/OLFML2B/SFRP2/TGFB2/TGFBI	9	0.0280373831775701
GO:0043062	BP	GO:0043062	extracellular structure organization	9/28	322/18870	5.69939415529194e-10	2.30975704240918e-07	1.36672014343738e-07	AEBP1/COL15A1/COL3A1/COL8A1/MMP7/OLFML2B/SFRP2/TGFB2/TGFBI	9	0.0279503105590062
GO:0045229	BP	GO:0045229	external encapsulating structure organization	9/28	323/18870	5.85737204330307e-10	2.30975704240918e-07	1.36672014343738e-07	AEBP1/COL15A1/COL3A1/COL8A1/MMP7/OLFML2B/SFRP2/TGFB2/TGFBI	9	0.0278637770897833
GO:0007178	BP	GO:0007178	transmembrane receptor protein serine/threonine kinase signaling pathway	7/28	410/18870	1.73348315430038e-06	0.000286851261642618	0.000169734474344744	COL3A1/FBN1/INHBA/ITGB6/LTBP1/SFRP2/TGFB2	7	0.0170731707317073
GO:0001558	BP	GO:0001558	regulation of cell growth	7/28	417/18870	1.93982256393994e-06	0.000286851261642618	0.000169734474344744	FN1/INHBA/RGS4/SFRP2/SLIT3/TGFB2/TNC	7	0.0167865707434053
GO:0062023	CC	GO:0062023	collagen-containing extracellular matrix	13/28	429/19886	5.10893320172386e-15	3.78061056927566e-13	2.52757747874759e-13	AEBP1/COL15A1/COL3A1/COL6A3/COL8A1/CTHRC1/FBN1/FN1/LTBP1/SFRP2/TGFB2/TGFBI/TNC	13	0.0303030303030303
GO:0005788	CC	GO:0005788	endoplasmic reticulum lumen	9/28	313/19886	2.80778495917234e-10	1.03888043489377e-08	6.9455733200579e-09	C3/COL15A1/COL3A1/COL6A3/COL8A1/FBN1/FN1/LTBP1/TNC	9	0.0287539936102236
GO:0005604	CC	GO:0005604	basement membrane	6/28	90/19886	2.5233746210888e-09	6.22432406535237e-08	4.16135463828679e-08	COL15A1/COL8A1/FBN1/FN1/TGFBI/TNC	6	0.0666666666666667
GO:0005581	CC	GO:0005581	collagen trimer	5/28	86/19886	1.22203577035724e-07	2.2607661751609e-06	1.51146529491554e-06	COL15A1/COL3A1/COL6A3/COL8A1/CTHRC1	5	0.0581395348837209
GO:0098636	CC	GO:0098636	protein complex involved in cell adhesion	3/28	57/19886	6.95152772516852e-05	0.00102882610332494	0.000687835374911412	ITGA11/ITGB6/TNC	3	0.0526315789473684
GO:0005201	MF	GO:0005201	extracellular matrix structural constituent	11/28	166/18496	4.0977847466599e-16	3.7699619669271e-14	1.984190508909e-14	AEBP1/COL15A1/COL3A1/COL6A3/COL8A1/CTHRC1/FBN1/FN1/LTBP1/TGFBI/TNC	11	0.0662650602409639
GO:0005178	MF	GO:0005178	integrin binding	7/28	154/18496	2.47319497420086e-09	1.13766968813239e-07	5.98773520069681e-08	COL3A1/FBN1/FN1/ITGA11/ITGB6/SFRP2/TGFBI	7	0.0454545454545455
GO:0030020	MF	GO:0030020	extracellular matrix structural constituent conferring tensile strength	4/28	45/18496	5.99706122768628e-07	1.83909877649046e-05	9.67946724468662e-06	COL15A1/COL3A1/COL6A3/COL8A1	4	0.0888888888888889
GO:0005518	MF	GO:0005518	collagen binding	4/28	68/18496	3.20051030339461e-06	7.36117369780759e-05	3.87430194621452e-05	AEBP1/FN1/ITGA11/TGFBI	4	0.0588235294117647
GO:0008201	MF	GO:0008201	heparin binding	4/28	174/18496	0.000129858756454952	0.00199116759897594	0.00104798294682944	CFH/FBN1/FN1/SLIT3	4	0.0229885057471264
