# Supplementary material for: The cuproptosis-related gene ITGB6 and LTBP1 may be associated with diabetic kidney disease progression and immune cell infiltration
Source: PeerJ. 2025 Nov 11;13:e20346. doi: 10.7717/peerj.20346 (PMC12617370; doi:10.7717/peerj.20346)
Supplement: Supplemental Information 3 [file peerj-13-20346-s003.zip › supplementary file/09_enrichment/GO/GO_sig2_text.csv]

x
extracellular matrix organization(),
extracellular structure organization(),
external encapsulating structure organization(),
transmembrane receptor protein serine/threonine kinase signaling pathway(),
regulation of cell growth(),
collagen-containing extracellular matrix(),
endoplasmic reticulum lumen(),
basement membrane(),
collagen trimer(),
protein complex involved in cell adhesion(),
extracellular matrix structural constituent(),
integrin binding(),
extracellular matrix structural constituent conferring tensile strength(),
collagen binding(),
heparin binding(),
