# Supplementary material for: The cuproptosis-related gene ITGB6 and LTBP1 may be associated with diabetic kidney disease progression and immune cell infiltration
Source: PeerJ. 2025 Nov 11;13:e20346. doi: 10.7717/peerj.20346 (PMC12617370; doi:10.7717/peerj.20346)
Supplement: Supplemental Information 3 [file peerj-13-20346-s003.zip › supplementary file/09_enrichment/KEGG/KEGG_res.csv]

	category	subcategory	ID	Description	GeneRatio	BgRatio	pvalue	p.adjust	qvalue	geneID	Count
hsa04820	NA	NA	hsa04820	Cytoskeleton in muscle cells	7/22	232/8842	9.53278849589292e-07	7.91221445159112e-05	5.82001823959778e-05	COL3A1/COL6A3/FBN1/FN1/ITGA11/ITGB6/TPM1	7
hsa04512	Environmental Information Processing	Signaling molecules and interaction	hsa04512	ECM-receptor interaction	5/22	89/8842	2.12281634396872e-06	8.8096878274702e-05	6.48017620790452e-05	COL6A3/FN1/ITGA11/ITGB6/TNC	5
hsa04510	Cellular Processes	Cellular community - eukaryotes	hsa04510	Focal adhesion	6/22	203/8842	7.46592894477426e-06	0.000206557367472088	0.000151938203086634	CCND2/COL6A3/FN1/ITGA11/ITGB6/TNC	6
hsa05410	Human Diseases	Cardiovascular disease	hsa05410	Hypertrophic cardiomyopathy	4/22	99/8842	9.26519192431191e-05	0.00119866945650073	0.0008817099362973	ITGA11/ITGB6/TGFB2/TPM1	4
hsa04933	Human Diseases	Endocrine and metabolic disease	hsa04933	AGE-RAGE signaling pathway in diabetic complications	4/22	101/8842	0.000100164344720792	0.00119866945650073	0.0008817099362973	CCL2/COL3A1/FN1/TGFB2	4
hsa04974	Organismal Systems	Digestive system	hsa04974	Protein digestion and absorption	4/22	105/8842	0.00011650672922661	0.00119866945650073	0.0008817099362973	COL15A1/COL3A1/COL6A3/COL8A1	4
hsa05414	Human Diseases	Cardiovascular disease	hsa05414	Dilated cardiomyopathy	4/22	105/8842	0.00011650672922661	0.00119866945650073	0.0008817099362973	ITGA11/ITGB6/TGFB2/TPM1	4
hsa05165	Human Diseases	Infectious disease: viral	hsa05165	Human papillomavirus infection	6/22	333/8842	0.000121978869659319	0.00119866945650073	0.0008817099362973	CCND2/COL6A3/FN1/ITGA11/ITGB6/TNC	6
hsa04350	Environmental Information Processing	Signal transduction	hsa04350	TGF-beta signaling pathway	4/22	108/8842	0.000129976206126585	0.00119866945650073	0.0008817099362973	FBN1/INHBA/LTBP1/TGFB2	4
hsa04151	Environmental Information Processing	Signal transduction	hsa04151	PI3K-Akt signaling pathway	6/22	362/8842	0.000192955031862689	0.00160152676446032	0.00117804124716168	CCND2/COL6A3/FN1/ITGA11/ITGB6/TNC	6
hsa05150	Human Diseases	Infectious disease: bacterial	hsa05150	Staphylococcus aureus infection	3/22	100/8842	0.00184914592186556	0.0128500706643164	0.0094521762654452	C3/CFH/FPR3	3
hsa05142	Human Diseases	Infectious disease: parasitic	hsa05142	Chagas disease	3/22	103/8842	0.00201266167031462	0.0128500706643164	0.0094521762654452	C3/CCL2/TGFB2	3
hsa05146	Human Diseases	Infectious disease: parasitic	hsa05146	Amoebiasis	3/22	103/8842	0.00201266167031462	0.0128500706643164	0.0094521762654452	COL3A1/FN1/TGFB2	3
hsa05206	Human Diseases	Cancer: overview	hsa05206	MicroRNAs in cancer	4/22	312/8842	0.00672484465903566	0.0372670881497141	0.0274126964195741	CCND2/TGFB2/TNC/TPM1	4
hsa05144	Human Diseases	Infectious disease: parasitic	hsa05144	Malaria	2/22	50/8842	0.00673501593067123	0.0372670881497141	0.0274126964195741	CCL2/TGFB2	2
hsa04310	Environmental Information Processing	Signal transduction	hsa04310	Wnt signaling pathway	3/22	174/8842	0.00876059033169832	0.045445562345685	0.0334285683709541	CCND2/MMP7/SFRP2	3
hsa05140	Human Diseases	Infectious disease: parasitic	hsa05140	Leishmaniasis	2/22	77/8842	0.0154487604499771	0.0754263010204763	0.0554816164766979	C3/TGFB2	2
hsa05166	Human Diseases	Infectious disease: viral	hsa05166	Human T-cell leukemia virus 1 infection	3/22	223/8842	0.0171114702403612	0.0785781676425091	0.0578000472196008	CCND2/MMP7/TGFB2	3
hsa04810	Cellular Processes	Cell motility	hsa04810	Regulation of actin cytoskeleton	3/22	230/8842	0.0185719750996902	0.0785781676425091	0.0578000472196008	FN1/ITGA11/ITGB6	3
hsa05412	Human Diseases	Cardiovascular disease	hsa05412	Arrhythmogenic right ventricular cardiomyopathy	2/22	86/8842	0.0190395878835113	0.0785781676425091	0.0578000472196008	ITGA11/ITGB6	2
hsa04610	Organismal Systems	Immune system	hsa04610	Complement and coagulation cascades	2/22	88/8842	0.0198812231384661	0.0785781676425091	0.0578000472196008	C3/CFH	2
hsa05323	Human Diseases	Immune disease	hsa05323	Rheumatoid arthritis	2/22	94/8842	0.0224986677302187	0.0848813373458249	0.0624364941795542	CCL2/TGFB2	2
hsa04060	Environmental Information Processing	Signaling molecules and interaction	hsa04060	Cytokine-cytokine receptor interaction	3/22	298/8842	0.0363336656140095	0.131117141128817	0.0964463435062953	CCL2/INHBA/TGFB2	3
hsa04068	Environmental Information Processing	Signal transduction	hsa04068	FoxO signaling pathway	2/22	133/8842	0.0426304434724239	0.147430283675466	0.10844586497371	CCND2/TGFB2	2
hsa05135	Human Diseases	Infectious disease: bacterial	hsa05135	Yersinia infection	2/22	138/8842	0.045568534882268	0.15128753580913	0.111283158870381	CCL2/FN1	2
hsa04218	Cellular Processes	Cell growth and death	hsa04218	Cellular senescence	2/22	157/8842	0.0573902395773203	0.172046786030778	0.126553120986495	CCND2/TGFB2	2
hsa04390	Environmental Information Processing	Signal transduction	hsa04390	Hippo signaling pathway	2/22	157/8842	0.0573902395773203	0.172046786030778	0.126553120986495	CCND2/TGFB2	2
hsa04110	Cellular Processes	Cell growth and death	hsa04110	Cell cycle	2/22	158/8842	0.0580398796248409	0.172046786030778	0.126553120986495	CCND2/TGFB2	2
hsa05152	Human Diseases	Infectious disease: bacterial	hsa05152	Tuberculosis	2/22	180/8842	0.072970493859919	0.208846585874941	0.153622092336672	C3/TGFB2	2
hsa04613	Organismal Systems	Immune system	hsa04613	Neutrophil extracellular trap formation	2/22	192/8842	0.0815935754250919	0.225742225342754	0.16605008332124	C3/FPR3	2
hsa05205	Human Diseases	Cancer: overview	hsa05205	Proteoglycans in cancer	2/22	204/8842	0.0905230480720629	0.22958366744267	0.168875747770132	FN1/TGFB2	2
hsa05203	Human Diseases	Cancer: overview	hsa05203	Viral carcinogenesis	2/22	205/8842	0.0912802533205797	0.22958366744267	0.168875747770132	C3/CCND2	2
hsa05415	Human Diseases	Cardiovascular disease	hsa05415	Diabetic cardiomyopathy	2/22	205/8842	0.0912802533205797	0.22958366744267	0.168875747770132	COL3A1/TGFB2	2
hsa05171	Human Diseases	Infectious disease: viral	hsa05171	Coronavirus disease - COVID-19	2/22	238/8842	0.117284520376032	0.286312211506195	0.210603782718571	C3/CCL2	2
hsa04340	Environmental Information Processing	Signal transduction	hsa04340	Hedgehog signaling pathway	1/22	56/8842	0.130593848507173	0.301091372947094	0.221474947760703	CCND2	1
hsa05134	Human Diseases	Infectious disease: bacterial	hsa05134	Legionellosis	1/22	56/8842	0.130593848507173	0.301091372947094	0.221474947760703	C3	1
hsa05321	Human Diseases	Immune disease	hsa05321	Inflammatory bowel disease	1/22	65/8842	0.150000307760203	0.334458560600524	0.246018979262275	TGFB2	1
hsa05211	Human Diseases	Cancer: specific types	hsa05211	Renal cell carcinoma	1/22	70/8842	0.160602280496441	0.334458560600524	0.246018979262275	TGFB2	1
hsa04917	Organismal Systems	Endocrine system	hsa04917	Prolactin signaling pathway	1/22	71/8842	0.162707473135415	0.334458560600524	0.246018979262275	CCND2	1
hsa04115	Cellular Processes	Cell growth and death	hsa04115	p53 signaling pathway	1/22	75/8842	0.171077954857889	0.334458560600524	0.246018979262275	CCND2	1
hsa05212	Human Diseases	Cancer: specific types	hsa05212	Pancreatic cancer	1/22	77/8842	0.175233182733723	0.334458560600524	0.246018979262275	TGFB2	1
hsa05220	Human Diseases	Cancer: specific types	hsa05220	Chronic myeloid leukemia	1/22	77/8842	0.175233182733723	0.334458560600524	0.246018979262275	TGFB2	1
hsa05100	Human Diseases	Infectious disease: bacterial	hsa05100	Bacterial invasion of epithelial cells	1/22	78/8842	0.177303333330398	0.334458560600524	0.246018979262275	FN1	1
hsa05133	Human Diseases	Infectious disease: bacterial	hsa05133	Pertussis	1/22	78/8842	0.177303333330398	0.334458560600524	0.246018979262275	C3	1
hsa04260	Organismal Systems	Circulatory system	hsa04260	Cardiac muscle contraction	1/22	87/8842	0.195712822999088	0.353134006715746	0.259756149518241	TPM1	1
hsa05210	Human Diseases	Cancer: specific types	hsa05210	Colorectal cancer	1/22	87/8842	0.195712822999088	0.353134006715746	0.259756149518241	TGFB2	1
hsa05222	Human Diseases	Cancer: specific types	hsa05222	Small cell lung cancer	1/22	93/8842	0.207766636773662	0.366144318615643	0.269326195050188	FN1	1
hsa04657	Organismal Systems	Immune system	hsa04657	IL-17 signaling pathway	1/22	95/8842	0.211746111970493	0.366144318615643	0.269326195050188	CCL2	1
hsa04061	Environmental Information Processing	Signaling molecules and interaction	hsa04061	Viral protein interaction with cytokine and cytokine receptor	1/22	100/8842	0.221611493305381	0.375382733558094	0.276121731723138	CCL2	1
hsa04080	Environmental Information Processing	Signaling molecules and interaction	hsa04080	Neuroactive ligand-receptor interaction	2/22	368/8842	0.232457868488778	0.385880061691371	0.283843292049455	C3/FPR3	2
hsa05145	Human Diseases	Infectious disease: parasitic	hsa05145	Toxoplasmosis	1/22	111/8842	0.242902126741733	0.395311304305174	0.290780667719722	TGFB2	1
hsa04670	Organismal Systems	Immune system	hsa04670	Leukocyte transendothelial migration	1/22	116/8842	0.252394856049459	0.40286102023279	0.296334041515559	CLDN1	1
hsa04668	Environmental Information Processing	Signal transduction	hsa04668	TNF signaling pathway	1/22	119/8842	0.258035845080537	0.404093870597822	0.297240894035177	CCL2	1
hsa04611	Organismal Systems	Immune system	hsa04611	Platelet activation	1/22	125/8842	0.269196173641555	0.410605575460429	0.302030734010208	COL3A1	1
hsa04926	Organismal Systems	Endocrine system	hsa04926	Relaxin signaling pathway	1/22	130/8842	0.278373865424833	0.410605575460429	0.302030734010208	COL3A1	1
hsa05162	Human Diseases	Infectious disease: viral	hsa05162	Measles	1/22	139/8842	0.294617153366796	0.410605575460429	0.302030734010208	CCND2	1
hsa05322	Human Diseases	Immune disease	hsa05322	Systemic lupus erythematosus	1/22	139/8842	0.294617153366796	0.410605575460429	0.302030734010208	C3	1
hsa05418	Human Diseases	Cardiovascular disease	hsa05418	Fluid shear stress and atherosclerosis	1/22	141/8842	0.298179074037767	0.410605575460429	0.302030734010208	CCL2	1
hsa04380	Organismal Systems	Development and regeneration	hsa04380	Osteoclast differentiation	1/22	142/8842	0.299953589653348	0.410605575460429	0.302030734010208	TGFB2	1
hsa04550	Cellular Processes	Cellular community - eukaryotes	hsa04550	Signaling pathways regulating pluripotency of stem cells	1/22	144/8842	0.303489780791675	0.410605575460429	0.302030734010208	INHBA	1
hsa04936	Human Diseases	Endocrine and metabolic disease	hsa04936	Alcoholic liver disease	1/22	144/8842	0.303489780791675	0.410605575460429	0.302030734010208	C3	1
hsa05226	Human Diseases	Cancer: specific types	hsa05226	Gastric cancer	1/22	150/8842	0.313996339802849	0.410605575460429	0.302030734010208	TGFB2	1
hsa04261	Organismal Systems	Circulatory system	hsa04261	Adrenergic signaling in cardiomyocytes	1/22	154/8842	0.320916479738638	0.410605575460429	0.302030734010208	TPM1	1
hsa04145	Cellular Processes	Transport and catabolism	hsa04145	Phagosome	1/22	157/8842	0.32606280208763	0.410605575460429	0.302030734010208	C3	1
hsa04514	Environmental Information Processing	Signaling molecules and interaction	hsa04514	Cell adhesion molecules	1/22	157/8842	0.32606280208763	0.410605575460429	0.302030734010208	CLDN1	1
hsa05160	Human Diseases	Infectious disease: viral	hsa05160	Hepatitis C	1/22	159/8842	0.329472978527471	0.410605575460429	0.302030734010208	CLDN1	1
hsa05161	Human Diseases	Infectious disease: viral	hsa05161	Hepatitis B	1/22	163/8842	0.336243981615108	0.410605575460429	0.302030734010208	TGFB2	1
hsa04630	Environmental Information Processing	Signal transduction	hsa04630	JAK-STAT signaling pathway	1/22	168/8842	0.344615983541083	0.410605575460429	0.302030734010208	CCND2	1
hsa04530	Cellular Processes	Cellular community - eukaryotes	hsa04530	Tight junction	1/22	170/8842	0.347936479878061	0.410605575460429	0.302030734010208	CLDN1	1
hsa05225	Human Diseases	Cancer: specific types	hsa05225	Hepatocellular carcinoma	1/22	170/8842	0.347936479878061	0.410605575460429	0.302030734010208	TGFB2	1
hsa05164	Human Diseases	Infectious disease: viral	hsa05164	Influenza A	1/22	172/8842	0.351240913948078	0.410605575460429	0.302030734010208	CCL2	1
hsa04360	Organismal Systems	Development and regeneration	hsa04360	Axon guidance	1/22	184/8842	0.370734333007517	0.420736480732977	0.309482763253173	SLIT3	1
hsa04621	Organismal Systems	Immune system	hsa04621	NOD-like receptor signaling pathway	1/22	189/8842	0.378690463392124	0.420736480732977	0.309482763253173	CCL2	1
hsa04062	Organismal Systems	Immune system	hsa04062	Chemokine signaling pathway	1/22	193/8842	0.384986139518013	0.420736480732977	0.309482763253173	CCL2	1
hsa05202	Human Diseases	Cancer: overview	hsa05202	Transcriptional misregulation in cancer	1/22	193/8842	0.384986139518013	0.420736480732977	0.309482763253173	CCND2	1
hsa05167	Human Diseases	Infectious disease: viral	hsa05167	Kaposi sarcoma-associated herpesvirus infection	1/22	196/8842	0.389667885798238	0.420736480732977	0.309482763253173	C3	1
hsa04814	Cellular Processes	Cell motility	hsa04814	Motor proteins	1/22	197/8842	0.391220893722416	0.420736480732977	0.309482763253173	TPM1	1
hsa05130	Human Diseases	Infectious disease: bacterial	hsa05130	Pathogenic Escherichia coli infection	1/22	203/8842	0.400460023830183	0.420736480732977	0.309482763253173	CLDN1	1
hsa05169	Human Diseases	Infectious disease: viral	hsa05169	Epstein-Barr virus infection	1/22	203/8842	0.400460023830183	0.420736480732977	0.309482763253173	CCND2	1
hsa05417	Human Diseases	Cardiovascular disease	hsa05417	Lipid and atherosclerosis	1/22	216/8842	0.420021129616144	0.43577192197675	0.320542441022847	CCL2	1
hsa05163	Human Diseases	Infectious disease: viral	hsa05163	Human cytomegalovirus infection	1/22	226/8842	0.434652008660418	0.445384157022403	0.327612949997456	CCL2	1
hsa05131	Human Diseases	Infectious disease: bacterial	hsa05131	Shigellosis	1/22	249/8842	0.466977785775256	0.472672636821296	0.347685642810845	C3	1
hsa04010	Environmental Information Processing	Signal transduction	hsa04010	MAPK signaling pathway	1/22	300/8842	0.532480097077033	0.532480097077033	0.391678448071882	TGFB2	1
