# Supplementary material for: The cuproptosis-related gene ITGB6 and LTBP1 may be associated with diabetic kidney disease progression and immune cell infiltration
Source: PeerJ. 2025 Nov 11;13:e20346. doi: 10.7717/peerj.20346 (PMC12617370; doi:10.7717/peerj.20346)
Supplement: Supplemental Information 3 [file peerj-13-20346-s003.zip › supplementary file/09_enrichment/KEGG/KEGG_sig.csv]

	category	subcategory	ID	Description	GeneRatio	BgRatio	pvalue	p.adjust	qvalue	geneID	Count
hsa04820	NA	NA	hsa04820	Cytoskeleton in muscle cells	7/22	232/8842	9.53278849589292e-07	7.91221445159112e-05	5.82001823959778e-05	COL3A1/COL6A3/FBN1/FN1/ITGA11/ITGB6/TPM1	7
hsa04512	Environmental Information Processing	Signaling molecules and interaction	hsa04512	ECM-receptor interaction	5/22	89/8842	2.12281634396872e-06	8.8096878274702e-05	6.48017620790452e-05	COL6A3/FN1/ITGA11/ITGB6/TNC	5
hsa04510	Cellular Processes	Cellular community - eukaryotes	hsa04510	Focal adhesion	6/22	203/8842	7.46592894477426e-06	0.000206557367472088	0.000151938203086634	CCND2/COL6A3/FN1/ITGA11/ITGB6/TNC	6
hsa05410	Human Diseases	Cardiovascular disease	hsa05410	Hypertrophic cardiomyopathy	4/22	99/8842	9.26519192431191e-05	0.00119866945650073	0.0008817099362973	ITGA11/ITGB6/TGFB2/TPM1	4
hsa04933	Human Diseases	Endocrine and metabolic disease	hsa04933	AGE-RAGE signaling pathway in diabetic complications	4/22	101/8842	0.000100164344720792	0.00119866945650073	0.0008817099362973	CCL2/COL3A1/FN1/TGFB2	4
hsa04974	Organismal Systems	Digestive system	hsa04974	Protein digestion and absorption	4/22	105/8842	0.00011650672922661	0.00119866945650073	0.0008817099362973	COL15A1/COL3A1/COL6A3/COL8A1	4
hsa05414	Human Diseases	Cardiovascular disease	hsa05414	Dilated cardiomyopathy	4/22	105/8842	0.00011650672922661	0.00119866945650073	0.0008817099362973	ITGA11/ITGB6/TGFB2/TPM1	4
hsa05165	Human Diseases	Infectious disease: viral	hsa05165	Human papillomavirus infection	6/22	333/8842	0.000121978869659319	0.00119866945650073	0.0008817099362973	CCND2/COL6A3/FN1/ITGA11/ITGB6/TNC	6
hsa04350	Environmental Information Processing	Signal transduction	hsa04350	TGF-beta signaling pathway	4/22	108/8842	0.000129976206126585	0.00119866945650073	0.0008817099362973	FBN1/INHBA/LTBP1/TGFB2	4
hsa04151	Environmental Information Processing	Signal transduction	hsa04151	PI3K-Akt signaling pathway	6/22	362/8842	0.000192955031862689	0.00160152676446032	0.00117804124716168	CCND2/COL6A3/FN1/ITGA11/ITGB6/TNC	6
hsa05150	Human Diseases	Infectious disease: bacterial	hsa05150	Staphylococcus aureus infection	3/22	100/8842	0.00184914592186556	0.0128500706643164	0.0094521762654452	C3/CFH/FPR3	3
hsa05142	Human Diseases	Infectious disease: parasitic	hsa05142	Chagas disease	3/22	103/8842	0.00201266167031462	0.0128500706643164	0.0094521762654452	C3/CCL2/TGFB2	3
hsa05146	Human Diseases	Infectious disease: parasitic	hsa05146	Amoebiasis	3/22	103/8842	0.00201266167031462	0.0128500706643164	0.0094521762654452	COL3A1/FN1/TGFB2	3
hsa05206	Human Diseases	Cancer: overview	hsa05206	MicroRNAs in cancer	4/22	312/8842	0.00672484465903566	0.0372670881497141	0.0274126964195741	CCND2/TGFB2/TNC/TPM1	4
hsa05144	Human Diseases	Infectious disease: parasitic	hsa05144	Malaria	2/22	50/8842	0.00673501593067123	0.0372670881497141	0.0274126964195741	CCL2/TGFB2	2
hsa04310	Environmental Information Processing	Signal transduction	hsa04310	Wnt signaling pathway	3/22	174/8842	0.00876059033169832	0.045445562345685	0.0334285683709541	CCND2/MMP7/SFRP2	3
hsa05140	Human Diseases	Infectious disease: parasitic	hsa05140	Leishmaniasis	2/22	77/8842	0.0154487604499771	0.0754263010204763	0.0554816164766979	C3/TGFB2	2
hsa05166	Human Diseases	Infectious disease: viral	hsa05166	Human T-cell leukemia virus 1 infection	3/22	223/8842	0.0171114702403612	0.0785781676425091	0.0578000472196008	CCND2/MMP7/TGFB2	3
hsa04810	Cellular Processes	Cell motility	hsa04810	Regulation of actin cytoskeleton	3/22	230/8842	0.0185719750996902	0.0785781676425091	0.0578000472196008	FN1/ITGA11/ITGB6	3
hsa05412	Human Diseases	Cardiovascular disease	hsa05412	Arrhythmogenic right ventricular cardiomyopathy	2/22	86/8842	0.0190395878835113	0.0785781676425091	0.0578000472196008	ITGA11/ITGB6	2
hsa04610	Organismal Systems	Immune system	hsa04610	Complement and coagulation cascades	2/22	88/8842	0.0198812231384661	0.0785781676425091	0.0578000472196008	C3/CFH	2
hsa05323	Human Diseases	Immune disease	hsa05323	Rheumatoid arthritis	2/22	94/8842	0.0224986677302187	0.0848813373458249	0.0624364941795542	CCL2/TGFB2	2
hsa04060	Environmental Information Processing	Signaling molecules and interaction	hsa04060	Cytokine-cytokine receptor interaction	3/22	298/8842	0.0363336656140095	0.131117141128817	0.0964463435062953	CCL2/INHBA/TGFB2	3
hsa04068	Environmental Information Processing	Signal transduction	hsa04068	FoxO signaling pathway	2/22	133/8842	0.0426304434724239	0.147430283675466	0.10844586497371	CCND2/TGFB2	2
hsa05135	Human Diseases	Infectious disease: bacterial	hsa05135	Yersinia infection	2/22	138/8842	0.045568534882268	0.15128753580913	0.111283158870381	CCL2/FN1	2
