# Supplementary material for: The cuproptosis-related gene ITGB6 and LTBP1 may be associated with diabetic kidney disease progression and immune cell infiltration
Source: PeerJ. 2025 Nov 11;13:e20346. doi: 10.7717/peerj.20346 (PMC12617370; doi:10.7717/peerj.20346)
Supplement: Supplemental Information 3 [file peerj-13-20346-s003.zip › supplementary file/11_immune_infiltration/ssGSEA/wilcox_res.csv]

	ImmuneCell	.y.	group1	group2	n1	n2	statistic	p	p.adj	p.signif
1	Activated B cell	Score	disease	normal	41	20	722	2.32e-07	3.248e-06	****
2	Activated CD4 T cell	Score	disease	normal	41	20	390	0.766	0.824923076923077	ns
3	Activated CD8 T cell	Score	disease	normal	41	20	393	0.802	0.831703703703704	ns
4	Activated dendritic cell	Score	disease	normal	41	20	451	0.537	0.653739130434783	ns
5	CD56bright natural killer cell	Score	disease	normal	41	20	200	0.000977	0.0027356	***
6	CD56dim natural killer cell	Score	disease	normal	41	20	134	7.96e-06	5.3032e-05	****
7	Central memory CD4 T cell	Score	disease	normal	41	20	583	0.00728	0.01456	**
8	Central memory CD8 T cell	Score	disease	normal	41	20	379	0.642	0.749	ns
9	Effector memeory CD4 T cell	Score	disease	normal	41	20	684	9.47e-06	5.3032e-05	****
10	Effector memeory CD8 T cell	Score	disease	normal	41	20	672	2.58e-05	0.0001204	****
11	Eosinophil	Score	disease	normal	41	20	431	0.755	0.824923076923077	ns
12	Gamma delta T cell	Score	disease	normal	41	20	511	0.123	0.1778	ns
13	Immature B cell	Score	disease	normal	41	20	549	0.0325	0.056875	*
14	Immature dendritic cell	Score	disease	normal	41	20	275	0.038	0.0625882352941176	*
15	MDSC	Score	disease	normal	41	20	347	0.34	0.432727272727273	ns
16	Macrophage	Score	disease	normal	41	20	115	1.36e-06	1.26933333333333e-05	****
17	Mast cell	Score	disease	normal	41	20	400	0.885	0.885	ns
18	Memory B cell	Score	disease	normal	41	20	611	0.00166	0.00400615384615385	**
19	Monocyte	Score	disease	normal	41	20	259	0.0199	0.0371466666666667	*
20	Natural killer T cell	Score	disease	normal	41	20	609	0.00186	0.00400615384615385	**
21	Natural killer cell	Score	disease	normal	41	20	665	4.49e-05	0.0001796	****
22	Neutrophil	Score	disease	normal	41	20	62	2.45e-09	6.86e-08	****
23	Plasmacytoid dendritic cell	Score	disease	normal	41	20	310	0.127	0.1778	ns
24	Regulatory T cell	Score	disease	normal	41	20	637	0.000334	0.00103911111111111	***
25	T follicular helper cell	Score	disease	normal	41	20	609	0.00186	0.00400615384615385	**
26	Type 1 T helper cell	Score	disease	normal	41	20	656	8.87e-05	0.00031045	****
27	Type 17 T helper cell	Score	disease	normal	41	20	343	0.31	0.413333333333333	ns
28	Type 2 T helper cell	Score	disease	normal	41	20	513	0.116	0.1778	ns
