# Supplementary material for: The cuproptosis-related gene ITGB6 and LTBP1 may be associated with diabetic kidney disease progression and immune cell infiltration
Source: PeerJ. 2025 Nov 11;13:e20346. doi: 10.7717/peerj.20346 (PMC12617370; doi:10.7717/peerj.20346)
Supplement: Supplemental Information 3 [file peerj-13-20346-s003.zip › supplementary file/11_immune_infiltration/ssGSEA/score.csv]

	GSM2544275	GSM2544276	GSM2544277	GSM2544278	GSM2544279	GSM2544280	GSM2544281	GSM2544282	GSM2544283	GSM2544284	GSM2544285	GSM2544286	GSM2544287	GSM2544288	GSM2544289	GSM2544290	GSM2544291	GSM2544292	GSM2544293	GSM2544294	GSM2544295	GSM2544296	GSM2544297	GSM2544298	GSM2544299	GSM2544300	GSM2544301	GSM2544302	GSM2544303	GSM2544304	GSM2544305	GSM2544306	GSM2544307	GSM2544308	GSM2544309	GSM2544310	GSM2544311	GSM2544312	GSM2544313	GSM2544314	GSM2544315	GSM2544316	GSM2544317	GSM2544318	GSM2544319	GSM2544320	GSM2544321	GSM2544322	GSM2544323
Activated B cell	-0.355633331680824	-0.252071693928649	-0.355799124566325	-0.387152751078244	-0.344140117312932	-0.365279548844302	-0.313687987030285	-0.346530421820116	-0.341236829882664	-0.387883980771846	-0.369974044118726	-0.361146442423084	-0.329499511624809	-0.275436710858611	-0.300314329253359	-0.289456455587172	-0.263938361101787	-0.353703393391511	-0.159815653478446	-0.354316628120929	-0.350877315538901	-0.198472884237404	-0.280150281537644	-0.226066654913735	-0.108158018207481	-0.254139196852176	-0.303950938632355	-0.340440812521002	-0.377032716029801	-0.200002084324934	-0.231647808976342	-0.156353417734061	-0.316169666763115	-0.240072261185856	-0.132484531387912	-0.36351524750363	-0.302618067045765	-0.32144518323603	-0.329500118308215	-0.315501450397082	-0.342609428559484	-0.3937333172717	-0.38426019542988	-0.363712268004236	-0.351736806925956	-0.276450077348749	-0.381750717859578	-0.372467056782819	-0.358440315815078
Activated CD4 T cell	-0.151501077777997	-0.113036990368567	-0.154266840676789	-0.188107214776396	-0.243606339434237	-0.22225911629125	-0.16672432681201	-0.142949854689888	-0.217442286204673	-0.169272613419867	-0.180132328336418	-0.120952129444569	-0.157342476668254	-0.145386929085165	-0.178129918185645	-0.160333610926564	-0.176817074833112	-0.208895236496523	0.0392802454877495	-0.168640595773684	-0.107858037266797	-0.0651335454389615	-0.105795408703727	-0.015480752785588	0.0711246732238058	-0.0217041774942928	-0.0115994007676282	-0.097948741686707	-0.166670944567239	-0.0592927141363461	-0.0643950300035564	0.00877363446236865	-0.0484090488421228	0.0605282955272444	0.0105681877707033	-0.12208031674135	-0.0602408782770219	-0.0291392221770076	-0.081227850254548	-0.0817002563946667	-0.117400144652317	-0.110132323413412	-0.0992094232937969	-0.0661054437099368	-0.0861144093590083	-0.0508012941694966	-0.135104898769042	-0.155100004838669	-0.148797166747496
Activated CD8 T cell	0.113343095052933	0.167728304174802	0.199811382572297	0.1006648849113	0.125737825278389	0.077204282349274	0.120068326162052	0.174497742458279	0.100809910671661	0.145911375054437	0.132974499949964	0.154079106939011	0.131898445275592	0.167285293891179	0.186381036371349	0.148436083806387	0.12101667440655	0.156993475437138	0.306524758421336	0.139851009827196	0.134095703197697	0.236225308122734	0.156972199787234	0.284768460807168	0.324297607423936	0.265666594241587	0.226747714598431	0.219773116966722	0.0835904147501496	0.210552130708648	0.192309822974331	0.295678384675468	0.161743577247372	0.273835473931564	0.263250361397198	0.155770371888723	0.148829009196044	0.166094779936688	0.216199492200311	0.20135210205361	0.162757462171802	0.128971749490827	0.191258548834017	0.274043854452123	0.197401752546083	0.247656672229906	0.226930396146673	0.139770377853909	0.113841823712293
Activated dendritic cell	0.120677921944639	0.140743290729394	0.0825883510423063	0.0402374991123111	0.0758694825656622	0.0642505796723921	0.0452449861744163	0.103564946255824	0.0515200378335456	0.0491132690681342	0.0617114187710356	0.103456262052951	0.0647425409876648	0.104744796496362	0.0837642236380829	0.109834248349856	0.0809611969228325	0.0789456850554322	0.152120700873475	0.102826085534247	0.118133203875635	0.156258507889971	0.126539885526048	0.133826763619359	0.14921950864993	0.122031728370336	0.134463040053585	0.144351347825935	0.0749948448276265	0.177519089613108	0.130131919992061	0.172830560306757	0.1318740151367	0.20460375168631	0.149801330618767	0.157641808132321	0.129918295442477	0.159179047119098	0.128051384204996	0.164651330729709	0.0625674985478154	0.108288085847107	0.117372297033883	0.142409666435762	0.103923620242034	0.203889117392599	0.0884545664184348	0.0474678192271241	0.107416490729157
CD56bright natural killer cell	0.172139825902614	0.140208562876604	0.162628015701135	0.171317811737043	0.166585750638183	0.148428827005365	0.155346833419455	0.131097149493327	0.155369092852765	0.182204132305281	0.153540677269704	0.168104306956022	0.176903567916018	0.173809631538051	0.15924676729793	0.153787123051209	0.163917857810805	0.175312581106349	0.19488175119288	0.163171131973948	0.182155689811596	0.176334677811987	0.180215943682918	0.179556638922316	0.159829066035284	0.182891304299301	0.177550697174751	0.1980467399332	0.166985535087854	0.168824162974158	0.195741415889674	0.175571298986469	0.174563671049908	0.189182258579556	0.208447681434167	0.140481274671859	0.173093363054856	0.188578462442058	0.172439179457789	0.197229412975046	0.1700978342597	0.177647314242666	0.174103238726793	0.202259867486811	0.214293639508712	0.213001660919107	0.181355382038047	0.186921366781743	0.176894583524772
CD56dim natural killer cell	0.0993337546348882	0.048692465716407	0.0662799849849351	0.105291015227475	0.05646589916998	0.0634906566846669	0.0981839161600014	0.0496042761798773	0.0466206638341582	0.101628463178231	0.066502105927966	0.0625845330845836	0.0780266615354248	0.0833507594420489	0.0598603719838156	0.0564278793784824	0.0730807627045371	0.0919101461175839	0.0824246523533859	0.0490750637220294	0.111031920135958	0.0794952247643745	0.0999078236144111	0.067139062149071	0.0916301792450198	0.0662285560082336	0.114678412004394	0.0679661911252152	0.0508332567610015	0.0673864517128522	0.0818336555991779	0.0817758770835863	0.0681105164591501	0.085727025284807	0.0910482431142235	0.0528341341822811	0.074334221956436	0.0795588460177139	0.101467178760788	0.112986340184073	0.0834384351911972	0.0874291454568244	0.092346636741479	0.115293439250868	0.117186974026538	0.118133229839338	0.11455254711685	0.0791348742738678	0.101742210718073
Central memory CD4 T cell	0.524345673306752	0.527529083348207	0.520801508329276	0.491562108091672	0.503333412920233	0.498898707627191	0.491775024340527	0.521510963380146	0.49873457342568	0.493688003927304	0.499913172669386	0.522131168794407	0.508246398751669	0.507315025540425	0.513622621028413	0.518929878599545	0.516007847720296	0.494385208132902	0.558849429634487	0.502337119676874	0.521843156262383	0.546580629834224	0.507365049022609	0.533102430896712	0.576361653086398	0.528334707771616	0.548399473509941	0.533380005419575	0.509211244971223	0.53822868581409	0.524183001197486	0.565616280363545	0.538226248006362	0.560239604763631	0.532609261382086	0.534318719753127	0.550772018211999	0.541044634468734	0.525250946197341	0.546665026592752	0.507751493330582	0.508731260204061	0.502852384052162	0.512843644936995	0.505627045026691	0.506945664826983	0.520204079582441	0.49342279499244	0.50063296781584
Central memory CD8 T cell	0.279817042816596	0.29308858755792	0.256947039839598	0.270501243293945	0.248651806047825	0.236485216950567	0.265273308429912	0.256857088274151	0.248322929599902	0.25478106963282	0.247003950071861	0.267673340218543	0.262651700971826	0.293362823679648	0.256507230978943	0.271001033058206	0.270692039866604	0.246021360162694	0.376369012482253	0.256547864739181	0.325519715461594	0.347125189076592	0.280768117160391	0.301664013069645	0.389041448238497	0.333728603621114	0.348559198270105	0.311561908412099	0.247381975962545	0.383496666508134	0.336433885862087	0.368795485549722	0.323808775380739	0.370838569636956	0.388616319855647	0.298033358215881	0.333141319491792	0.33024534709454	0.290304017619223	0.364841667846652	0.264343944809843	0.284971798668005	0.269409880708973	0.31488236941208	0.287015088089143	0.337085471339849	0.304083987390504	0.269585590099088	0.291700812247008
Effector memeory CD4 T cell	0.179790585268787	0.226429472268297	0.192409565644571	0.133622975144284	0.155916861730291	0.180858849336591	0.145073843566429	0.219532818243816	0.155018301310571	0.131269414935651	0.207300000368454	0.162743570979254	0.179847805220833	0.21759650055349	0.193434181438191	0.172928140249154	0.161912109495671	0.195979987749387	0.223019810845166	0.239292087907071	0.191280330099179	0.25781448276876	0.174644920567231	0.229065696681491	0.209430699484613	0.192847149433938	0.217685179642419	0.237052766832327	0.200648310247297	0.266379400463851	0.224644182335053	0.250320971909135	0.227807973319176	0.246148379979653	0.215552202534382	0.183088042207981	0.239131762880656	0.200439773620362	0.217306011550646	0.234878718220565	0.185924118583394	0.164896836076388	0.174444663433302	0.181131127951846	0.119406513481418	0.130098133701185	0.162578398111798	0.193261856287622	0.137972042093711
Effector memeory CD8 T cell	0.280250204482896	0.305610045177863	0.263710584466702	0.197310694511532	0.25219280666518	0.257001841699583	0.239730586975643	0.283905983777892	0.236865985627615	0.217931731056993	0.268245554866826	0.300206209350031	0.234375554093765	0.270557444949871	0.246500639243788	0.288960257808172	0.255535781773331	0.252144425660635	0.335918680121404	0.252488455166277	0.279020265737433	0.297466812237237	0.260518351676214	0.273613269010148	0.343224165072369	0.25132882986855	0.272145801956403	0.254991130806067	0.256677355232208	0.331353319100902	0.271847566686812	0.289411712211956	0.25746857234513	0.335929030620064	0.274034750208845	0.30099348134282	0.265824022991564	0.286138383108032	0.278988929209005	0.285867141836263	0.253772665908998	0.236292149900347	0.268050267485985	0.254195990802512	0.227723156179102	0.296044598366499	0.220807666262103	0.241863278546474	0.217128084456843
Eosinophil	-0.133269324243708	-0.0383731029433347	-0.158057156006011	-0.171288886012551	-0.130122415688208	-0.151546203480622	-0.151898981627076	-0.141925459338285	-0.136313515456403	-0.150707129718637	-0.117694667016584	-0.125686016986924	-0.134948913477217	-0.133526957001645	-0.149799437473476	-0.0752271093914438	-0.125870330216858	-0.151385490132613	0.0102041076111449	-0.135720557100325	-0.105499575043903	-0.00804095926909894	-0.125515976018019	-0.11172834969542	-0.00425194041868176	-0.0615215772773409	-0.0484758903033021	-0.0679096988144255	-0.16908408546297	0.00427362931495915	-0.0479476807080045	-0.0423095369424341	-0.119349395345966	-0.0191679265787665	-0.0185752480058862	-0.0841887130940663	-0.0972044528001662	-0.112757907800638	-0.122938325347538	-0.0620005021793253	-0.160470195709529	-0.0764245903732177	-0.0338645029740182	-0.0993808712088986	-0.0294143771802214	0.0212406414120721	-0.139229013825443	-0.129753780419067	-0.122577698067313
Gamma delta T cell	0.249516241207458	0.249045141409544	0.177836343285548	0.162934367850007	0.18219449416488	0.158006168656152	0.175171291008314	0.225866495226285	0.147514259322596	0.179594410702857	0.215978009356289	0.175763124084458	0.15263862702171	0.213682753489226	0.174781071060629	0.172414645983751	0.16193013513335	0.178092685228766	0.260720682012472	0.178247257592877	0.197702759000931	0.226607130789139	0.188087613461056	0.26006682928763	0.273769272785626	0.224109541985014	0.273812701567447	0.263084440243239	0.164923512211776	0.244584480705049	0.19677049767244	0.279105495471375	0.246200797754652	0.319678048525606	0.228616008005207	0.262075583430858	0.246868131845655	0.297204074883877	0.276697579036564	0.258235509808198	0.196547696930711	0.173005097696149	0.191039053922049	0.225843640288657	0.183427043921274	0.227389883395346	0.168364291717139	0.180090054147373	0.173489104314343
Immature B cell	0.0525622339170456	0.0933925904804067	0.0164451318613546	-0.0358317370222064	0.0353947793118928	0.00815910979784974	-0.0331753455356716	0.0581992619108474	-0.00321384417600523	-0.0216909201214927	-0.00562734232610704	0.0982865105702569	-0.00770088692691045	0.0271257477143427	0.03568366326051	0.0469736214134037	0.0361847415257338	0.0200770370606302	0.193994835616694	0.0765358676084801	0.0513768501680624	0.124594339324154	0.0678405254492888	0.11751209508182	0.154980489603587	0.0968211309295033	0.050972892421757	0.0498696578507598	0.0279539247964747	0.147243768039191	0.0877735459187272	0.136204580243387	0.0546564739693711	0.146019611397643	0.134393178128034	0.0753311714166626	0.0546714072494665	0.0584082946839005	0.0661676038148202	0.0634090825562673	0.0401899050205804	0.000429517854416021	0.0455513147152262	0.0804730441419886	-0.0198901775367537	0.10800852446389	0.00977121555715697	0.0122877737423615	0.0160715466968405
Immature dendritic cell	0.372857682444521	0.39038659614917	0.371576339713125	0.371452165661041	0.385790196604917	0.361377316950472	0.367502481759923	0.35909568227276	0.379323277122182	0.376626592734826	0.372180582178783	0.362794864031308	0.373164371228137	0.356469575039616	0.368775535752147	0.354258373555448	0.361500241432033	0.370792209713516	0.416801129785386	0.38330591993039	0.392529133462509	0.378090758878268	0.3795949028017	0.383365838145998	0.426992816709799	0.3778296739294	0.412055469117999	0.392843892373009	0.395403266935522	0.37826136492142	0.368281081859519	0.390756133370141	0.39353580826827	0.395729504966424	0.432695439361084	0.388156279306876	0.390347988069128	0.388736138125044	0.376956765025955	0.394568875603182	0.351569945397013	0.39414864164666	0.390124565558517	0.413406115102126	0.376224137496358	0.430179795186197	0.374758136186194	0.386166278554155	0.38114515075072
Macrophage	0.0829593150470033	0.0504286931546468	0.0688635612852908	0.0602960219452161	0.00836054464029619	0.00824396607938676	0.0552794605847007	0.0154600236200926	0.0405573518924294	0.0723223495377116	0.0431577558163319	0.0648301914944135	0.0399520128679589	0.0711191681435856	0.0143581900702337	0.0555126522414142	0.025362868896973	0.0481848644654357	0.108104269373447	0.0232375582461501	0.0906487195803626	0.0956345243304551	0.0697899897645071	0.110869498609379	0.141992881453275	0.108365710900141	0.118930664442066	0.0999962826156862	0.0281670700460947	0.105579733178878	0.129275312021084	0.130211254114053	0.086991070769274	0.194996709014345	0.137251984066545	0.0817821701624914	0.0398822037147716	0.10103157978561	0.0731892329183418	0.116102750996526	0.0777499307001301	0.102744397699638	0.135908328271151	0.21653912970287	0.108362736211213	0.233152743047062	0.101383384964458	0.133464056609222	0.0843886331840521
Mast cell	-0.0793871909800397	0.0162163795498449	-0.0686643419683491	-0.127521230354119	-0.119300722659941	-0.09141495278589	-0.154583874183851	-0.0133398657839115	-0.0948323898503402	-0.127872805187123	-0.0490434174466782	-0.0601553240585976	-0.114190947778988	-0.0552677858904273	-0.105677013867431	0.00587243790184019	-0.0902310776076323	-0.105386889317906	0.0555801285447679	-0.101510374544468	0.0133733476903312	0.046856575459793	-0.0595832856248971	-0.0100694081817327	0.164322867880799	0.04790285068659	0.0845813377209882	-0.017897188288553	-0.103313815055165	0.0799825250131077	0.0538516695187201	0.16550348035108	0.0770072962526351	0.214597229458746	0.0868290571547184	-0.0253079172508862	0.00654165061368564	-0.0101964751309927	0.0717601661376693	-0.00232765319659156	-0.100536436474824	0.00223050872119943	0.0359562901164687	0.0398011125433443	-0.0437779908469779	-0.035648659415705	-0.0650286571265007	-0.0267418742391492	-0.116539380029513
MDSC	0.0218631896102372	0.115736622145623	0.0201837012548568	-0.0592880249954688	0.0616696004805799	-0.0179949535815821	-0.0385715241018639	0.0904347083093027	0.0164373383363347	0.000323233173442862	-0.0117609968010999	0.10882320929192	0.0319709250676575	0.0136918094063666	0.0225171769573571	0.0708971453193509	0.00755053933413931	0.0264407246188561	0.265049084398867	0.0638033680923832	0.104086061596807	0.202635537684972	0.0805964621395126	0.11882929122491	0.378673661191015	0.120427752086443	0.175874556399177	0.158506729820015	0.0130956855870666	0.230584046793754	0.110995961175049	0.241542270114885	0.0580934281118906	0.353218087866813	0.181729213791229	0.113575490344474	0.123757802616918	0.137695055783862	0.0945375670199663	0.158347666825377	0.0169133513331581	0.112805365404009	0.136203390681404	0.246979874917013	0.0876591770306402	0.241465856969997	0.10325581844714	0.0588460237127918	0.0530882680586978
Memory B cell	0.0337665470485175	0.00776846921823146	-0.0505881217233202	-0.023591553053299	-0.140583322403832	-0.0852748186262305	-0.0421338253717103	-0.0683574712425997	-0.0709616068997063	-0.0407297450108675	-0.0444116691824983	-0.0567349400655296	-0.0551475999902446	-0.0144533494304824	-0.0715865486013887	-0.0358221148930699	-0.0741979838482312	-0.0673589349179055	0.171857308103925	-0.0749615960471901	0.128251502423417	0.140967394603243	-0.00604452356221372	0.103251915416052	0.18744715649861	0.0511705823561863	0.133116972130544	0.0111869771489269	-0.0212435189887572	0.115365345569824	0.11653672342069	0.109785895009424	0.0985070557946777	0.0724886679614967	0.20960156330326	0.0181087611022715	0.122868802555023	0.0890375709657564	0.0012034840655428	0.113955668098957	-0.0344211045615889	-0.0748274450828147	-0.0626937330953829	-0.0729307534818062	-0.0439359501277882	-0.00795675957248853	-0.0363518748531402	-0.0454684221443911	-0.0432641415715665
Monocyte	0.273560135908177	0.276876051253928	0.271821039004441	0.255138932928972	0.268590962029692	0.263702966781981	0.258607495516281	0.270330053466593	0.268111736117483	0.285965923353392	0.264813013600602	0.277102279210421	0.281159722990203	0.273437684525829	0.27471888076889	0.261458634047103	0.268137122728808	0.276330923591222	0.285103637427354	0.264196091531775	0.264538243258258	0.285176714780114	0.275498037650604	0.288366507789005	0.329519999659218	0.28299339264932	0.273299366838357	0.284521129231852	0.265843604580237	0.278817514683594	0.272521924036368	0.297666720395572	0.259054139294563	0.30344769144346	0.289858233299335	0.273702441676459	0.270563783577324	0.263193969312742	0.267176931802331	0.277850978940418	0.271159116381396	0.276133390495449	0.283091105500134	0.298626155482816	0.280532401770463	0.298342585696259	0.291194602219535	0.267886656080096	0.276244467832893
Natural killer cell	0.40191236820566	0.396935133808353	0.336387285392134	0.313141347933135	0.325524422673435	0.317356884660769	0.353651800764734	0.401853985975208	0.352908464532128	0.323849385103807	0.368780931028292	0.38722724797118	0.366382858976973	0.363705302665913	0.349575954155324	0.377487615957112	0.358526299373809	0.339046818776894	0.437038612339079	0.355615670522696	0.390998985064644	0.412636251792219	0.360699749642391	0.415408166614647	0.447139827537547	0.381131386855867	0.436740151996396	0.417090829899913	0.377257273472851	0.438482041616	0.429166300982869	0.444614463529751	0.414772549376034	0.457808364664664	0.431141446622229	0.409184008897656	0.435478693661769	0.409887078216961	0.384035246255513	0.425916237696773	0.350488188004437	0.347742891008388	0.340057097219577	0.377420328986535	0.341400744748632	0.381002768223582	0.34433799412639	0.330956232246458	0.327567242318155
Natural killer T cell	0.159566217168213	0.147872511793102	0.140128510571405	0.0959529819267746	0.115017054318552	0.121364330719027	0.123248397489148	0.142084526955825	0.114557287569341	0.101759894039274	0.130283192081255	0.160301457144677	0.109536065632869	0.144872538780816	0.129019131024516	0.139963902599688	0.127001726523747	0.11988334935496	0.171011515221509	0.112626800045004	0.105250661322774	0.138390940999101	0.112265898822306	0.159678811082586	0.167155735160623	0.121809175646521	0.148311938631844	0.145830911724468	0.124625363099364	0.145196312495302	0.133808048256521	0.163512783996291	0.141271386534695	0.173238974382972	0.125164811864366	0.178676129203895	0.159776201456244	0.17549399822138	0.153164424297542	0.166720703557885	0.156612934537756	0.112071363668256	0.121698028655032	0.166202031544349	0.120113400155609	0.115042874143215	0.12401273204108	0.12208893109043	0.10129257849716
Neutrophil	-0.305562047774342	-0.347994224952686	-0.331145046775978	-0.366770408624856	-0.340631866411417	-0.351105231696193	-0.365375624221578	-0.243892474607054	-0.351945334228479	-0.32829480741049	-0.355316962300212	-0.274722588418284	-0.351498016340656	-0.342401001299053	-0.309973032774176	-0.340982241543754	-0.323092632074951	-0.281936097168723	-0.312061682727138	-0.347887566734742	-0.248649185044105	-0.328775247823267	-0.295281979133412	-0.348060869074438	-0.321771735812643	-0.342752966506567	-0.317483878685183	-0.258423398815962	-0.423638346913602	-0.380748177024046	-0.346238700114481	-0.284451652720155	-0.341620916666909	-0.291756340964769	-0.281433594459962	-0.348951892391284	-0.35587193330438	-0.363454418324934	-0.32480676142793	-0.26144824762932	-0.329883026416659	-0.0983296723544866	-0.181963734187994	-0.0543424080754186	-0.171044561358537	-0.00433098598162756	-0.183077440562426	-0.208258760342328	-0.266396145773803
Plasmacytoid dendritic cell	0.54046444084908	0.564121392400008	0.523234182313518	0.537432446539535	0.5485104825131	0.548680057464468	0.538714225673261	0.525929051956894	0.519770604416361	0.533945236094669	0.536948192411695	0.539687414888714	0.537666231402035	0.533107980749918	0.554175598664559	0.538209859641575	0.519671561359454	0.534595415363936	0.546335000025347	0.542058030413324	0.501787785695274	0.564046472294666	0.533837398118745	0.556197621323225	0.565544510972091	0.536642106556588	0.517737504603515	0.53889957671041	0.54787019490857	0.545619838114041	0.537215494521649	0.551522880623933	0.529547608040289	0.542518514568291	0.526832763146726	0.552148351058597	0.523227949597733	0.551961486119721	0.531474527004746	0.536616856410629	0.536170988763935	0.55848582916562	0.551025950880136	0.535905351565747	0.530225291102878	0.541794855893437	0.53305591765866	0.552025698178435	0.540620925485523
Regulatory T cell	0.0365759479456171	0.0821523557924296	8.49504638924898e-05	-0.0230951571750245	-0.00494459097689172	-0.0482264115891617	-0.0295397066070931	0.0450379572859716	-0.00497294128023682	-0.0238847565555985	-0.034107449150435	-0.0217887099332081	-0.0426032794100627	-0.00520622220346262	-0.019505978580997	0.0861350104444401	0.0209565644946827	0.0173552815559839	0.280180174801039	0.0705434236223652	0.133412856335797	0.193498856541482	0.0200011321327486	0.072562873725212	0.253988403383941	0.13054408783236	0.162638068833327	0.0997069984877613	-0.0378957116933736	0.266410022178443	0.183586921191039	0.227218203493845	0.115602506157376	0.30915392964243	0.219949227313778	0.123339313734586	0.152831955735731	0.126242431683061	0.0899366323700077	0.195817608779957	-0.0259213544219712	-0.000844912260994109	-0.0179014553644135	0.04605012400755	-0.0293175889465833	0.144478860951036	-0.0538449795155281	-0.0488487518526232	-0.0382719226114279
T follicular helper cell	0.238772686887063	0.263953725688913	0.259290409234676	0.212018390967779	0.221846594095154	0.23959032780528	0.205636765991187	0.232978626611877	0.228186953702832	0.226978779411177	0.238372569615409	0.25630363440013	0.227134735881479	0.234730395249247	0.226946405107515	0.239610048187017	0.228566752843163	0.23350266567943	0.296848553429275	0.241685394510137	0.215862212801148	0.278818495527718	0.233991172009353	0.256540041691521	0.326087574695643	0.246409658238486	0.260378386178048	0.241906738764802	0.234319350152563	0.286994771875805	0.259478433908175	0.286527853850098	0.261249114571317	0.30606366357749	0.258350001001727	0.249680822120176	0.257148354245446	0.263619131231209	0.247560562507374	0.265578316587147	0.232684746261508	0.231511595321714	0.235089390442704	0.258536397224867	0.225151482719168	0.276184497274024	0.236988017744203	0.229482758519917	0.225948841422085
Type 1 T helper cell	0.0712936334583708	0.10692449497492	0.102462376373063	0.065745401601438	0.0921901478580204	0.0857011825233789	0.078948840399154	0.0759779824179961	0.0883139557946988	0.0626425915232157	0.0836230225665629	0.103996674894315	0.0949660797075721	0.0888296221033421	0.0986344755169665	0.103930352633097	0.115489104962497	0.0976737054117305	0.166463162021646	0.103327980418631	0.104819815265871	0.128136587700559	0.0969083254694191	0.127502978987666	0.176367516917935	0.128957776821991	0.127488194990631	0.0967874953657985	0.0893101679823298	0.139361590642566	0.116572123019165	0.151418612051623	0.088235446505953	0.161558453043495	0.137653608968609	0.0950838767083809	0.0968756652009135	0.100903515302975	0.093222871403692	0.107980797452984	0.085224181354168	0.0782438275941444	0.0979132501031693	0.106790453428482	0.0569871880871834	0.0910328277083372	0.0768376611701722	0.0776099912718194	0.0611629641626828
Type 17 T helper cell	-0.0925841546707021	-0.128230139955361	-0.124842998602493	-0.0865869224970495	-0.101883141525911	-0.094060286724251	-0.100787832597049	-0.119191674725602	-0.0738348591493701	-0.0796328258146836	-0.115402639479652	-0.0825157218281111	-0.119623964341291	-0.117315796094851	-0.078611481863949	-0.10920222783941	-0.104429082214112	-0.079870503023852	-0.126481767827495	-0.0680276359654458	-0.116813024455587	-0.0836787161080218	-0.0913191812464519	-0.0938131913760919	-0.119955769979499	-0.128062698137066	-0.0990942309458968	-0.122934528074687	-0.0954002555585584	-0.137622975228022	-0.118848290624994	-0.128349151157869	-0.118087342112533	-0.0975515215924804	-0.0952403762829158	-0.0941857163833127	-0.114779578390077	-0.131438207489292	-0.147425941747648	-0.105166168860937	-0.0699090234827987	-0.103492743202095	-0.0971706559408672	-0.108870692056353	-0.10392641627184	-0.0851953946110577	-0.103135458126462	-0.100599077112635	-0.129235672493076
Type 2 T helper cell	0.0803374684811546	0.0947250338513519	0.0781376676681857	0.065935101523577	0.0518745019911874	0.0798819499718784	0.0753369552303236	0.102177208018052	0.0863765057463411	0.0733042427885593	0.0703294672267609	0.0575835851361776	0.0712974620881361	0.0805517009241595	0.0717139623905928	0.0951708469607553	0.0855370666292781	0.0840142980906778	0.138077872206574	0.0805730775824648	0.100828431823475	0.146681186660757	0.0749343686131543	0.0938970929813289	0.1489062699332	0.104675280794955	0.144124374282374	0.079858155156177	0.0716538216063303	0.139223904331704	0.110910837510493	0.133715862455396	0.146373780772532	0.153262089493633	0.0986401218667004	0.108070342113132	0.145677541537649	0.141484831692665	0.0995845228504015	0.144834629134927	0.0847179803338406	0.0595023591066067	0.0898047697713399	0.0955682955138479	0.095537249429033	0.0865716091337779	0.0913963748504025	0.0886588441157012	0.0788962402509304
[truncated: 12 more columns]
