# Supplementary material for: The cuproptosis-related gene ITGB6 and LTBP1 may be associated with diabetic kidney disease progression and immune cell infiltration
Source: PeerJ. 2025 Nov 11;13:e20346. doi: 10.7717/peerj.20346 (PMC12617370; doi:10.7717/peerj.20346)
Supplement: Supplemental Information 3 [file peerj-13-20346-s003.zip › supplementary file/11_immune_infiltration/ssGSEA/cor_res.csv]

Activated B cell	CD56bright natural killer cell	CD56dim natural killer cell	Central memory CD4 T cell	Effector memeory CD4 T cell	Effector memeory CD8 T cell	Immature B cell	Immature dendritic cell	Macrophage	Memory B cell	Monocyte	Natural killer cell	Natural killer T cell	Neutrophil	Regulatory T cell	T follicular helper cell	Type 1 T helper cell	ITGB6	LTBP1
1	-0.05	-0.304	0.573	0.512	0.673	0.63	0.064	-0.029	0.556	0.181	0.705	0.515	-0.311	0.722	0.645	0.732	0.612	0.617
-0.05	1	0.646	0.072	-0.057	-0.192	0.105	0.446	0.668	0.322	0.516	0.11	-0.144	0.427	0.121	0.034	-0.005	0.124	-0.132
-0.304	0.646	1	-0.187	-0.398	-0.372	-0.243	0.207	0.55	0.148	0.288	-0.195	-0.326	0.472	-0.178	-0.298	-0.351	-0.115	-0.288
0.573	0.072	-0.187	1	0.622	0.654	0.704	0.376	0.21	0.617	0.289	0.814	0.738	-0.109	0.74	0.706	0.674	0.758	0.611
0.512	-0.057	-0.398	0.622	1	0.589	0.562	0.196	-0.025	0.507	0.024	0.702	0.59	-0.295	0.607	0.647	0.594	0.586	0.706
0.673	-0.192	-0.372	0.654	0.589	1	0.785	0.246	0.075	0.479	0.16	0.759	0.747	-0.125	0.762	0.821	0.716	0.5	0.612
0.63	0.105	-0.243	0.704	0.562	0.785	1	0.467	0.338	0.479	0.444	0.726	0.608	0.086	0.84	0.8	0.786	0.498	0.479
0.064	0.446	0.207	0.376	0.196	0.246	0.467	1	0.615	0.293	0.448	0.345	0.186	0.367	0.466	0.386	0.328	0.321	0.066
-0.029	0.668	0.55	0.21	-0.025	0.075	0.338	0.615	1	0.25	0.62	0.178	0.111	0.602	0.255	0.234	0.134	0.097	-0.141
0.556	0.322	0.148	0.617	0.507	0.479	0.479	0.293	0.25	1	0.188	0.737	0.352	-0.28	0.605	0.499	0.407	0.691	0.749
0.181	0.516	0.288	0.289	0.024	0.16	0.444	0.448	0.62	0.188	1	0.25	0.163	0.452	0.28	0.37	0.329	0.095	-0.157
0.705	0.11	-0.195	0.814	0.702	0.759	0.726	0.345	0.178	0.737	0.25	1	0.681	-0.232	0.794	0.739	0.681	0.77	0.692
0.515	-0.144	-0.326	0.738	0.59	0.747	0.608	0.186	0.111	0.352	0.163	0.681	1	-0.114	0.583	0.757	0.61	0.481	0.494
-0.311	0.427	0.472	-0.109	-0.295	-0.125	0.086	0.367	0.602	-0.28	0.452	-0.232	-0.114	1	-0.039	-0.096	-0.159	-0.323	-0.428
0.722	0.121	-0.178	0.74	0.607	0.762	0.84	0.466	0.255	0.605	0.28	0.794	0.583	-0.039	1	0.788	0.789	0.669	0.616
0.645	0.034	-0.298	0.706	0.647	0.821	0.8	0.386	0.234	0.499	0.37	0.739	0.757	-0.096	0.788	1	0.773	0.512	0.512
0.732	-0.005	-0.351	0.674	0.594	0.716	0.786	0.328	0.134	0.407	0.329	0.681	0.61	-0.159	0.789	0.773	1	0.589	0.478
0.612	0.124	-0.115	0.758	0.586	0.5	0.498	0.321	0.097	0.691	0.095	0.77	0.481	-0.323	0.669	0.512	0.589	1	0.669
0.617	-0.132	-0.288	0.611	0.706	0.612	0.479	0.066	-0.141	0.749	-0.157	0.692	0.494	-0.428	0.616	0.512	0.478	0.669	1
