# Supplementary material for: The cuproptosis-related gene ITGB6 and LTBP1 may be associated with diabetic kidney disease progression and immune cell infiltration
Source: PeerJ. 2025 Nov 11;13:e20346. doi: 10.7717/peerj.20346 (PMC12617370; doi:10.7717/peerj.20346)
Supplement: Supplemental Information 3 [file peerj-13-20346-s003.zip › supplementary file/11_immune_infiltration/ssGSEA/DE_wilcox_res.csv]

	ImmuneCell	.y.	group1	group2	n1	n2	statistic	p	p.adj	p.signif
1	Activated B cell	Score	disease	normal	41	20	722	2.32e-07	3.248e-06	****
2	CD56bright natural killer cell	Score	disease	normal	41	20	200	0.000977	0.0027356	***
3	CD56dim natural killer cell	Score	disease	normal	41	20	134	7.96e-06	5.3032e-05	****
4	Central memory CD4 T cell	Score	disease	normal	41	20	583	0.00728	0.01456	**
5	Effector memeory CD4 T cell	Score	disease	normal	41	20	684	9.47e-06	5.3032e-05	****
6	Effector memeory CD8 T cell	Score	disease	normal	41	20	672	2.58e-05	0.0001204	****
7	Immature B cell	Score	disease	normal	41	20	549	0.0325	0.056875	*
8	Immature dendritic cell	Score	disease	normal	41	20	275	0.038	0.0625882352941176	*
9	Macrophage	Score	disease	normal	41	20	115	1.36e-06	1.26933333333333e-05	****
10	Memory B cell	Score	disease	normal	41	20	611	0.00166	0.00400615384615385	**
11	Monocyte	Score	disease	normal	41	20	259	0.0199	0.0371466666666667	*
12	Natural killer T cell	Score	disease	normal	41	20	609	0.00186	0.00400615384615385	**
13	Natural killer cell	Score	disease	normal	41	20	665	4.49e-05	0.0001796	****
14	Neutrophil	Score	disease	normal	41	20	62	2.45e-09	6.86e-08	****
15	Regulatory T cell	Score	disease	normal	41	20	637	0.000334	0.00103911111111111	***
16	T follicular helper cell	Score	disease	normal	41	20	609	0.00186	0.00400615384615385	**
17	Type 1 T helper cell	Score	disease	normal	41	20	656	8.87e-05	0.00031045	****
