# Supplementary material for: The cuproptosis-related gene ITGB6 and LTBP1 may be associated with diabetic kidney disease progression and immune cell infiltration
Source: PeerJ. 2025 Nov 11;13:e20346. doi: 10.7717/peerj.20346 (PMC12617370; doi:10.7717/peerj.20346)
Supplement: Supplemental Information 3 [file peerj-13-20346-s003.zip › supplementary file/11_immune_infiltration/cibersort/CIBERSORT_RNA.txt]

gene	GSM2544275	GSM2544276	GSM2544277	GSM2544278	GSM2544279	GSM2544280	GSM2544281	GSM2544282	GSM2544283	GSM2544284	GSM2544285	GSM2544286	GSM2544287	GSM2544288	GSM2544289	GSM2544290	GSM2544291	GSM2544292	GSM2544293	GSM2544294	GSM2544295	GSM2544296	GSM2544297	GSM2544298	GSM2544299	GSM2544300	GSM2544301	GSM2544302	GSM2544303	GSM2544304	GSM2544305	GSM2544306	GSM2544307	GSM2544308	GSM2544309	GSM2544310	GSM2544311	GSM2544312	GSM2544313	GSM2544314	GSM2544315	GSM2544316	GSM2544317	GSM2544318	GSM2544319	GSM2544320	GSM2544321	GSM2544322	GSM2544323
A1BG	4.70993	4.87877	4.44676	4.97774	5.07315	4.73658	5.01586	4.74531	4.78373	4.64185	4.71529	4.45535	4.72674	4.54306	4.7511	4.76761	4.68337	4.81819	4.70563	4.93647	4.7311	4.70948	4.70258	4.70756	4.83499	4.72013	4.76868	4.84645	4.67857	4.70441	4.54284	4.71602	4.74711	4.74183	4.40037	5.11945	4.86856	4.49802	4.56475	4.8322	4.90341	4.80039	4.68452	4.49429	4.84025	4.65046	4.71031	4.95574	4.7035
A1CF	5.19993	3.80528	5.28725	6.44209	4.54504	4.83596	5.84376	3.91549	4.7092	6.52693	4.99977	4.72199	5.20057	5.6939	4.9099	4.04266	4.84682	5.86504	3.97116	4.74618	6.26232	4.36548	6.30141	5.31298	4.3045	5.24811	4.90285	4.65056	4.67315	3.70863	5.51937	4.4212	4.57361	3.82904	6.31467	3.9148	4.1076	4.50282	4.93741	4.55421	5.73943	6.08941	5.88945	6.87425	7.47349	7.62443	7.44769	6.96179	5.95236
A2M	14.9058	15.0791	15.0347	14.4606	14.2874	14.9797	14.953	15.1121	15.0277	14.3154	15.0191	15.036	14.0184	15.4121	14.8702	15.4032	15.0097	15.5477	15.8608	14.8943	15.4405	15.3131	14.8634	15.084	15.6092	14.8456	15.2538	14.6714	14.6272	16.1636	15.6564	15.1435	15.2778	15.9818	15.4388	15.1893	15.789	16.0253	15.2599	16.2367	14.745	14.8586	15.5788	14.7995	14.7407	14.7725	15.029	14.7938	14.8816
A2ML1	3.21316	2.95058	2.97402	3.05884	3.04276	2.96264	2.98881	2.99862	3.14494	3.05884	3.10744	3.21238	3.16122	2.99419	3.16767	3.06167	2.9844	2.99995	3.13842	3.09019	3.00713	3.14717	3.04473	3.05884	3.36658	3.05884	3.11647	2.93005	3.26207	2.9844	2.99465	3.04998	2.88636	2.99913	3.05884	3.16715	3.03824	3.02219	3.05884	3.05884	3.06731	3.00017	3.0534	2.9659	2.99655	3.18921	3.08218	3.18097	3.07058
A4GALT	4.92766	4.99992	4.84055	4.78266	5.10414	4.76131	4.78987	4.76427	4.90362	4.93605	4.81782	4.84534	5.00138	4.90394	4.85539	4.94516	5.12061	4.99064	4.44488	4.70291	4.5852	4.8296	4.99492	5.36938	4.71898	5.17903	4.8436	4.92766	5.1945	4.65363	4.90533	4.80887	4.80212	4.73691	4.83145	4.83956	4.86387	5.04447	4.80994	4.85173	4.95212	4.8462	4.9527	5.05432	5.09202	4.68904	5.12454	5.32435	5.19725
A4GNT	3.34509	3.04606	3.43806	3.1236	2.8871	2.76038	3.07762	2.99134	3.01005	3.46578	2.5926	2.9083	3.11254	3.00973	3.38875	2.72378	3.36195	2.9707	3.22806	3.29867	2.59555	2.76827	2.78695	3.15788	3.26731	3.06295	2.9588	3.14483	4.11082	3.0058	3.4776	3.04485	3.1088	3.09831	3.01951	3.10339	2.91463	2.643	3.3311	3.04111	3.57065	3.1087	3.24386	3.11634	3.00886	3.0084	3.10208	2.99055	2.88037
AAAS	8.72058	8.1458	8.56266	8.20435	8.6479	8.37205	8.77782	7.99215	8.45421	8.51545	8.5193	8.31793	8.1729	8.39408	8.46566	8.5378	8.47297	8.32669	7.83732	9.29714	8.24182	8.39939	8.14148	8.33743	8.50435	8.76084	8.43635	8.54104	8.1959	8.50907	8.30284	9.02576	8.45817	8.51874	8.41508	8.16587	8.74093	8.15924	8.06623	8.30232	8.74685	8.88423	8.54071	8.77852	8.54495	8.98175	8.83212	8.57606	8.54612
AACS	4.92938	4.88383	5.39327	5.04094	5.22435	5.07083	5.15954	5.319	5.07396	5.14093	5.06501	5.14093	5.08563	5.14093	5.14093	5.04521	5.40731	5.14093	4.99292	5.02069	5.10603	5.14184	5.1684	5.29303	4.80553	5.09416	5.11277	5.31347	4.93609	5.11056	5.0036	5.09668	5.29482	5.32319	5.28272	5.14093	5.16915	5.21084	4.98877	5.01724	5.0509	5.00215	5.12706	5.26392	5.27716	5.58742	5.26018	4.93649	5.16572
AADAC	2.89379	2.78819	2.67164	2.86352	3.26235	2.73871	3.03437	3.03001	3.25375	2.99988	2.72537	3.42732	2.82371	2.82472	3.28391	2.79854	2.87342	2.97857	3.0244	3.00037	2.93138	2.85891	2.90307	2.97414	2.98134	3.13181	3.46004	2.75311	3.15506	2.90619	3.23885	2.94187	2.84483	2.7277	2.87122	2.73149	3.01423	2.68386	3.18105	3.17712	2.90529	2.92288	2.7687	3.20833	3.20352	2.96981	3.25931	3.04149	3.03769
AADACL2	3.5144	3.28254	3.17423	3.09631	3.28728	3.23041	3.11069	3.0092	3.42595	3.00981	3.23904	3.15367	3.20631	3.0061	3.2478	3.14409	3.21874	2.97276	3.50931	3.21363	3.11035	3.63442	3.29729	3.07977	4.00408	3.34599	3.50788	3.18745	3.24041	3.09292	3.44705	3.42226	3.18826	3.35857	3.29593	3.34842	3.50899	3.34124	3.44892	3.46996	3.10107	3.53506	3.13519	3.29235	2.91512	3.43125	3.36319	3.33629	3.46503
AADACL3	2.68297	2.79169	2.74799	2.71164	2.98033	2.81983	2.78649	2.76188	3.01173	2.90021	2.71022	2.71148	2.92961	3.00606	2.90452	2.78731	2.7629	2.79314	2.80166	2.6805	2.82979	2.70633	2.93761	2.72005	2.73985	3.05754	2.86295	2.929	2.67603	2.80949	2.63057	2.67033	2.66338	2.80949	2.9415	2.82226	2.75935	2.80594	2.79731	2.81822	2.75524	2.80949	3.06752	2.7542	3.15772	2.88183	2.81479	2.80949	2.96479
AADACL4	2.71002	4.12454	3.54436	3.59473	4.43485	4.38401	3.91045	3.07837	3.21084	3.49112	3.12985	4.6038	3.71763	3.17368	3.22831	2.91862	3.67316	3.35278	2.93629	3.45308	3.29592	2.96114	4.11743	3.24622	3.14848	2.88518	3.1044	3.21258	4.15808	3.14928	2.83349	3.03345	2.79112	3.40013	3.02843	3.16006	2.95226	3.43311	2.77823	3.05247	3.45093	4.31857	3.71035	4.18716	3.25161	2.81707	3.18001	4.75489	3.51746
AADAT	5.25429	5.19769	5.40482	5.86676	5.39088	5.32125	5.54104	4.98832	5.15915	5.6262	5.18075	5.13431	5.53422	5.35908	5.41273	5.05305	4.94957	5.26525	5.39664	5.28242	5.24542	5.15659	5.03404	5.29034	4.78715	5.21487	5.3575	5.25429	5.29594	5.14328	4.7654	5.20547	5.39829	4.89879	5.15292	5.31896	5.01034	5.01458	5.40916	4.97719	5.40248	5.2655	5.50978	5.33227	5.29381	5.58307	5.18738	4.92675	5.39051
AAGAB	6.77064	7.25048	7.2844	6.99866	6.8823	6.8792	6.6619	7.13972	7.06746	6.82639	6.81197	6.97506	7.19982	6.8326	7.02184	6.87117	7.13348	6.72672	6.83679	7.11124	6.67949	6.60475	6.73186	6.9433	6.67605	7.43439	6.48177	7.0711	7.23901	6.93252	6.64545	6.44936	6.6254	6.83597	6.27059	6.58169	6.8326	6.65302	6.29416	6.62464	6.73501	6.86524	6.78198	7.05916	6.68141	7.02343	6.87586	6.63042	6.93544
AAK1	7.29095	7.59383	7.57138	7.38124	7.13425	7.31447	7.42778	7.257	7.1827	7.30558	7.47679	7.44169	7.24773	7.28386	7.25956	7.59979	7.38003	7.50798	7.55863	7.54171	7.98527	7.55261	7.42778	7.49414	7.78482	7.34074	7.75194	7.23435	7.15064	7.63645	8.14126	7.71494	7.75682	7.70685	7.91057	7.44489	7.44182	7.74351	7.11589	7.79095	7.43284	7.44522	7.39242	7.52165	7.43901	7.4521	7.42778	6.97667	7.29001
AAMDC	5.88136	6.29596	6.32608	6.22157	6.236	6.40728	6.23018	6.42429	6.53927	6.29737	6.20586	6.1894	6.22152	6.18248	5.88231	6.22042	6.28627	6.37853	5.99474	6.50459	5.98668	5.99769	5.9949	6.12848	6.05285	6.22042	5.94549	5.96656	5.86946	6.28346	6.09733	6.15932	6.2409	6.17266	6.2159	6.15461	6.30191	6.43245	6.2629	6.1918	6.36315	6.20532	6.1314	6.22042	6.24547	6.23586	6.2186	6.37257	6.25521
AAMP	5.14121	5.28201	5.14506	5.3134	5.15945	4.95325	5.29247	5.18072	5.02177	5.30304	5.08483	5.19408	5.10641	5.07274	5.27977	5.13123	5.09509	5.27418	5.31118	5.09739	5.28279	5.17391	5.32221	5.16068	4.99792	5.13849	5.30882	5.24377	5.21707	4.94378	5.1208	5.22227	5.07362	5.17741	5.23422	5.17893	5.18008	5.11602	5.06572	5.21548	5.23016	5.26812	5.50761	5.57668	5.29964	5.27557	5.41057	5.71673	5.64698
AANAT	3.76536	3.74831	3.6766	3.57907	3.81606	3.82321	3.5813	3.8682	3.96636	3.73674	3.81242	3.90853	4.05275	3.77285	3.80825	3.83392	3.63603	3.89319	3.83956	3.75982	3.77118	3.93218	3.76952	3.83145	3.91262	3.75352	3.97271	3.7751	3.82834	3.76496	3.77013	3.61111	3.69434	3.99573	3.80863	3.74063	3.50226	3.65476	3.7382	3.83583	3.81906	3.70699	3.63706	3.88591	3.68657	3.73411	3.88028	3.83086	3.8027
AAR2	5.36605	5.20647	5.16576	5.20833	5.34405	5.07687	5.10662	5.20424	5.00389	5.37904	4.91903	5.19936	5.16223	4.99852	5.18025	4.99206	5.0572	4.96126	5.04042	4.76829	4.99056	5.14913	5.22752	5.64465	5.06667	5.03827	4.94659	5.38762	5.1461	4.80596	5.00725	4.83186	4.95782	5.03378	5.0662	5.10838	5.23106	5.28765	4.95329	5.21951	5.17419	5.26037	5.37673	5.72054	5.1986	5.1947	5.53454	5.29103	5.3815
AARD	4.64238	4.26532	4.63678	4.79915	4.45643	4.56187	4.58985	4.56428	4.65212	4.58974	4.50527	4.77792	4.60656	4.55297	4.73151	4.50638	4.4909	4.56187	4.51486	4.56062	4.71968	4.75532	4.51424	4.56428	4.61042	4.37289	4.56187	4.53682	4.57319	4.53682	4.38402	4.66946	4.65996	4.70332	4.67014	4.50306	4.45906	4.58881	4.51959	4.43748	4.78816	4.55179	4.56965	4.48675	4.56187	4.4498	4.52849	4.45902	4.63408
AARS2	4.62491	4.4753	4.47958	4.5916	4.43317	4.62763	4.47542	4.55929	4.59729	4.34663	4.59283	4.74889	4.50485	4.43932	4.44012	4.31413	4.61363	4.60765	4.6582	4.37062	4.45996	4.47272	4.54444	4.41578	4.66334	4.38802	4.55739	4.42942	4.47602	4.4919	4.45038	4.50167	4.57373	4.46929	4.5516	4.46826	4.44092	4.34284	4.50547	4.47542	4.56428	4.50846	4.30912	4.54668	4.44958	4.35676	4.28239	4.21925	4.45177
AASDH	6.42491	7.05856	6.65447	6.88896	7.03325	7.18404	7.34661	6.80846	6.99539	6.77024	6.80265	6.64481	6.80846	6.66347	6.72084	6.65552	7.15419	6.72069	6.51507	6.6825	6.44698	6.70797	7.03773	6.40385	7.03887	6.76071	6.35504	6.82895	6.8171	6.59016	6.68761	6.39099	6.80846	6.44497	6.64221	6.84465	6.66233	6.5911	6.22152	6.28001	6.93364	6.79866	7.23575	7.25964	7.10203	6.19982	6.80568	7.34676	6.78749
AASDHPPT	8.24769	8.22629	8.19708	8.84936	8.56619	8.47096	8.30965	7.94216	7.98635	8.58046	8.16379	8.06302	8.1109	8.24777	8.30747	8.30017	8.41595	8.28246	7.7709	8.20739	8.20679	8.00292	8.28056	8.44624	7.14385	8.59808	8.40305	8.38103	8.46314	8.20085	8.05803	8.30747	8.21375	7.65885	8.35087	8.01224	8.21474	8.35087	8.10934	7.92275	8.29683	8.34899	8.67036	8.60832	8.30639	8.15996	8.51999	8.74347	8.5488
AASS	8.07011	8.30893	8.29416	8.42818	8.86263	9.05639	8.15004	7.96147	8.68159	8.40415	8.39507	7.98955	8.30033	8.65218	8.41983	7.87356	8.64298	8.90149	7.67167	9.23197	8.22347	7.45685	8.57347	7.05871	7.52735	8.60628	7.45384	8.26587	8.18253	8.31434	8.30886	7.27537	8.3433	7.7699	7.90142	8.41747	7.84382	7.73899	8.4856	7.54406	8.05017	8.46959	8.61387	8.70369	9.28858	9.02413	8.83735	8.47435	8.48368
AATF	9.42405	9.86983	9.45266	9.56019	9.34003	9.18506	9.39706	9.05959	9.31022	9.46191	9.47168	9.61233	9.70801	9.43544	9.71324	9.24993	9.21187	9.21759	9.71918	8.93961	9.55328	9.59962	9.55185	9.9404	9.74361	10.1222	9.77994	9.73379	9.01304	9.67443	9.52128	9.94631	9.66953	9.83943	9.31149	9.65413	9.67806	9.48254	9.38252	9.46985	9.45223	9.63262	9.7848	9.74241	9.5709	9.16527	9.96232	9.401	9.73436
AATK	3.83659	3.7979	3.92832	3.85984	3.79589	3.70429	3.76771	3.97767	3.89533	3.70975	3.80824	3.85396	3.94972	3.77265	3.76101	3.65352	3.73101	3.82107	3.79635	3.76001	3.78644	3.9208	3.69919	3.94037	3.94554	3.766	3.8651	3.74759	3.776	3.67781	3.68714	3.81525	3.80402	3.87924	3.69088	3.78205	3.61384	3.75956	3.78939	3.71184	3.715	3.81666	3.79308	3.79021	3.87869	3.78936	3.78936	3.75886	3.76408
ABAT	7.17325	5.77143	7.38779	7.98061	7.07321	6.95739	7.83864	5.16239	6.55085	8.37811	6.873	6.51396	7.49227	8.00916	7.08758	6.0061	7.16785	8.06302	5.65639	6.84718	8.10684	5.55688	8.75508	7.20515	5.4098	7.66112	6.80634	7.01621	6.77071	5.10392	7.72095	5.94207	7.20517	5.17772	8.90514	5.81622	6.20312	6.26123	7.09796	6.76688	7.47531	7.69568	7.77598	8.27274	8.7931	9.27964	8.91986	8.08218	7.59883
ABCA1	6.63691	6.66877	5.19225	5.81163	5.45573	5.36766	5.83013	5.24664	5.52257	5.7673	5.32841	5.31649	5.80504	6.22212	5.75775	5.8878	5.52836	6.19451	6.57357	6.11546	6.74987	6.57017	5.66183	6.42333	7.69835	5.6329	7.30335	6.15054	5.31614	7.32321	7.92132	7.00509	7.21919	6.84153	8.05907	6.80469	7.24183	6.94255	5.48453	6.96425	5.6693	5.6214	5.93529	5.72788	6.04231	6.5796	5.95901	5.54944	5.83145
ABCA10	4.01635	4.07211	4.03536	4.20038	3.81372	3.98093	4.2219	4.01451	4.12989	4.29851	4.10012	3.98526	3.87279	4.04598	4.03514	4.43036	4.06304	4.11101	4.54436	4.28383	4.2909	4.12759	4.2646	3.70553	4.72913	4.04598	3.91752	4.02662	4.04598	4.33362	5.10675	4.16141	4.15168	4.04598	4.90219	4.03123	4.18555	3.79957	4.0431	4.24733	4.0465	3.97076	3.92848	3.94915	3.87822	4.15995	3.99886	3.91679	3.64173
ABCA12	3.18928	2.96555	2.9637	2.97502	3.06967	2.93224	3.09578	3.1446	3.12919	3.0278	3.22577	3.13371	3.09163	2.963	3.10769	2.94898	3.04028	3.03729	3.33919	3.2215	3.19407	3.42051	3.00529	3.35142	3.20622	3.22905	3.52087	3.11718	3.30481	3.40137	3.38524	3.4516	3.20021	3.11718	3.44791	3.23605	3.40124	3.04882	3.1109	3.25794	3.00251	3.04729	3.15768	3.03703	3.04003	3.10303	2.94667	3.09958	2.96845
ABCA13	3.35203	3.0708	3.23998	3.20339	3.36651	3.17819	3.26621	3.20723	3.242	3.20805	3.16105	3.23432	3.20979	3.13598	3.27439	3.20723	3.13484	3.15272	3.21403	3.32443	3.15744	3.29803	3.20723	3.21593	3.44177	3.11041	3.20723	3.15846	3.41509	3.12946	3.20723	3.20723	3.08591	3.2125	3.28174	3.20723	3.14515	3.20723	3.21028	3.25012	3.19869	3.22776	3.13323	3.12607	3.18898	3.25483	3.23543	3.19927	3.05794
ABCA2	5.40434	5.67532	5.62812	5.4065	5.59219	5.47749	5.40377	5.6985	5.51032	5.43627	5.42081	5.4544	5.67113	5.45507	5.68321	5.56721	5.37754	5.3626	5.31974	5.3163	5.24497	5.46398	5.46275	5.5725	5.70659	5.84907	5.35106	5.70792	5.51249	5.38945	5.34071	5.42145	5.3548	5.40606	5.26968	5.45882	5.48612	5.23779	5.44151	5.39274	5.34572	5.759	5.33173	5.51941	5.45882	5.38433	5.35096	5.29995	5.52329
ABCA3	5.43524	5.89013	5.55032	5.61582	5.42858	5.45282	5.3069	5.7118	5.34574	5.52184	5.49498	5.48729	5.54359	5.71483	5.83155	5.62077	5.63958	5.31786	5.46302	5.12326	5.25717	5.18315	5.33768	6.17966	5.44097	6.02458	5.66581	5.68771	5.48528	5.54335	5.5209	5.80929	5.55275	5.3165	4.92078	5.70257	5.88849	5.56725	5.28101	5.44932	5.62705	5.81679	5.29897	5.97167	5.49369	5.26196	5.54887	5.60197	5.39599
ABCA4	3.53685	3.39401	3.39464	3.37189	3.42006	3.34399	3.41042	3.41015	3.50593	3.3031	3.38029	3.42006	3.44456	3.37561	3.54358	3.42472	3.43596	3.49488	3.42006	3.40427	3.43975	3.50439	3.38183	3.42449	3.5501	3.48395	3.45236	3.42006	3.50729	3.30063	3.43726	3.42006	3.55422	3.45753	3.40225	3.49405	3.37397	3.3911	3.38447	3.42853	3.42068	3.47841	3.42006	3.40051	3.42445	3.42006	3.42093	3.36934	3.38829
ABCA5	5.73287	6.20504	5.90731	6.5563	5.70182	5.82765	5.83962	6.03957	5.94125	6.02997	6.35049	5.98249	5.91447	5.79476	5.42074	6.08524	5.78671	5.80713	5.34827	6.34494	6.19045	5.8891	5.90733	5.41118	5.89973	6.38689	5.55304	5.67518	5.71419	5.18042	5.5411	5.30731	5.77412	5.44059	5.80593	5.66446	5.15804	5.56332	5.489	5.3644	5.87369	6.28379	5.9221	5.92315	6.37608	5.23574	6.13331	5.89955	6.28992
ABCA6	4.51612	4.76483	3.98119	4.72755	3.94634	3.95982	4.76952	3.89524	4.17594	4.7757	4.31431	3.67515	4.14091	4.64662	4.29793	4.7407	5.14897	4.13711	6.27421	3.90781	5.84747	6.02332	5.04677	4.23196	6.65042	4.86499	5.32911	4.5064	4.47505	5.37408	7.33128	5.70566	5.25399	5.08731	6.86854	4.35294	5.48	5.12311	4.67026	4.95381	4.22412	4.17028	4.19498	4.12393	4.06547	4.59276	4.34963	3.94707	4.07663
ABCA7	4.33947	4.19596	4.20745	4.20502	4.16419	4.14976	4.17064	4.35629	4.22352	4.17141	4.29783	4.29616	4.3176	4.22409	4.26523	4.16728	4.16119	4.22409	4.27507	4.19145	4.21486	4.28921	4.22409	4.26983	4.45373	4.17448	4.24729	4.09419	4.25465	4.20875	4.37051	4.22409	4.22409	4.29324	4.38089	4.22409	4.3194	4.06523	4.30223	4.27079	4.23316	4.25019	4.14265	4.22429	4.145	4.34334	4.08785	4.17064	4.09273
ABCA8	4.32328	4.34061	3.77941	5.74365	3.63485	3.59493	4.9422	3.75104	4.2714	4.73889	3.7607	3.56911	3.87384	4.48709	4.19088	4.10591	5.13245	3.69206	5.85755	3.77179	5.72604	5.76089	4.93804	4.1431	5.73297	5.01884	4.99171	4.32706	4.17718	4.86495	7.35981	5.42952	4.9514	5.14973	6.58374	4.02732	4.99907	4.62574	3.98153	5.13528	4.18227	4.0081	4.244	3.91317	3.76835	4.65615	3.9043	3.7834	3.83949
ABCA9	3.85802	3.68867	3.38317	3.7894	3.34219	3.28874	3.70877	3.34162	3.44151	3.71536	3.56014	3.47179	3.49617	3.60215	3.66411	3.78328	4.00557	3.64857	4.10628	3.39874	3.9323	4.18727	3.55095	3.64857	4.30879	3.74491	3.94849	3.74292	3.75586	3.64857	5.09853	3.97523	3.78346	3.88728	4.88182	3.46052	3.98295	3.88222	3.64568	3.90652	3.4501	3.55096	3.45689	3.44961	3.42776	3.80499	3.63531	3.53082	3.54978
ABCB1	6.77504	5.68426	6.14988	7.79908	6.06149	6.9181	6.98089	5.87716	6.30876	7.51078	5.97738	5.63577	6.7861	6.52213	6.28812	7.12118	6.84792	6.82399	6.76583	6.30616	7.94819	6.94918	7.06866	8.70557	6.16505	6.87654	8.46135	6.50122	6.61476	6.17002	7.70624	8.29668	7.23552	5.64094	10.3526	6.6258	7.48161	6.87723	6.00589	7.96979	7.33646	7.1157	6.37343	6.18179	6.95007	6.60362	7.08359	6.28263	6.39972
ABCB10	6.14908	6.57071	6.35464	6.48059	6.32185	6.33594	6.43073	6.18308	6.25001	6.25257	6.51138	6.63302	6.31181	6.67246	6.47742	6.47171	6.4705	6.4008	6.38749	6.66193	6.01548	6.23561	6.43209	6.29049	6.61463	6.2081	6.41109	6.13982	6.45004	6.30009	5.96449	6.2479	6.30184	6.36585	6.2753	6.52635	6.32298	6.38713	6.19605	6.204	6.83406	6.24794	6.56518	6.55194	6.27688	6.23089	6.59927	6.8179	6.84263
ABCB11	3.03278	2.98043	2.8999	2.84106	3.05054	2.9897	2.95787	3.13911	3.08593	2.98917	3.02971	3.12804	3.14051	2.87778	3.04828	2.95026	2.94069	2.8925	2.98932	2.99438	2.83547	3.15162	3.09011	2.9897	3.0385	3.04997	3.01061	2.98468	3.06597	2.9653	2.93627	2.95851	2.86776	2.9897	3.0292	3.04918	2.96496	2.91628	3.00654	2.96498	3.06345	2.99977	2.94308	2.95653	2.88391	3.11367	2.85942	3.11643	2.99974
ABCB4	3.90474	3.53287	3.46595	3.48285	3.45056	3.5069	3.65906	3.63661	3.67035	3.54764	3.61513	3.54876	3.56114	3.43895	3.63741	3.54871	3.63783	3.52398	3.93398	3.44673	3.70369	3.76815	3.60313	4.20744	3.72694	3.65452	4.14574	3.67057	3.58037	3.84059	3.72041	4.17689	3.73636	3.71236	4.28429	3.69636	3.92941	3.87718	3.63741	3.8761	3.51822	3.63204	3.53882	3.46794	3.4925	3.53931	3.52934	3.56385	3.45855
ABCB5	3.39214	3.27241	3.0788	3.00928	3.16148	3.09362	3.09672	3.42572	3.17933	3.16498	3.21142	3.28123	3.28422	3.1016	3.26932	3.13115	3.11945	3.14063	3.88322	3.20625	3.09104	3.34757	3.23084	4.21237	3.58305	3.10933	4.32291	3.33024	3.26551	3.56413	3.22224	3.5569	3.25318	3.25318	3.63407	3.33077	3.50572	3.35086	3.18206	3.63512	3.12103	3.15164	3.23464	3.1221	3.19231	3.26882	3.15152	3.15016	3.11798
ABCB6	4.48025	4.07252	4.19838	4.44092	4.33911	4.23912	4.30648	4.23493	4.17893	4.29252	4.49525	4.25117	4.23154	4.28074	4.47555	4.20945	4.31403	4.28797	4.32722	4.39731	4.54063	4.24475	4.19477	4.29252	4.31037	4.16285	4.50856	4.00372	4.29358	4.29252	4.26875	4.29252	4.35266	4.07231	4.25658	4.20243	4.16903	4.14862	4.31918	4.2445	4.35852	4.424	4.31217	4.22747	4.14666	4.46191	4.54451	4.57083	4.29252
ABCB7	7.17407	7.43714	6.94367	7.80617	7.67075	7.1144	7.53171	7.31788	6.95358	7.50126	6.91356	7.04598	7.2993	7.33629	7.1094	7.25469	7.84511	7.4615	7.56453	7.2993	7.68975	7.38367	7.15984	7.36505	7.12052	7.70035	7.44384	7.5791	6.9844	7.22531	7.34746	6.89325	7.0763	7.23433	7.30769	6.79222	7.25099	7.37698	7.30238	7.23582	7.42667	7.23734	7.4785	7.18069	7.1694	7.68781	7.3705	7.26552	7.2993
ABCB8	4.21192	4.00967	4.13186	4.12144	4.1296	4.11593	4.07664	4.00729	4.13085	4.18521	4.28177	4.13186	4.16128	4.07664	4.15572	4.03008	4.24874	4.3188	3.99939	3.96433	4.10619	4.14608	4.10025	4.30512	4.18772	4.12563	4.13186	4.23646	4.25641	4.10832	4.14423	4.19485	4.11948	4.18373	4.09152	4.16315	4.298	4.14856	4.09305	4.23957	4.14626	4.11652	4.139	4.20555	4.13186	4.18152	4.13186	3.98007	3.93502
ABCB9	3.68207	3.72142	3.71469	3.698	3.63779	3.67934	3.47074	3.74099	3.84137	3.71701	3.69948	3.71688	3.79007	3.52645	3.69032	3.62731	3.75004	3.76258	3.70391	3.71639	3.6817	3.91448	3.73782	3.65648	3.85931	3.79257	3.72715	3.73369	3.67795	3.72078	3.81937	3.64544	3.8138	3.7368	3.76009	3.7255	3.7119	3.58762	3.63105	3.82738	3.74404	3.64524	3.71469	3.79739	3.64144	3.71469	3.71973	3.7136	3.83982
ABCC1	7.00267	7.08441	7.44501	6.62489	7.12332	7.3702	6.8827	7.224	6.89605	6.71075	7.08021	7.23685	7.07147	7.13655	7.59498	6.98186	6.91903	6.79012	6.92917	7.12371	6.36505	6.7469	7.07119	7.34798	7.11607	6.79998	7.0134	6.99089	7.34822	7.01034	7.23505	7.00464	6.68522	6.92754	6.57177	6.87805	6.98087	7.19798	6.88179	6.99249	6.95622	6.89181	7.1876	6.99104	6.83471	6.45561	7.00267	6.92237	6.85532
ABCC10	4.81416	4.73129	4.75386	4.55153	4.75574	4.77718	4.80686	4.92241	4.68575	4.79724	4.86507	4.79723	4.78018	4.65057	4.62699	4.94917	4.78753	4.91982	4.74695	5.17546	4.74698	4.95467	4.64202	4.72528	4.9621	4.74313	4.74818	4.86539	4.82624	5.15148	4.8926	4.82708	4.77995	4.8581	4.70911	4.97943	4.73215	4.80768	5.02652	4.76652	4.6956	4.7077	4.74478	4.67707	4.76652	4.85794	4.80403	4.70271	4.71043
ABCC11	3.23975	3.12091	3.22289	3.23071	3.23071	3.19016	3.20789	3.40134	3.28731	3.1296	3.2628	3.32556	3.25835	3.2456	3.25229	3.15	3.26902	3.24189	3.31882	3.31668	3.30717	3.38312	3.30667	3.23071	3.23373	3.14194	3.48457	3.2264	3.23071	3.23071	3.21815	3.18729	3.20562	3.20567	3.26978	3.28712	3.18257	3.16894	3.30427	3.23071	3.23071	3.2121	3.11775	3.15067	3.15118	3.21369	3.17035	3.15311	3.12217
ABCC12	3.20212	3.07205	3.00442	3.01617	3.09368	3.02837	3.01095	3.09559	3.11276	3.15452	3.09485	3.13018	3.33343	3.03329	3.21685	2.99111	3.09097	3.09441	3.09368	3.12156	3.05186	3.21146	3.09368	3.12079	3.19259	3.04137	3.17137	3.15819	3.11869	3.07603	3.09368	3.09368	3.09368	3.19543	3.0318	3.24407	2.9971	2.96919	3.16229	3.03252	3.09164	3.10865	3.08668	2.95816	2.99098	3.17861	3.09513	3.10182	3.05818
ABCC2	5.60708	3.81963	5.46079	6.66209	4.54782	5.42261	6.65056	4.09162	5.38686	6.86065	5.90487	4.65893	5.95526	6.36613	5.09339	4.43805	5.16667	6.2098	4.2708	5.44402	6.51252	4.52887	6.54473	5.62992	4.0176	5.68556	5.03921	4.93935	5.02755	3.58538	6.43932	4.17282	6.13612	3.88913	7.15048	4.33634	4.54625	5.37621	5.4994	4.95489	6.42568	6.0405	6.04137	6.89904	6.42319	7.25439	6.45956	5.96573	6.0251
ABCC3	5.57591	5.23816	5.22935	5.02418	5.02304	5.02758	5.12652	5.05618	4.97876	5.13595	5.02051	5.17348	5.28942	5.08982	5.20905	5.35779	5.22441	5.02592	5.6752	5.2751	5.23076	6.15454	5.15919	6.39439	5.8188	5.23428	6.34417	5.72931	5.76235	5.93247	5.98695	6.25207	6.22986	5.90461	6.35392	5.87286	6.22729	5.87288	5.16292	5.71731	5.18715	5.09054	4.90816	4.86824	5.49389	4.87743	5.00795	4.99306	4.81122
ABCC4	6.88241	6.14449	6.44151	6.63435	6.44412	6.42491	6.63842	6.0669	6.24517	7.15333	6.57718	6.46861	6.38504	6.52022	6.07754	6.38679	6.34661	6.6981	6.77013	7.11345	7.37932	6.63134	6.94535	7.86163	6.65911	6.75344	7.1491	6.84285	6.58159	6.35355	7.18074	7.04355	7.03684	6.62157	7.70948	5.79384	6.96856	6.50007	6.37766	6.6205	7.17765	6.1366	6.56213	6.49625	6.65285	7.03615	6.25083	6.28347	6.42786
ABCC5	4.8033	4.95555	4.83629	5.10909	5.10928	4.79919	4.94878	4.75382	5.05413	4.67344	5.0356	4.8655	4.82344	4.61262	4.88654	5.1268	4.90031	5.0521	5.01911	4.81748	5.36707	5.11999	4.77103	4.87801	5.12217	4.92505	4.97129	5.05618	4.80202	5.13823	5.31745	5.13281	5.14511	5.33917	5.03235	5.11503	4.7285	5.13535	4.65275	5.11244	4.87801	4.87801	4.86012	4.67183	4.85431	4.76759	4.61835	4.49726	4.61536
ABCC6	5.39948	4.72338	5.57092	5.71535	4.9683	5.36434	5.84579	4.9612	5.30418	6.00561	5.40292	5.09215	5.54717	5.64907	5.31415	5.07652	5.23975	5.57842	4.973	5.3597	5.83994	4.98665	5.75138	5.36285	5.12991	5.32519	5.32622	5.05159	5.16625	4.85249	5.80885	4.94032	5.33552	4.88878	6.13606	4.9158	4.91238	5.18229	5.45155	5.13145	5.62818	5.36913	5.50173	5.85509	6.12291	5.86086	6.01861	5.61633	5.53532
ABCC8	4.03659	4.20428	4.01673	3.88193	3.96566	3.94089	3.95431	4.0559	3.92669	3.80622	4.05066	4.2269	3.88414	4.35575	3.87818	4.4774	3.88213	3.97792	4.15803	3.87478	4.15951	4.1981	3.81229	3.91623	3.92055	3.95431	4.41593	3.85755	3.99074	3.91943	4.14555	3.83239	3.84843	3.89732	3.92166	4.19345	4.04126	3.79685	4.13986	4.00372	3.90753	3.91147	3.97186	3.95397	3.83705	3.98437	3.90145	3.91136	3.74265
ABCC9	4.93722	5.15173	4.10097	5.20605	3.69786	4.24057	5.57135	4.14262	4.46941	4.45819	4.10745	3.89232	4.42447	4.81977	4.91065	5.44217	5.5069	3.97303	7.86061	4.15765	7.03685	7.42544	4.74531	5.91394	6.90241	6.27771	7.06016	4.45792	4.58795	6.94445	7.85341	7.42025	6.27331	5.82917	8.06104	5.37167	7.46434	5.38603	4.84472	6.58394	4.03267	4.54711	4.8411	3.8567	4.02352	4.03077	4.33583	4.10134	3.95692
ABCD1	3.64236	3.68685	3.91833	3.559	3.54445	3.71817	3.55947	3.6981	3.55885	3.76102	3.64654	3.56931	3.7959	3.67739	3.61089	3.57068	3.65194	3.75511	3.58406	3.54896	3.64763	3.66494	3.68685	3.83973	3.69978	3.74061	3.88166	3.68639	3.7987	3.63707	3.69322	3.489	3.7585	3.68685	3.80237	3.65624	3.58002	3.84855	3.70969	3.65585	3.68928	3.6237	3.74335	3.5286	3.64996	3.64389	3.79521	3.49915	3.71849
ABCD2	3.2747	3.15808	3.1231	3.20722	3.12949	2.95903	3.18904	3.24586	2.94739	3.35628	3.14368	3.18632	3.30366	3.13122	3.30972	2.86231	2.98915	3.27381	3.44202	3.16427	3.07095	3.24472	3.13426	3.43054	3.85526	3.60007	3.20528	2.91736	3.24963	3.15228	3.20312	3.64455	3.49369	3.10783	3.21112	2.97246	3.15996	2.78335	2.99985	3.25848	3.67342	3.14758	3.1484	3.33151	3.01802	3.06485	3.0557	3.49164	3.19714
ABCD3	8.94625	8.58584	9.11047	9.26926	8.98436	8.60057	9.05034	8.60981	8.73601	9.46139	8.96815	8.49758	8.99611	8.93087	9	8.58562	9.09061	9.14091	8.1991	9.4712	9.72547	8.79683	9.29608	9.76825	8.12403	8.95369	8.82628	8.98436	8.7936	8.25736	8.87588	8.82013	8.61649	8.28376	9.86756	8.37093	8.52903	8.85403	9.01674	8.89756	9.44293	9.12501	9.08495	9.12636	9.28301	9.53736	9.41878	9.14108	9.00042
ABCD4	6.21008	5.95062	5.88378	5.96792	6.092	5.9977	6.14366	5.99643	6.07268	6.20618	6.22296	5.97586	5.99643	6.11229	5.9041	6.14569	6.03548	6.0362	5.99643	6.29756	6.09981	6.10246	5.93979	5.85475	5.88716	6.20088	6.29723	6.02564	5.81427	6.07839	6.22967	6.13804	6.11099	6.17828	6.26604	6.04075	6.13055	5.88923	6.06846	5.87554	6.13042	5.70482	5.85022	6.03288	5.92142	5.75781	5.88968	5.78017	5.98559
ABCE1	8.05045	7.72031	7.70866	7.80911	8.00606	7.78638	7.81173	7.90203	7.43598	7.74468	7.61046	7.78638	7.88708	7.75407	7.57922	7.88735	7.73456	7.73728	8.35692	7.41195	7.99233	7.96754	7.66395	8.1034	8.00785	7.99515	8.238	8.0325	7.56065	8.31359	8.01619	8.35094	8.0356	7.69017	7.80225	8.11046	7.94487	8.0238	7.73837	7.86119	7.65117	7.59452	7.59341	7.74757	7.68073	7.78638	7.41485	7.63692	7.58049
ABCF1	8.87144142857143	8.97716142857143	8.93982	8.96562571428571	8.84481857142857	8.77492285714286	8.94892857142857	8.98572142857143	8.80264714285714	8.93275142857143	8.96249142857143	9.00039571428571	8.84654	9.04392714285714	9.10190142857143	8.69575428571429	8.63329571428572	8.93845714285714	9.05667714285714	8.46489	9.08193285714286	8.77991	8.91584857142857	9.02659428571429	9.02983571428572	8.94310142857143	9.30264142857143	8.96792428571429	9.16281714285714	8.69619142857143	9.10529571428571	9.29639714285714	8.98790428571428	8.89332714285714	8.8818	8.92592857142857	8.92126285714286	9.00671714285714	8.96871	8.80031714285714	8.96518714285714	8.88082857142857	8.90322714285714	9.28374857142857	9.13166714285714	9.10525714285714	8.96351571428571	8.80349	8.99958142857143
ABCF2	7.14199	7.14124	6.88953	6.92134	7.01572	7.17064	7.0068	6.94056	6.62797	6.96965	6.48741	7.05733	6.95723	6.77823	7.20176	6.81046	6.91449	6.71585	6.9939	6.68289	6.89867	6.83535	7.16282	7.21424	7.0313	7.17959	7.31377	7.04334	6.78912	7.12091	6.72758	7.23475	7.0301	7.1133	6.52111	7.14725	7.11395	6.92943	7.38482	7.12601	6.91044	6.78505	6.59712	7.27022	6.94969	6.22474	6.91794	6.73977	6.82433
ABCF3	6.26555	6.36467	6.29716	6.39075	6.27084	6.24864	6.25016	6.26046	6.19001	6.18865	6.11082	6.32395	5.85899	6.34784	6.20699	6.26997	6.20572	6.21447	6.15963	5.93538	6.36972	6.11649	6.36798	6.14722	5.96676	6.41815	6.17728	6.12915	6.31117	6.29098	6.41689	6.20403	6.26555	6.10568	6.06873	6.04805	6.17082	6.32742	6.17542	5.96943	6.26251	6.23848	6.50939	6.48841	6.36476	6.25674	6.4005	6.4692	6.26555
ABCG1	4.98589	5.50188	4.28712	4.46317	4.33464	4.36504	4.45356	4.44249	4.51398	4.2493	4.41148	4.55397	4.41249	4.8777	4.85183	4.26927	4.20945	4.21613	4.51398	4.53075	4.38762	4.70371	4.60569	4.31621	4.88838	4.35244	4.88992	5.03995	4.36247	4.64493	5.03163	4.42286	4.74575	5.17664	5.00236	5.40171	5.23202	5.37596	4.6482	4.69655	4.24717	4.26096	4.21666	4.19554	4.36597	4.1777	4.128	4.41152	4.153
ABCG2	4.54979	3.88504	4.77439	4.19003	3.99762	3.67757	4.46517	4.07618	4.29374	4.27533	4.10388	4.19093	4.50279	4.42008	4.65702	3.87821	4.15473	4.79058	4.29432	4.38991	4.46339	4.29674	4.59876	4.45948	3.84493	4.33068	4.10023	3.88844	3.9897	4.4463	4.28147	4.21109	4.17072	4.29432	4.4013	3.95661	4.3736	4.19887	4.02544	4.34364	4.54441	4.18566	4.90663	4.30892	4.48419	4.79227	4.40344	4.40838	4.29293
ABCG4	3.78403	3.74712	3.74245	3.8	3.77996	3.74697	3.78975	3.95683	4.03751	3.76863	3.86033	3.95155	3.94434	3.82958	3.91333	3.68575	3.78823	3.91651	3.88998	3.87394	3.7516	3.83442	3.91304	3.92545	3.90489	3.85456	4.02355	3.85716	3.76017	3.77972	3.89513	3.83874	3.75184	3.8909	3.835	3.84501	3.83839	3.66839	3.84487	3.91328	3.78173	3.93263	3.91445	3.71288	3.77215	3.98604	3.88226	3.89794	3.84487
ABCG5	3.46427	3.46938	3.36706	3.50761	3.3453	3.38783	3.39207	3.36018	3.35753	3.27262	3.4014	3.43815	3.30247	3.4082	3.33059	3.31126	3.53315	3.42414	3.31829	3.54347	3.42343	3.67665	3.35753	3.27073	3.46962	3.30534	3.62655	3.24236	3.50779	3.45583	3.4864	3.34915	3.35753	3.47401	3.30887	3.53605	3.49326	3.29383	3.42181	3.38864	3.39943	3.25443	3.23524	3.17594	3.19549	3.1578	3.46281	3.25388	3.41203
ABCG8	3.46893	3.26535	3.35972	3.32795	3.37321	3.3048	3.25526	3.35981	3.57051	3.22732	3.37339	3.55982	3.53386	3.3556	3.54527	3.34853	3.31542	3.43365	3.23745	3.36522	3.39726	3.46343	3.26277	3.39437	3.39363	3.2243	3.4258	3.20706	3.46543	3.37187	3.32009	3.4152	3.37832	3.5356	3.42561	3.33939	3.26579	3.18436	3.46315	3.26862	3.36682	3.33779	3.32748	3.35827	3.38272	3.339	3.32314	3.39201	3.26413
ABHD1	3.83826	4.20807	4.01932	4.37	4.38297	4.08297	3.96253	4.28039	4.3229	4.45559	4.04683	3.97889	4.1497	4.18267	4.27739	3.9035	4.4637	3.99973	4.02564	4.62124	4.04347	4.39503	4.19641	4.20398	3.9761	4.32773	4.03106	4.03968	3.86866	4.12288	3.80746	4.14009	3.91882	4.10701	4.28344	4.11631	3.62134	4.15312	4.16382	4.02146	4.29076	3.92138	4.25715	4.15031	4.12988	4.48453	4.32635	4.00313	4.05163
ABHD10	7.51518	6.79488	7.3922	8.22605	7.72034	7.38927	7.59974	7.01642	7.39529	8.14757	7.35447	7.00036	7.60862	7.51696	7.6604	7.23245	7.24804	7.36918	7.27405	7.02339	7.80871	7.15627	7.8646	7.63722	7.03845	7.72629	7.29705	7.44607	7.5793	6.75171	7.29661	7.2511	7.01379	6.77851	8.33928	7.02609	7.30754	6.97722	7.228	7.07623	7.77009	7.76121	7.90369	7.9258	7.61195	8.04777	7.74543	7.77153	7.87479
ABHD11	4.42914	4.43671	4.31379	4.44335	4.25878	4.22518	4.43127	4.37508	4.22666	4.45167	4.38456	4.37331	4.52121	4.40793	4.34914	4.47356	4.32202	4.39688	4.48137	4.66896	4.74295	4.66326	4.57707	4.45136	4.43244	4.47067	4.74483	4.43137	4.43236	4.47224	4.59786	4.56406	4.44538	4.43386	4.61048	4.44124	4.67509	4.29303	4.51575	4.45673	4.42676	4.23168	4.56084	4.46893	4.46193	4.41774	4.34351	4.44124	4.52762
ABHD12	6.67703	7.06103	6.85584	6.88683	6.8095	6.94587	6.59211	6.74668	6.74456	6.74334	6.61414	6.73252	7.12362	6.88564	6.8427	6.52214	6.75273	6.60155	6.815	6.62701	6.89397	6.88269	6.77865	6.99179	6.60503	6.88422	6.71747	7.01901	6.69015	6.67374	6.88422	6.89251	6.80755	6.77724	6.91333	6.82504	7.13513	6.71539	6.70238	6.98932	6.82882	7.08758	6.99688	7.22183	6.88644	6.89846	7.00858	7.17442	7.20631
ABHD12B	6.16778	5.64081	6.85269	6.22753	7.33853	6.61842	6.28391	7.12297	7.0034	5.87537	6.70491	7.24128	6.20058	6.18039	5.86498	6.43703	6.22204	6.2007	5.98043	6.59275	5.69168	5.39521	6.53871	6.35534	4.67512	5.72823	5.559	6.0721	6.3954	6.91623	5.34311	5.39491	5.41891	6.59366	4.63085	5.62274	5.8332	6.12111	6.1597	6.38183	6.34977	6.32042	6.7731	6.63675	6.16019	4.9708	6.0424	6.0323	6.16086
ABHD13	7.51119	7.69591	7.75805	7.1979	7.76861	7.74726	7.76481	7.87111	7.73187	7.45401	7.76989	7.59625	7.86769	7.65439	7.37507	7.51985	7.45873	7.6581	7.18953	7.4403	7.35814	7.50771	7.61107	7.36744	7.35983	7.59957	7.608	7.50166	7.368	7.67133	7.29335	7.64921	7.45546	7.48351	7.3172	7.28782	7.58811	7.96355	7.89105	7.55328	7.83504	7.53069	7.57228	7.66811	7.65716	7.23591	7.48896	7.39048	7.68937
ABHD14A	5.91773	5.92504	6.08654	6.06263	5.9635	6.02368	6.07382	5.80687	6.04162	6.48913	5.72433	5.8164	5.90685	6.2175	6.08649	5.79725	5.90398	5.84192	5.75442	5.92033	5.73175	5.75691	5.95868	6.06271	5.79979	6.05047	5.76934	6.28142	5.86437	5.62956	6.06306	5.86747	5.95578	5.69845	6.20151	5.65784	6.05017	5.93978	6.18543	6.0766	5.90849	6.33693	6.05017	6.10227	6.50976	6.20171	6.26963	6.48919	6.35058
ABHD14B	6.39751	6.05484	6.33693	6.57303	6.30323	6.26105	6.4618	6.04742	6.25844	6.65144	6.08518	6.12533	6.67196	6.2797	6.29337	6.04906	6.35812	6.35417	5.92351	6.23557	6.2361	6.28997	6.67738	6.60467	6.16655	6.4854	6.437	6.47095	6.04022	5.71936	6.40815	6.14769	6.18736	6.12733	6.6736	6.13474	6.18405	6.18164	6.4262	6.39724	6.49297	6.81178	6.72012	6.95435	6.87551	6.83284	7.23843	6.72687	6.88091
ABHD15	5.23717	5.7252	5.01489	5.42634	6.06804	5.0906	4.97606	5.42832	5.56409	6.15912	5.75348	4.97156	5.22433	5.68873	5.71055	5.23403	5.79328	5.30809	5.05463	5.00154	5.26627	5.24456	5.54928	5.6775	5.22911	6.01124	5.82378	5.66145	4.58577	5.50356	5.09366	5.48589	5.56056	5.24134	5.89346	5.35576	5.50378	5.58104	4.98633	5.43104	5.72081	5.69261	6.02951	5.7759	5.85309	5.43342	6.25231	6.09769	6.18384
ABHD16A	5.30343285714286	5.08296714285714	5.28124142857143	5.20021428571429	5.38579714285714	5.19610285714286	5.31483571428571	5.39332571428571	5.30855142857143	5.35803428571429	5.30553428571429	5.48501428571429	5.30145142857143	5.26686571428571	5.29583714285714	5.20899142857143	5.10751857142857	5.20360571428571	5.35236285714286	5.34573285714286	5.39293857142857	5.32867142857143	5.30324857142857	5.35981	5.1216	5.40211857142857	5.60622142857143	5.15041428571429	5.32357714285714	5.23400428571429	5.11237428571429	5.24026714285714	5.35748	5.47419428571429	4.88908571428571	5.23131571428571	5.32502714285714	5.34488285714286	5.25455571428571	5.30553428571429	5.30553428571429	5.35377285714286	5.31061142857143	5.43224714285714	5.24833	5.30334285714286	5.30073714285714	5.03335857142857	5.31217285714286
ABHD16B	2.98472	3.03529	3.00309	2.91069	2.687	2.8962	2.86944	2.88113	3.00228	3.06769	2.92233	2.6372	3.34278	2.79589	3.02869	2.84166	2.84464	2.84813	2.60747	2.91202	2.82033	2.92228	2.89082	3.0389	3.17809	2.78038	3.05129	2.90314	3.14355	2.91135	3.07096	3.07627	2.57064	3.01327	3.03364	2.77119	2.79351	3.0771	2.67345	3.10783	3.03486	3.10284	2.79448	2.9548	3.39709	3.41939	2.82242	3.39246	2.89572
ABHD17A	5.86617	5.90506	5.9509	5.68973	5.80017	5.62809	5.69381	5.94678	5.70411	6.02859	5.88342	6.03347	5.99154	5.81842	5.82241	5.85585	5.79172	5.75725	5.17184	5.48398	5.5484	5.73776	5.91556	6.03695	5.93836	6.05789	5.75395	6.00339	5.79585	5.74716	5.66653	5.91524	5.42894	6.03231	5.57454	5.73146	5.88317	5.88699	5.76782	5.89508	5.76116	5.75035	5.94984	6.1974	6.20501	5.99107	6.22173	6.11757	6.03233
ABHD17B	6.13096	6.04121	5.9254	6.15294	6.09755	6.04919	5.81737	5.85419	5.639	5.93596	5.96626	5.83217	5.77397	6.00939	5.89599	5.83581	5.95382	6.02149	6.1002	5.92425	5.98411	5.83624	5.95399	5.92096	6.11692	5.86424	5.90327	5.88653	5.61107	5.82448	5.85975	5.81997	5.82612	5.86617	6.07169	5.52321	6.17051	6.00826	5.52821	5.91751	5.66642	5.58482	6.17233	5.74242	5.63823	6.02968	5.93495	5.99822	5.69006
ABHD17C	6.37307	7.05028	6.92292	7.27384	6.98593	6.81587	6.97509	6.99623	6.9253	7.13238	6.67187	6.80106	6.53188	6.48451	7.2805	6.75962	6.60699	6.67598	6.66831	6.99152	7.42609	6.8268	6.85055	6.92775	6.6788	7.70111	6.67476	7.28479	6.92116	6.63343	6.6301	7.14332	7.00816	7.0394	6.81263	6.82347	6.68936	6.78348	6.92292	7.31579	6.7187	7.55486	7.36612	7.2611	7.03716	7.09641	7.23331	7.52308	7.28583
ABHD2	7.36607	7.10394	6.68619	7.00798	6.36827	6.74409	6.77353	7.08554	7.0579	6.41557	6.88169	6.63957	6.173	6.97237	6.89535	7.33839	6.70705	6.6777	7.02785	7.1126	7.5148	7.22073	6.85527	7.16792	7.04375	7.06142	7.3669	6.92858	6.97252	7.69351	7.59998	7.82615	7.82416	7.32691	8.161	6.94112	7.55401	7.88987	7.46562	7.57025	6.7263	6.70516	6.52053	6.51946	6.63155	7.24383	6.98848	6.34439	6.8127
ABHD3	5.7125	5.90039	6.176	5.50194	6.63366	6.40875	5.51714	5.92222	6.25979	5.90432	5.7348	5.77	6.49627	6.03824	6.16559	5.69993	5.71277	6.03433	4.96241	5.8629	5.76008	5.08282	5.64962	5.85475	5.64508	6.01813	5.98482	6.14898	5.38152	5.67566	5.86013	5.79048	6.14763	5.93216	5.63184	6.06719	5.90922	5.39475	6.02634	5.69342	5.93737	5.99338	5.98478	6.41775	6.07531	5.63015	6.18607	5.8388	6.08206
ABHD4	6.9837	8.28626	8.212	7.86417	7.27995	8.5834	7.78837	6.95669	7.66313	8.11493	6.88949	8.15401	7.49872	7.45869	7.63115	7.65855	7.33891	7.44551	7.20689	7.32663	7.28822	7.16628	7.48557	7.51743	7.09437	7.47313	7.62781	7.76847	7.24357	6.89825	7.2317	7.39346	7.28765	7.40082	7.26221	7.24424	7.88185	7.60539	7.06505	6.95251	7.42338	7.68783	7.85192	7.88801	7.68163	7.7982	7.79856	7.57608	8.02774
ABHD5	6.38856	6.72898	6.7253	6.73619	6.77453	6.50621	6.64582	6.46352	6.39659	6.87884	6.67695	6.59214	6.6431	6.40202	6.61091	6.66728	6.58566	6.53801	6.69392	6.58112	6.9016	6.71798	6.62919	6.81975	6.7166	6.61004	6.77433	6.68684	6.51626	6.62919	6.36953	6.75343	6.50748	6.62919	6.63297	6.41024	6.47273	6.64859	6.60779	6.6431	6.67044	6.65467	6.78696	6.82255	6.84256	6.83583	6.42569	6.56551	6.48191
ABHD6	5.78222	5.39137	5.77491	6.33089	5.76215	5.65041	6.06856	5.37819	5.69127	6.59471	5.5798	5.8172	5.92857	5.97752	5.44648	5.61168	5.63179	6.05193	5.51158	5.6461	5.88085	5.46824	5.93126	5.59965	5.21697	5.96325	5.63882	5.74809	6.00051	5.31105	6.10278	5.04141	5.41558	5.41801	6.28157	5.32179	5.10216	5.60192	5.80955	5.68807	6.17684	5.59103	6.11126	6.26173	6.67365	6.36439	6.43942	5.81473	6.08202
ABHD8	3.67714	3.45584	3.53518	3.43984	3.53281	3.50162	3.48621	3.47541	3.55662	3.53454	3.577	3.65172	3.59112	3.60186	3.52156	3.57775	3.48372	3.36482	3.56319	3.39281	3.53213	3.53125	3.51658	3.812	3.87997	3.67584	3.48942	3.56076	3.43974	3.5738	3.44112	3.39552	3.39904	3.57093	3.52193	3.54035	3.43069	3.38674	3.61279	3.59306	3.53454	3.438	3.4964	3.6248	3.63459	3.57457	3.42603	3.56551	3.7424
ABI1	11.6305	12.0806	11.6863	11.8312	12.0797	11.788	12.0458	12.026	11.951	11.7427	11.8704	11.6293	12.0273	11.7257	12.0468	12.1954	11.99	11.65	11.6444	11.7754	11.4395	11.5374	11.6863	11.2184	11.4585	11.6454	11.4014	12.0893	11.4781	11.7788	11.3134	11.7169	11.7524	11.6393	10.9963	11.4563	11.6853	11.7956	11.6423	11.2439	11.6147	11.7953	12.0103	11.5859	11.464	11.9104	11.7292	11.7274	11.648
ABI2	8.89525	9.11257	8.85639	8.72879	8.89317	8.98876	8.93394	8.87381	8.94538	8.91724	9.03178	8.97058	8.89476	8.82602	8.81602	9.1954	9.00494	8.76338	8.61989	8.88579	8.48168	8.86714	8.82947	8.64019	8.57867	8.84157	8.56434	8.98153	8.76136	9.04496	8.53573	8.7951	8.99193	8.67416	8.53659	9.22801	9.04037	9.08517	8.76237	8.83041	8.89539	8.79057	8.8355	8.70137	8.67458	8.86226	8.93032	9.20902	9.01911
ABI3	5.38638	4.99609	5.4584	4.80864	5.4521	4.863	4.99201	5.28257	4.87158	5.35822	5.11307	5.52193	5.30175	5.13112	5.06183	5.0406	5.11399	4.99075	5.24045	5.37987	4.61021	4.89209	5.05953	5.12281	5.43031	5.03952	5.09807	5.30766	4.88762	5.13669	4.93246	4.80726	4.77847	5.50862	4.9214	4.93105	5.08334	5.17974	5.5087	5.21035	5.20237	5.08721	5.44108	5.57592	4.9991	5.19629	5.13513	4.94208	5.34763
ABI3BP	9.48427	10.1063	6.84268	9.47538	6.10443	7.38812	8.25138	8.90068	7.55322	8.34443	7.82385	7.46275	8.22104	9.52487	7.82103	10.2765	8.39966	7.54308	11.7635	7.78115	10.1798	9.73913	8.22014	9.64139	11.5166	8.68075	10.1185	9.73406	7.9266	8.99028	11.7231	11.0968	9.7813	8.93113	11.8011	9.80637	10.5172	9.71758	10.5692	10.2768	6.75599	7.77909	7.75869	7.52818	7.96039	7.49261	7.75264	7.53913	8.05635
ABL1	7.69812	7.63425	7.46558	7.90678	7.37854	7.65804	7.87029	7.44208	7.40657	7.51961	7.41481	7.34694	7.48744	7.64574	7.79733	7.49899	7.65763	7.774	8.06868	7.63745	8.01954	7.40434	7.56976	7.71753	7.65786	7.8108	7.57629	7.92748	7.50599	7.70929	7.88364	7.97017	8.00225	7.62341	7.56376	7.55424	7.96023	7.86603	7.43343	7.28178	7.49336	7.71687	7.89422	7.58159	7.67066	7.12094	7.51119	7.80031	7.95714
ABL2	6.02988	5.52589	5.37557	5.60338	5.85711	5.56305	5.53343	5.70357	5.43621	5.35806	5.58709	5.65967	5.38771	5.47496	5.82573	5.59872	5.71503	5.42269	5.81201	5.61054	5.57953	5.69969	5.51548	5.60866	5.45134	5.60335	5.70978	5.5343	5.34424	5.93374	5.57406	5.93783	5.53343	5.49746	5.58978	5.64142	5.75977	5.41945	5.23692	5.46563	5.5816	5.32515	5.40996	5.14124	5.39147	4.98293	5.64384	5.19926	5.53343
ABLIM1	6.9572	7.03261	6.2489	6.86341	5.88722	6.46367	6.80338	6.37462	5.873	6.50313	6.40287	6.01412	6.45542	6.46782	6.06096	7.10602	6.3372	6.1991	7.5175	6.29049	7.94121	7.69237	6.32909	7.08298	7.10333	6.65623	7.5839	7.60836	6.88108	6.81131	8.20759	7.55481	7.88516	7.16709	7.94183	7.60929	7.60812	7.53711	7.42104	7.68418	6.35665	7.00693	6.29185	6.77859	6.74936	6.97701	6.32859	6.07103	6.13864
ABLIM2	6.67629	7.63689	6.78342	6.89781	7.0834	6.72369	6.51797	6.91868	6.87708	6.77244	6.9726	7.16365	7.02368	7.05163	7.07206	6.82487	6.58942	6.61059	6.00287	7.15361	6.04117	6.06647	6.42898	6.24517	6.10906	7.32566	6.44227	7.34848	6.67654	6.29365	6.18364	6.09049	6.44022	6.15515	5.61008	7.2259	6.39646	6.19123	6.72244	6.04709	6.75768	6.77247	7.24188	6.83338	6.67692	6.46496	6.62276	7.10473	7.20517
ABLIM3	5.41165	5.25935	5.27205	5.42514	5.32746	5.36879	5.1472	5.31975	5.13338	5.50646	5.31694	5.09	5.41165	5.41335	5.30883	5.08821	4.99449	5.49075	5.29778	5.63398	5.50117	5.41165	5.33281	5.25466	4.99124	5.1375	5.05874	5.57368	5.09148	5.37191	5.57766	5.82453	5.29045	5.03992	5.18338	5.01391	5.42731	5.30119	5.61108	5.57485	5.47825	5.43699	5.70235	6.07155	5.74276	5.72942	6.13381	5.61125	5.55194
ABO	3.68483	4.26166	3.60739	3.53958	4.02377	4.18152	3.90236	3.8572	3.85666	4.34498	3.35957	4.1605	3.69422	4.23493	3.62476	3.72771	3.65764	3.73533	3.94355	3.59439	4.23046	3.73582	3.82215	3.7248	4.09723	3.53519	4.01302	3.94634	3.56945	3.85335	3.72854	4.05574	3.71929	4.33717	3.95189	4.11272	3.49173	4.26815	4.18089	3.87572	3.64623	3.93851	3.52493	4.31179	4.56373	4.2421	3.73103	3.99882	3.9091
ABR	8.13243	8.26813	8.2908	7.5902	8.39215	8.23368	8.1057	8.35164	8.1892	7.88672	8.06086	8.41653	8.12043	8.30805	8.33616	8.19343	7.98951	7.7596	7.36004	7.50033	7.55393	7.90958	7.82034	8.27044	7.77374	7.93237	7.963	8.31159	8.1285	7.92086	7.8778	8.06624	7.93098	8.19135	7.22271	8.38979	8.2782	7.97075	8.12304	7.98385	7.90901	8.09875	7.69119	8.07059	7.66754	7.75601	7.92463	7.65524	8.01277
ABRA	3.16247	3.021	3.06959	3.55513	3.53749	3.68377	3.46298	3.49631	3.20341	3.62229	3.26164	3.86889	3.56208	3.36163	3.65965	3.1645	3.17507	3.12816	3.3464	3.3902	3.98944	3.1906	3.57865	3.66096	4.11636	3.27931	3.1618	2.76983	3.60058	3.27859	3.26986	3.52272	3.15626	3.47316	3.93677	3.69365	3.27505	3.69772	3.9149	4.0529	3.41244	3.08382	2.70436	3.22486	3.3127	3.20291	3.19108	2.92558	3.13586
ABRACL	8.39617	8.59104	8.59397	8.66774	9.09058	8.90446	8.67683	8.68083	8.56122	8.24439	8.36091	8.47747	7.71647	7.73519	7.55786	8.09833	8.4839	8.04126	7.7825	8.02487	7.88976	7.49648	8.14501	7.89093	6.11264	8.14575	7.80465	7.82845	8.43773	7.53024	6.47066	8.01865	8.364	8.08236	8.22083	7.86754	8.15206	8.20822	8.38121	8.44646	9.1998	9.22623	8.42909	10.094	8.92143	8.55204	9.13592	9.45467	9.32102
ABT1	4.27977	4.62057	4.77075	4.81715	4.61015	4.79642	4.54384	4.9502	4.15468	4.64803	4.4641	4.70891	4.69245	4.55523	4.25633	4.46067	4.40584	4.19031	4.28569	4.63011	4.58893	4.32777	4.16985	4.60062	4.95705	5.30164	4.4705	5.43775	4.08369	4.4645	4.42242	4.57103	4.21081	4.25544	4.52997	4.33639	4.40457	4.62143	5.01752	4.33498	4.57919	4.44498	4.39785	4.6946	4.80996	4.74431	4.43635	4.26299	4.93915
ABTB1	4.65285	4.62196	4.52671	4.42957	4.60108	4.57732	4.49118	4.6006	4.43207	4.63175	4.6006	4.44717	4.56442	4.58708	4.58854	4.6006	4.46415	4.60746	4.8321	4.5628	4.40482	4.60685	4.68355	4.48365	4.6817	4.46749	4.59159	4.54548	4.55049	4.65579	4.58227	4.6006	4.4141	4.75904	4.6006	4.41647	4.61421	4.55136	4.64317	4.62761	4.6006	4.68259	4.79313	4.62263	4.63567	4.5749	4.6006	4.52627	4.64077
ABTB2	4.40017	4.33281	4.24453	4.51764	4.09139	3.97364	4.15797	4.11209	4.19689	4.21762	4.1951	4.22298	4.15892	4.22778	4.13666	4.1297	4.06852	4.13088	4.28552	4.06365	4.65898	4.4221	4.31529	4.47257	4.23458	4.4936	4.68705	4.28494	4.30229	4.15789	4.44847	4.5674	4.35071	4.68486	4.41115	4.2658	4.39567	4.10462	4.27316	4.53778	4.28695	4.18833	4.2411	4.02653	4.27316	4.47003	4.47986	4.28434	4.27316
ACAA1	4.97702	4.82514	5.05185	5.51048	4.82476	5.13767	5.47441	4.78695	4.84492	5.58272	5.45191	5.1614	5.16134	5.28553	4.96222	4.74414	5.11014	5.19559	4.69119	4.9134	5.82718	4.81757	5.69543	5.2948	4.87121	4.91366	4.8713	4.80739	4.9581	4.53058	4.96686	4.90749	4.94017	4.61165	5.38257	4.75682	4.66355	4.9444	5.12354	4.96197	5.82453	5.11239	5.46017	5.56346	5.53296	5.22348	5.65801	5.51275	5.43866
ACAA2	10.9464	9.70185	11.2926	12.4609	10.7586	10.8662	12.1767	9.8764	10.4031	12.4927	11.7929	11.023	11.2665	11.421	11.2877	10.2347	10.86	11.5054	10.1025	10.8086	12.5644	10.4645	12.2828	12.1324	9.07269	11.25	11.1713	10.6697	11.6995	9.4928	10.8681	10.2965	11.0856	9.51704	13.1772	9.78047	10.4584	10.8767	10.9156	11.3542	13.4922	11.7371	11.6849	12.3802	12.506	12.8436	12.4352	12.3041	12.4289
ACACA	6.09313	6.37417	6.49053	6.17777	6.20724	6.49861	6.09699	6.62313	6.39596	6.15719	6.28935	6.53538	6.00104	6.12128	6.23109	6.4931	6.57431	6.20198	5.66511	6.60119	6.20667	6.13603	5.97709	6.22786	6.12007	6.6529	6.08998	6.19764	6.22868	6.20724	6.29937	6.2132	6.52147	6.22339	6.10651	6.39872	6.09604	6.27258	6.0256	6.07342	6.53632	6.18035	5.89231	5.9869	6.02325	5.93473	5.96752	6.50679	6.15773
ACACB	6.14682	6.82114	6.75217	6.70405	6.62019	6.7521	6.65774	6.58904	6.43628	6.62612	6.91489	6.56361	6.46474	6.69418	6.43058	6.91879	6.6737	6.7699	6.17775	6.49257	6.96371	6.33957	6.70996	6.03854	5.57666	6.32346	5.75735	6.42812	6.45588	6.65513	6.74042	5.85354	6.40512	6.36466	6.25124	6.04532	6.53626	6.19379	6.36891	6.31665	6.34804	6.48754	6.683	6.54971	6.48754	6.24001	6.32812	6.3418	6.48754
ACAD10	4.78021	4.63657	4.6389	5.02495	4.77205	4.87664	4.81502	4.66464	4.8754	4.92363	4.81633	4.6764	4.81098	4.8737	4.60918	4.82436	4.9554	4.94391	4.68949	4.85014	5.14816	4.65246	4.92668	4.84672	4.78953	4.81098	4.81098	4.76853	4.72385	4.63922	5.12034	4.8997	4.82337	4.58444	5.03857	4.61586	4.75339	4.71992	5.07897	4.86525	4.8845	4.7753	4.7652	4.71942	4.93106	5.22814	4.83762	4.56258	4.67769
ACAD11	6.58535	6.50448	7.14646	7.70523	6.81245	6.989	7.47214	6.29039	6.55179	8.07698	7.31513	6.75528	7.26663	7.45666	6.85105	6.65027	6.98612	7.70422	5.86496	6.88432	7.6519	5.96578	7.61562	6.989	6.40651	6.75936	6.29869	7.06142	6.8952	5.94553	7.21325	6.01787	6.70816	6.02217	8.23185	6.21605	6.46039	6.89188	6.989	6.55433	7.50977	7.18676	6.989	7.71804	7.17595	8.0613	7.68064	6.88919	7.42706
ACAD8	5.78102	5.70752	5.76473	6.40781	5.59722	5.49175	5.96511	5.44308	5.67959	6.12076	5.5899	5.75891	5.90061	5.52863	5.65849	5.63536	5.45867	5.89755	5.55784	5.6961	6.22689	5.47723	5.58	5.82012	5.74485	5.54625	5.83137	5.77148	5.68428	5.54727	5.65434	5.64349	5.7326	5.45748	5.68445	5.47629	5.73427	5.55066	5.56584	5.7443	5.94402	5.49378	5.74078	5.83878	5.77525	6.19389	6.14819	5.57389	5.91995
ACAD9	6.96015	7.04897	6.79685	7.23784	6.97436	7.20429	6.96191	6.91476	6.68339	6.92562	6.62937	6.64642	6.98866	6.8235	6.63192	6.73231	6.87175	6.70341	7.05939	6.96824	7.22154	6.55411	6.88789	7.14244	6.74153	6.91538	6.78656	7.00719	6.88325	6.86725	6.94292	7.09789	6.89412	6.8778	6.74191	6.89191	7.15307	7.1384	7.02629	6.85379	7.15629	6.87941	6.96191	7.15763	6.96191	6.75675	7.05567	6.99327	7.11254
ACADL	4.87973	4.0631	4.68763	5.74128	4.44197	4.51305	5.15955	4.108	4.72912	5.42526	4.58961	4.24432	4.94501	5.20832	4.43994	4.28833	4.63072	4.90049	4.45125	4.79413	6.05882	4.64059	5.61872	4.98102	4.00185	4.77166	4.72668	4.57341	4.43564	3.89197	5.30499	4.85748	4.57317	3.96717	5.55963	4.11131	4.24821	4.46062	4.331	4.73437	5.17679	5.19261	5.26591	5.6787	5.42625	5.62959	5.63711	5.19536	5.09434
ACADM	9.88425	9.0861	9.92546	10.9836	9.39843	9.52488	10.1453	8.85133	9.5475	10.8321	10.2801	9.59671	10.3222	10.0155	9.81192	9.25704	9.66283	9.93571	9.27654	9.88528	11.4372	9.05532	10.436	10.4827	8.8561	9.94767	9.66616	9.47074	9.84011	8.58541	9.60855	9.28063	9.38032	8.72914	10.5677	8.84199	8.87085	9.65517	9.85374	9.91547	10.9143	9.81666	10.0264	10.2314	10.6926	10.8003	10.7191	10.3109	10.4943
ACADS	4.17985	4.22149	4.41659	4.37479	4.25948	4.18216	4.22316	4.09641	4.25333	4.36293	4.30226	4.16756	4.3251	4.26693	4.30912	4.11447	4.23684	4.37671	3.92958	4.17509	4.21801	4.04969	4.31134	4.4751	4.25457	4.37502	4.32577	4.27737	4.34071	4.17282	4.45251	4.17472	4.13065	4.29268	4.36559	4.23738	3.88493	4.22667	4.13775	4.33673	4.35604	4.41289	4.52336	4.55726	4.61916	4.32911	4.60687	4.53081	4.58301
ACADSB	10.8387	8.7424	10.115	11.2567	9.74062	9.82332	11.1721	8.8433	10.019	11.2866	10.2735	9.46875	10.6478	10.4523	9.92182	9.31409	9.79024	11.1234	8.5712	9.49715	11.8449	8.27171	11.6923	10.8688	7.72243	10.6236	10.1084	9.33059	9.66983	7.85069	11.0483	8.62518	10.3705	8.17511	10.6512	8.57012	8.80037	10.3641	10.8402	9.44519	11.1622	10.6976	10.1788	11.4287	11.5092	12.599	11.3527	10.6615	10.7195
ACADVL	9.93077	9.90967	9.88617	10.0782	9.94218	9.68452	9.94588	9.74147	9.28835	10.2918	10.1648	9.71785	10.1983	10.1242	9.87609	10.0907	9.75784	9.85929	9.55281	9.62238	10.2659	10.0577	9.95544	10.8442	9.79072	10.029	10.2976	10.0673	10.117	9.59347	10.2384	10.0767	9.92513	9.67572	10.3162	9.49914	10.3329	9.99799	10.1297	10.0858	10.6419	10.3698	10.0943	10.6031	10.5385	10.4206	10.3725	10.1216	9.97482
ACAN	3.49816	3.51751	3.30984	3.39289	3.51046	3.25352	3.44706	3.36901	3.49816	3.25419	3.46083	3.45875	3.34864	3.44819	3.36205	3.62439	3.28987	3.37721	4.32362	3.47331	3.8844	3.59679	3.41619	3.49816	4.17507	3.46952	3.72406	3.43037	3.39119	4.12866	3.34712	3.68771	3.99842	3.88452	3.54302	3.69604	3.49816	4.11133	3.69863	4.12766	3.28983	3.41828	3.41444	3.32282	3.5328	3.46644	3.49816	3.33874	3.28277
ACAP1	3.95738	4.49929	4.05825	3.77917	4.24726	3.93302	4.15128	4.08363	3.99205	4.09519	4.15674	4.00583	4.19897	4.1302	4.09481	4.09985	4.21244	4.14443	5.06319	4.23575	3.85676	4.4922	4.16502	4.21757	5.12648	4.52928	4.3524	4.11168	4.12676	4.43228	4.53021	4.52019	4.08126	4.48067	4.64359	4.12023	4.18869	4.03969	4.42839	4.2157	4.08808	3.88919	4.1302	4.14832	4.12576	3.96033	4.079	3.87029	3.93987
ACAP2	7.77022	8.06318	8.00882	7.59776	7.93239	7.89507	7.75904	7.98446	7.91742	7.88775	7.99603	7.81012	7.7042	8.15207	7.73611	8.00984	8.00979	7.94208	7.79332	7.64528	7.77747	7.86689	7.72935	7.52872	8.04384	7.61074	7.82104	7.64335	7.8804	8.24754	7.61255	7.76532	7.72771	7.79332	7.62459	7.73095	7.79285	8.06483	8.25314	7.93038	7.83697	7.70898	7.79332	7.59077	7.49291	7.91194	7.62038	7.93392	7.66213
ACAP3	4.20673	4.17096	4.29813	4.10654	4.1803	4.21144	4.1938	4.34954	4.25978	4.16642	4.31695	4.25414	4.34308	4.33802	4.26615	4.08709	4.21458	4.21458	4.2635	4.25148	4.21458	4.37911	4.17139	4.25106	4.50787	4.03964	4.29303	4.09151	4.14585	4.32147	4.35958	4.41214	4.22728	4.26745	4.22712	4.20725	4.16443	4.26106	4.46586	4.20902	4.10355	4.21458	4.11742	4.11018	4.21327	4.19345	4.14138	3.97436	4.04546
ACAT1	9.24952	7.08358	8.82575	10.278	8.21028	8.51554	9.55828	7.38239	8.55196	9.98263	9.06481	8.04558	8.78162	9.21139	8.62875	8.12278	8.69294	9.60753	8.54978	8.49763	10.4733	7.77327	9.92231	8.8302	7.36306	8.78657	8.52349	8.31932	8.64583	7.76754	8.99008	7.8616	8.61765	7.77325	10.1725	7.65144	7.99752	8.73232	9.04146	8.85446	9.62399	9.13353	9.27506	9.82274	10.1821	9.94859	9.83756	9.03013	9.60202
ACAT2	6.81654	6.76882	7.1674	7.11365	6.5993	7.0616	6.85851	6.73381	6.55881	7.03512	6.47045	6.57633	6.56223	6.82964	6.40476	6.32548	6.76961	6.46717	7.16268	6.73771	7.45492	6.78649	6.81165	6.64024	6.54822	7.35081	6.72855	6.83704	6.57997	6.39643	6.70778	7.15609	7.1963	6.72744	6.66761	6.64949	6.91386	6.9976	6.54788	6.65125	6.8687	6.81931	6.8145	6.62574	6.66226	6.86242	6.82188	6.83709	7.08995
ACBD3	11.0168	11.8435	11.6855	11.4599	11.9359	11.3875	11.4524	11.4543	11.2571	11.2818	11.2106	11.7474	11.5961	11.2301	11.6437	11.3659	11.6206	11.3118	11.4054	11.2525	11.2378	10.8681	11.6546	11.5667	11.0548	11.6825	11.5382	11.2522	11.4081	11.2908	11.2457	11.4926	11.3147	11.1218	10.708	11.149	11.1856	11.2732	11.394	11.1475	11.2947	11.4859	11.6467	11.4768	11.3109	11.1303	11.5058	11.5698	11.1021
ACBD4	5.0782	4.91023	5.05415	4.97223	5.39781	5.09724	5.07727	5.18492	5.05257	5.20843	5.06446	5.0782	5.09406	5.05562	5.08874	5.0245	5.0518	5.14022	5.14251	5.24497	5.14919	4.96512	5.05318	5.19107	4.94226	5.01072	4.77738	5.09088	4.89083	4.88013	5.00746	5.08501	4.84368	4.85556	5.04693	4.88102	5.08098	4.92369	4.97711	4.92942	5.10047	5.1003	5.24273	5.087	5.39278	5.10629	5.44271	5.07749	5.25483
ACBD5	9.80359	10.2816	10.021	10.3417	10.3082	10.1207	10.3516	10.109	10.1326	10.175	9.93954	9.98247	9.93336	10.0587	10.0407	9.57773	10.2858	10.0622	9.47008	10.0201	10.2011	9.58707	10.226	10.241	9.35063	10.0868	10.0685	9.91737	9.65764	9.88409	9.72269	9.99879	10.206	9.81572	10.2969	9.94494	9.9374	9.91508	9.84256	10.107	10.5404	10.254	10.1766	10.5012	10.3236	9.9702	10.2616	10.5352	10.3052
ACBD6	7.24938	7.28837	7.39296	7.66054	7.27993	7.41257	7.5738	7.6845	7.64373	7.57089	7.48913	7.53484	7.30805	7.7264	7.20974	7.31579	7.35753	7.2957	7.64753	7.30646	7.49219	7.59278	7.25759	7.76281	7.55518	7.49552	7.43983	7.48306	7.35558	7.54174	7.51939	7.60891	7.76337	7.77315	7.80703	7.60868	7.52955	7.82018	7.60447	7.46069	7.26511	7.33486	7.44122	7.43049	7.43585	7.22068	7.30531	7.15998	7.41164
ACBD7	4.33187	4.36395	4.5573	4.40666	4.44233	4.5931	4.4643	4.43422	4.44733	4.22245	4.46482	4.67324	4.68622	4.50293	4.47785	4.52676	4.38888	4.47545	4.23578	4.81635	4.32993	4.40798	4.63755	4.27242	4.42867	4.44438	4.42552	4.33379	4.46609	4.47011	4.20824	4.41558	4.39284	4.41025	4.16711	4.55359	4.35735	4.53386	4.44494	4.39921	4.46192	4.65172	4.56607	4.22985	4.39089	4.73031	4.28457	4.87964	4.50385
ACCS	5.38487	6.25343	5.82614	5.20661	5.99301	5.14398	5.62939	5.46401	5.81862	5.86983	5.74796	5.11858	5.66751	6.00438	5.29805	5.7199	4.94329	5.41216	5.27619	5.48145	5.36947	5.36779	5.22535	5.10706	5.53257	4.93665	5.53128	5.41887	5.87788	5.88788	5.81895	6.12585	5.22525	5.29987	5.39336	5.44454	5.45546	5.52001	6.09811	5.2713	5.6831	5.26792	6.11092	6.16043	5.57601	5.21722	4.933	4.95659	5.21454
ACCSL	3.10016	3.01471	3.02369	2.99737	3.03543	3.01002	3.05825	3.01496	3.09682	3.06829	2.98931	3.2846	3.16194	3.03225	3.18882	3.08078	3.09682	3.1661	3.18382	3.09191	2.94167	3.20041	3.14438	3.0727	3.33992	2.9837	3.3389	2.9514	3.16655	3.05062	3.03874	3.08611	2.89831	3.05485	3.13196	3.09225	2.99652	3.11732	3.16342	3.06564	3.09757	2.98778	3.19866	3.1397	3.07356	3.11979	3.06051	3.19507	3.13546
ACD	5.41357	5.24518	5.07716	5.1603	5.30451	4.95547	5.07054	5.05591	5.17752	5.25334	5.11161	5.18684	5.34544	5.06028	5.52611	5.34208	4.97214	5.07262	5.12067	5.21333	4.84408	5.22429	5.10233	5.23134	5.23918	5.27825	5.16253	5.47267	5.17928	5.22197	5.43199	5.56309	4.96015	5.19769	4.99556	5.09227	5.25828	5.32748	5.20596	5.18061	4.93371	5.42352	5.28917	5.28977	4.95422	5.35928	5.28958	5.27017	5.09453
ACE	4.58665	3.96548	4.25711	4.23219	4.05172	4.11734	4.2032	4.11889	4.16343	4.23109	4.29491	4.13851	4.26911	4.23109	4.23109	4.15994	4.07055	4.43924	4.06713	4.23109	4.30931	4.11096	4.49067	4.03819	4.21501	4.12088	4.08874	4.06103	4.17676	3.92902	4.296	4.02503	4.02354	4.18227	4.59562	4.25247	3.90543	3.95313	4.23517	4.16469	4.15619	4.18556	4.32853	4.39577	4.54676	4.4923	4.3628	4.18366	4.5055
ACE2	9.2258	4.34812	7.6813	8.91206	6.49569	7.09578	8.86986	4.72052	7.68003	9.9923	7.35775	6.65782	7.70484	8.92266	7.52182	6.87888	7.42178	9.13968	6.30787	7.50194	10.5004	6.24031	9.12105	8.11708	5.85922	7.66063	7.78804	6.75453	7.29003	3.98235	9.00491	6.43377	6.97665	4.65932	11.4205	5.77911	6.06997	7.80158	6.60475	7.70858	8.77531	8.31889	7.89238	7.79512	10.2448	9.95995	9.0126	8.2991	8.3375
ACER1	3.10839	2.95398	2.9374	3.39688	3.17296	3.02219	3.10666	3.11507	3.24032	2.96816	2.9073	3.33334	3.33488	2.93918	3.12912	3.06421	3.11306	3.0681	3.25401	3.13435	3.02995	3.31995	3.13432	3.11314	3.46423	3.19383	3.28963	3.01205	3.49907	3.12338	3.13818	3.1027	3.01538	3.13552	3.19291	3.28246	2.94981	3.06526	3.16702	3.21191	3.20158	3.16464	3.1988	3.10777	3.09539	3.30805	3.14918	3.18922	3.17354
ACER2	5.14805	5.15667	5.50397	4.85008	5.82174	5.50345	5.09636	5.69998	5.40561	4.90771	5.61028	5.33799	5.17851	5.36723	5.69321	5.31092	5.64385	5.46966	4.6162	5.24761	4.99153	5.1601	4.82097	5.33076	5.26348	5.27612	4.98005	5.20193	5.30265	5.19331	4.84464	4.92056	4.96916	5.11726	4.79316	5.28734	5.06618	5.37575	5.41872	5.50329	5.4077	5.63579	4.93534	5.55959	5.24117	5.38771	5.28734	5.9378	5.02805
ACER3	6.51373	6.79714	6.74573	6.59075	6.50101	6.61089	6.71246	6.36315	6.22746	6.25043	6.54477	6.45755	6.44678	6.69828	6.30784	6.54938	6.54992	6.63262	6.29936	6.55484	7.04066	6.67856	6.64468	6.55552	6.6825	6.28455	6.77258	6.30076	6.67156	6.84172	6.63549	6.63467	6.97841	6.79737	6.90251	6.52287	6.54175	6.98762	6.43048	6.71242	6.64909	6.44945	6.2235	6.3262	6.54992	6.27394	6.44836	7.06855	6.48004
ACHE	4.03208	4.06951	4.09336	4.08586	4.09394	4.06898	4.0052	4.04843	4.15645	4.10085	3.93849	4.04896	4.08849	4.03967	4.0716	4.07839	4.08917	4.05366	4.08127	4.10626	3.98082	4.16346	4.14147	4.08917	4.14057	4.03179	4.19771	3.96961	4.03743	4.11289	4.08917	4.11528	4.04872	4.17629	4.16097	4.09678	4.1673	3.9839	3.9488	4.16739	4.13702	4.0494	4.08917	4.00612	4.05321	4.1414	4.02248	4.21651	4.17248
ACIN1	7.51064	7.92217	7.48851	7.49749	7.62452	7.54705	7.5916	7.78415	7.67806	7.41479	7.82086	7.6861	7.75295	7.85549	7.63387	7.82646	7.57282	7.65197	7.56168	7.6211	7.86103	7.6803	7.49454	7.3449	8.01358	7.68806	7.62661	7.75954	7.54057	7.99145	7.8396	7.70899	7.66207	7.70597	7.68896	7.67092	7.85304	7.80698	7.83091	7.49617	7.16268	7.43056	7.5565	7.62034	7.56923	7.15425	7.57238	7.19211	7.29272
ACLY	9.13492	9.12629	9.09212	9.19978	9.03014	9.16363	9.34083	8.99518	8.4658	9.56638	8.90487	8.98431	9.09306	8.99372	9.24895	8.99442	9.12433	9.00001	9.27344	8.69266	8.97965	9.17896	9.18444	10.1054	9.19583	9.32798	9.61184	9.83578	9.30462	8.90571	9.61513	9.77628	9.67264	9.12513	9.43743	9.5934	9.91471	9.44412	9.1829	9.31993	9.31779	9.38783	9.2232	9.43294	9.53455	9.46553	9.45077	9.24004	9.28255
ACMSD	7.66072	5.48555	7.06319	8.32845	6.50853	7.13407	8.21065	5.16411	6.47705	8.29381	7.2004	6.51664	7.47716	7.95712	6.6767	5.80002	6.73807	8.22036	5.87968	6.7953	8.89364	6.01755	8.40917	6.90473	5.05668	7.43787	6.8884	6.03048	6.07602	4.53604	7.46987	5.70121	6.8792	5.25011	9.44054	5.82274	5.90115	5.93009	7.03141	6.28211	7.98556	7.68864	8.55176	8.94291	9.2561	9.88566	8.97217	9.02494	8.46569
ACO1	10.1912	9.29002	10.3465	11.1355	9.21583	10.289	11.2024	9.13706	9.76681	11.4769	10.2984	9.64642	10.3195	10.5565	9.78627	9.28962	10.1527	10.6975	9.73053	9.45185	11.3545	9.1003	11.2074	10.5026	9.36477	11.3378	10.978	9.84454	9.6555	9.23758	11.1019	9.88633	10.6282	8.85225	11.6962	8.85437	9.72137	10.4179	9.86052	9.93668	10.0909	10.3555	9.94265	11.4788	11.3622	11.8302	11.7135	10.477	10.4644
ACO2	8.22389	7.77443	8.50479	9.30852	8.31355	8.26208	8.88735	8.03539	7.90157	9.56271	8.30028	7.96486	8.43665	8.32928	8.46776	7.47444	7.91166	8.46214	7.17051	7.83108	9.06211	7.53473	9.11051	8.59059	7.06736	9.02007	8.11171	8.53843	7.95664	6.92982	8.57178	7.66419	8.31135	7.38096	8.86435	7.5592	8.02538	8.22892	7.89829	8.16591	9.05477	9.2235	8.69412	9.36229	9.7117	9.67049	9.45747	8.92911	9.79802
ACOT1	6.5605	6.09502	6.58745	6.64896	6.55872	6.35404	6.49346	6.18992	6.28149	6.96863	6.4921	6.25149	7.11772	6.78491	6.2818	5.98255	6.28977	6.35061	6.11033	6.20671	6.54236	6.25248	6.60166	6.72848	6.49343	6.78042	6.57189	6.23997	6.34886	6.04292	6.33428	6.09319	6.23158	6.17533	6.6018	6.12021	6.03955	6.33058	6.17215	6.43651	6.65578	6.84173	6.87981	6.98418	7.09581	6.72364	7.05003	6.78377	6.79213
ACOT11	5.03618	4.60087	5.12441	5.81453	4.8635	5.08653	5.51312	4.87343	5.00822	5.53983	5.10953	4.93455	5.11018	5.18998	5.05811	4.83582	5.07051	5.08445	4.63388	4.92293	5.55726	4.62233	5.49646	4.83331	4.80071	5.10412	4.90585	4.77854	4.8389	4.6412	5.23546	4.69555	4.99123	4.44142	5.30404	4.59338	4.73878	4.77587	5.14253	4.87784	5.13013	5.22354	5.21709	5.1564	5.78992	5.53361	5.4338	5.08339	5.3982
ACOT12	3.60888	3.17712	3.68119	3.70187	3.55944	3.36091	4.14594	3.30343	3.6696	4.05473	3.68528	3.51537	3.85925	4.5771	3.76976	3.24259	3.39934	3.67907	3.43311	3.41474	4.19964	3.35165	3.71791	3.59377	3.4461	3.42135	3.44093	3.29249	3.64447	3.11034	3.71194	3.48075	3.69769	3.19064	3.53213	3.50258	3.46114	3.19189	3.64179	3.4997	3.74127	4.06564	3.69166	4.29061	3.86307	4.14165	4.89737	3.92774	3.82281
ACOT13	7.69797	7.67326	7.73353	8.59767	7.92946	7.7569	8.19095	7.37361	7.63394	8.306	7.83124	7.74508	8.02436	7.87976	7.48334	7.21412	7.85332	7.8694	7.59156	7.43924	8.88535	7.09618	8.41842	7.91013	6.33865	7.62784	7.78087	7.60451	7.90047	6.61717	7.92801	7.08984	7.60201	7.46867	8.4897	7.2465	7.33688	7.9339	7.73833	7.16739	8.28409	7.94581	8.09958	8.5352	8.87021	8.5639	8.79866	8.47323	8.40641
ACOT2	7.57102	7.14336	7.60316	7.80251	7.45485	7.4537	7.61289	7.13696	7.527	7.97805	7.36391	7.20729	7.55174	7.62737	7.10608	7.18741	7.28562	7.63942	7.18431	7.17053	7.62089	7.01666	7.69866	7.82978	6.89279	7.73187	7.28252	7.39265	7.49892	6.51622	7.14901	6.98923	7.16469	6.76758	8.18991	7.10398	7.12568	7.66887	7.34266	7.31259	7.88364	8.10949	7.99834	8.22289	8.27357	7.99315	7.94173	7.85746	8.02986
ACOT4	4.11105	3.97345	4.08702	4.60329	3.84409	4.06394	4.20812	3.16001	3.97962	5.17471	4.15175	4.01073	4.34992	4.53086	4.08705	3.64868	3.98758	4.24677	4.10804	3.95282	4.57934	3.70559	4.14092	4.15055	3.79317	4.58717	3.84692	4.43554	3.77861	3.48841	3.92336	3.91631	3.79462	3.92205	4.99201	4.02982	3.73208	3.98713	3.57874	4.07105	4.38435	4.40914	4.30156	4.62765	4.9086	4.76074	5.06145	4.67877	4.69832
ACOT6	4.30703	3.58397	3.91639	4.06212	3.80669	3.66675	4.47267	4.04228	4.74224	4.3257	4.24928	4.24848	4.4982	4.30319	4.12466	3.7466	3.75506	4.25238	4.34279	3.80325	4.16888	4.24273	4.07566	3.91941	3.97811	3.53048	4.11019	3.63252	4.16217	3.88524	3.88775	3.56152	3.75347	4.13115	3.6559	4.09822	4.15117	3.48644	4.24108	4.22247	4.18032	4.54471	4.60991	4.44135	4.81948	3.9389	4.82921	4.14641	4.13176
ACOT7	5.72493	5.5295	5.56724	6.07158	5.61204	5.5491	5.83274	5.31243	5.52102	6.11867	5.41621	5.46812	5.63994	5.63448	5.66991	5.31613	5.61969	5.50267	5.70451	5.28462	5.6941	5.33063	5.55662	5.83736	5.28131	5.90851	5.58628	5.64827	5.42224	5.3053	5.64428	5.57733	5.69211	5.43237	5.70783	5.44302	5.60287	5.47751	5.47328	5.47069	5.66869	5.67364	6.04647	6.1935	6.00819	6.1016	6.04344	5.91632	5.93164
ACOT8	5.8334	6.61087	6.07472	6.40827	6.51272	6.40481	6.22676	6.10405	6.21803	6.33645	6.10917	6.33563	6.38092	6.10844	5.95934	5.74643	6.50363	6.10394	5.61755	5.8314	5.73141	5.73009	6.1809	5.88622	5.13082	6.10991	5.32666	6.27537	6.08399	5.55794	5.98505	5.42276	5.75611	5.52539	5.67435	5.62444	6.19373	5.55778	5.58959	5.73747	6.27603	6.19731	6.18718	6.79243	6.20942	5.89509	6.49535	6.75644	6.38595
ACOT9	6.47112	6.45478	6.41983	6.19309	6.66075	6.53659	6.32322	6.50933	6.52524	6.62298	6.69603	6.41983	6.11145	6.25883	6.08777	6.68184	6.67137	6.75172	6.43617	6.80957	6.10185	6.1893	6.30075	6.41983	6.17463	6.28145	6.46039	6.41983	6.36962	6.60243	6.07913	6.48979	6.49369	6.50473	6.33112	6.39428	6.48283	6.71216	6.56202	6.48547	6.43284	6.41147	6.33755	6.4362	6.27275	6.30296	6.40692	6.54264	6.47184
ACOX1	8.74976	8.47684	9.1776	9.76223	8.67473	8.91299	9.33012	8.23797	8.62257	9.79929	9.22216	8.78117	9.08234	9.0132	8.94403	8.44397	9.04817	9.21132	8.80704	8.65253	9.79871	8.45901	9.55092	9.55119	8.64669	9.16756	9.1407	8.86245	8.84503	8.55286	9.30185	8.60179	9.02703	8.17832	9.36201	8.34924	8.84744	8.2838	8.74606	8.87206	9.57337	8.99253	9.21457	9.65738	9.48413	9.3775	9.94114	9.22795	9.36718
ACOX2	6.3568	6.00393	6.48278	7.23381	6.50363	6.33505	7.25144	5.83453	6.144	7.64793	6.58711	6.03307	7.03896	6.95315	6.68011	5.84744	6.67163	6.86	5.88071	6.01074	6.32944	5.58305	7.07875	6.40227	5.62248	6.60585	5.8302	6.22274	6.19839	5.3991	6.19216	5.48894	6.37915	5.15307	6.96635	5.75889	6.17482	6.34432	6.45584	5.68713	6.7556	6.63046	6.80177	7.72276	7.34032	6.84194	7.87383	7.10213	7.11204
ACOX3	5.20175	5.15591	5.09361	4.82672	5.2584	5.38468	4.8598	5.1349	5.28242	5.20351	5.23779	5.10484	5.08531	5.15767	5.50776	5.06948	4.99117	5.08645	4.84289	5.28733	5.04216	4.92474	4.92362	5.23191	4.74342	5.17631	4.98126	5.09361	5.28903	4.91261	5.06577	5.06265	5.36278	5.09361	4.9695	4.94274	4.96909	4.95925	5.25386	5.01986	5.24507	4.62191	5.2057	5.09361	5.02257	4.73623	5.08263	5.10755	5.47117
ACOXL	3.18741	3.001	3.12796	3.17897	3.21564	3.16911	3.26725	3.20422	3.23632	3.07164	3.16992	3.39611	3.19682	3.18638	3.14506	3.16992	3.04498	3.06818	3.14709	3.10512	3.28578	3.23439	3.21167	3.16616	3.29487	3.06593	3.17866	3.03393	3.50024	3.23112	3.19467	3.26884	3.02443	3.20193	3.28982	3.16992	3.11729	3.06916	3.17138	3.27071	3.20101	3.23034	3.09899	3.03295	3.16127	3.16992	3.17832	3.15721	3.1663
ACP1	8.95799	8.72256	8.88864	9.35383	9.22106	9.05079	8.93795	8.84879	8.82898	8.91145	8.64706	8.68767	8.62551	8.70079	8.73339	8.59678	9.02804	8.81847	8.70663	9.28749	9.19167	8.77083	9.03736	8.87176	8.40986	9.01959	8.65915	8.75153	8.7595	8.76206	8.55075	8.99213	8.95382	8.5752	9.35048	8.63618	8.89636	8.99608	8.89315	8.92251	9.09257	8.81941	8.82278	9.26073	8.91783	9.01551	9.07047	9.55793	9.03182
ACP2	5.92296	5.83281	5.88643	5.87367	5.98886	6.06138	5.79943	5.77505	5.69609	6.0207	5.58058	5.91582	5.90024	6.05004	5.82146	5.88381	5.53101	6.02826	5.81563	5.63349	5.91582	5.66417	5.91582	6.24002	5.60103	5.73262	5.87103	6.02868	5.88397	5.72093	5.99276	5.87735	5.99787	5.95838	6.02052	5.75832	6.16221	6.05914	5.7303	5.85367	5.93147	5.7029	5.73086	6.38373	5.93875	6.35091	6.31551	5.62057	6.02074
ACP5	5.28139	5.11399	5.10811	5.44484	4.59832	4.79633	5.64653	4.89547	4.89278	5.95509	5.10498	4.816	5.29267	5.67499	4.78918	4.77247	5.03595	5.37355	5.04335	4.62852	5.11567	4.93659	5.54529	5.33909	4.82067	5.23335	5.51391	5.50505	4.68707	4.62647	6.1579	4.96103	5.26106	5.15234	5.75934	5.21352	5.02328	5.10021	5.2857	5.13013	5.53769	4.92364	4.91209	6.07214	5.50779	5.9826	5.34803	5.1618	5.54101
ACP6	4.86189	5.07852	5.17382	4.88048	4.9476	5.04541	5.05728	4.98678	4.73261	4.95198	5.27426	4.84393	5.5027	5.25239	4.91472	5.13394	5.04662	5.14671	4.96622	4.90714	5.02466	4.94929	5.2339	5.15713	5.31113	5.49853	4.79591	4.92341	5.07365	4.95645	5.08073	5.12281	5.24971	4.88894	5.43775	5.0698	5.33973	4.96579	5.00531	5.03795	4.95635	5.27578	5.32988	4.95118	4.96816	4.7882	5.40018	5.37738	5.34977
ACR	3.467	3.51229	3.49029	3.37482	3.71107	3.5042	3.50531	3.47462	3.40837	3.48782	3.91854	3.69559	3.46603	3.56362	3.63795	3.5168	3.5393	3.58391	3.4499	3.30344	3.61921	3.42773	3.54368	3.34066	3.37406	3.57114	3.39886	3.35545	3.13719	3.45426	3.5187	3.54601	3.37272	3.67072	3.86876	3.36253	3.37842	3.57573	3.48635	3.47777	3.55337	3.49029	3.32976	3.69971	3.43298	3.93156	3.84992	3.33393	3.38732
ACRBP	4.02296	3.90095	4.00574	4.01382	3.98045	4.01138	3.74331	4.10499	3.92751	4.05129	3.91932	4.00835	4.00654	3.92488	4.13931	4.02969	3.86721	3.85235	4.38467	3.85738	3.71382	4.45013	4.01308	4.11103	4.11184	4.21725	4.1865	4.01953	3.79536	4.01488	4.3395	4.01138	3.89476	3.89647	4.32407	3.94555	4.01183	3.94946	3.88923	4.1215	3.73849	3.98496	4.15599	4.38504	3.95659	3.80396	4.30205	4.11715	4.16405
ACRV1	2.80935	2.95973	2.96667	2.84391	3.22489	2.99104	3.04209	3.26137	3.06915	3.19629	2.79752	3.00561	3.02943	3.11419	3.05304	2.88993	2.88672	3.08981	3.07929	3.58684	2.93856	3.08017	3.14603	3.01391	3.10753	3.11641	3.0134	3.01609	3.04441	2.95586	3.10563	2.94035	3.01391	3.0394	3.09544	3.0677	2.97465	3.08045	3.03355	3.01478	3.03068	2.87329	3.01391	2.84707	2.93619	2.89617	2.95292	2.90311	2.9833
ACSBG1	3.54791	3.30107	3.40316	3.46046	3.51388	3.3452	3.39266	3.43183	3.55104	3.3766	3.52569	3.57267	3.44326	3.43215	3.45254	3.36028	3.40983	3.53133	3.40913	3.59707	3.35836	3.63226	3.39784	3.54191	3.55152	3.41878	3.5245	3.42965	3.64416	3.43172	3.35565	3.4223	3.43022	3.42445	3.46046	3.51794	3.53017	3.42154	3.38333	3.45813	3.40519	3.42935	3.27873	3.26165	3.33059	3.4291	3.42426	3.43069	3.41235
ACSBG2	3.31178	3.00391	3.38	3.31721	3.27065	3.54978	3.35198	3.29786	3.65082	3.39218	3.28896	3.41914	3.34045	3.3667	3.48279	3.26405	3.35339	3.37975	3.37221	3.40759	3.39659	3.36757	3.5833	3.40593	3.33064	3.27373	3.52836	3.35198	3.36504	3.28096	3.36838	3.26689	3.25983	3.40017	3.14793	3.48798	3.52578	3.15132	3.43548	3.27331	3.56598	3.35198	3.2033	3.37134	3.22826	3.18502	3.45472	3.33813	3.24342
ACSF2	6.22555	5.20892	6.17165	7.21894	5.76505	5.77125	6.76694	5.12879	5.98002	7.42233	6.29351	5.91052	6.87943	6.76349	6.32041	5.54328	5.95257	7.02167	5.71233	6.22047	7.08621	5.41076	7.01772	6.35266	5.421	6.14997	6.09601	6.12468	6.12791	5.15841	6.25798	5.34972	6.15632	5.37646	7.15114	5.43985	5.63965	5.99325	6.01107	5.90109	6.42835	6.43399	6.78829	6.90037	7.33939	6.86001	7.34565	6.32936	6.43181
ACSF3	4.46943	4.19097	4.11679	4.18384	4.11995	4.3445	4.38375	4.201	4.5531	4.42304	4.31389	4.48647	4.47044	4.34998	4.38015	4.11003	4.27574	4.36209	4.487	4.11698	4.45863	4.41629	4.39866	4.26488	4.21673	4.40878	4.23034	4.24353	4.46893	4.12049	4.21361	4.27959	4.07305	4.46302	4.36592	4.33856	4.18749	4.14956	4.41842	4.41742	4.26801	4.23816	4.38039	4.33534	4.46069	4.36238	4.3158	4.22901	4.44882
ACSL1	8.4513	8.19956	8.39288	9.09298	7.70183	8.04476	8.54782	7.57295	7.3569	8.68732	9.34891	8.83263	8.21372	8.39818	7.92316	7.68647	8.10587	8.53284	7.98569	8.11946	9.09644	8.01352	8.60673	10.4193	7.60456	8.64942	8.94785	8.59324	8.74436	7.42044	9.09742	7.86768	9.0899	7.80306	9.1934	8.13302	8.67249	8.38733	8.23317	8.28313	9.92753	8.64199	8.19615	9.2593	9.12665	9.92494	8.79256	8.27938	8.76002
ACSL3	9.16331	9.26347	9.48859	9.16483	9.114	9.31314	8.87499	8.98451	9.114	8.86828	9.1151	9.46144	8.70268	9.13876	9.26695	9.2399	9.18377	8.99209	8.75976	8.78108	8.80615	8.96003	9.05836	9.23125	8.78745	9.90136	8.66838	9.36028	9.21273	8.81348	8.73775	8.69664	9.1376	8.82047	8.25388	8.80874	8.97403	8.80818	8.78765	8.70858	9.114	9.48919	9.20664	9.02133	9.24347	9.10152	9.17185	9.58562	9.114
ACSL4	9.29578	10.251	9.49822	9.5054	9.16607	9.09857	9.17734	9.62827	8.98068	8.81872	9.77606	9.52576	8.86339	9.1641	9.32722	9.54024	9.37501	9.26701	10.1956	8.99005	10.5724	10.4353	9.24362	9.44379	9.77659	10.2652	10.0217	9.79165	9.3155	9.23932	10.0177	10.0276	10.3541	11.0013	9.28967	9.05541	9.34451	9.63346	10.3175	9.97547	9.05278	9.62657	9.43981	9.32214	9.54553	9.46352	9.35689	9.24616	9.39538
ACSL5	7.88817	8.04695	8.59549	7.82615	7.91021	8.07231	7.60572	7.99333	7.65949	7.88562	8.10312	8.67815	7.74825	8.16737	8.45043	7.99101	7.63692	8.06768	7.59061	8.10034	7.18397	7.52662	7.76103	7.64152	7.35495	7.61365	7.34057	7.67379	8.5567	7.93436	6.58721	7.60624	7.55721	8.38125	6.61726	7.85149	7.30589	7.55893	7.93391	7.14587	7.93056	7.60323	8.44456	7.52675	7.28628	7.64004	7.82132	8.06299	8.03342
ACSL6	3.43825	3.43022	3.35182	3.39216	3.34698	3.28731	3.38332	3.33856	3.30969	3.33856	3.35201	3.29712	3.33856	3.31242	3.41062	3.26811	3.33856	3.28406	3.45981	3.33476	3.34132	3.40049	3.33856	3.33856	3.47628	3.22603	3.48959	3.29946	3.27647	3.33856	3.24654	3.33856	3.32161	3.38284	3.3136	3.37037	3.32751	3.28868	3.42341	3.43524	3.38989	3.50472	3.31777	3.26437	3.22862	3.33856	3.26904	3.48526	3.23482
ACSM1	4.09397	4.05109	4.13031	3.91643	4.11551	4.05403	4.25066	4.20799	4.09859	3.9377	3.8882	3.89683	4.0234	4.49214	3.94985	4.04425	3.98023	3.86147	4.49999	4.06434	4.31398	4.21038	3.95101	4.06078	4.36319	3.9609	4.50618	4.16694	4.05725	4.22167	4.58088	4.60375	4.58195	4.35617	4.82271	4.26917	4.37884	4.1327	4.1069	4.37012	4.04315	3.95363	4.09881	3.75488	4.04662	4.02822	3.9979	4.00703	3.8286
ACSM2A	11.098	6.69544	9.61453	12.3112	9.09134	9.73668	11.531	7.18922	10.2855	12.8308	10.6997	10.2558	11.4388	10.9779	9.50453	9.51291	10.6198	11.746	9.49771	10.1093	11.5693	8.66976	12.3581	11.0017	8.29833	9.98641	10.3924	10.5905	9.56434	4.94556	12.1438	8.915	10.4702	6.93472	12.9628	8.10334	9.24322	10.8777	10.7345	10.1454	11.6649	10.6179	10.9633	12.6294	12.3282	13.1795	12.7429	10.7286	11.6769
ACSM2B	12.4772	7.54901	10.9093	13.7409	10.1373	11.2511	12.771	8.21917	11.9387	14.3323	12.147	11.6756	12.7697	12.0925	11.1704	10.542	12.0084	13.1375	11.011	11.5002	12.9856	10.1279	13.9268	12.4943	9.28525	11.5097	11.9632	12.2504	11.2108	5.78209	13.475	9.91327	11.8433	7.9793	14.4411	9.11417	10.5492	12.4086	12.1942	11.6633	12.9192	12.2246	12.3909	14.3057	13.6581	14.703	14.1358	12.4591	13.1564
ACSM3	6.595205	5.293565	6.00436	6.675935	5.29789	5.416065	5.810785	4.57885	5.40134	6.779215	5.868315	5.35352	6.331745	5.782135	5.71684	6.156925	5.786525	6.048995	5.88027	5.80494	7.045095	6.074075	6.341235	7.05797	5.305275	6.335275	6.95472	5.815645	5.95381	5.089465	6.649645	6.459205	7.16389	5.62518	9.070605	5.515965	6.625215	6.441845	6.03826	6.740245	6.166225	5.92909	6.20643	6.40988	6.968515	6.39124	6.84506	6.224125	6.365545
ACSM4	3.39854	3.44888	3.2794	3.41179	3.26079	3.26338	3.26094	3.36076	3.42537	3.31899	3.41179	3.48222	3.57647	3.40631	3.41179	3.48891	3.26973	3.65648	3.77316	3.35419	3.28981	3.71071	3.49204	3.53703	3.52388	3.52091	3.55962	3.46933	3.52802	3.43165	3.61956	3.52213	3.47058	3.56313	3.56007	3.18101	3.5647	3.44549	3.2978	3.34749	3.34785	3.41481	3.38005	3.36981	3.56067	3.42155	3.40438	3.3597	3.29145
ACSM5	5.26353	4.97125	5.25942	5.76341	4.88019	5.48557	5.57752	4.30409	5.19387	6.04587	5.29716	4.81391	5.0583	5.15118	5.00274	4.81239	5.06169	5.25117	5.01044	5.36858	6.02761	4.54833	6.11548	5.62975	4.85229	5.37517	5.46626	5.44342	5.17985	4.76091	6.26841	4.7613	4.94116	4.08712	6.04993	4.493	4.89703	4.88603	4.82825	4.57895	5.6645	5.26453	6.30281	7.16703	6.52779	6.76568	7.04895	6.10214	5.66521
ACSS1	4.08601	3.92367	4.10475	4.51561	4.03747	4.07534	4.13731	3.9714	4.08206	4.14954	4.25505	4.04226	4.04356	4.04176	4.12827	3.96311	4.03004	4.12827	4.21901	4.085	4.22505	4.09641	4.16416	4.04782	4.05964	4.12827	4.12827	4.12121	4.12827	4.21755	4.14949	4.11535	4.16242	3.94219	4.12827	4.02156	3.9514	3.97405	4.02829	3.96973	4.12827	4.16623	4.00497	4.38116	4.25065	4.29052	4.38879	4.19849	4.27784
ACSS2	5.92412	5.5083	5.78416	5.92229	5.68632	5.86146	6.01474	5.64512	5.7298	6.00896	5.86298	5.69413	5.742	5.91033	5.78689	5.66273	5.80564	5.94042	5.6372	5.80665	5.88827	5.42197	6.03085	5.9113	5.77438	6.02576	5.67587	5.9071	5.89251	5.49944	6.06645	5.74557	5.71623	5.38766	6.52945	5.5708	5.70566	5.87936	5.5959	5.69744	5.92963	5.90667	6.02971	6.18543	6.35684	6.50423	6.26188	6.03638	6.01659
ACSS3	6.89142	6.00488	6.80992	8.18666	6.1469	6.57224	7.43216	6.03882	6.79544	7.79198	6.97038	5.66305	7.5794	7.60289	6.88204	6.38315	6.85422	7.46729	7.16878	6.85863	8.72852	6.90021	7.97083	7.31736	6.66901	7.37824	7.32174	6.85701	6.59616	6.74839	7.69814	6.83396	7.29541	6.326	9.2205	5.8977	6.81988	6.85655	6.64867	7.10111	7.34314	7.36987	7.24618	7.67614	7.21984	7.56159	8.12517	6.98434	6.97615
ACTA1	5.04488	5.32506	5.42185	5.58182	5.08484	5.33261	5.28095	5.35088	5.18868	5.38027	5.25727	5.40729	5.56762	5.40696	5.52321	5.16063	5.10547	5.13032	5.31025	4.9095	5.35519	5.41667	5.43386	5.67774	5.35064	5.65202	5.47195	5.65331	5.2206	5.22085	5.08271	5.6933	5.51422	5.4043	5.15296	5.34145	5.5091	5.4441	5.3474	5.6046	5.34865	5.54123	5.46234	5.72357	5.46924	5.1867	5.70063	5.36289	5.56275
ACTA2	8.16896	7.94572	7.06456	7.77717	6.96672	7.21153	8.0957	7.71321	7.45277	7.30838	7.39008	7.93766	7.5055	7.87105	7.22573	8.09826	7.76275	7.27495	10.6016	7.50255	9.69007	9.1048	7.83683	8.44296	9.67823	9.16784	8.58173	8.39074	7.35096	9.88124	8.76056	8.72196	8.94315	8.84694	9.92551	8.71005	8.31997	9.91569	8.37868	10.2413	6.71204	7.60569	7.96185	7.88112	8.05308	7.22376	7.24276	6.59702	6.91108
ACTB	13.5541	13.8125	13.7343	13.758	13.62	13.754	13.6213	13.6894	13.4913	13.6163	13.4986	13.7443	13.7236	13.6151	13.7817	13.6303	13.6727	13.5283	13.7796	13.4992	13.7803	13.7036	13.7679	13.9246	13.7247	13.9459	13.7989	13.8369	13.6646	13.7567	13.6902	13.8078	13.7683	13.7536	13.5854	13.6841	13.7394	13.7851	13.6439	13.7618	13.7174	13.9264	13.7929	13.9824	13.8189	13.7741	13.8103	13.7573	13.9522
ACTBL2	2.84128	2.97346	2.86836	3.01373	2.80946	3.07889	2.48653	2.63429	2.85988	2.73791	2.80178	2.92326	3.57126	2.87263	3.0252	2.95294	3.4744	3.27846	2.77883	3.07302	3.00302	3.50946	3.0507	3.89571	2.90457	3.36895	3.18393	3.18468	3.56428	2.8012	3.02632	2.6863	3.286	2.98084	2.8126	2.81426	4.03554	3.1913	2.92	3.54818	2.89987	2.92423	2.70284	3.02458	3.06334	2.93733	3.48007	3.07394	3.11935
ACTC1	4.36259	4.69403	4.55282	4.51199	4.24065	4.45497	4.3922	4.62337	4.36418	4.56249	4.5219	4.70778	4.56998	4.50192	4.55735	4.48022	4.4331	4.28802	4.87807	4.24402	4.98152	4.5289	4.3985	5.06931	4.38769	4.96764	4.7049	4.78	4.41685	4.45454	4.36255	5.13075	4.92092	4.78917	4.15137	4.4162	4.59103	4.90827	4.92461	5.03431	4.34304	4.62303	4.46362	4.75547	4.59413	4.58737	4.40974	4.51733	4.54903
ACTG1	16.4165	16.7232	16.4714	16.7068	16.2306	16.6057	16.4894	16.603	16.5417	16.4506	16.4108	16.7064	16.2994	16.271	16.6116	16.4411	16.4532	16.1786	15.7597	16.1134	15.8447	16.437	16.4401	16.7112	16.0575	16.7806	16.5719	16.7611	16.5585	16.4121	16.2885	16.6092	16.6112	16.4468	16.4201	16.6545	16.5959	16.7163	16.4216	16.7831	16.4207	16.7512	16.6498	16.9397	16.6001	16.1917	16.7359	16.3263	16.7822
ACTG2	3.32977	3.02197	3.24206	3.25414	3.2761	3.02063	3.06777	3.2958	3.09096	3.14503	3.1948	3.45444	3.3523	3.25775	3.11159	3.14122	3.16294	3.20827	3.49107	3.27808	3.10142	3.35453	3.17381	3.27726	3.2865	3.2735	3.22838	3.27868	3.26034	3.29914	3.05264	3.4615	3.30391	3.27652	3.33171	3.29455	3.4391	3.32279	3.22432	3.43383	3.20318	3.26913	3.21176	3.29634	3.247	3.36247	3.22649	3.27061	3.28056
ACTL10	4.43829	4.5331	4.47096	4.83265	4.66356	4.66282	4.51738	4.6126	4.54503	4.78129	4.29165	4.3644	5.08367	4.9908	4.57391	4.56435	4.69769	4.67875	5.83834	4.76751	4.39324	4.20977	4.47828	4.27071	5.09811	4.43322	4.81364	4.67148	5.04661	4.87	4.6926	4.9242	4.3405	4.47592	4.53225	4.51412	4.63934	5.07047	4.50631	4.75922	4.75586	4.69724	4.93208	4.18057	4.80104	4.47064	4.39901	5.48585	4.36283
ACTL6A	7.11257	7.08265	7.07696	7.17548	6.90195	6.90098	7.07359	7.0011	7.32332	6.80884	6.75507	6.86978	6.83341	7.19057	7.1527	7.1349	7.11214	6.70226	7.56896	7.07359	7.44542	6.90649	6.87767	7.01552	6.30874	7.31539	7.0142	7.15313	6.55468	7.15389	6.84206	7.42109	7.31737	7.10556	6.99067	7.03752	7.14615	7.2573	7.10392	7.07359	7.05397	6.95035	7.04643	7.14524	6.77106	7.09283	7.05853	7.12965	7.0902
ACTL6B	3.54874	3.57409	3.63579	3.46097	3.5185	3.49877	3.49412	3.80119	3.62285	3.60445	3.56865	3.72251	3.65699	3.48563	3.57291	3.40773	3.42603	3.47492	3.51562	3.6001	3.64042	3.56865	3.54794	3.56865	3.72643	3.56865	3.64414	3.63806	3.39527	3.5397	3.56865	3.61866	3.56865	3.66942	3.68716	3.51983	3.49306	3.43968	3.6354	3.61163	3.54393	3.64917	3.5288	3.57153	3.59009	3.64467	3.56746	3.44513	3.62321
ACTL7A	3.74836	2.99056	3.83387	3.24553	3.39956	3.40014	3.57378	3.70063	3.62772	3.28067	3.81265	4.19043	3.55816	3.35694	3.69087	3.34157	3.26925	3.38816	3.13435	3.19436	3.69461	3.69348	3.58714	3.72434	3.20677	3.5439	3.48955	3.63038	3.34108	3.3624	3.57615	3.6204	3.26376	3.81075	3.55801	3.83006	3.35694	3.45406	3.63629	3.97493	3.56999	3.65199	3.61107	3.46889	3.64413	3.3419	3.91428	3.40671	3.76783
ACTL7B	2.98159	3.07917	2.98191	3.09978	2.96928	3.04311	2.94191	3.05392	3.40288	3.16479	3.03375	3.0401	3.04538	3.00198	3.40445	3.10296	3.04819	3.47043	3.25361	3.06429	3.0312	3.14318	3.16517	3.29847	3.06084	3.03882	3.54059	3.39198	2.81612	3.00747	3.21935	2.96479	2.71234	3.12067	3.00081	3.43494	3.19784	2.83889	3.15524	3.27553	3.44205	2.98508	3.08947	2.88254	2.97469	3.21564	2.87766	3.13787	3.08478
ACTL8	3.1862	3.10704	3.53942	3.23007	3.42103	3.27399	3.19806	3.0255	3.39262	3.29061	3.28111	3.56639	3.18901	3.27257	3.39358	3.17481	3.18747	3.41889	3.15518	3.14836	3.20892	3.04403	3.42682	3.46381	3.13754	3.28443	3.50083	3.00415	3.31999	3.41478	3.53207	3.15934	3.29517	3.53913	3.21498	3.44156	3.29548	3.15799	3.21109	3.12302	3.1419	2.89019	3.01433	3.33234	3.01155	3.45124	3.54826	3.27541	3.12005
ACTL9	4.11118	4.32963	3.764	4.00928	3.92423	4.10567	4.24263	4.18134	4.0511	4.61668	4.13992	4.31084	3.90141	3.79392	4.21725	4.37918	3.96374	4.1242	4.47249	4.43237	4.11202	4.16146	4.13177	3.93982	3.96156	4.04631	3.98785	3.84388	4.05795	4.53554	4.26606	3.51634	4.08258	3.99475	4.14837	4.08477	3.93491	3.9135	4.3158	4.27125	4.0491	3.95855	4.5797	4.38487	3.97185	4.36748	4.17126	4.88667	4.29708
ACTN1	7.41474	7.11724	6.28263	6.20118	6.35921	6.28871	6.39798	6.84394	6.05881	6.06523	6.3588	6.39888	6.61767	6.56697	6.12391	6.54585	6.76336	6.09954	8.76386	6.1391	7.37257	7.86102	6.40464	8.0492	7.54431	6.94837	8.07408	7.56265	6.84401	8.2	7.79114	8.65305	8.26555	8.11412	7.98236	7.33787	8.39946	7.96089	7.00493	8.28252	6.21915	6.24794	6.48472	6.39496	6.49695	6.23026	6.18562	5.87796	6.12082
ACTN2	3.02777	3.09985	3.18359	3.09486	3.17422	3.10465	3.18063	3.0192	3.10535	2.98462	2.97238	3.223	3.13288	3.14642	3.06949	3.24606	3.03743	3.08687	3.09996	3.23906	3.03646	3.08527	3.13674	3.11759	3.13982	3.11732	2.99761	3.16177	3.22831	2.97431	3.05975	2.99686	3.00307	2.94054	3.09829	2.94115	3.05841	2.97255	3.09985	3.09847	3.20636	3.11053	3.0989	3.12017	3.11741	2.95885	3.14924	3.10768	3.07227
ACTN3	3.60442	3.67343	3.65701	3.59087	3.58203	3.59723	3.60691	3.60374	3.75588	3.56569	3.48269	3.87611	3.55163	3.6328	3.67514	3.52866	3.65466	3.60949	3.49024	3.49867	3.51145	3.60456	3.64513	3.62795	3.72489	3.54551	3.56818	3.52695	3.56218	3.52134	3.57111	3.54202	3.51204	3.58327	3.57098	3.52555	3.53852	3.553	3.63921	3.77316	3.66984	3.60756	3.51059	3.58113	3.66147	3.59321	3.69303	3.51803	3.60412
ACTN4	15.0166	15.8169	15.5236	15.3008	15.2897	15.8332	15.3961	15.4957	14.9748	15.5214	15.2097	15.851	15.321	15.2789	15.7755	15.1868	15.5972	15.3109	13.5745	15.0642	14.2156	14.3882	15.4958	15.2752	13.8016	15.404	14.4705	15.2897	15.3911	14.458	14.7757	14.3155	14.6059	14.4575	13.6399	15.1629	14.5677	14.5893	14.9988	14.6473	15.5449	15.8062	15.5669	15.5232	15.4957	14.796	15.4587	15.2732	15.5918
ACTR10	9.46	9.48505	9.53229	9.54323	9.59209	9.48992	9.31339	9.57377	9.47159	9.78418	9.31991	9.58179	9.57151	9.64332	9.58842	9.58007	9.48992	9.42594	9.43804	9.48806	9.2075	9.31952	9.47965	9.59295	9.27286	9.68301	9.62171	9.5013	9.38134	9.2584	9.42082	9.31698	9.36731	9.18709	9.40903	9.40635	9.28979	9.29732	9.34341	9.36066	9.34489	9.48277	9.56554	9.66489	9.48505	9.16237	9.44964	9.65184	9.54327
ACTR1A	9.1584	9.39563	9.29338	8.86581	9.60014	9.21146	8.74393	9.46529	8.66778	8.89103	9.36876	9.42545	8.93555	9.28198	9.25517	9.30567	9.31718	9.0697	9.10897	8.68972	8.51182	9.03688	9.02093	9.78032	9.20553	9.18288	9.44023	9.48507	9.2574	9.31819	8.95363	9.37693	9.15153	8.99032	8.83963	9.16647	9.56989	9.50311	8.9272	9.49772	9.0627	9.18147	8.98946	9.6247	8.75781	8.96618	9.3218	9.17929	9.04726
ACTR1B	6.69679	6.78095	6.36914	6.3687	6.54568	6.66089	6.47552	6.52577	6.3451	6.43529	6.50891	6.49591	7.05947	6.52354	7.28558	6.53375	6.58422	6.46382	6.41521	6.25419	5.81796	6.54185	6.60151	6.90308	6.89764	6.79742	6.62923	7.12152	6.31755	6.43653	6.39634	6.58422	6.16031	6.384	6.07225	6.55252	6.71718	6.68161	6.56498	6.48612	6.43645	6.61908	6.78331	7.00851	6.67398	6.47063	6.55461	6.70755	6.81426
ACTR2	12.3531	12.4646	12.2979	12.0823	12.1917	12.2361	12.1788	12.3373	12.3122	12.1348	12.0953	12.1605	11.9704	12.3127	12.0374	12.5419	12.4578	12.1348	12.1893	12.2417	12.1283	12.1648	12.3703	12.2109	12.0173	12.3792	12.3645	12.1006	11.967	12.5696	12.2445	12.4416	12.3373	12.3486	12.2452	12.2024	12.1721	12.4707	12.1903	12.2964	12.2019	12.0766	12.0459	12.414	12.1466	12.3719	12.2912	12.3696	12.2467
ACTR3	12.33	12.7488	12.6318	11.9957	12.4884	12.1955	12.038	12.6502	12.25	12.061	12.1814	12.4573	12.0872	12.1975	12.2651	12.3766	12.4627	12.3923	12.1707	12.3758	12.167	12.3287	12.1449	12.4504	12.6629	12.5515	12.5287	12.4898	12.3162	12.5742	12.1925	12.674	12.4562	12.6431	12.2251	12.5094	12.2843	12.89	12.3454	12.4086	12.2398	11.9005	11.9871	12.2614	11.9598	12.1899	11.9068	12.2497	12.0161
ACTR3B	6.70314	6.76234	7.01991	6.92622	6.20499	6.30462	6.55192	6.20714	6.43308	6.6955	6.14367	6.20194	6.28399	6.41189	5.97233	6.38665	6.37253	6.46803	6.53604	7.05281	6.57947	6.66454	6.53126	6.47261	6.04111	6.34859	6.87184	6.21228	6.41408	6.29875	6.70352	6.48401	6.58806	6.4306	6.99108	6.3373	6.23023	6.5819	6.3303	6.62694	6.37071	6.53544	6.47823	6.48341	6.69621	6.30142	6.69645	6.51951	6.43273
ACTR3C	5.60061	5.23853	5.58645	6.18066	5.04074	5.22317	5.50931	4.96997	5.35764	6.0764	4.98192	5.34162	5.06983	5.47504	4.98038	5.06798	5.24665	5.43877	5.21018	5.5375	5.78429	5.42168	5.60987	5.27398	4.95764	4.96374	5.4294	5.38028	5.17987	4.93826	5.50981	5.48753	5.46885	5.37114	5.61004	5.24855	5.18737	5.3535	5.51127	5.3152	5.29042	5.17863	5.30794	5.56474	5.75645	6.0408	5.44572	5.15974	5.46777
ACTR5	4.85118	4.66768	4.79044	4.51835	5.09712	4.67609	4.73805	4.87198	4.46713	4.90199	5.07549	4.91813	4.33111	4.54706	4.84761	5.1066	4.40915	4.79229	4.68501	4.86989	4.85768	4.62234	4.87067	4.76811	4.85157	4.76	4.89842	5.15472	4.49007	4.65023	4.96019	4.67598	4.8878	4.62561	4.74168	4.89293	4.60614	4.63522	4.88699	4.90612	4.98982	4.97356	4.8451	4.62897	4.60095	4.40829	5.10475	4.34185	5.25511
ACTR6	7.2709	7.49105	7.64958	7.45035	7.54701	7.42006	7.32807	7.50513	7.53632	7.52092	7.58828	7.62783	7.26614	7.50047	7.09393	7.44094	7.49489	7.70276	7.37087	7.15783	7.12209	7.50129	7.39632	7.62742	7.1385	7.86781	7.5121	7.45925	7.32543	7.2542	7.36955	7.49214	7.15946	7.69387	7.43974	7.00817	7.50631	7.44745	7.2748	7.48479	7.59046	7.51138	7.33917	7.7378	7.50127	7.62437	7.58168	7.9212	7.72553
ACTR8	7.4849	7.25386	6.98988	7.17746	7.29577	7.42916	7.20162	7.2966	7.35829	7.12319	7.23813	6.98363	7.16458	7.49311	7.13087	7.05981	7.45592	6.96229	7.1174	7.17786	7.33956	6.85402	7.20307	7.30699	7.03779	7.39377	7.45315	7.31784	7.09739	7.34313	7.06594	7.3777	7.48744	6.99774	7.85615	7.26931	7.2282	7.55659	7.09524	7.22306	6.89184	7.24466	6.93478	7.44437	7.19973	6.86278	7.33891	7.20823	6.9115
ACTRT1	2.77311	2.69876	2.63698	2.29721	2.65287	2.54516	2.409	3.00811	2.75274	2.78286	2.67524	3.22951	2.66638	2.34574	2.66145	2.47258	2.48176	2.35927	3.15946	2.52285	2.55648	2.75166	2.81764	2.77254	3.12211	2.62371	3.14516	2.32669	2.96798	2.74329	2.98981	2.70807	2.7008	2.63523	2.66733	2.57411	2.61477	2.56034	2.82075	2.93022	2.70818	2.55141	2.8182	2.42819	2.52921	2.95386	2.99475	2.79732	2.45281
ACTRT2	3.8596	3.98915	4.02164	3.71348	3.96636	3.73409	3.70003	3.85456	3.63914	4.09443	3.71998	3.80839	3.77462	3.81684	3.95952	3.69972	3.7793	3.67232	3.8851	3.9021	3.70965	3.67177	3.93972	3.86414	3.93496	3.83051	3.7433	3.65924	3.62043	3.52631	3.7377	3.611	3.82546	3.75384	3.93538	3.83755	3.75409	4.01792	3.80893	3.86974	3.75894	3.95241	4.02899	3.79342	3.81612	4.0141	3.91311	3.83421	3.63589
ACTRT3	3.10498	3.16061	3.63088	3.49221	3.64796	3.31979	3.67035	3.84792	3.61303	3.38073	3.25734	3.36213	3.31611	3.11933	3.15623	3.80846	3.56272	3.19858	3.66729	3.4725	3.35953	3.9329	3.17491	3.60558	3.54432	4.03246	3.35916	3.12486	3.63503	3.23383	3.74896	3.88695	3.62821	3.43188	3.58447	3.72315	3.56184	3.46777	3.21125	3.35449	3.42192	3.07036	3.23541	3.53516	3.1494	3.55212	3.30802	3.37849	3.40974
ACVR1	6.33674	6.20283	5.9831	6.36194	5.72887	6.18606	6.24116	6.19106	6.04588	6.2572	6.14659	5.97742	6.27064	6.29247	5.97094	6.26017	6.01544	6.31224	6.3864	6.12831	6.168	6.40016	6.24858	6.2848	6.67591	6.17525	6.53841	6.14412	6.33111	6.31119	6.37917	6.39506	6.32878	6.06596	6.70564	6.03889	6.42952	6.44678	6.32654	6.38013	6.12446	5.71428	6.04115	5.94927	6.26174	5.77329	5.9636	5.83728	5.86208
ACVR1B	5.8488	5.83815	6.38019	6.5978	5.85446	6.15953	6.21743	5.81362	6.04238	6.36318	5.97679	5.83492	5.96641	5.94464	6.2502	5.86501	5.94804	6.47121	5.72153	5.63331	6.37312	6.08166	6.07874	5.75142	5.80527	6.27341	5.82763	5.71945	5.72044	5.84711	6.13785	5.75716	5.87875	6.1528	6.30809	5.74334	5.58918	6.01459	5.83012	5.80606	6.22466	5.94993	6.16185	5.92971	5.94561	5.92425	6.01936	6.24265	5.98132
ACVR1C	3.89089	3.43136	3.77035	3.83942	3.89821	3.78675	3.8201	3.51869	3.85985	3.84059	3.62174	4.07066	3.62908	3.71988	3.8856	3.72097	3.92892	3.78486	3.73259	3.58519	4.00961	3.68241	3.97193	3.73389	3.78732	3.80404	3.68225	3.53621	3.77974	3.71277	3.60846	3.57041	3.77599	3.61774	3.59628	3.95813	3.63969	3.78693	3.66617	3.60009	4.08356	3.77542	3.7767	3.86597	3.86102	3.72735	3.77095	4.00486	4.07992
ACVR2A	8.2842	8.22874	8.33001	8.48312	8.04505	8.55328	8.64443	8.58808	8.88645	8.35346	8.28077	8.38953	8.01789	7.9958	8.08608	8.43325	8.72761	8.59515	8.22085	9.10778	8.23054	8.3777	8.25325	8.28906	8.43019	8.29381	8.1446	8.32346	7.93616	8.51009	8.36336	8.19231	8.48546	8.17352	8.77649	8.04556	8.46255	8.62889	8.65419	8.6034	8.4149	8.49496	8.13471	8.24924	8.48843	8.49734	8.1956	8.88327	8.82752
ACVR2B	4.56577	4.60672	4.56599	4.26047	4.78662	4.72317	4.69134	4.49622	4.83856	4.57701	4.46516	4.56756	4.80222	4.35584	4.68901	4.44465	4.87349	4.79931	4.39606	4.78978	4.38036	4.48208	4.58032	4.4733	4.539	4.58596	4.23429	4.20172	4.74576	4.24218	4.56165	4.55363	4.45768	4.48017	4.36016	4.44247	4.43154	4.3569	4.47506	4.45471	4.61083	4.70909	4.58233	4.25221	4.70831	4.7569	4.79602	4.5781	4.71213
ACVRL1	6.45253	5.98749	6.58701	6.17799	6.65213	6.70079	6.27392	6.51469	6.29423	6.27591	6.67014	6.43764	6.33914	6.59063	6.37026	6.17068	6.1646	6.43034	6.78194	6.90801	7.01464	6.09174	6.73679	6.33872	6.07945	6.02861	6.35505	6.23704	6.34649	6.2703	5.95925	5.87454	5.79697	6.30722	5.40431	6.05286	6.29095	6.62459	6.68544	6.2174	6.29362	6.16919	6.72344	6.29362	6.09119	6.07576	6.1562	6.13328	6.12288
ACY1	7.86032	5.5232	8.08131	8.65543	7.3546	7.31201	8.72922	6.00168	7.05524	9.18919	7.84773	7.06679	8.31658	8.63914	7.60996	5.97042	7.37425	8.58492	5.90087	7.13465	8.13121	6.0265	8.84604	7.85564	5.85144	7.99285	7.40997	6.98142	7.06514	5.49082	7.41684	6.02985	7.30743	5.79916	8.94934	5.92992	6.3437	6.99326	7.92732	7.34872	8.65202	8.24532	8.46734	9.07523	9.25861	9.2466	9.6519	8.61778	8.81955
ACY3	6.8479	5.10774	7.57947	7.46811	6.31387	6.65348	7.5424	5.26635	6.38273	8.69049	6.30519	6.18161	7.68443	7.20362	6.56749	6.09563	6.08083	7.37602	5.89962	5.60598	7.18427	5.768	8.0089	6.70821	5.46772	7.46991	6.28599	6.2623	5.81877	5.25526	6.48108	5.56711	6.15583	5.26067	7.90478	5.37606	5.39772	5.98123	6.86246	5.82428	6.94679	7.5175	7.68129	7.97503	8.96611	8.35929	8.53853	7.87784	7.631
ACYP1	4.94543	5.70284	5.36997	5.25695	5.15272	5.43847	4.90537	4.90097	5.08946	4.9243	5.08519	5.00017	4.9907	4.90541	4.48618	5.17496	5.48559	4.71386	5.16691	5.07499	5.01163	5.05633	5.04571	4.63984	4.79578	5.10876	5.86371	5.08588	4.86827	4.77256	4.90682	5.72949	5.33915	5.19788	5.75843	5.64961	5.56398	5.69391	5.5785	5.12862	5.00501	5.19897	5.08258	4.95306	4.70307	4.74108	4.72523	4.73383	4.98788
ACYP2	5.38769	6.02685	5.53295	5.60374	6.35291	5.97986	5.90592	5.77112	5.80281	5.84381	5.12267	5.80215	6.16555	5.70915	5.85113	5.68919	5.83332	5.43765	5.77432	5.37856	5.31038	5.1084	5.6942	5.6766	5.52128	5.91134	5.17615	5.69977	5.64587	5.357	5.34878	5.33161	5.38229	5.57362	4.95814	5.5059	5.84535	5.46144	5.7174	5.61509	5.52543	5.85983	5.99041	5.99121	5.87766	5.90345	5.53141	6.08824	5.68563
ADA	4.39483	4.33679	4.10216	4.17443	4.39428	4.39281	4.24642	4.42096	4.34918	4.25171	4.17266	4.42329	4.44718	4.42477	4.25722	4.21041	4.08551	4.28319	4.77282	4.07344	4.59212	4.31062	4.29881	4.71627	4.58552	4.0939	4.44751	4.50818	4.41877	4.63538	4.44891	4.66335	4.27701	4.54813	4.15843	4.43677	4.34975	4.47832	4.21382	4.31372	4.31533	4.15424	4.24391	4.37069	4.27028	5.04653	4.45019	4.3037	3.97911
ADAD1	3.06663	3.00967	2.88788	2.95278	2.96561	2.91198	3.07522	3.1629	3.14291	3.01006	3.1028	3.26538	3.08885	2.99025	3.25281	2.99003	3.04851	3.0537	3.08421	3.0582	3.04735	3.10564	3.17429	3.2902	3.26178	2.96129	3.03773	3.03719	2.94296	3.02338	3.0753	3.10812	3.00088	2.95819	2.97947	3.09949	3.05053	2.96328	3.09158	3.12859	3.0537	3.05613	2.93587	3.13995	3.05153	3.13567	3.20051	3.05659	2.99278
ADAD2	3.83225	3.58201	3.63552	3.75465	3.83868	3.76992	3.70656	3.83375	3.83929	3.83902	3.71313	3.7524	3.78257	3.6189	3.80639	3.72883	3.76992	3.74326	3.93356	3.88293	3.82038	3.73055	3.79929	3.93022	3.74302	3.70967	3.83663	3.76992	3.71619	3.97469	3.68548	3.73282	3.70537	3.85203	3.76992	3.73451	3.85191	3.70659	3.73416	3.76119	3.76992	3.71662	3.816	3.74439	3.7077	3.74601	3.76998	3.78361	3.83067
ADAL	5.70409	6.21509	6.04875	6.86782	6.38618	6.4386	7.46554	6.32364	6.27256	7.01052	5.52717	6.52283	6.20826	5.72691	6.76977	6.46437	6.7087	7.278	5.66948	5.48088	6.66127	6.01319	7.21856	6.35997	5.46293	6.84275	6.09375	6.9083	6.15442	6.15571	6.09583	6.35989	6.7115	6.04043	6.64772	6.33656	6.01456	6.86121	6.58116	6.13187	5.91734	6.9793	6.23689	6.61395	6.75978	6.82562	6.66499	7.55969	6.90028
ADAM10	10.4675	10.3663	10.0505	10.1362	9.64855	10.0319	10.0983	10.2677	9.71527	9.9488	10.0393	10.2254	9.63039	10.0814	10.0267	10.1468	10.3706	9.64384	10.8856	10.1496	10.4819	10.8586	9.97875	11.2172	11.0246	10.1468	11.4117	10.6	10.2459	10.8947	10.8931	11.1026	10.914	10.6472	10.8921	10.7643	11.2197	11.1834	10.0473	10.4528	9.87309	9.75367	9.71969	9.62702	9.80776	9.94299	9.74198	9.79378	9.72078
ADAM11	3.92829	3.75518	3.87936	3.8555	3.84496	3.81193	3.68635	3.84459	3.85874	3.80287	3.91522	3.92567	3.94277	3.80284	3.99238	3.81453	3.71847	3.93459	3.86242	3.87286	3.8008	4.03802	3.80146	3.71103	3.88404	3.75226	3.97574	3.77466	3.83351	3.80812	3.68967	3.7416	3.79404	3.88304	3.80494	3.90682	3.80079	3.76946	3.93617	3.83257	3.83257	3.84728	3.71334	3.75625	3.8654	3.83122	3.87693	3.64187	3.75977
ADAM12	4.59511	4.57689	4.69125	4.18082	4.24492	4.79188	4.43972	4.95545	4.65289	4.32319	4.9101	4.23698	4.39707	4.83507	4.30026	4.47471	4.43209	4.64736	5.22049	4.8743	4.86861	5.33785	4.42913	4.93861	6.11063	4.96748	5.01571	5.35856	4.32733	7.54144	4.56565	6.10378	5.72105	6.2143	5.27891	5.51547	5.4332	6.81179	4.98998	7.17505	4.5475	4.54455	4.06068	4.16896	4.36603	3.84572	4.60939	4.48747	4.02832
ADAM15	7.56494	7.37323	6.94131	6.58624	6.72032	6.91727	6.50805	7.51971	6.60986	6.82797	7.35389	7.3197	6.9806	7.64496	6.94714	7.32409	6.86663	6.68074	7.02783	6.93349	6.58148	7.32783	6.94131	7.64606	7.33635	7.13571	7.69384	7.60454	7.22344	7.17925	7.0689	7.83693	7.34095	7.2939	6.67592	7.38577	7.8752	8.11503	8.08728	7.5547	6.72411	6.91815	6.48845	6.23262	6.22253	6.78441	6.52253	6.64628	6.53998
ADAM17	8.79767	8.95495	8.7812	8.42087	8.53436	8.99997	8.56085	8.91735	8.60425	8.42922	8.80141	8.7436	8.26534	8.87625	8.66241	9.03343	8.43785	8.67694	8.91223	8.61183	8.25076	8.63138	8.51346	8.45012	8.33687	8.47697	8.54253	8.61877	8.69474	9.39389	8.2613	9.06243	8.96977	8.58926	8.22836	8.45535	8.93067	9.16536	8.933	8.85499	8.5374	8.24099	8.43088	8.4684	8.15593	7.82794	8.50364	8.58926	8.50125
ADAM18	3.27294	3.22434	3.18399	3.29757	3.44032	3.14615	3.24405	3.2003	3.35074	3.16892	3.2872	3.15194	3.31448	3.20192	3.29245	3.07837	3.12883	3.38031	3.31346	3.32397	3.06687	3.20381	3.24187	3.23917	3.31861	3.15653	3.33366	3.14899	3.23083	3.09526	3.15638	3.23478	3.13057	3.16118	3.23478	3.28841	3.183	3.10917	3.26871	3.33212	3.38857	3.36642	3.21061	3.23478	3.18889	3.42057	3.29363	3.37601	3.10068
ADAM19	4.43309	4.61535	4.32467	4.2774	4.31629	4.34004	4.41827	4.6203	4.31122	4.24664	4.49903	4.2608	4.41592	4.64773	4.32139	4.41949	4.41626	4.41171	5.41891	4.399	4.55311	5.29451	4.42533	4.65127	5.58079	4.7771	4.93793	4.25489	4.3985	5.04145	4.71133	5.39286	4.95095	4.99413	4.94714	4.88688	4.51222	4.6623	4.58051	4.8565	4.32612	4.40491	4.0937	4.26783	4.22766	4.38739	4.23577	4.17009	4.23511
ADAM2	3.23759	2.93533	2.84268	2.97287	3.12091	2.99327	3.08188	3.09204	3.26812	3.07705	3.08021	3.1729	3.12091	3.08308	3.17048	2.99051	3.12091	3.17682	3.09618	3.31662	3.00805	3.15987	3.26606	3.29354	3.15599	3.24581	3.26711	3.12091	3.14871	3.01377	3.00456	3.23598	3.04052	3.04903	3.07325	3.43595	3.20433	3.12586	3.34977	3.29452	3.12091	3.15155	3.02066	3.26377	3.03106	3.12725	3.00207	3.22185	3.07555
ADAM20	2.98782	4.12508	4.68831	3.37516	3.77388	4.08697	3.25353	3.754	4.48117	3.24516	4.11262	3.79761	3.38522	3.52434	3.81252	4.15925	4.23309	4.21623	3.56828	3.85535	3.7528	3.44135	4.04416	3.3885	3.45304	3.50505	3.76349	3.54073	2.86196	3.24478	4.24819	3.21413	3.88079	3.72945	4.00559	4.02209	3.27905	3.97252	3.54722	3.09798	3.50217	3.52894	2.96697	3.76812	3.2256	3.01824	2.81893	3.24778	3.38252
ADAM21	2.87742	3.53804	3.67116	3.03211	3.44822	3.41925	3.38643	3.62351	3.29942	3.32341	3.49752	3.63688	3.29035	3.27944	3.30722	3.4412	3.25658	3.83243	3.77409	3.56548	3.27271	3.30712	3.46276	3.27167	3.6834	3.37428	3.15626	3.3977	3.33853	3.26015	3.76416	3.31826	3.29489	2.99139	2.99634	3.72066	3.20186	3.11055	3.03362	3.59225	3.16007	3.58663	3.47535	3.65363	3.0703	3.49389	3.30144	3.06818	3.3606
ADAM22	4.88076	4.77502	4.43002	5.27794	4.06784	4.2844	4.54293	4.61751	4.40757	4.61751	4.49902	4.37141	4.49084	4.67302	4.26225	4.82644	4.51407	4.19225	5.19309	4.63907	5.5431	4.86055	4.85351	4.57585	5.95971	4.67893	5.17029	4.56071	4.87984	4.59182	5.24888	5.17301	5.2364	4.70357	5.23076	5.00295	5.23377	4.99193	4.5721	4.82067	4.47105	4.40183	4.12479	4.31096	4.66085	4.1747	4.27019	4.23166	4.46854
ADAM23	3.57842	3.47389	3.34193	3.51325	3.27284	3.22092	3.27941	3.42454	3.39281	3.21777	3.34423	3.22966	3.37477	3.29867	3.42173	3.36216	3.4432	3.42454	3.6497	3.21615	3.70964	3.65886	3.7563	3.60229	4.04598	3.56131	3.60989	3.48632	3.44965	3.76156	3.67906	3.5927	3.42454	3.4864	3.53962	3.89094	3.47838	3.47055	3.45685	3.49234	3.36697	3.23244	3.2652	3.19294	3.34447	3.41672	3.37943	3.18118	3.22051
ADAM28	5.18833	5.72537	5.73989	6.12856	6.06082	6.16747	5.88953	6.1053	6.79995	5.75743	5.91661	5.08718	6.7427	6.09865	6.1381	8.14582	6.39879	5.89523	6.71754	5.92611	5.87212	6.42238	5.49884	6.06624	6.5242	6.3927	5.40709	5.57509	5.42233	5.81167	5.95624	6.26087	5.30697	5.75772	7.07392	4.99963	5.56539	5.23747	6.0829	5.27588	7.11934	5.88747	5.50532	5.20165	6.21757	5.61296	5.76925	5.49195	5.28211
ADAM29	3.26842	3.15781	3.06061	3.07393	3.40244	3.36199	3.33195	3.28976	3.28814	3.25433	3.26842	3.24224	3.28238	3.06086	3.46728	3.26842	3.17364	3.25115	3.30014	3.3077	3.26842	3.26842	3.30194	3.41829	3.21259	3.35293	3.26842	3.45357	3.32941	3.1232	3.19975	3.26415	3.0644	3.26786	3.32588	3.26954	3.07265	3.14554	3.23089	3.36511	3.28841	3.26842	3.15353	3.44921	3.43725	3.43449	3.27153	3.06458	3.26842
ADAM30	3.05555	2.88401	2.95878	3.20913	3.06591	3.01746	3.05792	3.11663	2.97064	2.89185	3.00782	3.03316	3.0648	2.8669	3.02564	2.81397	2.8496	3.0026	3.15194	3.03316	2.99168	3.17427	3.05685	2.92907	3.06096	2.89955	3.25681	3.18743	3.03214	3.13387	3.1132	2.87834	2.97501	2.87809	2.94756	3.12778	3.04854	2.96919	3.20368	3.32687	2.97144	2.96857	3.13696	2.84689	3.09302	3.18497	3.14658	3.08382	3.42804
ADAM32	4.66918	4.88161	4.97402	4.9229	4.90723	4.83911	4.94364	5.16604	5.04379	4.69092	4.76897	4.91551	5.32945	5.03225	4.79751	5.03768	5.38673	4.81657	4.94364	4.9862	4.53305	5.20868	4.84127	5.26463	4.91317	5.06143	4.90312	5.04825	4.77416	5.02201	4.6752	5.12831	5.09439	5.06324	4.77619	4.94364	5.48288	4.91699	5.18271	5.00757	4.94364	5.03992	4.92281	4.87039	4.71963	4.64963	4.98666	4.73929	4.67742
ADAM33	4.24113	4.25652	4.54326	4.13512	4.31248	4.21234	4.22073	4.35275	4.36252	4.30021	4.34724	4.34898	4.45442	4.23068	4.32181	4.31877	4.32504	4.24871	4.37335	4.31297	4.29907	4.42557	4.35141	4.2988	4.56975	4.18663	4.34406	4.23868	4.33715	4.32631	4.38529	4.20519	4.23901	4.3461	4.2966	4.33532	4.18759	4.13556	4.29408	4.30741	4.23893	4.29904	4.23058	4.29342	4.41685	4.21279	4.33124	4.26306	4.29885
ADAM7	2.97089	3.01291	2.89545	3.01221	3.15763	3.01574	3.14108	3.02332	3.19963	3.23515	3.08135	3.14108	3.1652	2.97437	3.22431	2.95772	3.09513	3.21654	3.26734	3.10667	3.10176	3.16935	3.18787	3.14108	3.179	3.08389	3.40673	3.11434	3.13955	3.13227	3.31657	3.099	3.09062	3.14108	3.19376	3.15207	3.18324	3.18789	3.14108	3.05534	3.13526	3.14108	3.32769	3.18021	3.14018	3.53075	3.19029	3.16729	3.00292
ADAM8	4.14596	4.0696	4.03228	3.9888	4.05139	4.16928	4.03861	4.18346	4.2528	4.1354	4.29465	4.17833	4.20267	4.16928	4.26443	4.20456	4.11105	4.20071	4.20981	4.11924	4.16928	4.25303	4.1611	4.16928	4.4944	4.21614	4.23202	4.16433	4.08173	4.33432	4.19125	4.22568	4.18426	4.30928	4.2894	4.17976	4.05896	4.02389	4.23101	4.1434	4.12164	4.23297	4.16928	4.20708	4.19949	4.10865	4.06703	4.18622	4.14341
ADAM9	10.1548	10.5734	10.3119	9.56097	10.4911	10.3549	10.2528	10.7495	9.51011	9.70525	10.089	9.74763	9.89584	10.335	10.3509	10.2301	10.348	10.226	9.82597	9.97784	10.2868	10.3458	10.0377	10.7875	10.364	10.6828	10.9145	10.4179	10.1494	10.5655	10.5898	10.977	10.8012	10.3974	10.1192	10.4862	10.5895	10.6681	10.1069	10.6621	10.226	10.3201	10.2495	10.4556	10.122	10.0028	10.0077	10.0886	9.66878
ADAMDEC1	3.16286	3.37475	3.18574	3.10063	3.17004	3.09564	3.115	3.30464	3.14983	3.16062	3.22025	3.26719	3.3531	3.16066	3.26201	3.31102	3.34236	3.10686	4.42026	3.17621	3.26235	4.53014	3.27707	3.62647	4.61571	3.75699	3.64182	3.22173	3.74739	3.45865	3.61794	4.27953	3.32153	4.32584	3.5021	3.4386	3.45071	3.16949	3.42801	3.11769	3.33991	3.25206	3.10882	3.35755	3.1983	3.25206	3.39105	3.3316	3.06805
ADAMTS1	9.41053	8.76225	8.59993	7.83183	7.86201	8.50259	8.62365	9.05965	8.74831	8.27383	10.1716	10.2313	8.36531	8.35225	9.06044	8.92643	8.92356	8.92095	9.37483	8.81362	8.44205	9.61329	8.12397	9.46869	10.5007	7.87687	10.42	9.06168	8.74409	9.63307	9.54933	9.89645	10.0974	10.6272	8.82498	9.90094	10.2982	10.8768	9.59254	9.21438	8.94583	8.54464	8.8226	8.18268	8.53999	8.76225	7.8742	6.49795	8.21414
ADAMTS10	4.22962	4.08867	4.22312	4.13383	4.28411	4.15307	4.05985	4.27557	4.24588	4.14797	4.27743	4.43101	4.22852	4.1976	4.13209	4.3516	4.22455	4.26979	4.44435	4.06189	4.24784	4.36646	4.26815	4.24071	4.48286	4.184	4.3347	4.24241	4.20875	4.47222	4.47327	4.35467	4.25953	4.33016	4.46111	4.42882	4.16423	4.29437	4.35124	4.32578	4.05947	4.18168	4.16763	4.25112	4.16983	4.1119	4.18122	4.23114	4.14854
ADAMTS12	3.40942	3.25696	3.34897	3.08294	3.26674	3.08857	3.28231	3.3622	3.26006	3.22687	3.2751	3.34897	3.3644	3.20343	3.34331	3.3919	3.23388	3.25497	3.81421	3.39783	3.34897	3.57535	3.28952	3.61381	3.61997	3.3594	3.71236	3.26037	3.34327	3.38423	3.59861	3.77951	3.57	3.71169	3.82911	3.50407	3.5095	3.7647	3.27489	3.6483	3.26359	3.19966	3.287	3.24756	3.25493	3.42742	3.29461	3.16796	3.15638
ADAMTS13	4.13984	3.8563	3.89547	3.86884	3.97217	3.87397	3.93841	3.99393	4.07207	4.0247	3.97217	3.97993	3.97217	3.85919	3.98879	4.06889	3.96484	4.11566	4.07183	4.05944	3.99035	4.21284	3.90197	4.04368	3.99503	3.86894	4.05355	3.86362	3.98769	4.00698	3.97674	3.92725	3.9115	3.99185	4.06902	3.98731	4.05709	3.8277	3.96658	4.05956	3.9041	3.93894	3.92564	3.87934	3.97217	3.99245	3.93652	4.02909	3.82203
ADAMTS14	3.48842	3.37236	3.38565	3.48997	3.35122	3.22139	3.46776	3.43531	3.41085	3.30548	3.46514	3.5048	3.39342	3.40193	3.47061	3.386	3.31652	3.5003	3.38463	3.42814	3.29508	3.61946	3.3897	3.55408	3.39919	3.26342	3.66405	3.23543	3.40386	3.39964	3.34036	3.49524	3.44618	3.54474	3.39348	3.51451	3.33752	3.34457	3.44335	3.50187	3.37345	3.41402	3.32521	3.24377	3.39606	3.44497	3.31194	3.27135	3.3957
ADAMTS15	4.33925	3.90068	3.81041	3.87862	3.92563	3.89262	4.11361	3.96865	3.8689	4.05977	3.97584	3.85064	3.99605	3.70811	4.62585	3.68252	3.67014	3.89192	4.14845	3.7955	4.04505	4.30887	3.83628	4.07999	4.31839	3.79748	3.99598	4.05782	4.43784	4.21778	4.13645	4.15029	4.19803	4.00958	4.1799	4.84927	4.57089	4.00028	3.78701	4.20877	3.76602	4.20095	3.77205	3.87477	3.8111	4.04764	3.86699	3.94652	4.15588
ADAMTS16	5.59766	5.34171	5.21275	5.42369	4.81531	5.11242	5.33537	4.96516	5.1657	5.36157	4.8667	5.13411	5.33952	5.00121	5.18226	5.72197	5.18649	4.96626	6.13975	5.33366	5.38282	6.45957	5.00062	7.23822	5.75372	5.44256	6.2355	7.51208	6.82075	6.03715	6.46754	6.17738	6.34724	5.30669	6.58994	7.15185	6.55313	6.3998	5.11455	5.98869	5.01503	5.04996	4.82355	5.17955	5.30909	4.76801	5.01776	4.87668	4.9473
ADAMTS17	3.50698	3.32316	3.37135	3.38968	3.36	3.4197	3.44351	3.37379	3.4407	3.37135	3.58521	3.44294	3.42279	3.29629	3.29335	3.36936	3.32828	3.46115	3.47382	3.48173	3.5761	3.39162	3.26757	3.31995	3.51578	3.31088	3.32106	3.27208	3.44661	3.37135	3.35625	3.471	3.37606	3.38064	3.46681	3.28536	3.37135	3.19033	3.29775	3.4984	3.33689	3.49887	3.26133	3.19766	3.48217	3.36488	3.37841	3.33728	3.27739
ADAMTS18	3.40521	3.17853	3.2174	3.43632	3.24941	3.26236	3.24878	3.36509	3.33135	3.38582	3.27124	3.33032	3.44209	3.30554	3.28626	3.27354	3.23214	3.34025	3.46521	3.29219	3.35272	3.50271	3.27684	3.81216	3.8388	3.22656	3.33688	3.4344	3.48793	3.35708	3.48098	3.60502	3.5867	3.55522	3.53063	3.99108	3.48602	3.46905	3.26811	3.3277	3.36509	3.50548	3.25115	3.27741	3.36509	3.36495	3.25764	3.27641	3.36509
ADAMTS19	7.73414	8.42958	7.85754	7.67221	8.72747	8.90152	7.94389	8.22716	7.65139	8.27032	8.5606	7.76837	7.75772	8.23081	8.61165	8.36158	7.97499	7.33563	5.67101	8.08145	6.82868	7.08055	7.88761	7.53672	7.21335	8.50086	6.7832	8.34161	8.26047	7.87824	7.04776	6.94414	7.32501	7.88867	5.49546	8.77659	7.59416	7.48979	7.88737	6.61717	8.17379	8.44322	8.79609	9.2619	8.12202	7.68846	8.18374	8.46439	8.9101
ADAMTS2	4.36291	4.63134	4.15996	4.23495	4.12557	4.29499	4.15624	4.3411	4.32768	4.29332	4.18169	4.34643	4.41923	4.34971	4.41563	4.07634	4.18526	4.40084	4.79103	4.50678	4.51124	4.5718	4.34964	4.69632	4.90155	4.45099	4.91404	4.40862	4.25181	4.62259	4.60525	4.86494	4.51618	4.63635	4.62226	4.40107	4.67771	4.50458	4.47323	5.048	4.29753	4.25303	4.28387	4.1912	4.27201	4.17492	4.3065	4.0809	4.14931
ADAMTS20	3.08417	2.87483	2.90165	3.03118	2.9981	2.86459	2.9981	2.9981	3.02265	2.9981	2.91914	2.9981	3.02745	2.92901	3.08242	2.96135	2.93999	2.91759	3.06228	2.9981	2.8861	2.9981	3.04988	3.04449	2.9981	2.9981	3.07052	2.90969	3.11733	2.94483	2.91882	2.9981	2.86248	2.96813	3.03544	3.034	2.9981	2.8719	3.03517	2.9981	3.06526	3.01727	3.00905	3.06736	3.03338	3.02778	3.07013	3.04726	2.9981
ADAMTS3	4.926	4.07184	3.7468	4.29765	3.95251	4.11836	4.06543	4.40325	3.78699	3.51503	3.77068	4.19885	4.09646	4.33055	3.962	3.94936	4.16165	3.47231	5.40054	4.06778	4.01128	4.84219	3.76324	5.44433	4.9485	4.4254	6.40538	4.25467	4.61017	4.45333	5.25107	6.17284	5.71487	4.30024	5.07886	4.29421	5.98373	5.70122	3.78697	4.95567	4.23678	3.79902	3.80675	3.73132	3.99291	3.7532	4.01984	4.00884	3.88101
ADAMTS4	3.92735	3.67064	3.77617	3.74242	3.72586	3.77229	3.53439	3.82701	3.84166	3.72725	3.7981	3.78856	3.77255	3.75059	3.84387	3.62685	3.75909	3.79767	3.9381	3.93051	3.70345	3.79122	3.61926	3.88425	3.7455	3.66746	4.24757	3.76236	3.93855	3.72811	3.72723	3.7775	3.67776	3.92875	3.88354	3.69504	3.75717	3.67276	3.68884	3.76513	3.80879	3.82911	3.9403	3.84219	3.72851	3.89398	3.64988	4.07975	3.70873
ADAMTS5	7.69772	7.98703	7.28279	7.44624	7.00709	7.68314	8.84189	8.80261	7.55225	6.82025	8.46185	8.92624	7.20765	7.12913	7.53932	7.89101	7.64016	8.507	8.61694	6.39598	7.50189	8.41575	7.07424	8.47414	9.18479	7.60486	8.52244	7.58144	8.58688	9.13049	7.97593	9.60084	8.41176	8.26528	8.04183	8.46504	9.50873	9.36432	7.16901	7.9844	9.14634	8.96855	7.56802	6.81213	7.65344	6.33875	7.24399	6.22499	7.48044
ADAMTS6	4.04397	4.32545	4.07948	3.47166	3.92775	3.76788	3.7966	4.39859	3.8557	3.66422	4.1349	4.04163	3.78386	4.19287	4.11755	5.06453	3.95484	4.05675	5.00498	3.61079	4.94735	4.08524	3.75916	3.86461	4.61019	4.02802	4.4268	4.127	3.91561	4.68771	5.41668	4.43552	4.50898	4.47476	4.36388	4.63416	4.45286	4.99659	5.48805	5.25177	3.63691	3.85352	3.75314	3.94169	3.52151	3.85518	3.74535	3.719	3.4909
ADAMTS7	4.06353	3.8681	3.92033	3.87504	3.92062	3.87256	3.90819	4.01262	3.87742	3.92062	3.95364	3.96295	3.90544	3.90402	3.94496	3.869	3.87742	3.92062	4.14364	3.92062	3.87291	4.17457	3.80101	4.02793	4.0189	3.86636	4.19227	3.92223	3.78058	3.93455	4.17586	4.07613	3.92062	4.00699	3.86185	3.93389	4.20655	4.01653	4.10798	4.11657	3.94988	3.8576	3.84849	3.71456	3.72717	3.75165	3.84377	3.90456	3.91738
ADAMTS8	3.89584	3.62042	3.78434	3.68599	3.60019	3.70347	3.71237	3.7018	3.78605	3.61411	3.67213	3.79166	3.71231	3.67222	3.64828	3.72005	3.79151	3.68966	3.90207	3.69237	3.72345	3.71107	3.69942	3.72718	3.91623	3.81736	3.74799	3.77221	3.83372	3.75159	3.71021	3.70347	3.62158	3.71845	3.66875	3.69965	3.70347	3.88645	3.6041	3.70347	3.63662	3.63817	3.63073	3.7006	3.68609	3.64481	3.43112	3.59111	3.71826
ADAMTS9	8.64576	9.93767	9.20549	8.95387	9.81043	9.56608	8.90386	9.3585	9.183	8.99749	9.55997	8.90092	8.87499	9.01906	9.28961	9.20999	9.20662	8.96389	7.13383	9.71742	7.73848	7.71004	8.67334	8.03749	7.41058	9.22248	8.00313	8.99728	9.41597	8.4245	7.8265	7.87439	8.94199	8.56317	7.26526	9.20511	8.14847	7.87587	8.414	7.9566	9.40049	9.25456	9.07688	8.70369	8.64209	8.00428	8.85351	9.26059	9.07501
ADAMTSL1	3.48968	3.52225	3.24376	3.90485	3.27461	3.24991	3.29456	3.57329	3.47831	3.30588	3.52225	3.30876	3.35443	3.52042	3.38542	3.70167	3.37634	3.47512	3.87144	3.35345	3.69835	3.99626	3.39375	3.52225	4.02437	3.55493	3.7664	3.67905	3.55846	3.59785	4.03692	4.05248	3.98455	3.77698	3.85883	3.78844	4.04515	3.65741	3.62568	4.15383	3.53476	3.41281	3.44556	3.35502	3.45562	3.60358	3.31768	3.43838	3.64452
ADAMTSL2	3.96891	3.69473	4.10094	4.08629	3.88315	3.86116	4.04478	4.03732	3.92028	3.99955	4.075	4.09168	3.94513	3.94341	4.19372	3.87581	3.86129	3.87671	4.17888	3.75997	3.95007	4.11406	4.01234	3.85161	4.10528	4.11971	4.03726	3.82126	3.79594	4.15629	4.39436	4.03122	3.99144	3.93174	4.03528	3.92097	4.03952	3.84022	3.91185	3.95331	3.83976	3.98728	4.0152	3.90063	3.94079	3.67114	3.84591	3.7647	3.93429
ADAMTSL3	4.13619	4.28066	3.58882	4.78322	3.97934	4.12152	4.56266	3.88954	4.01489	4.3	3.82359	3.71884	4.09315	3.87952	4.08754	4.42183	4.29962	3.9268	5.73127	4.02659	6.25233	5.29111	4.36656	5.2073	5.6965	4.57568	5.30634	4.58645	4.29744	5.23746	5.60772	6.03626	5.4837	5.14332	5.38985	4.26897	5.04593	4.99546	4.03264	5.23388	4.19938	4.15129	4.12958	3.70826	4.29744	3.98799	4.0358	3.61519	3.70387
ADAMTSL4	4.06839	4.05388	3.94953	3.96018	4.07061	3.92464	3.94562	4.17603	4.15068	3.91758	3.91072	4.10951	4.17176	3.81445	4.16069	3.99488	4.16859	4.05792	4.30027	4.0042	3.85781	4.0616	4.01926	4.00016	4.33631	3.87284	4.19323	3.9599	3.91427	4.09478	3.86327	4.15406	3.85787	4.2788	4.22578	4.14483	4.23847	3.99804	3.99278	4.0836	4.05792	4.12849	4.0998	4.05792	3.99049	4.11383	4.04745	4.05792	4.05792
ADAMTSL5	3.97279	3.68452	3.81559	3.82299	3.85096	3.74327	3.87187	3.86548	3.95347	3.90543	3.8904	3.80514	3.87822	3.7487	3.89202	3.7375	3.87532	3.80329	4.30194	3.95714	3.80902	4.02117	3.78864	3.85166	3.922	3.79522	4.04198	3.83011	3.99344	3.85561	3.86688	3.84106	3.85143	3.78666	3.95415	3.873	3.89872	3.6597	3.89727	3.88862	3.91647	3.832	3.77137	3.68136	3.80428	4.1274	3.81185	3.90036	3.8597
ADAP1	4.14857	3.93022	4.24082	3.98151	3.86558	3.87997	3.98253	4.12137	3.90969	4.07672	4.0057	4.10267	3.96778	3.95859	4.03043	4.0057	3.9674	4.08318	4.0523	4.04624	4.00744	4.13011	3.99788	4.0057	4.18236	3.84237	4.26203	4.03408	3.91004	3.95424	4.11409	4.00921	4.05588	4.03991	3.98776	4.03989	3.91973	3.82291	4.06284	3.98304	3.96043	4.10819	4.05421	4.0057	4.08092	4.01559	3.97244	3.87684	3.89868
ADAP2	4.96314	4.9523	4.42944	4.62871	4.87136	4.51943	4.96176	4.51883	4.50876	4.51895	4.49045	4.78072	4.45428	5.19482	4.56281	4.49606	4.62655	4.5387	6.19886	4.91401	5.58071	5.23068	5.04628	5.06445	5.67999	5.35449	5.65607	5.42318	4.53764	5.44612	5.91343	5.86138	5.21351	5.75939	6.12536	5.44482	5.35989	5.88122	4.93247	5.94719	4.71158	4.51667	4.37354	4.98885	4.77201	5.18107	4.84035	4.2134	4.64493
ADAR	10.8692	9.8015	9.7272	9.54857	9.75701	9.71192	9.70934	9.81588	9.52495	9.71715	9.85584	10.5354	9.76675	9.75291	9.78135	9.65144	9.64848	9.6931	9.16892	9.55818	9.39181	9.43278	9.83657	10.0097	9.7	9.65619	9.70163	9.45367	10.1223	9.89437	9.74127	9.75701	9.81441	9.95473	9.81474	9.77221	9.82389	9.94231	9.9187	9.61549	9.49012	9.71018	9.606	9.68663	9.75701	10.0438	9.75036	9.89767	9.83188
ADARB1	5.62805	5.74438	5.63965	5.49362	5.30027	5.58711	5.57619	5.75174	5.56671	5.41139	5.73131	5.79493	5.55088	5.64508	5.48295	6.04698	5.47686	5.61764	5.94719	5.67063	5.82863	5.70214	5.4929	5.55222	5.93738	5.32169	5.73408	5.44517	5.82486	6.0793	6.11405	5.56128	5.49397	5.50397	5.35816	5.47455	5.57265	6.08363	5.87739	5.92539	5.29863	5.22805	5.1748	5.03897	5.23676	5.20204	5.24948	4.97841	5.3001
ADARB2	3.72275	3.67186	3.87344	3.56598	3.76065	3.58917	3.68581	3.86021	3.81648	3.80823	3.63375	3.8059	3.78608	3.71422	3.7605	3.84221	3.73225	3.84032	3.75024	3.74725	3.7328	4.01046	3.86946	3.61619	3.77846	3.58731	3.75524	3.64732	3.74692	3.63937	3.6645	3.73026	3.69795	3.80787	3.81209	3.63581	3.61918	3.61082	3.71422	3.70014	3.77822	3.68127	3.75351	3.83598	3.59557	3.6772	3.88465	3.75434	3.78234
ADAT1	5.36586	5.61373	5.38531	5.56038	6.16521	5.52757	5.6588	5.70585	5.39562	5.23301	5.22208	5.27624	5.63721	5.01094	5.72726	5.53098	5.38504	5.39955	5.09788	4.62945	5.15789	5.33795	5.37158	5.13678	5.12608	5.55816	5.30798	5.62409	5.41047	5.77891	5.8494	5.83836	5.70207	6.1254	5.05894	5.62609	5.42497	5.48143	5.39199	5.12546	5.49227	5.54033	5.62493	5.69386	5.63501	5.89134	5.9884	5.53443	5.7171
ADAT2	4.80302	4.8645	4.98174	4.74827	4.7229	4.45604	4.81946	4.70704	4.78703	5.27734	4.70657	4.55062	4.45281	4.81353	5.04136	4.67837	4.81413	4.83138	5.13201	4.75177	4.79361	4.70657	4.55255	4.56816	5.67207	4.81982	5.07537	4.87708	4.76569	5.2514	4.74544	4.65884	4.94859	4.91355	5.19922	4.69821	4.8713	4.61721	4.82982	5.24876	4.60201	4.71175	4.75315	4.36624	4.58759	4.34469	4.22928	4.35662	4.44776
ADAT3	3.63395	3.73763	3.50909	3.66681	3.61151	3.90199	3.55086	3.6058	3.53912	3.58776	3.5647	3.81699	3.71133	3.53516	3.59728	3.52994	3.65187	3.56657	3.65269	3.78879	3.60223	3.70897	3.72358	3.9779	3.6187	3.84417	3.68716	3.68269	3.7284	3.66765	3.59496	3.60174	3.58318	3.71415	3.55686	3.53276	3.67141	3.4964	3.45117	3.67941	3.74735	3.81162	3.74916	3.74253	3.65719	3.62743	3.74046	3.81364	3.8808
ADCK1	4.03178	4.00515	4.0858	3.94649	4.11005	4.08179	3.92966	4.18892	3.78244	3.96486	3.86014	4.1448	4.0858	4.18812	3.97374	3.88537	4.04892	4.18249	4.09636	4.13454	4.33294	3.89277	4.15285	4.12099	3.88657	4.26103	4.13478	4.0858	4.14467	3.90734	4.02934	4.06493	4.0858	3.92062	4.08875	4.12067	4.11588	4.0858	4.22616	3.86395	4.15724	4.20869	4.05076	4.03603	4.23969	3.99151	4.12973	4.05544	4.1672
ADCK2	5.63941	6.59987	6.19337	5.9987	5.88173	5.99013	5.94625	6.04191	5.97773	5.80781	5.83844	5.99047	5.95996	6.01023	5.87381	5.62108	5.60076	5.85909	5.77273	5.86655	5.51697	4.95979	6.05413	5.99588	5.09934	6.16848	5.85776	6.13677	5.93033	5.71422	5.07164	5.9091	5.78389	5.67259	4.83346	5.75081	5.48241	5.78322	5.8037	5.43457	6.01009	6.1935	6.32514	6.03473	5.67687	5.11861	5.94334	5.94547	6.29083
ADCK5	4.34491	4.38861	4.30593	4.58449	4.40367	4.38935	4.25079	4.48841	4.32073	4.48905	4.31183	4.33783	4.3716	4.4874	4.29398	4.30181	4.37558	4.42355	4.41644	4.4246	4.35402	4.44701	4.29375	4.46678	4.46706	4.36511	4.33297	4.32115	4.34235	4.29484	4.40493	4.41308	4.38451	4.44563	4.29189	4.34204	4.37823	4.38451	4.45525	4.26367	4.46145	4.41469	4.38451	4.24601	4.36121	4.36552	4.40959	4.4519	4.37769
ADCY1	4.57913	5.07328	5.4084	4.68829	5.75041	5.42534	5.03353	5.34217	5.97566	4.76494	4.92139	4.57618	4.46051	5.18607	4.80666	4.86812	5.57336	5.26635	4.42288	5.37453	4.55326	4.53818	5.16815	4.03307	4.21051	4.72447	4.40016	4.31084	4.77896	4.12972	4.22379	4.27431	4.32546	4.20013	4.26672	4.43225	4.08496	4.56121	4.78804	4.08668	4.81361	4.38065	4.73915	4.65376	4.71511	4.33528	4.91103	4.74743	5.02568
ADCY10	3.16602	3.01767	3.04558	3.08241	3.16602	3.14274	3.19459	3.18737	3.22669	3.07402	3.34361	3.14532	3.28279	3.11394	3.30756	3.16602	3.12521	3.17536	3.19626	3.15038	3.13604	3.26459	3.39792	3.17339	3.29037	3.18229	3.17996	3.15165	3.2313	3.23707	3.01424	3.16602	3.06587	3.19046	3.20664	3.22133	3.12735	3.10537	3.23531	3.16602	3.17036	3.17762	3.16602	3.16602	3.16602	3.16602	3.16602	3.11204	3.16602
ADCY2	3.365885	2.991	3.19313	3.16365	3.075845	3.19985	3.160345	3.063895	2.972075	2.979725	3.07379	3.30738	3.25933	2.976425	3.165875	2.984405	3.06134	3.202505	3.213005	3.059995	3.08899	3.27996	3.14083	3.28558	3.325475	3.168685	3.463135	3.1265	3.31161	3.26497	2.966685	3.185985	3.015965	3.199155	3.200655	3.2897	3.144065	3.01013	3.067635	3.073875	3.36755	2.977015	3.09713	2.935935	3.136925	3.205655	3.104085	3.14037	3.079905
ADCY3	5.64484	5.75826	5.29004	5.2406	5.30095	5.52325	5.36475	5.51266	5.35908	5.44322	5.63481	5.21703	5.3201	5.57314	5.42243	5.82526	5.40691	5.88775	5.62219	5.21597	5.44361	6.02316	5.2684	5.70417	5.62218	5.675	5.94381	5.66191	5.4886	6.05316	5.93466	5.90159	5.80314	5.64757	5.54758	5.59705	6.08664	5.9185	5.8365	6.1331	5.1878	5.4886	5.59069	5.25623	5.30318	5.20673	5.46964	4.79406	5.38739
ADCY4	6.77048	6.63229	7.17353	6.49822	6.92296	7.13596	6.54941	7.54023	6.84323	6.64612	7.71115	7.21475	6.6873	7.10168	6.67506	7.42987	6.55973	7.28461	7.57553	7.25899	7.01472	7.02799	6.83081	6.42892	6.71255	6.48066	6.69997	6.55531	6.76194	7.49501	7.0057	6.67992	6.55239	6.98717	6.18832	6.76734	6.6913	7.91282	7.76642	7.1936	6.62967	6.76194	7.03644	6.61472	6.14321	5.84975	6.59051	6.4053	6.60904
ADCY5	4.29374	4.23739	4.28451	4.55633	4.11738	4.30629	4.47988	4.2337	4.44404	4.3207	4.36358	4.36458	4.14126	4.17569	4.33046	4.2739	4.40571	4.26172	4.68088	4.24201	4.28451	4.26067	4.35007	4.39679	4.35364	4.27012	4.13922	4.07118	4.3362	4.28451	4.28451	4.1874	4.14916	4.32073	4.46946	4.36626	4.33463	4.14127	4.20899	4.28871	4.25619	4.28451	4.28206	4.20966	4.28451	4.16961	4.13522	4.10761	4.32922
ADCY6	5.64348	5.914	5.45219	5.696	5.81247	5.50298	5.64424	5.55342	5.73093	5.51576	5.55034	5.65547	5.5924	5.60055	5.68449	5.88647	5.44774	5.59283	5.96511	5.92471	5.90893	5.44668	5.47337	5.58517	5.8855	5.63667	5.8347	5.75707	5.31956	6.05607	5.85697	5.6097	5.78748	5.44649	5.19767	5.67319	5.86771	5.74844	5.81072	5.7318	5.45473	5.80369	5.57127	5.66346	5.37509	5.63245	5.58539	5.14091	5.52688
ADCY7	5.31221	5.32297	5.22913	4.72172	5.23218	5.04174	4.81337	5.11698	5.10469	5.07347	4.89873	5.1031	5.20669	4.93698	5.20214	5.29414	5.07988	4.88087	5.50272	5.06648	5.30952	5.1684	5.0141	5.58415	5.96235	5.26219	5.18571	5.34648	5.07347	5.26935	5.30207	5.67633	4.9835	5.56279	5.14106	5.15601	5.0444	4.95297	4.99026	5.10899	5.01964	4.8725	4.65529	5.55412	4.93966	4.85092	4.99169	4.76885	4.6775
ADCY8	3.27258	3.08132	3.05493	3.2769	3.2769	3.34095	3.42763	3.25949	3.27861	3.22105	3.24467	3.23958	3.38943	3.21563	3.468	3.21901	3.29239	3.25812	3.48801	3.37368	3.23837	3.25402	3.30616	3.33342	3.24011	3.11825	3.38552	3.23299	3.35444	3.16414	3.29696	3.168	3.30997	3.19455	3.26139	3.33193	3.2939	3.2769	3.36311	3.32962	3.33665	3.22704	3.30638	3.06406	3.2769	3.35775	3.17669	3.33992	3.27931
ADCY9	6.24651	6.00397	6.12942	6.05505	6.00102	6.13224	6.28776	5.87901	6.01864	6.42646	6.2245	6.04274	6.06666	6.42443	6.34033	6.35374	6.20145	6.10204	5.83362	5.82874	5.88628	5.80287	6.18924	6.51996	5.83045	6.46858	6.25261	6.08747	6.16687	5.94327	6.66189	5.98723	6.00488	5.68185	6.32085	6.08968	6.17079	5.87784	6.05142	6.01204	6.38922	6.21654	6.34765	6.44547	6.44482	6.38787	6.72508	6.68588	6.40288
ADCYAP1	4.1374	4.45007	5.29072	5.19617	4.69641	5.00215	4.59108	5.16484	5.71599	4.36275	4.72937	5.09556	6.13081	4.5176	4.78282	5.2161	5.06235	4.81959	4.1778	4.17958	3.99986	4.17918	4.93564	4.43867	4.19316	4.44726	4.09629	4.16987	4.3857	4.60002	4.05147	4.70905	4.37555	4.24177	4.23193	4.34674	4.44813	3.98323	4.9882	4.16886	5.34433	5.66621	5.20045	5.52908	5.20924	4.18744	5.29911	5.00641	5.09722
ADCYAP1R1	3.27275	3.20928	3.24172	3.15006	3.20475	3.2881	3.24956	3.31386	3.51026	3.22055	3.24105	3.37739	3.3107	3.21672	3.26842	3.26842	3.22402	3.20049	3.26137	3.51518	3.05197	3.25566	3.18995	3.13182	3.51797	3.2128	3.35388	3.22177	3.23474	3.27277	3.30507	3.26842	3.20416	3.35162	3.20863	3.39546	3.31489	3.03656	3.26842	3.23834	3.34881	3.28102	3.26185	3.18139	3.26842	3.29556	3.31041	3.26586	3.2915
ADD1	8.49201	8.93667	8.75736	8.60009	8.6251	8.7186	8.65007	8.79407	8.59564	8.66344	8.79096	8.72952	8.48393	8.76145	8.81206	8.93717	8.77946	8.85427	8.36882	8.70729	8.23066	8.64808	8.72025	8.75411	8.36245	8.73358	8.47423	8.6251	8.65553	8.77452	8.42281	8.62081	8.56942	8.44506	8.53901	8.40686	8.68096	8.7128	8.3796	8.45152	8.5651	8.39235	8.78213	8.68432	8.36163	8.5497	8.77559	8.63334	8.56239
ADD2	3.40261	3.23434	3.25147	3.1941	3.25147	3.22637	3.29194	3.25672	3.28425	3.17333	3.20047	3.23869	3.28548	3.25085	3.34765	3.25147	3.34778	3.24759	3.29385	3.24766	3.25147	3.28495	3.27528	3.39548	3.39818	3.14915	3.40853	3.23314	3.28316	3.20759	3.15074	3.37373	3.20314	3.34914	3.36529	3.25637	3.15467	3.15443	3.36536	3.25147	3.22743	3.30174	3.14871	3.16398	3.1239	3.37069	3.23134	3.34992	3.21903
ADD3	9.92543	10.2641	10.444	10.6934	10.3547	10.277	10.1415	10.1105	10.211	10.2582	10.2926	10.3386	10.0944	10.2947	10.085	10.0369	10.2187	10.1928	8.66877	10.1844	10.2787	9.43146	10.1633	9.73987	9.29656	10.1476	9.27875	10.0247	9.98772	9.53902	9.54418	9.29577	10.0873	9.72804	9.75841	10.1635	9.42698	9.7351	10.093	9.63555	10.2626	10.0682	10.059	10.3538	10.3274	10.2356	10.5339	10.3587	10.2859
ADGB	3.14522	3.09856	3.06335	3.01465	3.05169	3.12481	3.16973	3.12691	3.09976	3.08694	3.14578	3.17562	3.10743	3.00748	3.26646	3.10942	3.05532	3.10086	3.19798	3.29373	3.05511	3.21902	3.20172	3.10271	3.25101	3.21936	3.26705	3.12769	3.3237	3.12769	3.12769	3.12769	3.03244	3.14708	3.21263	3.20542	2.9964	3.01331	3.15613	3.16571	3.14888	3.12769	3.12769	3.12769	3.07511	3.12769	3.12769	3.12769	3.1006
ADH1A	3.95806	3.93601	3.64908	4.00609	3.79822	3.60219	3.79004	3.93312	3.57767	4.02956	3.73911	3.51317	3.80427	3.91814	3.84115	3.89336	4.27353	3.64913	4.25938	3.77353	4.71649	4.40114	4.1562	4.1397	4.38785	4.27386	4.61436	3.79922	3.54454	4.05037	5.07857	4.60653	4.08763	3.90868	4.39591	3.78582	4.29092	3.74513	3.94878	4.30627	3.85161	3.6453	3.72318	3.46338	3.67816	3.70631	3.68491	3.55853	3.56145
ADH1B	6.24869	6.84266	4.96219	6.14577	5.22478	4.64664	6.31403	5.33884	5.27777	6.09555	5.75389	4.1756	5.22236	6.3038	5.7299	6.22268	7.76899	5.04241	8.13932	4.68205	9.33329	8.70546	7.04993	6.90162	8.70744	7.65194	7.77984	5.83541	4.90299	7.67954	10.5671	8.87268	7.22462	6.11769	10.7545	5.56046	8.57958	6.07729	5.40883	7.3335	5.68397	4.87384	5.70534	4.30127	5.06537	4.89765	4.95446	4.6164	4.96544
ADH1C	5.86066	5.50237	5.59067	6.9623	5.01731	4.87575	5.55841	5.09285	5.30173	6.17771	5.37954	4.49165	5.25904	5.12303	5.2801	5.4841	5.93716	5.74745	6.93978	5.06204	10.7335	6.10412	6.83679	5.56082	6.25538	6.33858	6.55968	5.07687	4.7344	5.33201	6.88448	8.65139	6.48225	5.3922	6.00366	5.90191	6.66816	5.27592	5.55646	6.51282	6.12078	5.38478	5.02357	4.7418	5.36483	5.23915	5.94983	4.99404	5.27316
ADH4	3.70736	3.36594	3.685	3.56063	3.67297	3.6448	3.75325	3.3352	3.72309	3.53088	3.65595	3.72967	3.63865	3.63939	3.74092	3.63917	3.61055	3.88638	3.98981	3.61721	4.334	4.27046	3.92791	3.52441	3.67829	4.13019	3.685	3.47704	3.685	3.71341	3.88136	3.77027	3.71921	3.68844	4.25741	3.79727	3.53961	3.65873	3.752	3.88134	3.3997	3.71273	3.59997	3.38756	3.57648	3.73346	3.5963	3.65798	3.63859
ADH5	9.55947	9.14502	9.41057	9.59359	9.48635	9.46667	9.69981	9.18896	9.57993	9.31008	9.30668	8.36262	8.86639	9.25249	9.09637	9.29166	9.71331	9.21765	8.79045	9.65729	9.54668	9.22471	9.39552	9.3027	8.59958	9.31819	8.90765	9.22467	8.97606	8.80156	9.10253	8.86314	9.49265	8.94773	9.74578	9.1833	9.15769	9.56191	9.48849	9.55016	9.85725	9.50236	9.856	9.84783	9.61327	9.44113	9.78007	9.75197	10.321
ADH6	5.95414	3.91388	5.91485	6.91124	5.11793	5.2837	7.11637	4.61317	5.51658	7.51274	5.68236	5.16441	5.93231	6.44249	5.64167	4.65035	5.50456	6.59165	5.07771	5.05864	7.46047	4.82592	6.73835	5.67955	4.78357	5.83035	5.47474	5.0518	5.26309	4.30003	5.51678	4.60799	5.34595	4.15903	7.37298	4.44612	4.80149	5.46059	5.61545	5.05692	6.7738	5.81304	6.29949	7.18649	6.92344	7.1816	7.12458	6.78848	6.7007
ADH7	3.24643	2.88299	3.00914	3.17542	3.06471	3.04044	2.97568	3.04841	3.18414	3.2128	3.10649	3.1292	3.29064	2.95437	3.07121	3.14536	3.09279	2.98314	3.31767	3.1172	2.91038	3.18271	3.03083	3.11631	3.25797	3.16591	3.04183	3.02484	3.25341	2.87813	3.14899	3.15534	3.10737	3.04892	3.09101	3.1661	2.92491	2.96862	3.29513	3.11968	3.11544	3.0933	2.94497	3.02244	3.0926	3.14698	3.00844	3.13836	3.05426
ADHFE1	5.9604	5.92338	5.91195	6.35204	5.97666	6.42518	6.09563	5.95014	6.54095	6.50896	6.30474	5.70669	5.83343	6.17943	6.01038	6.58102	5.95353	5.99951	5.66751	6.35882	6.19547	5.58903	6.47028	5.64265	5.83532	6.12901	5.67708	5.85684	6.36644	6.10842	6.4255	5.61452	6.0926	5.51132	7.02107	6.16328	5.94467	5.7634	6.81708	5.9048	6.09193	6.29238	6.77733	6.21051	6.81527	6.08425	6.76632	5.90452	6.17943
ADI1	8.28193	7.87702	8.34833	9.04726	7.92204	8.32658	8.88217	7.63311	8.24209	8.75013	8.45801	7.84579	8.5876	8.85307	8.02491	7.67897	8.24256	8.37523	8.2294	8.26127	9.09859	7.82197	8.87243	8.25614	7.56926	8.75678	7.96579	8.52812	7.9835	7.43628	8.42203	7.85148	8.67868	7.51392	8.36422	7.73475	8.12571	8.01976	8.42162	8.15611	8.46211	8.753	8.89066	9.41158	9.78008	9.75546	9.23051	9.01807	9.27622
ADIG	4.15662	3.8768	4.02847	3.95788	4.10876	3.89186	3.99943	3.99758	4.23384	4.25625	3.94854	4.20071	3.91105	4.2467	4.04759	3.91347	4.07537	4.09705	4.54526	4.16714	4.1862	4.18951	4.30375	3.94022	4.27675	3.79372	4.20244	3.99434	4.18728	3.94301	3.89315	3.9913	4.19589	4.1067	4.12115	4.30812	4.07016	3.89761	3.85007	4.28654	3.99785	3.77701	3.75068	3.93496	3.97709	3.75063	3.8991	3.90513	3.97522
ADIPOQ	2.95072	2.77344	2.84334	2.97219	3.08767	2.88088	3.1177	2.97872	3.10926	2.80995	3.02394	3.07958	2.96804	2.96764	2.96912	3.1257	2.91775	3.18092	2.85808	3.05391	3.17739	3.14368	3.1362	3.13043	3.14312	2.90616	2.90433	2.9404	2.99618	2.99355	2.96322	3.01152	2.95404	2.92191	3.06847	3.01349	3.08038	2.99702	3.0942	3.20389	2.81706	2.87307	2.86091	3.04341	2.69335	3.13543	2.73035	2.93106	2.90216
ADIPOR1	8.73823	8.86888	8.97569	8.83011	9.14417	8.9759	9.05865	8.74368	8.79095	8.82104	8.73691	8.82173	9.13253	8.81431	9.04968	8.75217	8.88541	8.72114	8.43443	8.59291	8.45734	8.65629	8.82824	8.76763	8.34019	8.95459	8.64957	8.89565	8.55177	8.62551	8.61483	8.60482	8.60992	8.54896	8.22829	8.67157	8.55033	8.69131	8.58066	8.49251	8.88122	8.93485	9.08501	8.93479	9.04796	8.68675	8.88122	8.86268	8.79855
ADIPOR2	7.5144	8.47107	8.37543	8.03798	8.33715	7.61232	7.72441	8.31051	8.20623	8.06581	7.38933	7.75756	8.00602	8.46206	7.86528	7.88358	8.10151	7.91982	7.54448	7.41119	7.4427	7.24948	7.68183	7.59395	7.56412	8.4134	7.78016	8.30794	8.15675	8.07284	8.01682	7.55928	7.82485	7.64214	7.56899	7.8261	7.86206	7.96467	7.59618	7.70888	8.03084	7.98874	8.18594	8.00339	8.07069	8.08788	7.85672	8.51022	7.91456
ADIRF	10.264	10.8868	10.4048	11.0988	10.8157	10.2614	10.2751	11.1411	10.765	10.9897	10.7709	9.98551	10.6187	10.3671	11.3738	11.1743	11.0984	10.428	11.3434	11.0491	9.63301	10.7608	10.3614	10.6993	9.84277	10.5324	10.3518	10.5352	9.76606	10.7166	9.99935	10.4877	9.97827	9.71522	9.70713	9.62889	10.9873	10.786	11.2614	11.1393	10.5732	10.4716	11.4677	10.9942	10.3274	10.3011	10.9804	10.1492	11.0215
ADK	8.49765	8.48211	8.49357	8.98624	8.64053	8.61821	8.87037	8.18979	8.53434	8.57367	8.0878	7.99663	8.74512	8.23367	9.08736	8.4026	8.47315	8.49244	8.54167	8.4599	8.94597	8.41733	8.38083	8.31151	8.39221	8.78699	8.41741	8.54637	8.12191	8.20248	8.40929	8.41934	8.323	7.83368	7.79883	8.75009	8.36742	8.53256	8.1962	8.12305	8.81079	8.64686	8.91204	8.53818	8.63538	8.59258	8.41165	8.28004	8.85461
ADM	4.92972	5.73207	5.68035	5.44768	6.0262	5.28867	5.86275	5.50578	5.40438	5.52638	5.94544	6.18701	5.97017	5.16767	5.24494	4.83936	6.0704	5.7676	4.60657	5.07408	5.26428	4.44407	5.42525	5.5443	4.79656	5.06201	4.96538	5.92953	5.40632	4.51708	5.70578	4.83816	4.78968	4.69618	4.36362	4.72136	5.54911	5.02587	5.20313	5.10911	5.40632	5.66517	6.16216	5.99828	5.66801	4.80654	5.39659	5.57661	5.64389
ADM2	4.01356	3.75991	3.78702	3.80031	3.8774	3.87617	4.02156	3.77079	3.83293	3.79223	3.93801	3.77065	3.96053	3.74038	3.82533	3.9492	3.7879	3.80107	3.84215	3.99695	3.84708	3.78524	3.80584	3.99921	4.03073	3.85734	3.89373	3.90693	3.9378	3.88311	3.96611	3.86174	3.83485	3.90642	3.92021	3.89268	3.88137	3.76839	3.86935	4.05891	3.71819	3.74244	3.92721	3.88843	3.73734	3.99753	4.00281	4.03539	3.81276
ADM5	3.52022	3.28612	3.50574	3.44612	3.75858	3.43743	3.37956	3.72633	3.65533	3.43284	3.36644	3.35473	3.42559	3.48135	3.38012	3.29519	3.39414	3.48224	3.86634	3.6687	3.11513	3.55932	3.64148	3.62679	3.71602	3.48762	3.35438	3.57624	3.57431	3.89621	3.67937	3.23871	3.11232	3.5409	3.47764	3.48207	3.36853	3.15997	3.57518	3.56491	3.27763	3.24763	3.57254	3.58029	3.46806	3.6501	3.82232	3.30136	3.88685
ADNP	7.91647	8.27432	8.19775	8.11642	8.11044	8.24162	8.37203	8.17391	8.59201	8.2542	8.2912	8.15081	8.20905	8.22284	8.26473	8.4117	8.09443	8.23323	8.49576	8.0423	8.06416	8.18262	7.98948	8.15304	8.30538	8.35976	8.18021	8.16528	8.38178	8.59079	8.13681	8.18075	8.19215	8.01016	8.31662	8.16462	8.37448	7.74542	7.93533	8.07255	8.17446	7.99518	8.24694	7.90977	7.96656	8.06228	8.20022	8.34356	8.11584
ADNP2	7.21221	6.80538	6.83442	7.03171	6.88694	7.06243	7.29076	6.93286	6.77399	6.87678	7.05387	6.69065	6.99244	6.94611	7.26472	6.84757	7.22843	6.71286	6.75084	6.76963	6.85735	6.72921	7.40291	7.51604	6.9952	6.82596	7.14261	6.92664	6.8538	7.36814	6.77846	7.04816	7.05929	6.87057	7.29373	6.62945	7.00188	7.10667	7.10135	6.81459	7.20487	7.3392	6.9886	6.96554	7.2313	7.32012	7.4006	7.43866	7.34618
ADO	5.74575	6.10634	5.78843	5.86398	5.71544	5.61955	5.65097	5.49053	5.56596	5.79562	5.30834	5.58996	5.89225	5.60297	5.68962	5.69611	5.61146	5.56497	5.70432	5.42202	5.39509	5.47336	5.68962	5.68962	5.38961	5.79186	5.63482	5.91271	5.73319	5.67857	5.5456	5.92853	5.47567	5.38961	5.3888	5.76891	5.67278	5.60414	5.48436	5.54657	5.68962	5.82865	5.65748	5.74135	5.81508	5.71977	5.6851	5.80313	6.12798
ADORA1	6.58917	7.26225	7.31789	6.36243	6.88087	6.8806	6.41252	7.69252	6.38393	6.38448	6.85104	7.31665	6.74309	6.48194	7.25976	6.73206	7.36836	6.69732	5.47487	6.24297	6.14906	5.91064	6.6726	6.97156	6.45689	7.66352	6.18286	7.18672	6.03071	5.84278	6.41985	6.51251	6.58917	6.26928	5.83205	6.31217	6.41948	6.20067	6.35294	6.33915	6.78834	6.47037	6.66521	7.66014	6.48725	5.70369	6.58771	6.13703	6.56815
ADORA2A	4.30547	4.37127	4.57633	4.26659	4.67763	4.5231	4.41508	4.64138	4.43686	4.46277	4.66826	4.50461	4.70659	4.3657	4.47832	4.44588	4.4488	4.64086	4.27092	4.41418	4.40484	4.34178	4.47816	4.38391	4.41435	4.31045	4.25583	4.34251	4.47532	4.38625	4.39835	4.41652	4.37964	4.43854	4.25965	4.24229	4.37205	4.39981	4.60588	4.39369	4.62014	4.43363	4.41418	4.41418	4.46382	4.25211	4.33898	4.41167	4.29919
ADORA2B	5.76796	5.4696	5.85105	5.77122	5.69513	6.0561	5.8324	6.02974	6.17877	5.70807	5.91685	5.95717	6.07003	5.78686	5.6043	5.71786	5.88675	5.83821	5.8077	5.90515	5.54805	5.89742	5.98452	5.83833	5.90178	5.63334	5.64966	6.21916	5.8301	5.82849	5.69177	5.93999	5.68098	6.25876	5.7401	6.29712	5.70854	5.80367	5.84693	5.88025	6.06386	5.79044	5.85753	5.77896	5.82269	5.83601	6.02261	6.00661	6.04132
ADORA3	3.92084	3.83997	3.39435	3.34814	3.68477	3.42707	3.31801	3.60912	3.48176	3.4077	3.5602	3.44432	3.5551	3.56192	3.51728	3.42616	3.42794	3.48818	4.51624	3.6846	3.97699	3.64523	3.43561	3.88791	4.24776	3.33817	3.95161	3.85734	3.56316	4.10869	3.51382	4.05078	3.74295	3.88107	3.88716	3.71231	4.20433	3.89203	3.84727	4.31046	3.57185	3.57829	3.33205	3.34725	3.65019	3.46474	3.4289	3.59883	3.49592
ADPGK	7.06767	7.30819	7.3428	7.047	7.39092	7.08281	6.97173	7.16536	7.06153	7.16821	6.98718	7.3872	7.07233	7.21652	6.84228	7.00107	7.12823	7.26769	7.55081	6.97592	7.02336	7.02787	7.05791	7.10724	7.31664	7.34487	7.01257	7.27619	6.87379	7.34491	6.95703	7.27713	7.03515	7.18254	6.75816	7.28899	7.16129	7.12361	7.22074	6.94092	7.23698	6.91924	7.08507	7.36267	7.01951	7.3625	6.79651	7.26677	7.03005
ADPRH	5.54649	5.54649	5.59538	5.48615	5.61991	5.86652	5.39961	5.8007	5.41792	5.43167	5.54649	5.75681	5.79528	5.43549	5.87422	5.95327	5.53792	5.36743	5.54374	5.33997	5.31516	5.62701	5.46227	5.54767	5.1802	5.51924	5.41288	5.55456	5.27169	5.29066	4.99947	5.41798	5.265	5.55723	5.01206	5.54649	5.434	5.57797	5.66869	5.36922	5.6056	5.54649	5.82182	5.59042	5.54649	5.23643	5.73141	5.54845	5.67583
ADPRHL1	4.47162	4.31511	4.27806	4.06501	4.15419	4.10391	3.96824	4.06572	4.49923	4.16884	4.55604	4.16751	4.387	4.01437	4.30238	4.04746	4.412	3.96414	4.29481	4.32388	4.00042	4.14839	4.1563	4.14839	4.26627	4.11666	4.28143	3.95586	4.48087	3.97106	3.98805	4.03416	3.94068	4.00546	3.69886	4.50019	4.08076	4.21665	4.17113	4.06322	4.01734	4.19386	4.30198	4.14839	4.24704	3.95483	3.93449	4.14839	4.07648
ADPRM	5.6227	5.04053	5.31153	5.63204	5.33283	5.37373	4.9291	5.31019	5.72447	5.22551	5.39659	5.39338	5.92837	5.68253	4.69674	5.48816	4.97151	4.73446	5.33471	5.33964	5.85891	5.33376	5.0342	4.79489	5.31549	5.02618	5.03971	5.80411	5.19658	5.63681	5.81878	5.3796	5.24752	4.94342	4.74389	4.88549	6.11109	5.33456	5.09832	5.03201	5.36356	5.09692	5.37639	5.01729	5.05097	5.7962	5.0368	5.95313	5.29254
ADRA1A	3.3991	3.25504	3.37418	3.26372	3.48873	3.27947	3.34737	3.39629	3.41684	3.24967	3.36004	3.44305	3.37691	3.14938	3.42997	3.39175	3.41168	3.46602	3.64801	3.49836	3.3991	3.5671	3.40808	3.25742	3.61684	3.37437	3.48523	3.31835	3.424	3.28463	3.39353	3.49806	3.3991	3.52494	3.31612	3.46724	3.37331	3.17309	3.68278	3.45565	3.3991	3.2995	3.49376	3.36216	3.56594	3.43609	3.54135	3.43802	3.33668
ADRA1B	4.06391	3.86172	4.17662	4.41735	3.9712	3.96137	4.16467	4.11292	4.09103	4.27507	3.8103	4.2451	4.47016	4.21335	4.27456	3.98681	4.03953	3.88503	4.41562	3.91746	3.95683	3.94301	4.4532	4.07358	4.40135	4.49969	4.29125	4.33919	3.99514	3.91812	4.57399	4.1739	4.10437	4.03308	4.24899	3.93762	4.0997	4.0319	4.06456	4.05736	3.91118	4.00161	3.9994	4.15765	4.12774	4.12235	4.1115	4.27916	4.10918
ADRA1D	3.23293	3.26311	3.21659	3.26316	3.04184	3.36118	3.22171	3.30609	3.40181	3.32355	3.25556	3.16926	3.70491	3.20299	3.41675	3.27382	3.51816	3.14584	3.3578	3.15878	3.11968	3.26622	3.20895	3.1198	3.26869	3.33015	3.52471	3.2446	3.58402	3.43623	3.49937	2.94691	3.10022	3.15376	3.07755	3.19376	3.16226	3.13729	3.34935	3.43314	3.48811	3.29641	3.33037	3.17653	3.32215	3.09838	3.09262	3.23354	3.24607
ADRA2A	3.85253	3.78238	3.71406	3.43618	3.69975	3.40892	3.77827	3.57487	3.70069	3.83083	3.71761	3.47511	4.1039	3.80118	3.69081	3.81583	3.905	3.71185	5.40878	3.69296	4.61507	4.5628	3.61656	4.44418	6.87689	4.82404	4.0435	3.89922	3.67393	4.00639	4.25887	4.92568	3.94695	4.55034	4.93039	3.72074	4.54253	3.62451	3.5832	4.62168	3.46779	3.83353	3.31566	3.36777	3.83703	3.75827	3.99575	3.5954	3.5413
ADRA2B	5.46048	6.00431	6.97892	5.01406	7.78312	6.14581	6.35122	5.5291	6.23216	6.04864	6.28615	4.91443	6.09085	6.40239	6.00726	5.58673	5.17285	6.85822	5.34194	6.11059	4.59691	5.54262	5.79666	5.19939	4.60979	6.23594	5.08317	6.93557	6.02809	5.03487	4.6245	5.13475	5.00898	5.21898	4.84048	5.0486	5.5927	5.11249	5.13763	5.29745	6.26024	5.91155	7.6098	6.17781	5.28404	4.50486	6.45362	6.38003	5.68356
ADRA2C	5.728	5.46809	5.26361	5.54364	5.63547	5.4488	5.85182	5.30661	5.0209	5.48042	5.24884	5.29567	5.57017	5.32804	5.80474	5.73299	5.76716	5.24471	5.32594	5.42225	5.65092	5.50001	5.16931	5.71005	5.45718	5.79686	5.61678	5.43739	5.63246	5.43899	5.90601	5.59315	5.61155	5.17146	5.52942	5.45527	5.77285	5.55269	5.34899	5.3547	5.27502	5.13816	5.30455	5.29077	5.23112	5.40026	5.53797	5.63662	5.91057
ADRB1	4.23344	3.58251	4.17997	3.84799	3.70647	4.02513	3.54614	3.94358	3.73652	3.78533	4.18974	3.62131	3.95945	3.74532	3.56752	3.90789	3.66471	4.32578	3.88988	3.76665	4.02909	3.98892	3.79371	3.79497	3.8472	3.50987	3.51126	4.05159	3.66477	3.33423	3.59753	4.00713	3.47954	3.77626	3.20516	3.80063	3.76916	3.47704	3.67062	3.95366	4.10714	3.78686	4.01546	3.61041	3.76767	3.85974	3.95243	3.56311	3.59791
ADRB2	3.97656	3.91717	4.05893	3.74683	4.0192	3.57928	3.76532	4.37875	4.05869	3.83291	4.02692	3.80659	3.66705	3.97331	4.06412	4.17777	4.01501	3.77784	4.66788	4.15985	4.67785	4.34166	4.03192	4.1771	4.93005	4.81812	4.06283	3.93304	4.00063	5.08869	4.54942	4.70363	4.23052	4.18217	4.37436	3.92157	4.20042	4.30049	4.16604	4.46062	4.01729	3.93236	4.28759	4.39455	3.65909	4.14872	3.9825	4.03557	3.75525
ADRB3	3.01661	2.83008	2.74211	2.88299	2.94924	2.92368	2.65069	2.92626	2.79958	2.75118	2.85824	3.03314	2.74949	3.02857	2.91866	3.03696	2.79424	2.95514	2.92735	3.02945	3.04968	2.85529	2.86038	2.91004	2.9401	2.73464	2.96712	2.92252	2.95879	2.8503	2.92972	2.98061	2.72352	2.88719	2.922	2.86939	2.98807	2.90567	3.19852	2.85555	2.84471	2.99845	3.11575	2.94401	2.75333	3.09766	2.86384	3.19999	2.87689
ADRM1	7.43584	7.69254	7.6234	7.60167	7.88597	7.73238	7.60376	7.68719	7.28838	7.75683	7.74537	7.71782	7.56074	7.60122	7.89005	7.50066	7.60348	7.48695	7.37678	7.25954	7.27466	7.50063	7.38161	7.61721	7.22604	7.43514	7.46027	7.7077	7.33622	7.60167	7.18327	7.47309	7.29685	7.51709	7.1048	7.32225	7.7307	7.57715	7.51714	7.60536	7.60295	7.74326	7.60368	7.93743	7.89484	7.39248	7.90755	8.03571	7.77499
ADSL	6.42583	6.50956	6.50247	6.68512	6.61993	6.90104	6.57774	6.62205	6.29431	6.90658	6.67413	6.6439	6.59793	6.7754	6.45	6.45497	6.53948	6.36015	7.27798	6.23661	6.60843	6.87901	6.53393	7.11843	6.89105	6.84213	6.95903	6.82996	6.36216	6.70542	6.41198	7.26216	7.10501	6.36047	7.07488	6.81167	6.77876	7.05505	6.64282	6.99556	6.66682	6.49482	6.6439	6.6439	6.63672	6.59194	6.42394	6.02886	6.74721
ADTRP	3.68766	3.47495	3.56488	3.85768	3.60522	3.49191	3.74725	3.68972	3.68651	3.45174	3.78685	3.58312	3.71191	3.79912	3.60627	3.69769	3.49968	3.68313	3.7714	3.68334	3.70497	4.35271	3.99997	3.68766	3.89064	3.822	3.7473	3.6848	3.90106	3.75028	3.65338	3.95548	3.70095	3.69789	3.64914	3.98676	3.58433	3.58023	3.71585	3.60734	3.65369	3.75896	3.53376	3.34368	3.68766	4.14116	3.58894	3.60476	3.68766
AEBP1	7.8022	7.77885	6.08926	6.34854	5.69304	6.11638	6.78723	6.83781	6.39347	6.62941	6.08678	6.23394	6.36695	6.47847	6.40107	7.19473	7.11151	6.0139	9.53308	6.22852	7.54077	8.35763	6.64753	8.8654	9.7333	6.92633	8.79337	7.5158	7.13253	8.48371	9.28056	9.09428	8.50357	8.50043	9.09829	7.7465	9.48946	8.46743	6.75708	9.08713	5.81273	6.1128	5.93158	6.29343	6.29337	6.07508	5.93492	6.14575	5.90548
AEBP2	8.66793	8.96359	8.9286	9.16499	9.29603	8.85785	8.9286	8.93419	9.18736	9.12414	9.01493	8.84709	9.39295	8.88758	8.9286	8.96222	9.14846	8.67243	9.02875	8.67093	8.91051	8.76336	8.90082	8.6556	9.05002	8.95134	8.73506	8.97954	8.85388	9.01037	8.89754	8.80371	8.76116	8.7345	8.8653	8.87176	8.93127	8.75152	8.9286	8.75872	8.9286	8.91496	9.26792	8.72829	8.9286	8.76038	9.11517	8.82714	9.20854
AEN	4.04521	3.84727	3.73054	3.78339	3.77457	3.6332	3.7561	3.90603	3.87931	3.86019	4.01855	3.77023	3.99421	3.93373	3.70491	3.91351	3.9122	3.80502	3.62733	3.72712	4.02447	3.97185	3.63891	4.00287	3.81032	3.7233	3.96885	3.87648	3.95288	3.87832	4.08971	4.05273	4.21636	3.85203	3.87636	3.93087	3.94051	3.85383	4.24537	4.10359	3.87359	3.86819	3.87881	3.72137	3.79843	3.80365	3.53931	3.58431	3.70941
AFAP1	5.34816	5.49084	5.555	5.15933	5.21666	5.25456	5.27972	5.40081	5.35676	5.26885	5.44246	5.57621	5.43225	5.28209	5.56384	5.32566	5.43187	5.22483	5.40831	5.17884	5.14162	5.53517	5.30865	5.56372	5.39083	5.92369	5.19558	5.56113	5.42799	5.30706	5.24767	5.54454	5.38092	5.37248	4.99428	5.47424	5.50301	5.4297	5.3046	5.2768	5.26179	5.51314	5.47225	5.42628	5.38157	5.01334	5.21223	5.63079	5.53979
AFAP1L1	5.26227	5.2402	5.3032	4.92299	5.37963	5.25646	5.07332	5.74344	5.33223	5.25397	5.64585	5.40685	5.45829	5.6783	5.27739	5.41373	5.10686	5.48548	5.11137	5.30964	5.02901	5.28823	4.92983	5.04188	5.26314	5.02724	5.14916	5.07304	4.82559	5.58779	5.32507	5.31412	4.88199	5.34151	4.44875	5.16696	5.65274	5.52528	5.71044	5.27546	5.11975	4.94903	4.99164	5.01692	4.8315	5.10463	4.71157	4.88427	4.84059
AFAP1L2	8.07053	8.82167	8.38499	8.66909	8.69654	8.65149	8.32981	8.36922	8.07519	8.49613	8.20877	8.21732	8.44882	8.29659	8.7268	8.17413	8.16344	8.35454	7.85068	8.06817	7.65353	7.80732	8.29659	8.24507	7.78318	8.16405	7.64353	8.57817	8.53428	7.79138	7.90404	7.53357	8.23596	7.99978	6.2053	8.28838	8.44995	8.03919	8.18981	8.03929	8.43465	8.55472	8.64879	8.62629	8.32564	7.66357	8.51562	8.60527	8.50534
AFF1	11.7343	11.4486	10.6736	11.4575	11.2027	11.6314	11.4526	11.4976	11.5629	11.6178	11.3743	11.4988	11.2525	11.7137	11.5123	11.6233	11.4653	11.4606	11.4884	11.405	11.5508	11.91	11.7228	11.5066	11.6341	11.2704	11.7132	11.5375	11.3207	11.505	11.9575	11.6911	11.7752	11.7996	12.2065	11.6175	11.9009	11.6226	11.5982	11.8376	11.6673	11.7085	11.863	11.9083	12.161	12.0071	11.8437	11.6875	11.6455
AFF2	3.55648	3.40824	3.40576	3.59757	3.55478	3.50865	3.52664	3.49415	3.65293	3.5568	3.44303	3.3344	3.45329	3.41907	3.77448	3.50813	3.55648	3.48361	3.84741	3.53945	3.50007	3.73634	3.39735	3.83805	3.55648	3.71336	3.74027	3.55648	3.68311	3.61473	3.69916	3.78111	3.50803	3.45953	4.20261	3.58623	3.40793	3.34967	3.56601	3.57296	3.3509	3.58183	3.78081	3.4323	3.71106	3.47239	3.70926	3.6087	3.55734
AFF3	4.6746	4.46328	4.38992	4.41428	4.09622	4.36322	4.35877	4.43758	4.58707	4.16014	4.45965	4.36702	4.38041	4.75382	4.44863	4.51305	4.45853	4.4568	5.41005	4.24946	4.56237	4.95052	4.40817	4.76238	5.07785	4.53684	4.87004	4.60364	4.46111	5.13482	5.47559	4.92409	4.74412	4.66872	5.15624	4.64514	4.6501	4.71211	4.62501	5.20848	4.22306	4.18198	4.33775	4.22571	4.3184	4.14596	4.2893	4.05234	4.11225
AFF4	10.9494	11.3343	10.9737	10.8101	10.9288	11.0889	11.2309	11.0402	10.9683	11.0752	11.041	10.9942	10.9488	11.0139	11.0821	11.0137	10.8873	10.9935	10.918	10.4992	11.103	11.0695	10.7429	11.0496	10.7514	10.9973	11.2263	11.1523	11.0867	11.041	11.338	11.1353	11.2756	10.8509	11.3084	11.2251	11.219	10.8447	10.9613	11.0872	11.1889	11.0849	11.0319	11.0782	11.0259	11.21	10.8956	11.041	11.0401
AFG3L2	8.10937	8.10588	8.28111	9.02289	8.58148	8.24422	8.40404	8.23602	8.4003	8.61211	8.21163	8.25019	8.54344	8.18163	8.52951	8.00944	8.36124	8.16486	7.54808	8.32511	8.58856	7.9045	8.41396	8.48707	7.89128	8.53772	7.96579	8.64734	8.40008	7.9486	8.188	8.14202	8.22061	8.01941	8.45034	7.93551	8.18846	8.1899	8.09651	8.36435	8.55004	8.42017	8.51846	8.56324	8.54855	8.51518	8.31915	8.58823	8.66971
AFM	7.6552	5.18871	8.10133	10.3239	6.84067	8.05705	9.60649	5.06814	8.6614	10.1801	8.65308	6.98949	9.25158	10.0687	7.62871	6.60271	8.48826	10.4108	5.91435	9.2198	9.69356	4.81699	8.79462	6.4396	6.35248	7.8525	7.20136	7.80569	6.73607	4.10364	6.18329	4.33977	8.00692	4.06031	8.83933	5.86058	5.95741	7.1108	8.38872	6.35404	8.97647	8.91108	10.2353	9.95249	9.64027	9.83444	11.1948	8.607	9.08387
AFMID	6.403	5.94889	6.91407	6.93079	6.49262	6.6584	6.89539	6.0242	6.81051	7.29574	6.53209	6.78046	6.65089	6.61978	6.64997	6.65597	6.63387	6.74764	6.13225	6.42759	6.97889	6.02773	7.14024	6.52711	5.47639	6.29289	5.99013	6.35428	6.12629	6.1239	6.72137	6.07086	6.32832	6.08725	6.68254	6.27122	6.42789	6.6291	6.64985	6.16084	6.66234	7.02063	6.65236	7.01344	7.58466	7.49466	7.04071	6.65719	7.07618
AFP	3.3552	3.14626	3.15552	3.26831	3.06013	3.14414	3.32044	2.97824	3.19006	3.42106	3.02721	3.1374	3.39688	3.25824	3.28377	3.05182	3.25134	3.2525	3.26546	3.34738	3.2525	2.98525	3.32277	3.17984	3.24823	3.04845	3.16936	3.13298	3.32704	3.06812	3.12222	3.12113	3.10916	3.07625	3.38601	3.2525	3.04071	3.22868	3.16974	3.12278	3.15509	3.17981	3.16606	3.33306	3.3474	3.6781	3.71381	3.36841	3.26358
AFTPH	10.3853	10.1486	10.1039	10.9999	10.3833	10.2337	10.8624	9.54163	10.1391	10.9251	10.4084	9.98048	10.554	10.4731	10.3056	9.93835	10.2649	10.3648	10.1544	9.95528	10.8238	9.98083	10.6757	10.0713	10.1537	10.555	10.2012	10.4881	10.1188	9.64113	10.1476	10.0248	9.87488	9.88039	11.0184	9.56136	9.83339	10.2686	10.1501	10.0133	10.4705	10.4944	10.6365	10.7327	10.8704	11.4507	11.0247	10.266	10.7167
AGA	8.60931	8.49414	7.91651	9.82719	8.6388	8.42565	9.05963	8.52915	7.89719	8.81515	7.69232	7.47558	8.86819	8.80204	8.65711	7.58914	8.69675	8.72814	9.19422	8.69993	8.33773	7.85335	8.33089	9.90039	8.01971	9.17852	9.4722	7.97035	9.00713	8.80091	8.71008	8.83532	8.7635	9.08497	9.16367	8.3524	8.62838	8.50113	8.2801	8.87114	8.79898	8.3875	8.97619	8.51035	8.61868	8.88483	8.15558	8.43908	8.49832
AGAP1	5.61611	5.6034	5.65038	5.69223	5.37627	5.63379	5.62587	5.72558	5.50091	5.68547	5.64982	5.49485	5.53373	5.81226	5.48727	5.6117	5.79024	5.62155	5.62638	5.38234	5.83993	5.64855	5.36492	5.62909	5.59058	5.58484	5.55661	5.53578	5.43773	5.61611	6.00615	5.59906	5.63151	5.61611	5.5686	5.71304	5.85402	5.72836	5.46032	5.68234	5.66269	5.54586	5.63215	5.6162	5.7337	5.38493	5.67054	5.53023	5.701
AGAP2	3.78144	3.64927	3.66936	3.41176	3.66386	3.5825	3.60418	3.68089	3.67352	3.61568	3.48747	3.49702	3.70226	3.72403	3.57371	3.72955	3.6512	3.66837	3.88593	3.56808	3.60967	4.08923	3.83442	3.80286	4.15231	3.97306	3.88547	3.69012	3.53802	3.87355	3.72421	4.15604	3.60079	3.97573	3.91486	3.68172	3.77927	3.58867	3.85112	3.92768	3.61323	3.47573	3.58947	3.76401	3.73442	3.79072	3.65015	3.57836	3.77041
AGAP3	4.93404	4.9811	5.01511	4.71942	4.93375	4.8672	4.82374	4.87836	4.8672	4.8672	5.00968	4.94573	5.0093	4.88772	4.92508	4.95331	5.06047	4.90735	4.79657	4.76845	4.60359	4.92188	4.83605	4.8672	4.88139	4.91323	4.9562	4.8672	4.76255	4.90447	4.94414	4.73566	4.88981	4.8122	4.88725	4.87007	4.80722	4.81556	4.72386	4.9178	4.88318	4.95355	4.85783	4.85001	4.7984	4.72731	4.82796	5.00536	4.81099
AGAP4	8.82683	8.68011	9.12377	8.54981	8.86798	9.15308	9.17016	9.28477	9.05659	8.91432	9.43111	8.92495	8.86798	9.32509	8.44678	9.39551	9.5817	9.89386	8.98145	9.37421	9.78351	9.32318	9.1315	8.2855	10.009	8.32896	8.81457	8.85292	9.11854	9.66272	9.50834	8.88178	9.46301	9.07897	9.41545	9.2199	8.8048	9.40306	9.14378	9.03662	9.17644	8.58199	8.70694	8.91696	8.81897	7.79449	8.46424	7.62292	8.25362
AGAP5	8.27175	8.04121	8.44485	8.07662	8.25616	8.27668	8.43139	8.71785	8.25881	8.18093	8.77669	8.31035	8.21238	8.67515	7.82854	8.77053	8.66254	9.02581	8.52489	8.81124	8.78938	8.58581	8.39179	7.80859	8.95401	7.74657	7.96152	8.25731	8.30265	8.97893	8.93593	8.48485	8.7883	8.47593	8.83567	8.41888	8.18469	8.71792	8.49809	8.37975	8.41539	7.96842	8.09618	8.24411	8.19761	7.53424	7.74686	7.28264	7.77435
AGAP6	9.99661	10.1012	10.4533	9.64878	10.1258	10.3147	10.2509	10.7737	10.1125	10.2222	10.8809	10.3074	10.2625	10.7839	9.6715	10.8237	10.8823	11.2321	10.0902	10.5654	11.3421	10.8565	10.5469	9.70913	11.698	9.54938	9.9847	10.3432	10.6676	10.8894	10.9299	10.2741	10.8525	10.4958	10.6179	10.8481	10.4617	10.7877	10.8292	10.2517	10.4926	9.92765	9.8696	10.4791	10.2913	9.01788	9.60262	8.43438	9.57321
AGAP9	8.12135	8.048675	8.56497	8.049025	8.261845	8.396475	8.324595	8.493115	8.522825	8.388995	8.93115	8.066015	8.379965	8.56656	7.92109	8.801495	9.23663	9.201705	8.24035	8.82741	9.15524	8.539095	8.660255	7.71361	8.884965	7.58957	7.897555	8.092895	8.25085	9.002355	9.036605	8.11045	8.778755	8.24248	8.75534	8.54635	8.07849	8.584005	8.32317	8.22751	8.430305	7.871725	8.234865	8.437945	8.438925	7.73816	7.958195	7.08172	7.81279
AGBL1	3.36366	3.00964	3.0091	3.01621	3.03785	3.1401	3.04131	3.17638	3.24149	3.1027	3.17774	3.2416	3.1237	3.05871	3.12295	3.11522	3.07249	2.9639	3.19951	3.16998	3.09601	3.17385	3.17525	3.17048	3.19966	3.09967	3.24537	3.1445	3.14911	3.16404	3.06043	3.13478	3.1237	3.05082	3.05203	3.35127	3.09108	3.07556	3.01875	3.08738	3.0487	3.22805	3.09162	3.11213	3.24207	3.1237	3.12336	3.12377	3.05306
AGBL2	4.03338	3.91276	4.11097	3.7903	3.969	3.88714	3.82219	3.8697	4.56149	4.25077	3.71766	3.80529	4.07288	3.79893	4.02591	4.41203	3.93994	4.3648	3.74855	3.97819	4.05589	4.16661	4.26343	3.85079	4.05544	3.97106	3.87598	4.15159	4.48322	4.11705	3.91803	4.29356	4.30238	4.05503	4.80563	4.35038	4.10265	4.0485	4.06319	4.03259	3.90616	4.17043	4.05544	4.11397	4.01499	3.7472	4.12115	4.12392	4.05305
AGBL3	3.95037	4.13407	4.24746	4.09976	4.34369	4.2574	4.17676	4.1027	4.21698	4.12504	4.36623	4.26138	3.86526	4.13407	4.01156	4.68901	4.0375	4.02642	4.18674	4.39778	4.2719	4.24834	4.12279	4.00509	4.10138	3.92916	4.07938	4.15882	4.30232	4.33366	4.221	4.09125	4.15627	4.29911	4.26328	3.98	4.27684	4.19586	4.13407	4.21423	4.13407	4.01184	4.283	3.8456	4.14529	3.75993	4.12859	4.10813	3.84184
AGBL4	3.72252	3.80753	3.86454	4.08614	3.90297	3.84799	4.01108	3.80736	3.896	3.88323	3.87648	3.86194	3.91723	3.91723	3.81289	3.89557	3.74379	3.79139	3.82436	4.01455	3.91723	3.88093	3.80944	3.82249	4.13049	3.88254	3.80632	3.87159	4.06591	3.79011	3.87204	4.00046	3.99196	3.91723	4.35955	3.81635	3.9469	3.85238	3.95341	3.91723	3.95961	3.92959	3.89671	3.83755	4.11825	4.02945	4.12368	4.13116	3.79421
AGBL5	5.78276	6.07718	6.0301	6.16866	5.98424	6.03065	5.87454	5.73443	5.67529	6.08707	5.67717	5.73762	6.44432	5.83691	5.90336	5.78524	5.82228	5.66087	5.58841	5.68597	5.87004	5.56328	5.91066	6.06629	5.64823	5.85112	5.49333	6.29052	6.09804	5.69675	5.73319	5.74829	5.74757	5.44993	5.91616	5.66911	6.00048	5.58281	5.66171	5.69448	5.84693	6.01942	5.87004	6.01955	6.01356	6.02233	6.30749	5.78849	5.92784
AGER	4.76646714285714	4.62622285714286	4.62717	4.48988285714286	4.43469571428571	4.65523	4.80522142857143	4.69376285714286	4.67747714285714	4.51622571428571	4.79878714285714	4.71933714285714	4.77210428571429	4.62486142857143	4.74009571428571	4.62688142857143	4.45927142857143	4.66528857142857	4.78694428571429	4.98508428571429	4.50309	4.73512142857143	4.65496714285714	4.46607714285714	4.77412	4.51148714285714	4.80625714285714	4.70221857142857	4.63135	4.70822857142857	4.95314714285714	4.56211714285714	4.58498571428571	4.72615	4.81507142857143	4.72102	4.65608428571429	4.69226285714286	4.80767428571429	4.36884	4.61323714285714	4.57627142857143	4.66555857142857	4.59248857142857	4.39296285714286	4.38522	4.42752285714286	4.29163857142857	4.46101142857143
AGFG1	10.2561	10.4235	10.0684	10.1564	10.6025	10.1258	9.8447	10.2232	10.0578	10.5158	10.1978	10.3763	10.6071	10.3191	10.5079	10.2146	10.1744	10.0522	9.81826	10.4844	10.0669	10.3224	10.0892	10.6566	10.3051	10.5194	10.4611	10.5918	10.0986	10.4798	10.1659	10.2275	10.3794	10.2488	10.419	10.4212	10.3091	10.3351	10.2494	10.2136	9.88379	10.2469	10.1471	10.2044	10.2216	10.468	10.2448	10.2347	10.1365
AGFG2	6.56014	6.62912	6.29772	6.41483	6.6395	6.42117	6.27742	6.28437	6.33866	6.20505	6.20108	6.0461	6.63214	6.39385	6.90952	6.63627	6.63226	6.12617	6.47036	6.4525	6.1933	6.55513	6.33724	6.54701	6.29344	6.70174	6.80325	6.7884	6.44411	6.73223	6.34531	6.27648	6.05809	7.14696	6.07148	6.35319	7.03388	6.56911	6.37569	6.35872	6.17648	5.98542	6.95654	6.89653	6.02524	6.54565	6.1611	6.0336	6.57917
AGGF1	9.13784	9.45108	9.65229	9.51667	9.57487	9.62555	9.65561	9.5281	9.47243	9.51255	9.24708	9.46113	9.5504	9.58382	9.7218	9.47714	9.44647	9.28253	9.39408	9.09609	9.07487	9.10851	9.45252	9.38809	9.61751	9.5501	9.44138	9.47224	9.47243	9.01636	9.26305	9.35597	9.32422	9.14878	9.22744	9.34689	9.45482	9.45021	9.36144	9.17895	9.53154	9.5353	9.86978	9.91221	9.46887	9.25248	9.38253	9.51278	9.74944
AGK	6.83272	6.87107	6.89451	7.13959	7.08856	6.92263	7.15921	7.07723	7.14519	7.20206	7.04413	6.91628	6.8496	7.075	6.93584	6.95634	6.68801	6.85006	6.98295	6.99372	6.71465	6.99696	6.93478	7.18162	7.05882	6.96035	6.54201	6.75685	6.75868	6.73917	7.13815	7.09802	7.14972	6.9006	6.9149	6.66753	7.15998	7.53829	6.90946	6.93666	6.99368	6.84685	6.89804	6.98366	6.93963	7.22159	6.98295	7.28956	7.1756
AGL	6.28594	6.50859	6.63288	6.89696	6.74484	6.35313	6.59666	6.57259	6.62196	6.77122	6.24283	6.04573	6.39608	6.57259	6.37365	6.42421	6.62927	6.57259	6.33253	6.37866	7.21541	6.3731	6.67651	6.83852	6.46268	6.96588	6.54748	6.60725	6.34621	6.16299	6.75705	6.39227	6.62291	6.45819	6.94476	6.29252	6.50582	6.38234	6.5075	6.48135	6.63539	6.63826	6.68006	6.61809	6.62157	7.17699	6.6296	6.37246	6.63904
AGMAT	9.52102	4.96045	9.83488	11.4045	8.4856	9.03889	10.7748	5.6115	9.10017	12.3792	10.1405	8.79732	10.6763	10.5674	8.81294	6.76949	8.83162	10.5893	6.78538	8.66106	12.1275	6.2201	11.5029	10.3696	5.15322	9.93922	8.90755	8.47188	8.75206	4.62221	9.64762	6.51313	9.49343	5.10714	12.0227	5.26114	7.65591	9.11299	10.0832	8.99209	11.3009	10.4589	9.98973	12.1758	12.0463	12.6304	11.8615	11.516	11.2803
AGMO	4.5487	3.56074	4.33915	5.20087	3.95765	4.69492	4.68906	3.5757	4.20147	5.28623	4.76618	4.23927	4.97917	5.05012	4.44817	4.22971	4.17546	4.10805	4.6691	4.67427	5.23519	4.37337	5.13495	5.01629	4.00954	4.99979	4.76465	5.00569	4.1079	3.45759	5.19579	3.96088	4.61274	3.5828	5.42838	3.82899	4.18787	4.63514	4.78602	4.51489	4.93798	4.10648	4.86704	5.59417	5.58048	4.97458	4.88337	4.93373	5.17184
AGO1	6.97909	6.85076	6.56429	6.51486	6.86045	6.52032	6.70648	6.388	6.59313	6.71853	6.71919	6.42768	6.57219	6.50555	6.92237	6.6337	6.54947	6.62699	6.72134	6.59298	6.54184	6.66233	6.69815	6.69309	6.36331	6.65454	6.48498	6.60966	6.42331	6.86832	6.75518	6.38278	6.61502	6.61267	6.57582	6.564	6.41178	6.41186	5.95516	6.57956	6.48752	6.58258	6.76692	6.64277	6.42282	7.34439	6.57091	6.52775	6.61994
AGO2	6.15726	6.603	6.12871	5.8511	6.13135	6.18434	6.15368	6.40633	6.1511	5.87527	6.37499	6.2702	6.13114	6.38467	6.17866	6.29511	6.04021	6.15593	6.36038	6.22617	6.0463	6.02629	6.00776	6.04003	6.27768	6.10122	6.04318	6.33102	6.16663	6.61786	6.28987	6.47771	6.42421	6.24987	6.15615	6.26871	6.33957	6.24341	6.53562	6.25814	6.16295	5.93608	5.93931	6.15375	5.74309	5.70019	5.99112	5.82953	6.08035
AGO3	6.30896	6.76552	6.48794	6.46412	6.58275	6.52999	6.60471	6.25126	6.44083	6.3731	6.52377	6.5814	6.16952	6.39788	6.22544	6.63377	6.42088	6.56033	6.76282	6.83444	6.87506	6.34492	6.20897	6.21078	6.53747	6.33931	6.17725	6.11045	6.3165	6.74035	6.57768	6.20105	6.37477	6.28281	6.32925	6.62498	6.01166	6.58512	6.50929	6.33966	6.70935	6.34492	6.32779	6.24439	6.14695	6.19506	6.04982	6.23401	6.21844
AGO4	6.78498	7.39065	7.57693	6.82903	7.49794	7.52539	7.08801	7.82362	7.40539	7.16796	7.5457	7.37042	6.93434	7.29908	7.12976	7.4528	7.19341	7.70347	7.42234	7.57823	7.03828	7.28755	7.12569	6.99526	7.26596	6.90096	6.93046	6.98401	7.28091	7.90739	7.31925	6.99555	7.45108	7.21974	7.34808	7.15814	7.32188	7.44075	7.33289	7.36113	7.14485	6.88494	7.15838	7.02212	6.85891	6.66375	6.79847	6.96494	6.84351
AGPAT1	7.04087285714286	6.71448285714286	6.76267142857143	6.88713857142857	6.92656857142857	6.73679428571429	6.94166428571429	6.66265714285714	6.62915	6.91865285714286	6.56579857142857	6.67460857142857	6.88456142857143	7.06411571428571	6.72480428571429	6.51599571428571	6.90583142857143	6.50519285714286	6.23512857142857	6.22045142857143	6.57533	6.54809857142857	6.91272714285714	6.90077428571429	6.12662428571429	6.86211285714286	6.76684714285714	7.26221571428571	6.68988142857143	6.33814	6.47114285714286	6.72789714285714	6.48238142857143	6.61476714285714	6.49541571428571	6.70815571428571	6.48461285714286	6.69079285714286	6.87148714285714	6.68366714285714	6.81912285714286	6.90887	7.00791571428571	7.14459428571429	6.86572714285714	6.55640285714286	6.78172142857143	7.03913142857143	7.22137285714286
AGPAT2	5.39535	5.73525	5.57953	6.06216	5.66301	5.52924	5.35085	5.50992	5.28527	6.01803	5.37653	5.33409	5.74142	5.65471	5.75854	5.56467	5.49782	5.45067	5.86224	5.52494	6.01654	5.69421	5.67815	5.61274	5.70466	5.70627	5.5991	5.78625	5.67409	5.51287	5.49283	5.93066	5.76919	5.89712	5.64441	5.46211	5.73455	5.68177	5.74153	5.84616	5.53115	5.69165	5.8304	5.74911	5.82258	5.98338	5.67815	5.63241	5.64341
AGPAT3	5.87761	5.67085	5.96407	6.20516	5.72922	5.74319	6.13403	5.62458	5.79392	6.48691	6.11113	5.95825	6.19976	6.25198	5.98416	5.72284	5.8198	6.05741	5.23715	5.71334	6.09846	5.50762	6.31079	6.27702	5.68686	6.3337	5.81106	6.00834	5.91566	5.5597	6.14718	5.6955	5.91886	5.50851	6.41171	5.43284	5.83245	5.72946	6.05546	5.74847	6.45249	6.00577	5.88259	6.30536	6.17816	6.37758	6.085	6.17842	5.85694
AGPAT4	5.56658	5.80023	5.60872	5.70937	5.44339	5.52395	5.38211	5.87376	5.29179	5.30853	5.49795	5.56065	5.32886	5.66933	5.42247	5.93212	5.49491	5.51991	5.38162	5.08899	5.32462	5.35236	5.27108	5.42528	5.15808	5.57374	5.2663	5.49958	5.35468	5.45868	5.2336	5.44339	5.48578	5.88378	5.23065	5.58237	5.55816	5.74346	5.6138	5.41913	5.26571	5.27141	5.42835	5.48709	5.16758	5.54862	5.41786	5.13358	5.65454
AGPAT5	6.89789	6.6873	6.63447	6.92195	6.89932	6.88777	6.7764	6.78735	6.27212	7.03744	6.84435	6.54527	7.00887	7.06272	6.84741	7.07019	6.98479	6.71082	7.22252	6.98478	7.66634	7.22395	7.1554	7.96526	7.32824	7.36214	7.86355	7.07019	6.41462	6.87231	7.48907	7.57649	7.42611	7.04298	8.27139	6.86976	7.33467	7.19447	6.92657	7.06147	7.20231	7.10008	7.218	7.19953	6.75313	6.65611	7.38604	6.85609	6.8868
AGPS	8.3889	8.36608	8.32398	8.28287	8.18097	8.41449	8.26032	8.65012	8.22327	8.26166	7.8353	8.07432	7.61202	8.37312	7.91238	8.20967	8.24195	8.0647	8.01482	8.54213	8.56631	8.2172	8.01743	8.23159	8.13642	8.45387	8.3228	7.97999	7.93993	8.4383	8.1088	8.54873	8.61648	8.32386	8.49968	8.29229	8.45037	8.15516	8.07233	8.76094	8.35062	8.16235	8.03099	8.47517	8.02469	8.37015	8.26166	8.26166	8.26166
AGR2	3.49249	4.32102	3.319	3.85141	3.36288	3.20721	3.93409	4.314	3.18575	3.33801	3.63515	3.14534	3.61064	3.41573	3.57242	3.66269	3.29538	3.59121	4.72991	3.26073	5.01099	4.63046	3.66209	3.18232	4.30124	3.65594	4.14506	4.40944	3.2643	3.25162	4.64828	4.42422	4.28207	4.28807	3.8694	3.58668	3.39558	4.61293	4.83121	4.33012	3.5987	3.36039	3.2191	3.89446	3.51147	3.22797	3.59494	3.87257	3.26945
AGR3	3.37103	3.57552	2.77751	2.66284	2.90678	2.91622	2.97117	3.03482	2.82331	2.97343	3.24738	2.88735	2.87409	2.68425	3.21637	3.12373	2.90287	3.01979	4.08532	3.18132	3.57807	4.89176	2.88786	3.24211	3.57539	3.15515	3.41163	3.04244	2.94931	2.90226	3.0136	3.4494	3.61526	3.73734	3.3012	3.04989	2.81618	2.94949	3.20006	3.8115	2.93768	2.96615	3.1404	2.94095	2.9663	3.4658	2.85071	2.89333	3.02
AGRN	6.47084	6.59838	6.28418	5.91611	6.47116	6.31832	6.18387	6.29839	6.31345	5.96826	6.12273	6.19428	6.09399	6.1151	6.34787	6.32621	6.31495	6.1016	5.7056	5.87877	5.6869	5.99969	6.03828	6.26978	5.91826	6.38364	6.03631	6.38683	6.47493	6.20462	5.9058	5.95409	6.13983	6.19268	5.87514	6.28418	6.42635	6.10675	5.96254	6.20496	6.19318	6.67542	6.36399	6.39396	6.32257	6.16635	6.53504	6.91024	6.94799
AGRP	3.20138	3.32294	3.3865	3.18848	3.1711	3.42435	3.59168	3.31269	3.20589	2.99436	3.35771	3.32199	3.37001	2.80034	3.1302	3.3503	2.99999	3.42394	3.48612	3.37796	3.16894	3.30562	3.13708	3.29569	3.18697	3.07051	3.22602	3.26473	3.19384	3.15693	3.32898	3.76971	3.26386	3.26233	3.38434	3.40969	3.17533	3.05191	3.2362	3.38992	3.36698	2.94341	3.24225	3.48467	3.24614	3.35539	3.21043	3.11248	3.01564
AGT	6.26899	4.5894	5.4794	6.00339	5.47596	4.92888	6.236	4.67673	5.74447	6.62606	5.75949	5.69696	6.13182	5.98084	5.78734	4.87678	4.86034	6.14813	5.60652	6.02209	7.4973	4.66756	6.43929	6.0994	4.82918	6.03269	5.83072	4.93033	4.94964	4.53649	6.64913	5.19611	5.69708	4.79727	7.3966	4.97429	4.82641	5.23319	5.4955	5.74457	4.93894	6.41873	5.65663	6.40877	7.28042	8.30482	6.66284	5.88504	6.08949
AGTPBP1	8.04983	8.15484	8.23649	7.95718	8.40971	8.22132	8.22132	8.31633	7.84749	8.06925	8.06387	7.95486	7.99611	7.93139	8.24403	8.22132	8.33233	8.45201	8.22972	7.92195	7.65831	8.24601	8.03504	8.0282	7.8374	8.3878	8.03808	8.44968	7.9573	8.76089	8.12062	8.34326	8.42395	8.36155	7.90738	8.07422	8.37718	8.14467	8.22132	8.24722	8.23389	8.50731	8.16148	8.59931	8.11948	8.7709	8.38492	8.95167	8.22132
AGTR1	4.80459	4.8873	5.08473	5.17323	5.45024	5.58246	5.08028	4.80484	5.92023	5.06859	5.04856	4.70714	4.84542	4.6893	5.07594	5.65533	5.14012	5.72857	4.8695	5.05548	4.82457	5.27765	4.98216	4.78264	4.68787	4.21376	4.86626	4.50102	4.86539	6.37262	4.7899	4.66966	4.77779	5.74282	4.44078	5.08487	5.30347	5.57442	5.42117	6.1804	5.21912	5.19834	5.54683	5.19834	5.73649	5.10851	5.62692	5.15772	5.76482
AGTR2	3.33733	2.81316	2.82805	2.52188	2.85911	3.12051	2.77172	3.08037	2.79662	2.95899	2.64343	2.91211	2.81883	3.20531	3.07233	2.87797	2.91542	2.92819	2.88544	2.80399	2.93164	3.02492	2.75445	3.16424	3.25434	3.04699	3.19654	2.73693	2.98738	2.59423	3.01756	2.89606	3.01011	2.87873	3.56564	3.05824	2.96984	2.86737	2.80379	3.25526	3.00823	2.77255	2.72356	2.96564	3.0732	2.96391	3.18417	2.95473	3.13018
AGTRAP	7.04858	7.21962	7.4388	7.02926	8.11819	7.38865	6.87914	6.92017	7.03614	7.64158	6.94344	7.18605	7.09457	7.14662	7.36249	6.79681	6.92198	6.59045	6.97606	6.99367	6.61987	6.44578	7.17437	7.31872	6.82016	7.29697	6.84229	7.93128	7.00372	6.99475	6.83459	7.19853	7.02939	6.83107	7.19805	6.78248	7.50267	7.33054	6.7758	6.62682	7.13077	6.89648	7.12726	7.90169	7.51223	7.5264	7.40189	7.51123	7.36474
AGXT	4.81282	4.03971	5.10538	4.13786	4.8408	4.16884	4.38516	3.91867	4.64791	4.83219	4.34563	4.72488	4.62098	4.62025	4.49084	4.08916	4.11662	4.22492	4.11516	4.15119	4.41317	4.27559	5.49059	4.24245	4.30037	4.51759	4.40931	4.12407	4.46981	4.14426	4.46821	4.04901	4.13816	4.33027	5.18621	4.09563	4.01893	4.10931	4.20271	4.22502	4.44705	4.87761	4.5583	4.29042	4.9039	4.68958	4.8098	5.08951	4.6326
AGXT2	9.90863	5.56452	9.20103	10.8916	7.65289	8.0837	10.3508	5.93987	7.9548	11.2132	9.58698	9.42024	9.80667	10.9996	8.89762	7.50515	8.6463	10.3831	7.14806	8.23407	11.157	6.69988	11.1791	10.3618	6.41985	10.0138	9.44409	9.00232	8.39786	4.69217	9.96097	6.35117	9.32906	4.98919	10.8428	6.40731	8.02398	9.14914	9.20568	7.89837	10.7166	9.1	9.8337	10.9371	10.8685	10.5664	10.5114	10.1862	9.88422
AHCTF1	8.40433	8.68467	8.52578	8.63665	8.26046	8.39144	8.70319	8.41808	8.59702	8.40398	8.50443	8.33407	8.71098	8.49684	8.81415	8.57393	8.83292	8.56344	8.22089	8.40874	8.36621	8.02247	8.31857	8.3928	8.10591	8.53507	8.34707	8.26948	8.57958	8.4724	8.2048	7.90419	8.20341	8.12489	8.14012	8.26901	8.06511	8.26108	8.23979	7.99028	8.3502	8.47192	8.80054	8.1564	8.23106	8.19514	8.23487	8.24835	8.56066
AHCY	5.59977	5.06378	5.81598	6.23829	5.37573	5.49761	5.92673	5.02439	5.25836	6.59677	5.62157	5.24026	5.81883	6.02469	5.37091	5.12903	5.5577	5.80125	4.85908	5.56214	6.30838	5.08094	6.59131	5.75457	5.11968	5.77535	5.65945	5.74085	5.30518	4.73363	5.68652	5.45936	5.45653	5.16992	6.44888	5.20949	5.60722	5.58673	5.68321	5.71796	6.03553	6.1095	6.34205	6.58406	6.8133	6.9486	6.80061	6.16285	6.48759
AHCYL1	10.8272	10.6843	10.7277	11.1825	10.7754	10.778	11.0724	10.6985	10.6402	10.6999	10.674	10.6046	10.7013	10.718	10.6538	10.7677	10.7754	10.7309	10.7605	10.6612	11.092	10.7573	10.8797	10.7681	10.4084	10.9351	10.7715	10.677	10.7663	10.4651	10.5881	10.6886	10.8098	10.3953	10.8625	10.7291	10.7338	10.7378	10.567	10.5381	10.8144	10.9044	10.7173	10.8832	10.8857	10.885	10.7689	11.0085	10.9736
AHCYL2	6.57864	6.59642	6.48095	6.92191	6.54953	6.71354	6.87916	6.20785	6.84594	6.48066	6.46486	6.85101	6.72623	7.00762	6.72266	6.77948	6.79923	6.9638	6.56966	6.35675	6.87567	6.35993	6.85237	6.79081	6.47269	6.66492	6.72745	6.55746	6.59985	6.43451	7.0479	6.29379	6.62012	6.31921	6.53503	6.51139	5.98728	6.68032	6.60526	6.37818	6.80824	7.00924	6.68894	7.08588	6.89286	7.27266	6.73298	7.22656	6.68894
AHDC1	5.27683	5.48845	5.19362	5.23644	5.17897	5.22612	5.33042	5.49789	5.20726	5.23244	5.41402	5.36707	5.28743	5.37874	5.63216	5.45679	5.14079	5.15236	5.08789	5.12013	5.14475	5.28508	5.24535	5.37105	5.42801	5.3787	5.585	5.73149	5.50691	5.43389	5.14896	5.33016	5.25364	5.47884	5.25475	5.24942	5.58728	5.29518	5.42756	5.3893	5.13913	5.24174	5.2707	5.20291	5.28053	4.9055	5.27323	5.25213	5.33106
AHI1	6.27905	6.96216	6.81858	6.59464	6.71008	6.74186	6.46809	6.72136	6.80612	6.68305	6.65213	6.6854	6.60185	6.59464	6.13335	6.75307	6.78436	6.60396	6.3631	6.90841	6.82158	6.39998	6.55336	6.17479	6.26291	6.70979	6.28764	6.42063	6.75563	6.89093	6.38344	6.5139	6.76077	6.43442	6.37771	6.71375	6.56236	6.47804	6.56666	6.79241	6.56636	6.80317	6.58832	6.55592	6.53043	6.39684	6.4769	6.6678	6.44122
AHNAK	11.4224	12.0023	11.4721	11.471	11.2038	11.6095	11.33	11.7212	11.6771	11.2959	11.5013	11.3901	11.1877	11.269	11.8857	11.5015	11.6049	11.4368	11.3139	11.5472	10.9829	11.2845	11.213	11.616	11.304	11.5082	11.4233	11.6112	11.685	11.6268	11.3743	11.4324	11.5695	11.3546	11.1627	11.5423	11.693	11.5107	11.3154	11.5599	11.5044	11.2149	11.7594	10.8724	10.9692	11.0238	11.4467	11.4643	11.5699
AHNAK2	4.46396	3.77364	3.58494	3.48285	3.54197	3.50892	3.64198	3.91315	3.64477	3.58531	3.63439	3.54871	3.77026	3.82612	3.84507	3.90756	3.58923	3.63612	5.28693	3.84225	4.51613	4.75909	3.54982	4.62548	4.40089	3.74447	4.82695	4.34265	3.8471	4.88211	4.55541	5.82811	4.76671	3.99025	4.31044	4.03065	4.8985	4.23021	4.00886	4.47894	3.49269	3.478	3.54671	3.67629	3.5081	3.51683	3.5252	3.57189	3.49177
AHR	10.5759	10.5749	10.0843	10.1037	10.3112	10.3389	9.94142	10.2496	10.2013	10.2712	10.0445	10.2648	10.6512	10.5183	10.1491	10.9399	10.0834	9.92968	11.7505	10.2787	10.9207	11.5898	10.0203	11.1882	11.6904	10.6096	11.3223	10.7551	10.7773	11.679	11.0259	11.899	11.2099	11.5333	12.1033	10.5835	11.7139	11.1571	10.3551	11.7301	9.9712	9.99606	10.2516	9.96021	10.3112	10.0309	10.0811	10.2435	10.111
AHSA1	9.03579	9.45296	8.93651	9.38149	9.12472	9.05535	9.06324	8.77357	8.67934	9.0356	8.82781	9.24991	8.8159	8.98189	8.93772	8.85373	9.18972	8.75738	9.0273	8.55842	9.23193	8.95257	9.07564	8.97642	8.04693	8.86069	9.10773	9.08709	8.91127	8.72725	8.88596	9.21539	9.05897	8.65878	9.07955	8.80795	9.19017	9.24106	9.46075	8.86488	9.13636	9.31796	8.97302	9.70864	9.30996	8.87518	9.11653	8.90732	9.09572
AHSG	3.20041	3.21357	3.31408	3.328	3.27935	3.21698	3.1579	3.40049	3.33003	3.2365	3.18201	3.36447	3.34237	3.27481	3.4338	3.20437	3.16562	3.4735	3.24154	3.38035	3.23171	3.34741	3.34631	3.34021	3.33278	3.10138	3.24989	3.08306	3.15176	3.06925	3.15981	3.32234	3.07001	3.26996	3.21966	3.47192	2.91492	3.22017	3.02773	3.21451	3.21262	3.21158	2.97826	3.20084	3.19475	3.24971	3.18788	3.1696	3.26847
AHSP	2.65401	2.78139	2.65639	2.73291	2.74332	2.67539	2.78343	2.46561	2.63917	2.73632	2.68243	2.70853	2.70853	2.84569	2.92659	2.45118	2.8452	2.52883	2.82475	2.66295	2.72976	2.5497	2.91323	2.79832	2.68432	2.52553	2.73964	2.51288	2.54994	2.68925	2.51714	2.68382	2.54998	2.81146	2.57513	2.67797	2.64851	2.62411	2.73713	2.52469	2.63181	2.83067	2.5735	2.70853	2.67996	2.68442	2.64603	3.11059	2.6968
AICDA	3.28186	2.93219	3.11783	2.98602	3.12251	2.97737	2.90674	3.17226	2.959	3.17294	3.22005	3.20669	3.41608	2.91267	3.37371	2.97679	2.95827	3.14728	3.2905	3.15918	3.12484	2.97959	2.87278	2.99262	3.11686	2.94666	3.2386	3.19386	3.28819	2.97231	3.15398	3.04712	3.02308	3.09451	3.20578	3.10851	2.78614	3.09818	3.04497	3.02914	3.15641	3.05339	3.01067	3.14008	3.13101	4.07238	3.29042	3.4124	3.4033
AIDA	10.3478	10.5727	10.1327	9.93551	10.1413	10.1889	9.85938	10.1658	9.95029	9.93796	9.96917	10.3491	10.1337	10.252	10.499	10.1508	10.227	9.88365	10.149	10.0214	10.0639	10.091	10.069	10.4753	10.117	10.1412	10.0955	10.0317	10.303	10.1733	10.0609	10.1761	10.0659	10.0991	9.71023	9.9832	10.4887	10.2457	10.0071	10.1833	10.0822	10.0119	10.1072	9.99474	9.69775	9.7955	10.0991	10.3667	9.82737
AIF1	12.15925	13.4052833333333	13.2226666666667	13.4477	13.3910666666667	13.4156833333333	13.2665833333333	13.2121833333333	13.4624666666667	13.04745	13.2387833333333	13.1891333333333	12.6773833333333	13.00345	13.17885	12.82675	13.5818166666667	12.8676833333333	10.9433	13.1800833333333	11.8613333333333	12.0715833333333	12.9146333333333	12.4151	10.8059166666667	13.10185	11.27925	12.3656	12.65255	11.963	10.5341166666667	11.7659	12.2149166666667	11.94985	10.9207666666667	12.6676333333333	11.6702333333333	11.5922166666667	12.8029333333333	11.3476833333333	13.3887166666667	13.4811833333333	13.3400666666667	13.2885666666667	13.3678166666667	13.062	13.2018333333333	13.5453333333333	13.83155
AIF1L	11.8291	11.6613	11.1409	11.8612	11.3348	11.4802	11.3087	11.3744	11.8936	11.6751	11.4839	11.7389	11.8258	11.5646	12.0136	11.4766	11.3238	11.5392	10.9005	11.2013	11.0998	11.0475	11.5977	11.6056	10.953	12.0302	11.2145	11.7491	11.5139	10.8517	10.7547	11.0358	11.3759	10.8729	10.8135	11.5167	10.9778	11.3753	11.4406	11.117	11.4724	11.8664	11.6063	11.6971	11.829	11.6104	11.6695	11.8762	12.1829
AIFM1	9.30543	8.44901	9.06541	10.0365	9.08952	8.70997	10.0181	8.40624	9.06087	9.97416	9.17739	8.87121	9.23976	9.55734	8.93046	8.21767	9.06746	9.9205	8.84064	8.78415	10.6016	8.65731	10.2427	9.48742	8.43589	9.51957	9.57996	9.18349	8.97264	7.73152	9.8595	8.80164	9.91899	8.66855	11.3198	8.71777	8.80349	9.47955	9.31028	9.39168	10.0518	9.5634	9.40469	10.3306	9.91341	10.9698	10.0771	9.44534	9.95122
AIFM2	4.53698	4.80553	4.56083	4.54326	4.63885	4.49844	4.50169	4.48047	4.5257	4.46899	4.26012	4.37849	4.59067	4.39208	4.70904	4.26248	4.51736	4.52254	4.34087	4.4773	4.49241	4.55582	4.5759	4.65201	4.14444	4.44388	4.53488	4.86044	4.59057	4.24606	4.42309	4.3872	4.61875	4.32898	4.45074	4.52449	4.19498	4.25481	4.55453	4.38543	4.7076	4.69862	4.76481	4.48501	4.44245	4.83368	4.49612	4.58194	4.48782
AIFM3	3.84927	3.76676	3.83921	3.78199	3.82019	3.82215	3.76847	3.82215	3.85071	3.71267	3.75066	3.84741	3.91413	3.74555	3.81264	3.86906	3.85861	3.82215	3.97748	3.99528	3.91707	3.96378	3.78836	3.80133	3.91609	3.80379	3.96004	3.78073	3.80613	3.88112	3.85013	3.84809	3.82165	3.88727	3.81355	3.83263	3.73939	3.82215	3.92082	3.86778	3.79635	3.78334	3.67475	3.7319	3.86756	3.81709	3.82215	3.81791	3.63651
AIG1	6.64167	6.29533	6.72721	7.22457	6.76011	7.09864	7.18753	6.00036	6.29544	7.26749	6.65109	6.4866	6.79514	6.86358	6.43695	6.02549	6.53959	6.6362	6.18088	6.35068	7.24421	5.85543	6.84813	6.65548	5.42787	6.87569	6.46077	6.36648	6.30664	6.06898	6.7456	6.25737	6.41161	5.7149	7.08386	6.07012	6.11135	6.47135	6.45494	6.26164	7.31695	7.18343	6.94082	7.11697	7.03621	7.16993	6.88282	6.88703	6.96365
AIM2	3.88412	4.1961	3.48668	3.25417	3.57207	3.66446	3.49446	3.42891	3.72917	3.42633	3.51979	3.87305	3.81797	3.80769	3.51317	3.68745	3.40954	3.58942	4.12667	3.57436	3.49321	3.82964	4.02896	3.83586	4.39245	3.93474	3.839	3.74264	3.75459	3.72976	3.73199	4.30789	3.99544	4.17691	4.27427	4.10726	3.78217	3.71878	3.54	3.70722	3.63876	3.50452	3.47022	3.73081	3.69989	4.35395	3.64332	3.71407	3.53293
AIMP1	9.66499	9.2447	9.41746	9.46918	9.1537	9.77118	9.64069	9.4971	9.13967	9.61059	9.23864	9.34061	8.83189	9.48028	9.33471	9.28362	9.75288	9.04363	9.64298	9.44065	9.67243	9.35188	9.29033	8.98331	9.13439	9.31823	9.58453	9.40176	9.37853	9.52687	9.51189	9.64905	9.4759	9.59787	9.50889	9.82158	9.58073	9.21968	9.47371	9.58236	9.39039	9.47279	9.73162	9.54899	9.42497	8.94644	9.51014	9.59065	9.93619
AIMP2	9.66659	9.60151	9.66998	9.87804	9.8285	9.56777	9.5347	9.45979	9.13765	9.81312	9.62492	9.61825	9.72416	9.63727	9.61675	9.35542	9.63259	9.83754	9.68542	9.80031	9.88144	9.34833	9.67154	10.0086	9.23555	9.78591	9.40738	9.68074	9.47994	9.63039	9.75436	9.87219	10.0712	9.48166	9.97059	9.90481	9.50385	9.69801	9.41787	10.0266	9.71429	9.75229	9.52822	9.99688	9.57052	9.4832	9.7586	9.74799	9.64055
AIP	6.50471	6.58886	6.637	7.00508	6.13865	6.5972	6.41975	6.27898	6.07522	6.88632	6.44768	6.67048	6.69912	6.51528	6.27324	6.03631	6.54449	6.08415	6.6513	6.12907	6.47108	6.25033	6.52673	6.62245	6.07307	6.37186	6.41744	6.57828	6.03845	5.96485	6.18034	7.09837	6.49653	6.58958	6.14855	6.18544	6.72523	6.9122	6.37606	6.69284	6.48858	6.76814	7.34213	7.54731	7.05677	6.79744	6.91614	6.97679	7.50598
AIPL1	3.66571	3.04123	3.44253	3.39615	3.40561	3.25507	3.28616	3.51888	3.35706	3.35	3.49779	3.51118	3.43976	3.34736	3.35706	3.30013	3.17831	3.3713	3.37207	3.33976	3.36759	3.42146	3.42129	3.31385	3.64001	3.35706	3.38857	3.24638	3.23641	3.33794	3.33734	3.42914	3.36517	3.44727	3.43986	3.54306	3.44034	3.3715	3.39073	3.51585	3.50183	3.35706	3.29499	3.24006	3.36514	3.28164	3.34415	3.28434	3.25788
AIRE	4.12116	3.92557	4.06091	4.00328	3.99338	4.04917	3.97852	4.16025	4.25872	3.95765	4.0582	4.10608	4.11099	4.06355	4.26813	4.08671	4.04546	4.16876	4.13446	4.22501	4.07733	4.16138	4.21549	4.0557	4.29985	4.02501	4.2542	4.06299	4.15845	4.02342	3.96904	4.13429	4.08866	4.11826	4.17324	4.18644	4.10894	4.09358	4.0635	4.13444	4.01407	4.04487	3.99735	3.99162	4.14328	4.09604	3.99976	4.06832	3.96989
AJAP1	6.74834	6.53784	6.8306	6.61288	6.69703	7.1278	6.56512	7.04742	6.64765	7.14828	6.56848	6.871	7.31289	6.90397	7.82038	6.48319	7.21175	7.57762	6.79006	6.78646	6.7961	6.15154	6.78646	7.38644	6.8802	6.91674	6.7995	6.66223	6.94121	6.23546	6.65939	6.6171	6.50183	6.10541	6.5913	6.50491	6.91588	6.56518	6.06879	6.29203	7.30441	6.91873	7.27479	6.89736	6.61632	6.44006	6.33411	6.54706	7.02816
AJUBA	10.1379	10.3072	9.79796	10.1259	10.5354	10.4794	10.0489	9.7416	10.434	10.8236	10.116	10.054	10.8767	9.57292	10.522	10.1116	10.3622	9.70966	8.31938	10.1118	8.11314	9.33277	10.0242	10.4847	9.70555	10.1619	9.79509	10.0598	10.6203	10.0424	9.81768	9.50346	9.63673	8.87033	10.6687	9.88051	10.0561	9.55843	8.96332	9.71038	9.64498	10.4125	10.2901	9.84799	10.0837	10.7101	10.5898	10.1987	10.8971
AK1	5.25359	5.50383	5.1434	5.14368	5.34737	5.30843	5.20691	5.51722	5.26246	5.00571	5.24054	5.15464	4.92721	5.4166	5.08254	5.3203	5.25079	5.15949	5.27141	5.02024	5.15618	5.23197	5.17263	5.21259	4.89169	5.33769	5.34778	5.40972	5.22235	5.31434	4.83899	5.28314	5.24506	5.265	4.646	5.42236	5.44924	5.27747	5.34981	5.36102	5.16912	5.14669	5.49253	5.60022	5.33769	5.16039	5.17298	5.19569	5.31024
AK2	10.5636	10.2052	10.4946	11.0194	10.4312	10.2763	10.7974	10.0546	10.3572	11.0241	10.45	10.2832	10.4003	10.6604	9.94718	10.3502	10.3589	10.4999	10.331	10.2593	11.2475	10.0842	10.9261	10.3883	9.96081	10.5732	10.4443	10.2998	10.3317	10.0579	10.7071	10.4782	10.4163	10.1665	11.1268	10.0709	10.1932	10.7092	10.8966	10.5765	10.6681	10.3769	10.5786	10.9744	10.9571	10.8245	10.7946	10.665	10.8071
AK3	6.69699	7.11869	7.42044	7.38258	7.38825	7.33041	7.24598	7.06195	7.24272	7.76351	7.50373	7.20204	7.60879	7.3738	7.18532	7.23481	7.47405	7.53923	6.95436	7.31623	7.44443	7.01379	7.46848	7.23061	6.87661	7.54094	7.0941	7.36804	7.4297	7.24553	6.87779	6.66946	7.13156	6.9537	6.93405	7.15904	6.74247	7.14418	7.19894	7.11396	7.06453	7.45287	7.45408	7.40674	7.14792	7.17637	7.50027	7.206	7.24133
AK4	9.1195	7.36916	9.15756	9.94987	8.51513	8.86938	9.78884	7.41487	8.74481	10.3001	9.24074	8.56945	9.35353	9.58717	8.61224	7.73277	8.74413	9.63142	7.75016	8.99461	10.3914	7.36046	9.94207	9.29708	7.17229	9.29924	8.67253	8.60603	8.49129	6.52485	9.2941	7.90775	9.13341	6.66504	10.6785	7.33627	7.78093	8.27942	9.19698	8.83085	9.63759	9.46971	9.63177	10.7493	10.5736	11.2041	11.0081	10.5432	9.83938
AK4P3	9.39806	6.88974	9.51553	10.5173	8.81119	8.53371	10.4311	6.38959	8.26615	10.6353	9.25669	8.85744	9.94203	10.1412	8.54557	7.57069	8.34285	10.0072	7.34938	8.08911	11.0915	6.98958	10.9823	9.59396	6.69521	9.65191	8.53739	8.052	7.17277	5.42944	9.26241	7.11285	9.09102	5.70636	11.3903	6.55035	7.73872	8.09688	9.38184	8.16688	10.2712	10.0648	10.3748	12.2528	12.2387	12.3522	12.0092	11.111	10.4751
AK5	4.56737	5.24242	4.86435	4.87607	4.86646	4.69564	4.55925	5.08782	4.91608	4.7299	4.88102	4.72164	4.76578	4.92106	5.25251	5.26178	4.73481	5.14423	5.51284	4.7365	5.10543	4.79847	4.5721	4.74759	4.88899	4.82769	5.29336	4.89062	4.73179	5.90585	4.76286	4.81892	4.76139	5.02415	4.29694	5.03996	5.17323	5.81935	5.74542	5.67135	4.72512	5.28124	4.82758	4.83402	4.71845	4.73088	5.04063	5.11076	5.06576
AK7	4.01698	4.02815	4.00912	4.061	4.07746	4.00531	4.19856	4.02387	4.05542	3.83528	4.002	3.84644	3.81995	3.77127	4.1964	3.90398	3.95249	4.06317	3.83991	4.0283	4.13249	3.97475	4.20429	3.91041	3.63641	3.85468	4.0033	4.18076	4.03814	3.47536	4.04047	3.81441	4.15201	4.07519	4.29803	4.03502	4.0463	3.71817	3.795	4.30454	3.97387	3.9805	4.24272	4.30357	3.93322	3.65744	4.03471	4.31704	4.05665
AK8	4.21915	4.2292	4.21277	4.22779	4.28999	4.42285	4.41736	4.30444	4.45381	4.4894	4.34102	4.44481	4.47049	4.26026	4.22239	3.99053	4.40533	4.30776	4.10589	4.127	4.22057	4.39987	4.30883	4.52695	4.37381	4.32287	4.15415	4.23829	4.41708	4.16299	4.34478	4.269	4.50831	4.37517	4.56454	4.34566	4.62732	4.07584	4.08682	4.14624	4.30098	4.23378	4.39925	4.38606	4.31172	3.91246	4.43773	4.18017	4.13548
AK9	4.81681	5.21669	5.08653	5.15396	5.189	5.04962	5.34867	5.1383	5.04394	5.09006	5.17684	4.9694	5.11724	4.98693	5.0821	5.26424	5.2563	5.04248	5.0286	5.0989	5.36268	5.01694	5.08653	4.80107	5.08653	5.03125	4.92651	4.88838	5.06701	5.04439	5.19851	4.74581	5.06218	5.00966	5.08653	5.21527	4.97066	5.08653	5.21061	4.95646	5.01414	5.24475	5.2638	4.96083	5.08653	4.90895	5.08339	5.08653	5.19234
AKAP1	6.11864	6.14995	5.91014	6.5423	6.38745	6.00035	5.98547	5.90128	6.06321	6.32284	6.15707	5.97494	6.06093	5.98677	6.11319	5.87348	6.12647	5.89884	6.00987	5.81205	6.09609	6.06093	6.14745	5.97888	6.01854	6.07717	5.99076	5.87989	5.93026	5.78759	6.33446	5.96649	6.03461	5.93531	6.1529	5.83072	6.00533	6.11459	5.86372	5.81637	6.10703	6.31392	6.32543	5.92712	6.16489	5.90876	6.27182	6.01128	6.10948
AKAP10	7.48438	7.47914	7.64051	7.54283	7.72503	7.69418	7.6488	7.56898	7.53715	7.44008	7.49437	7.5438	7.57993	7.64615	7.60613	7.80368	7.84149	7.75797	7.53071	8.21082	7.31258	7.57832	7.42917	7.54651	7.58688	7.59085	7.46215	7.71258	7.67386	7.92488	7.83131	7.50112	7.45961	7.56754	7.50186	7.56293	7.53398	7.75274	7.36124	7.72406	7.81521	7.50948	7.73072	7.53003	7.34682	7.35049	7.41114	7.57832	7.61215
AKAP11	9.73254	10.1698	10.1201	10.1305	10.3285	10.3053	10.6056	10.293	10.2377	10.0457	10.0495	9.93266	9.50587	9.96988	10.0947	10.2234	10.4626	9.9517	9.14714	9.77222	9.34909	9.14962	10.0655	9.51593	9.86653	10.1155	9.78225	9.15437	9.81738	9.78896	9.93571	9.5092	9.91474	9.70124	9.41865	9.98539	9.37877	9.86501	9.40849	9.65738	10.225	9.97648	9.82384	9.60647	10.0012	9.63334	9.95641	10.1001	10.4378
AKAP12	7.19921	6.87893	6.9415	6.53869	6.96231	7.09689	6.74469	6.80092	6.79196	6.38682	6.4983	6.55642	6.59252	6.63886	6.93405	7.10547	6.97935	7.31336	7.85409	7.24531	6.73983	7.09907	7.01784	7.10105	7.45907	6.51981	7.00329	6.91081	7.01553	7.22104	7.65177	7.37997	7.18667	6.93915	7.60054	6.97953	7.50996	7.40154	6.31591	7.16432	6.75078	6.72237	7.13764	6.4216	6.9652	6.91533	7.03464	6.95769	6.7588
AKAP13	9.09362	9.45511	9.46123	9.07269	8.41267	9.37392	8.76001	9.07269	8.44695	8.14283	9.19038	9.29555	9.14571	9.45747	9.27635	9.49047	8.92239	8.9567	9.50182	9.08211	8.82681	9.38758	9.17153	9.1028	9.69996	8.88108	9.06062	8.79195	8.84127	9.32743	9.58029	9.57722	9.48942	9.50952	9.39227	9.35746	9.25385	9.27942	8.98066	9.24321	8.8232	9.51268	9.23583	8.23324	8.94519	8.7602	8.92036	8.81227	8.14192
AKAP14	3.2719	3.21089	3.57261	3.08905	3.11514	3.43862	3.1393	3.39624	3.19227	3.25654	3.06105	3.28398	3.02844	3.25459	3.22313	3.36719	3.30631	3.21778	3.68382	3.02478	3.18585	3.11542	3.19413	3.44671	3.91286	3.21139	3.07792	3.47728	3.22883	3.19096	2.94757	3.31805	3.20632	3.53236	3.80466	3.25303	3.5013	3.31988	3.05446	3.57619	3.38753	3.07993	3.10345	3.0295	3.11378	3.18803	3.17273	3.2622	3.35106
AKAP17A	5.46141	5.66861	5.55616	5.342555	5.38562	5.379735	5.146575	5.33878	5.36784	5.449815	5.433115	5.327815	5.44518	5.701715	5.484555	5.15593	5.17371	5.46241	5.38495	5.34817	5.645715	5.59918	5.44901	5.34562	5.72628	5.317715	5.30498	5.60014	5.33404	5.311815	5.67071	5.320685	5.431055	5.629025	5.143415	5.22876	5.24521	5.559075	5.641815	5.41642	5.50721	5.794715	5.66671	5.60099	5.532995	5.201955	5.350875	5.1074	5.461445
AKAP3	3.46447	3.2836	3.63931	3.82918	3.30032	4.03664	3.68397	4.07261	3.49524	3.72065	3.77331	3.31311	3.81057	3.58087	3.74128	3.61611	3.75413	3.59951	3.56616	3.45436	3.8271	3.53621	3.46136	3.40059	3.45433	3.62236	3.31704	3.2598	3.61584	3.90707	3.43786	3.40631	3.43375	3.46201	3.87826	4.03236	3.40119	3.82923	3.30371	3.92105	3.82509	3.72134	3.98158	3.65681	3.61337	3.62727	3.88583	3.80702	3.52058
AKAP4	3.03998	2.96463	2.94929	2.94696	3.0443	2.78318	3.00288	2.90322	3.02454	3.16092	3.03634	3.03634	3.23201	3.04806	3.11343	2.83884	3.04379	3.11858	3.09338	2.98689	3.01923	3.16884	3.03634	3.11526	3.18981	3.01485	3.03634	3.03102	3.02217	3.02032	3.1831	3.20974	2.96798	3.04825	3.13654	3.06012	2.79663	2.88143	2.98228	2.924	2.93469	3.11583	3.13328	3.20616	2.91916	3.53834	3.03776	3.25014	2.97545
AKAP5	5.18715	4.83397	4.68795	4.35695	4.25809	4.38267	4.87129	4.67553	4.31284	4.87354	4.45613	4.63254	4.98175	4.38925	4.41141	5.31526	4.69222	4.32207	5.42187	4.74035	4.37793	5.04112	4.54627	5.76595	4.74876	4.86016	5.29231	5.48084	5.07798	5.18297	4.83741	4.73517	5.37697	4.55152	5.55031	5.13767	5.54947	5.56745	4.38969	4.90133	4.38283	4.24257	4.27864	3.90125	4.68141	4.27763	4.32987	4.11864	4.38197
AKAP6	3.80348	3.89435	3.5676	3.93558	3.78038	3.47613	3.92723	3.47529	3.97772	3.98249	3.70659	3.60675	3.81486	3.74676	3.78857	3.58486	3.59398	3.77186	4.13728	3.94066	3.89193	3.7248	3.92888	3.7181	3.78654	4.00783	3.70723	3.45075	3.69324	4.06473	3.68308	3.71211	3.77773	3.65544	3.8939	3.88382	3.68897	4.24504	4.09635	4.47566	3.83395	4.04054	3.87476	3.61057	4.2267	3.51306	3.60891	3.51295	3.52844
AKAP7	4.75069	4.74478	4.92778	4.86115	4.72157	4.83453	4.64069	4.56043	4.64313	4.61729	4.68559	4.97636	4.97602	4.61417	4.97156	4.85712	4.88814	4.78276	4.89395	4.70493	4.49706	4.79662	4.91519	4.7609	5.0522	4.78276	4.72132	4.75981	4.85624	4.91201	4.8349	4.72059	4.79326	4.9222	5.04157	4.59247	4.75143	4.68401	4.68014	4.75148	4.66423	4.6951	4.63417	4.85094	4.77618	4.80743	4.90897	5.19254	5.04287
AKAP8	6.72793	6.85891	6.91202	6.72351	6.93732	6.81587	7.00318	6.86131	7.37067	6.91529	7.06791	6.60207	6.80496	7.15853	6.85301	6.94389	6.63879	7.03998	6.91363	7.30663	7.01983	6.83379	6.75736	6.96062	6.97664	6.93732	6.93732	7.20958	7.09785	6.97301	7.36867	7.19815	7.06403	6.96289	6.91842	6.81547	7.10205	7.19647	7.06496	6.74165	6.82827	7.03354	6.81754	7.01874	6.75034	6.83592	6.66926	7.03256	6.97633
AKAP8L	8.29187	8.47334	7.87962	7.65284	8.57852	7.85761	8.00374	8.30659	7.96934	7.74678	7.90607	7.61119	7.83199	7.86225	8.02345	8.04888	8.24157	8.12459	7.86312	7.8433	8.01843	8.18109	7.8537	7.62721	7.7446	7.85696	7.76689	8.16819	7.35745	8.12422	7.85086	7.92953	7.90083	8.09311	7.93242	7.88208	8.09227	7.78774	8.58089	8.08706	7.88475	8.24683	7.93092	7.96934	7.80976	7.68238	7.9364	7.79849	7.84864
AKAP9	9.54459	9.85456	9.92504	9.94205	9.47232	9.71553	9.83411	9.56864	9.63684	9.5406	9.61183	9.52884	9.39987	9.73096	9.64665	9.87036	9.96304	9.60624	9.8172	9.59232	10.0928	9.48852	9.69238	9.15528	9.58591	9.58366	9.33856	9.23748	9.50511	9.51954	9.78936	9.31215	9.57109	9.45255	9.37291	9.59541	9.07281	9.61898	9.60703	9.31653	9.74011	9.55551	9.58271	8.95885	9.34712	9.30705	9.30821	9.31478	9.67676
AKIP1	5.5972	5.89168	5.85707	5.65783	6.02506	5.76823	5.58877	5.74191	5.72848	5.74666	5.66378	5.81028	5.66904	5.69602	5.70152	6.0336	5.75547	5.75082	5.63776	5.87862	5.56402	5.75689	5.72367	5.74335	5.43757	5.75713	5.63771	5.72087	5.5558	5.99545	5.56428	5.73647	5.62045	5.62048	5.49814	5.6442	5.69425	5.7726	5.6026	5.72432	5.72085	5.45145	5.66848	5.74543	5.65931	5.70007	5.70286	5.85965	5.65845
AKIRIN1	9.54202	10.0934	10.1164	9.95437	10.3922	9.83613	10.0332	9.95023	9.6223	9.93693	9.90397	9.8117	9.83114	9.72244	9.64998	9.63883	10.059	9.97198	8.74544	8.82256	9.62643	9.36529	9.79626	9.89932	8.86467	9.8158	8.98323	9.76115	9.44299	9.3495	8.92086	9.30041	9.66873	9.36715	9.274	9.5342	9.65008	9.61155	9.56314	9.69997	10.1308	10.013	9.62364	10.4109	9.92098	9.23131	10.1189	10.0248	9.98286
AKIRIN2	10.3101	10.3144	10.3767	10.2905	10.3368	10.243	9.94754	9.78829	10.2338	10.5752	10.0531	10.431	10.4591	10.3124	10.5363	10.1214	9.9943	9.99744	10.6608	9.76296	9.69918	9.79627	10.1005	10.2078	10.5412	10.3338	10.4069	10.3599	10.5047	10.1279	9.87625	10.2926	9.78933	10.4748	10.0643	9.85179	10.4693	10.2743	10.2143	10.2359	9.86746	10.1538	10.574	10.4565	10.1299	10.6767	10.3407	10.3359	10.5345
AKNA	4.57284	4.59948	4.61629	4.32639	4.49326	4.39828	4.49543	4.70289	4.60795	4.37602	4.51153	4.56159	4.67608	4.56159	4.55858	4.5654	4.48452	4.61313	4.90234	4.45319	4.54865	5.031	4.69278	4.89333	5.41007	4.58034	4.6623	4.52349	4.4889	4.87719	5.0076	4.97818	4.64342	4.96685	5.01558	4.40436	4.68423	4.66413	4.56159	4.59129	4.56159	4.42107	4.37564	4.64824	4.46037	4.42496	4.4086	4.2663	4.37098
AKNAD1	3.59811	3.32028	3.35682	3.3503	3.46294	3.33996	3.27006	3.43141	3.40973	3.32214	3.41951	3.55596	3.52266	3.35544	3.40323	3.26982	3.33104	3.47492	3.49468	3.38265	3.2965	3.48881	3.53731	3.47236	3.61518	3.55205	3.33487	3.41951	3.59037	3.36947	3.42658	3.33238	3.42713	3.52302	3.41951	3.3992	3.48843	3.37229	3.43509	3.40538	3.39363	3.41092	3.45116	3.41528	3.32317	3.51938	3.47187	3.48742	3.41951
AKR1A1	7.68052	7.13714	7.92688	8.54503	7.32856	7.91612	8.63226	7.15271	7.39818	8.81138	7.91578	7.42914	7.7843	8.17283	7.48695	6.88836	7.67333	7.84732	7.8948	7.4425	8.15738	7.4777	8.32784	7.85888	7.17263	7.86886	8.02164	7.82701	7.33595	7.20686	8.04658	7.89851	8.09688	7.53077	8.95536	7.53612	7.76861	8.05761	7.79527	7.9958	8.63282	8.01686	8.03374	9.09325	8.62825	8.63741	8.51363	8.36934	8.64767
AKR1B1	5.73325	5.68126	5.70616	5.70136	5.76684	5.70129	5.70826	5.70129	5.4745	5.46968	5.86206	5.44429	5.61495	5.77892	5.78369	5.64197	5.4575	5.55029	5.45298	5.78896	5.69432	5.8342	5.75627	5.87646	5.64428	5.83676	5.98438	5.70129	5.81394	5.77005	5.7363	6.12135	5.72829	5.70129	5.61339	5.72072	6.03946	5.67028	5.62295	5.73588	5.73655	5.57363	5.74909	5.98352	5.42272	5.33704	5.59928	5.72062	5.7778
AKR1B10	3.38815	3.39219	3.39768	3.48038	3.44413	3.4912	3.40018	3.48873	3.34396	3.32805	3.50156	3.4943	3.44417	3.25501	3.46652	3.36083	3.47282	3.43693	3.44539	3.30312	3.40587	3.44539	3.39715	3.3841	3.38822	3.44459	4.18263	3.24814	3.67113	3.38179	3.4547	3.4251	3.48576	3.29408	3.44749	3.35628	3.57147	3.27805	3.53512	3.4715	3.59296	3.55124	3.42715	3.43679	3.38356	3.66646	3.41477	3.43425	3.37963
AKR1B15	3.11121	2.88981	2.99426	2.99693	3.01359	3.0014	3.1559	3.09709	3.11078	3.09733	3.15345	3.21248	3.09067	3.01519	3.23103	3.08945	3.09175	3.07778	3.08487	3.00812	3.08968	2.94665	3.17736	3.07741	3.06489	3.13294	3.31399	2.96729	3.18511	3.10821	2.95779	2.97134	2.94973	2.99029	3.14582	3.18217	3.00665	2.94223	3.02367	3.00919	3.10092	3.2307	2.92552	3.15258	3.07914	3.33688	3.09211	3.28589	3.15077
AKR1C1	5.17965	4.90299	5.67249	5.46149	5.53504	5.99682	6.35892	4.9684	5.56793	6.30461	5.72037	5.00312	5.23975	5.72191	5.00794	5.19725	5.23684	5.75743	6.09484	6.08841	6.69479	6.06469	5.16614	6.75753	5.58616	5.93253	5.81392	5.44175	5.71715	4.84998	6.35949	5.71614	5.78037	5.63469	6.75277	4.9378	5.87634	5.57384	5.71614	5.70762	6.36969	5.50675	5.69451	5.77951	6.75488	6.38767	6.20937	5.63291	5.49571
AKR1C2	4.93932	4.91138	5.29131	5.10997	5.04054	5.36918	5.57679	4.5763	5.33825	5.59907	5.39613	4.70327	5.06535	5.50911	4.86823	4.93995	5.04512	5.01186	5.3257	6.03038	5.62511	5.34737	4.95349	6.19983	5.10152	5.42396	5.59441	5.20375	5.06756	4.73012	6.43745	5.33808	5.43038	5.07868	6.31373	4.86274	5.64142	4.84367	5.28605	5.33087	5.63149	5.03866	5.37493	5.78725	6.31331	5.87833	5.85184	5.37677	5.16676
AKR1C3	5.70865	4.99144	5.71187	6.06175	5.48233	5.787	6.22726	5.16137	5.48022	7.11988	6.04101	5.02484	6.2181	6.0379	5.53013	5.47691	5.70545	6.25919	6.34491	6.02562	6.72525	6.0872	5.81739	6.68674	5.55793	6.10532	6.32396	5.98753	5.4698	5.05871	6.24367	5.9713	6.49786	5.56323	7.55871	5.24238	6.33157	5.8181	6.50267	6.17741	6.29226	6.06552	5.78287	6.46368	6.31931	6.48611	6.7579	6.22187	6.11726
AKR1C4	3.58583	3.19536	3.65617	3.50497	3.35858	3.64137	3.89932	3.44033	3.49445	3.71447	3.69436	3.39463	3.89404	3.65909	3.42299	3.33416	3.45764	4.01593	3.85034	3.84809	3.91443	3.62373	3.32441	3.79416	3.56831	3.73212	3.64437	3.37548	3.6394	3.31957	3.76006	3.72357	3.64949	3.65389	4.02043	3.4282	3.58076	3.41563	3.86085	3.84467	3.82103	3.8266	3.5906	3.87321	3.68626	4.0577	4.11207	3.65909	3.68866
AKR1D1	3.20198	3.06735	2.95633	3.13709	3.1347	3.10123	3.18679	3.34108	3.17568	3.1531	3.18288	3.36369	3.12906	3.00011	3.29088	3.11385	3.00825	3.21552	3.25623	3.14706	3.18163	3.45378	3.15263	3.08977	3.23041	3.35814	3.21838	3.06657	3.15217	3.11766	3.05219	3.14336	2.96658	3.01037	3.11354	3.2813	3.21674	3.24471	3.14499	3.12333	3.1469	3.16967	3.23795	2.9958	3.23946	3.16876	3.17607	3.15233	3.08661
AKR1E2	4.97695	4.51576	5.52508	5.29585	5.78102	5.73711	5.50567	5.17478	5.50459	4.75024	5.31778	5.61381	5.11233	5.11652	5.24738	5.66558	4.90743	5.72269	5.17732	5.13229	4.98785	4.92329	5.17822	5.00745	4.9622	5.0052	4.74437	5.70904	5.24054	4.87342	5.17522	5.07362	4.60809	4.81156	4.63014	5.25689	5.07015	4.79458	5.27198	4.72743	5.19032	5.2297	5.27175	5.55189	5.07764	4.93649	5.12653	4.78147	5.08839
AKR7A2	7.10254	6.52633	7.08741	8.1169	6.62608	7.09004	7.42866	6.43603	6.81632	8.35724	7.06478	6.81937	7.34475	7.25416	6.59305	6.47615	6.97106	7.08261	6.70955	6.74784	7.451	6.49851	7.27612	7.27594	6.61138	7.53076	6.97863	7.02997	6.60189	5.98743	6.99572	6.67746	6.71271	6.33824	7.88989	6.63204	6.78835	6.9369	6.70273	6.91734	7.64703	7.5517	7.73026	8.55964	8.23876	8.31472	8.14869	7.95996	8.24646
AKR7A3	5.47545	4.52251	5.54266	6.99552	5.19198	5.49909	6.15483	4.51673	5.33054	6.67618	5.41718	5.47737	5.64534	6.0237	5.02109	4.77047	5.35469	5.98097	4.3755	4.9654	6.05585	4.8941	6.19002	5.22432	4.16725	5.86943	5.40729	4.68943	4.8898	4.34274	5.44642	5.05771	5.15557	4.53134	5.98124	4.77795	4.81444	5.01325	5.5991	5.5476	6.19805	6.27926	6.41275	7.33251	7.60904	7.89111	6.88414	6.28764	6.82404
AKR7L	5.49843	5.14341	5.79731	6.37469	5.49111	5.64387	6.09292	5.31219	5.62655	6.56122	5.70316	5.49078	5.57636	5.60589	5.4849	5.24105	5.33949	5.88327	5.12646	5.17094	6.16785	5.05851	5.91018	5.44805	5.41394	5.49471	5.31699	5.23273	5.19015	5.23423	5.59266	5.34807	5.15591	5.07215	6.19911	5.38488	5.45194	5.51925	5.47511	5.66018	6.11071	5.86127	6.35812	6.34559	6.27384	6.38822	6.26496	5.91193	6.1315
AKT1	6.28682	6.50375	6.18301	6.32942	6.38395	6.28712	6.19226	6.40092	6.01076	6.41368	6.1373	6.38923	6.5033	6.3153	6.63133	6.28712	6.19491	6.13989	6.22069	6.059	5.98149	6.28712	6.20151	6.56685	6.31129	6.44551	6.30585	6.6043	6.19768	6.2814	6.2544	6.32347	6.23258	6.2902	5.94746	6.21815	6.53757	6.27947	6.16382	6.20705	6.07521	6.28712	6.52616	6.38385	6.35073	5.98291	6.33505	6.21956	6.25171
AKT1S1	4.59698	4.64806	4.62638	4.52228	4.39578	4.43206	4.36767	4.36907	4.35379	4.62808	4.51452	4.52913	4.7004	4.54493	4.71563	4.40567	4.51182	4.72602	4.68201	4.37031	4.35644	4.5302	4.66266	4.49558	4.60462	4.66877	4.54549	4.78947	4.84428	4.50063	4.57831	4.78594	4.57803	4.66743	4.39412	4.53611	4.79491	4.54583	4.57646	4.51246	4.54134	4.56138	4.76119	4.66605	4.72347	4.94288	4.66504	4.58516	4.67102
AKT2	6.07936	6.29889	6.2129	6.10659	6.69522	6.45747	6.25953	6.29873	6.22947	6.55524	6.09328	6.25372	6.37415	6.13476	6.42783	6.05949	6.3404	6.05353	5.43916	6.0442	5.77785	5.72062	6.31079	6.10595	5.92203	6.43618	5.7255	6.20256	6.26333	5.69019	5.91368	5.69417	5.88605	5.88899	5.69129	6.25035	5.80715	5.96095	5.86229	5.64793	6.2553	6.54852	6.28721	6.69187	6.39293	6.0473	6.44513	6.22989	6.47594
AKT3	9.20069	9.51127	9.532	9.37463	9.72529	9.50638	9.41033	9.63515	9.55108	9.45444	9.50478	9.41004	9.19493	9.28894	9.48932	9.68855	9.69744	9.4064	9.29345	9.40977	9.09095	8.96745	9.07261	8.89516	8.83221	9.2665	8.79579	9.17134	9.51835	9.34611	8.95824	8.86772	9.05127	8.71056	8.64315	9.25665	8.97151	9.27367	9.2008	9.11113	9.48618	9.2549	9.39203	9.27137	9.24817	8.88585	9.24364	9.52364	9.43398
AKTIP	8.90177	9.19644	9.51742	9.31931	10.2352	9.14809	9.26484	9.10697	8.69339	10.2573	9.02115	8.76795	9.08395	8.94499	9.27288	9.04278	9.02689	9.65832	9.07121	9.11147	8.97326	8.54214	8.94651	9.10435	8.47658	8.92583	8.48759	9.10103	8.76157	8.51244	9.04576	8.72076	9.12998	8.53569	8.4671	8.72861	8.49723	9.01032	8.94461	8.842	8.86599	9.51596	8.9485	9.78462	9.03409	9.1662	9.43857	10.2311	9.15251
ALAD	5.96286	5.40227	6.09854	6.69682	5.67751	5.87022	6.54517	5.40611	5.52951	6.53152	5.85023	5.93088	6.04845	6.01576	5.9639	5.76812	6.00781	6.03097	5.5784	5.64852	6.02357	5.48589	6.1822	6.05718	5.78799	6.07009	5.4893	5.89292	5.9153	5.58915	5.7299	5.54202	5.74917	5.25482	5.99924	5.287	6.02919	6.06392	6.14321	5.62738	6.27866	5.9437	6.20844	6.59666	6.50454	6.30879	6.65176	6.51458	6.28148
ALAS1	7.95619	7.6311	7.78184	7.85031	7.81005	7.37147	7.7809	7.55464	7.40258	7.82758	7.65797	7.60219	7.57197	7.64787	7.66323	7.50825	7.66414	7.57782	7.57512	7.11743	7.95167	7.49703	7.47031	7.84097	7.65086	8.16503	8.18346	7.41155	7.41428	7.71472	7.61883	8.20999	7.73501	7.50333	7.77099	7.75617	7.53404	7.91544	7.5994	7.55216	7.7893	7.78821	7.59395	8.141	7.85916	7.35171	8.0029	7.53418	7.71852
ALAS2	3.55637	3.48496	3.79564	3.74145	3.64226	3.56623	3.63057	3.54298	3.81367	3.55674	3.79418	4.33585	4.23992	3.49129	3.88515	3.80178	3.75326	3.94956	3.83034	3.71625	3.50317	3.88592	3.83201	3.87334	3.81281	3.54487	3.73906	3.62587	3.54467	3.65312	3.62801	3.83233	3.52012	3.53255	3.78404	3.62706	3.44398	3.62587	3.75207	3.52145	3.73817	3.84512	4.46002	4.56566	4.06085	3.78296	3.74126	4.18762	4.23496
ALB	6.30239	4.65578	7.01234	9.31979	6.65255	7.30174	9.79467	4.8394	7.75851	8.109	9.16813	5.63173	7.4895	9.51468	7.16167	6.49201	8.49792	10.5793	5.33817	7.34346	7.19414	4.93293	7.34004	5.21708	5.04872	6.87553	6.9109	5.57693	4.83631	4.10754	5.5894	4.65107	5.23695	4.50921	6.84948	5.20305	4.92804	5.5074	6.6921	5.23716	8.85467	6.93425	12.2769	8.68036	8.04263	12.5785	9.81044	9.7589	9.57559
ALCAM	8.15694	8.31056	7.95542	8.47292	7.6444	8.16796	8.70048	7.44233	8.02636	7.95295	8.2875	7.78692	8.202	7.81757	8.06533	7.93808	7.99275	7.79808	8.65452	7.95307	7.62244	7.85867	8.27443	8.16027	7.2512	8.12022	8.57074	8.38412	8.0441	7.67339	7.82877	8.16027	8.22975	7.47317	8.13582	8.17803	8.10921	8.037	7.60851	7.64303	8.06809	8.09054	8.70778	8.09869	8.28126	8.45684	8.51122	8.40848	8.40265
ALDH16A1	5.11387	4.97616	5.05916	5.07023	5.16616	5.25796	5.04302	5.12057	5.24957	5.21201	5.2504	5.14025	5.51612	5.15775	5.32673	5.10878	5.0109	5.05016	5.4265	5.15676	4.95851	5.32806	5.17505	5.08182	5.50838	5.59612	5.22872	5.14711	5.30696	5.45114	5.37022	5.20275	5.02494	5.21201	5.2011	5.18627	5.26138	5.24019	5.32135	5.16164	5.11751	5.16396	5.17827	5.16759	5.24634	5.21201	5.38053	5.19526	5.09607
ALDH18A1	6.58746	6.24228	5.9897	6.30686	6.23417	6.21858	6.13384	5.98844	5.91468	6.17761	5.80192	6.18386	6.14553	6.16415	6.07106	6.20797	6.0204	5.90111	6.84956	5.96931	6.41866	6.0752	6.28744	6.73481	6.59314	6.37343	6.62547	6.66339	6.08911	6.44244	6.46491	7.17461	6.95957	6.50132	6.75463	6.20015	6.23908	6.90755	6.42125	6.37325	5.80589	6.28385	6.03029	6.15138	5.97528	6.14332	6.25163	6.22279	6.10641
ALDH1A1	9.70443	9.01595	9.85661	10.9204	9.4897	9.76841	10.3726	8.74118	10.3245	10.6254	9.31202	8.3413	9.26398	9.89481	9.41746	10.3247	9.45041	10.5614	9.91506	9.62876	11.5408	10.2619	10.7607	10.6062	10.4253	10.2238	10.5421	9.37309	9.23894	9.80468	11.3189	10.996	10.5492	9.23247	12.6867	9.56045	10.21	10.5992	9.36859	11.4529	10.3898	10.2166	9.92346	10.2584	10.8024	10.6816	11.0847	9.71468	10.5259
ALDH1A2	7.02826	7.22194	6.03707	6.17794	6.3554	6.10357	6.29426	6.80121	6.54611	6.26995	6.58452	6.28964	6.2947	6.08649	6.51989	6.22798	6.1375	6.14708	7.13115	6.65837	5.96236	6.60428	6.24871	6.87572	8.67111	6.63482	7.22328	7.25799	7.42452	6.57145	6.38234	6.34366	7.22629	6.8585	6.9199	7.6918	7.40547	7.99724	6.34919	6.66135	5.92351	6.23959	6.54585	5.9449	6.0481	6.00464	5.7853	5.90085	6.64527
ALDH1A3	3.99526	3.95818	3.89112	3.85769	3.95482	3.88757	3.82293	3.93181	3.981	3.70517	3.85175	3.98789	4.04301	4.29081	3.94686	4.06177	3.98886	3.94393	4.80236	3.9708	4.3817	4.95603	3.93337	4.14147	4.9512	4.68462	4.68922	4.11177	4.08422	4.27466	4.39357	4.7319	4.51264	4.56981	4.75314	4.06379	4.09208	4.14772	3.9109	4.50004	4.09612	4.01457	3.82399	3.73407	3.7997	4.01033	3.92273	3.94383	3.88917
ALDH1B1	6.97951	5.67848	6.95905	7.88496	6.41137	6.21651	7.62866	5.99843	6.2987	8.12804	6.50574	6.37516	7.28261	7.15474	6.15375	5.36357	6.5852	6.99022	6.91613	6.72577	8.04208	6.2096	7.4746	8.309	6.08481	6.9383	7.89445	6.73811	6.74172	5.90695	7.33259	6.82477	6.72896	5.56448	7.26594	5.99645	6.91041	7.26639	6.06199	6.57409	6.96405	6.88014	6.50931	7.8496	7.25251	7.27485	7.47665	7.22554	7.2763
ALDH1L1	4.33745	3.78279	4.27065	4.91346	3.9442	4.27005	4.65517	3.97202	4.34089	4.70577	4.40424	4.01641	4.42511	4.61794	4.27453	4.053	4.2166	4.55547	4.13145	4.13839	4.80058	4.01155	4.86105	4.16304	4.02425	4.39295	4.18916	3.99045	4.14199	3.82985	4.37011	3.85771	4.26702	3.9239	4.8985	3.91378	3.93015	4.20482	4.54897	4.07283	4.52359	4.76949	4.75603	5.08129	5.28337	5.26428	5.20735	4.6186	4.81613
ALDH1L2	3.72113	3.74327	3.46021	3.56381	3.86752	3.71608	3.59236	3.88977	3.7763	3.26278	3.64846	3.50105	3.68522	3.80385	3.90338	3.63382	3.78362	3.92117	4.63323	3.83902	3.89105	4.02857	3.83946	3.7274	4.13696	4.18181	3.80728	4.01403	3.92648	4.00545	3.85169	4.50478	4.17054	4.12997	4.32821	4.01555	3.75901	4.00634	3.51735	3.93847	3.78362	3.67107	3.70762	3.60094	3.59412	3.75352	3.74785	3.66688	3.65962
ALDH2	9.29746	8.40658	8.96662	10.1498	8.48244	8.71435	9.64625	7.91047	8.80373	9.44364	9.03578	8.51496	9.2735	9.19617	9.17262	8.40573	8.88	9.42053	8.56407	8.98297	9.71662	8.27395	9.90884	9.35885	8.66272	9.30073	8.95668	8.79376	8.56226	7.26843	9.69191	8.58785	9.16194	8.42725	10.1316	8.36845	8.61115	8.60308	8.7337	8.5862	9.67924	9.87424	9.86816	10.2779	10.5577	10.2127	10.4366	9.63077	9.89122
ALDH3A1	3.75954	3.67487	3.73111	3.72338	3.72825	3.82857	3.68098	3.83233	3.8476	3.74318	3.79003	3.76235	3.82476	3.70456	3.97307	3.71202	3.58435	3.82676	3.77778	3.84317	3.71245	3.76859	3.7601	3.74263	3.87265	3.68539	3.84623	3.70315	3.7601	3.75649	3.81183	3.70214	3.70495	3.75841	3.91358	3.75306	3.7067	3.62545	3.73827	3.76095	3.7953	3.71693	3.74628	3.75994	3.81557	3.81345	3.7513	3.83297	3.70256
ALDH3A2	8.09182	7.827	8.52918	9.15231	8.29881	8.37029	8.92087	7.38422	8.00654	9.37996	8.13231	7.8847	8.73852	8.50155	8.18102	7.71457	8.49971	8.56174	7.65798	8.06404	8.94403	7.55421	8.73687	8.56277	7.21153	8.74029	8.09752	8.24174	8.03612	7.31561	8.40967	7.68364	8.32439	7.34081	9.07576	7.41992	8.11209	8.17873	8.38317	7.96352	8.63531	8.52196	8.90064	9.11758	8.8006	9.08763	9.34697	9.244	8.93396
ALDH3B1	5.95031	6.10429	6.2223	5.64531	6.02304	6.3749	6.00825	6.11467	5.8541	6.40901	6.06159	6.11496	6.58898	5.92152	6.36284	6.17801	6.09488	5.72491	5.59978	5.73775	5.66895	5.97671	6.14784	6.16837	6.27032	6.40414	6.06244	6.25534	5.95433	5.81227	5.90286	5.98095	6.10968	6.10892	5.86395	6.15142	6.03236	5.63067	5.99555	5.84299	6.0487	6.15495	5.9616	6.5304	6.10569	5.87977	6.27651	6.25661	5.98117
ALDH3B2	4.07933	3.76423	3.88637	3.82885	4.01277	3.89813	3.80925	4.04862	3.94607	3.93869	3.97515	3.93039	3.86206	3.66957	3.78364	3.84609	3.85574	3.68418	3.90048	3.73323	3.78718	4.04315	4.01308	3.98005	3.95185	3.97947	4.02775	3.79932	3.93544	3.85011	3.88962	4.11588	3.92079	3.87626	4.07854	4.0052	3.76766	3.70457	3.84521	3.99684	3.90055	3.82807	3.83927	3.88046	3.92796	3.78648	3.96632	4.01512	3.96675
ALDH4A1	6.98175	5.72141	6.90764	8.7567	6.8122	6.70272	7.88799	5.73853	6.64734	8.7028	6.94133	6.50348	7.43719	8.05238	6.90148	5.9695	6.83628	7.85766	5.89975	6.5972	7.64684	5.97867	7.46552	7.68608	5.74554	7.79534	7.45826	7.23686	5.89714	5.39245	7.64954	5.99133	7.08661	5.5911	8.26677	5.60789	6.48499	6.83502	7.56523	7.03316	7.52035	7.69807	7.32204	9.01726	8.78746	9.00484	9.02658	8.2775	8.35438
ALDH5A1	5.32996	5.27767	5.25682	5.74568	5.28492	5.34658	5.43276	5.00427	5.13259	5.78108	5.12433	5.20422	5.25562	5.33416	5.3314	5.16122	5.16891	5.34658	4.88042	5.22375	5.6535	5.05703	5.49086	5.41916	5.43082	5.49358	5.29646	5.20713	5.39386	4.96784	5.34658	5.11996	5.3084	5.03193	5.39944	5.1121	5.08812	5.26395	5.18556	4.98186	5.42847	5.38689	5.34485	5.38615	5.74087	5.56811	5.62523	5.65866	5.72062
ALDH6A1	10.8137	7.82493	10.3125	11.5566	9.50917	10.0497	11.0522	8.00271	10.1059	11.6771	10.5899	9.49542	10.8786	11.1618	10.0934	8.80557	10.0131	11.3779	7.77394	9.76126	11.8963	8.20186	11.8087	10.1917	7.77665	10.5377	9.09607	9.66977	9.45285	7.44714	10.3464	8.5074	9.91299	7.77955	11.5529	8.27614	8.45361	9.63886	10.043	9.61522	10.7747	11.0295	11.1532	11.6005	12.649	12.6811	12.1789	11.7809	11.1718
ALDH7A1	8.58641	8.39084	8.70956	9.41672	8.26076	8.96388	9.42277	8.88386	8.44125	8.7947	8.95098	8.17899	8.42991	9.01634	8.40023	8.62333	9.07049	8.79901	7.71892	8.81787	9.24505	7.6118	9.02747	8.3158	7.74798	8.78098	8.07543	8.31493	8.26369	8.04952	8.77268	8.26145	9.07706	8.13599	9.68988	8.72492	8.26741	8.98775	8.9678	8.69824	9.32449	9.08665	8.96818	9.67564	9.42287	9.30199	9.56994	9.42087	9.38052
ALDH8A1	5.32907	4.52493	5.64012	6.20448	5.06923	5.37769	6.34404	4.68228	5.53403	6.57983	5.56489	5.32847	5.8891	6.04212	4.99237	5.26525	5.46002	6.13296	5.11216	5.52565	6.65849	5.00212	5.85042	5.4646	5.19161	5.67027	5.18559	5.17043	5.0765	4.77231	6.14118	4.77894	5.28313	4.6634	7.06145	4.87495	4.69218	5.59925	5.55035	5.23181	5.85778	5.48076	5.84386	6.7307	6.54665	7.02305	6.48289	5.70611	5.89628
ALDH9A1	9.18973	9.11807	9.37405	9.88358	9.35263	9.62048	9.9376	9.03813	9.44243	9.84061	9.22064	9.13943	9.37521	9.26792	9.45433	9.12261	9.23924	9.36833	8.27674	9.41874	9.42739	8.87264	9.6476	9.22245	8.7898	9.45433	9.14342	9.3832	9.01144	8.57765	9.06331	8.79396	9.17801	9.02705	9.47768	9.02025	8.85517	9.3457	9.33928	8.89626	9.57745	9.46994	10.1813	9.95966	10.0394	10.2955	9.80209	9.94158	10.0689
ALDOA	5.64456	5.80861	5.80015	5.88128	5.80946	5.83512	5.78692	5.83091	5.56678	5.9272	5.60711	5.70632	5.75348	5.8308	5.80545	5.65476	5.85737	5.79901	5.48724	5.59412	5.72704	5.7886	5.8366	6.05732	5.71174	5.89041	5.83453	6.04176	5.79263	5.60721	5.67209	5.87267	6.03597	5.86608	5.63595	5.73668	5.7184	5.80343	5.79086	6.06199	5.89262	6.18916	5.95358	6.31369	6.07081	5.92105	5.96454	5.92647	6.18511
ALDOB	16.6377	12.465	16.8032	17.8782	15.6276	16.7595	17.6367	13.2477	16.4526	18.1548	17.2619	16.2874	17.3238	17.4324	16.7066	14.4634	16.6724	17.5348	12.7594	15.9424	17.6713	12.7317	17.7807	17.076	13.6088	17.0963	16.4918	16.1347	15.7193	9.8814	16.9656	13.5575	16.9082	11.8365	17.2292	13.649	14.9303	16.6117	16.9584	15.9159	17.2659	17.2904	17.4956	18.1303	18.2003	18.3178	18.2643	17.8759	17.8915
ALDOC	6.26481	6.71469	6.86937	7.01371	6.41744	6.84457	6.26955	6.18602	7.02849	6.87576	6.2826	6.33616	6.93687	6.39763	6.90842	6.344	6.34923	6.48054	6.134	6.47504	5.7345	5.99285	6.64994	6.49775	6.37946	6.79281	5.73174	6.34731	6.88501	5.84383	6.12924	5.9932	6.00778	5.93897	5.44322	6.54292	6.0134	5.75732	6.49284	6.15298	6.34831	6.928	7.08935	6.24504	6.78296	6.17888	6.93891	6.82423	7.17083
ALG1	6.56211	6.12683	6.37976	6.57109	6.1999	6.46536	6.58437	6.37069	5.88226	6.45222	6.39515	6.196	6.52991	6.52767	6.47564	6.48247	6.60876	6.3403	6.6531	6.24528	6.63003	6.00924	6.36927	6.95667	6.40065	6.82011	6.45079	6.62068	6.3791	6.41887	6.60286	6.73276	6.32423	6.44589	6.82534	6.228	6.65467	6.45908	6.10901	6.52709	6.37255	6.40612	6.31035	6.68754	6.28546	6.1515	6.31506	6.73703	6.39253
ALG10	7.1452	7.16092	7.12919	6.61509	7.11435	6.87025	6.64569	6.85612	7.33524	6.54854	6.83007	6.73276	6.55982	6.6172	6.69258	7.22531	6.72286	6.77276	6.59082	6.80502	6.58862	6.82067	6.91276	6.70298	6.66381	7.01564	6.85014	6.70984	6.5733	6.83882	6.46113	6.65429	7.21836	6.78298	6.87082	7.00222	6.90904	6.90741	6.58011	6.84607	7.18877	6.75485	6.81792	6.3336	6.92122	6.72358	7.18633	7.05577	7.13439
ALG10B	6.374	6.35314	6.59763	6.28644	6.66076	7.03593	6.32119	6.31618	6.71806	6.37456	6.47356	6.10901	5.81856	6.5368	6.33368	6.62763	6.35305	5.89238	5.95997	6.3697	5.89639	5.99333	6.72456	6.05078	5.57921	6.4375	5.93359	6.17387	6.15907	6.28527	5.55339	6.18453	6.50079	6.03554	6.15991	6.44749	6.17046	6.18158	6.25566	6.11906	6.26087	6.49312	6.55206	6.10812	6.47272	5.99099	6.50469	6.85607	6.92422
ALG11	9.20097	9.26278	9.54198	9.22873	9.42387	9.50908	9.25005	9.28057	9.64832	9.1149	9.19314	9.44655	9.055	9.23101	9.34276	9.2525	9.5906	9.41119	8.7003	9.09157	8.53168	8.90979	9.17504	9.15581	8.82458	9.51226	8.79769	8.79768	9.64961	9.15144	8.61603	8.67336	8.71345	8.72516	8.48076	9.11678	9.00654	9.2362	8.94766	8.80888	9.1804	9.43119	9.23888	9.27899	9.39666	8.96264	9.52526	9.89516	9.25279
ALG12	5.86385	5.98672	5.72067	6.04568	6.06475	6.11911	5.69887	5.53379	5.71079	6.06568	5.7749	6.00468	6.01762	5.77757	5.75454	5.95473	5.99699	5.73672	5.76845	5.99338	5.95224	5.78053	5.84709	6.19703	6.01075	6.29785	5.92932	6.20901	5.98388	5.88267	5.78045	5.82294	5.82321	5.85571	5.62625	5.57018	6.09775	5.79737	5.6144	5.82928	6.12332	5.67505	6.12394	6.43161	6.23665	6.09761	6.24772	6.34348	6.18641
ALG13	6.41583	6.85071	6.63044	6.54288	6.66951	6.73184	6.52744	6.55019	6.59465	6.49598	6.98918	6.59882	6.40122	6.71619	6.36185	7.58366	6.8155	6.65594	7.16215	6.88112	6.83299	6.73454	6.36101	6.39022	7.07446	6.44737	6.62414	6.64736	6.26637	7.46868	6.76811	6.91737	6.73218	6.53789	6.78589	6.55019	6.75544	7.19778	6.59443	6.53453	6.52132	6.2622	6.5713	6.45428	6.27782	6.31927	6.54452	6.13242	6.29939
ALG14	8.06536	8.11099	8.39308	8.79015	8.85806	8.76925	8.48291	8.64167	8.42955	8.30927	8.3912	8.14386	8.23968	8.34446	7.95195	8.23068	8.51293	7.9869	7.98136	8.57628	8.74769	7.86755	8.15555	8.47543	7.3395	8.38348	8.007	8.40801	8.3532	8.20349	7.60293	8.42082	8.20858	8.04453	8.47323	8.10974	8.44764	8.40185	8.06283	7.98133	8.83816	8.77277	8.68283	8.76455	8.5666	8.79249	8.29824	9.00022	8.87692
ALG1L2	5.17711	4.93677	5.29578	5.01087	4.91213	5.11909	5.15115	5.15128	4.99914	4.95974	5.08676	5.16632	5.28841	5.12208	5.12404	5.16341	5.15332	5.05249	5.07878	5.18803	5.1215	5.01108	5.10448	5.42101	5.1232	5.32989	5.11626	5.14004	5.02883	5.29692	5.21493	5.26896	5.04654	5.04351	5.66622	5.24892	5.22194	5.09938	5.13137	5.46919	5.10764	5.11676	5.08135	5.30367	4.93818	4.85803	4.89643	5.15433	5.26138
ALG2	6.83221	7.26071	7.17133	7.33516	7.52434	7.70858	7.38136	7.10952	6.65262	7.56845	7.17337	6.98756	7.31632	7.26478	7.1762	7.2464	7.34748	7.20798	7.11372	6.74956	7.19989	6.92523	7.02185	7.13224	6.74292	7.40955	7.07836	8.00867	7.00464	7.20925	7.39062	6.44079	7.079	7.02706	7.10677	7.02267	7.39033	7.03753	7.31502	7.07938	7.46005	7.75659	7.24025	7.33939	7.26173	6.88947	6.90894	7.2316	7.3071
ALG3	7.58394	7.28863	7.23496	7.32568	7.17967	7.16374	7.1059	7.20499	7.12375	7.37274	7.05545	7.24496	7.28539	7.04652	7.0122	6.92563	7.01036	6.90386	7.29491	6.95193	7.16908	7.31133	7.24099	7.55174	7.31609	7.14402	7.60221	7.8118	7.36038	7.25788	7.16234	7.85619	7.29557	7.4827	7.47162	7.20865	7.62294	7.27887	7.2602	7.73168	7.15045	7.29817	7.4012	7.77933	7.48654	7.39557	7.35182	7.67253	7.49645
ALG5	7.73258	7.9273	7.91497	7.99736	7.86821	8.07032	7.85723	8.14505	7.64954	7.84783	7.74451	8.24606	7.264	7.72338	7.48846	7.65273	7.89459	7.77128	8.15676	7.98249	7.89109	7.88482	7.87392	7.88482	7.14152	7.78324	8.29141	7.98976	7.45565	7.73389	7.69283	7.9365	8.12357	7.79888	7.87371	7.69637	8.23613	8.37119	7.73683	8.0985	8.14253	7.83351	7.71042	8.23176	7.5728	7.7972	7.83359	7.81274	8.28697
ALG6	6.02221	6.20099	5.91377	6.10057	6.25959	6.13174	5.77336	6.01102	6.01212	6.10087	6.03406	6.07889	6.23128	6.00156	6.0425	5.97584	6.01553	5.71929	6.52575	6.00927	6.10119	5.98512	6.0033	6.1985	6.1634	6.11515	5.92034	6.13475	6.00284	6.13729	6.11139	5.47438	5.76152	5.75456	5.80324	5.9779	6.23039	5.95102	5.84397	5.68793	5.81028	6.07805	6.08811	6.04112	6.02041	5.98339	5.91516	6.28286	6.07851
ALG8	9.4704	9.53739	9.29149	9.71782	9.61353	9.60987	9.09041	9.1363	9.3918	9.51015	9.23723	9.54431	9.45614	9.62385	9.04861	9.48531	9.41978	8.95847	9.93045	9.27738	9.37041	9.71576	9.59975	9.57333	9.63728	9.42675	9.43077	9.79106	9.23697	9.06377	9.40078	9.67583	9.39424	9.42001	9.42639	9.33323	9.65755	9.41978	9.57472	9.17084	9.19167	9.46474	9.41851	9.25156	9.56582	9.19643	9.3089	9.30382	9.77421
ALG9	7.76889	7.95159	7.39237	7.77346	7.2482	7.6642	7.58513	7.70353	7.80434	7.8306	7.6596	7.71453	7.76326	7.77452	7.62718	7.91168	7.61458	7.41408	7.68426	6.9516	7.71819	7.55648	7.56041	8.06885	7.50386	8.24225	7.54322	7.71192	7.83495	7.37883	7.75765	7.63982	7.5844	7.52415	7.78626	8.11041	7.92542	7.59325	7.40892	7.65619	7.45605	7.68514	7.65239	7.55074	7.69614	7.65002	7.37512	7.94157	7.65002
ALK	3.55257	3.48113	3.48113	3.48113	3.4144	3.48113	3.43698	3.57896	3.54939	3.41426	3.55466	3.57367	3.60468	3.48113	3.59946	3.47762	3.49873	3.48113	3.50322	3.59934	3.46697	3.55207	3.68341	3.38306	3.52062	3.44646	3.53953	3.4209	3.48113	3.53076	3.47236	3.45885	3.45075	3.54843	3.42155	3.49906	3.45651	3.46654	3.54796	3.55854	3.48382	3.40876	3.40362	3.37216	3.47555	3.42088	3.50951	3.47944	3.40379
ALKBH1	5.21106	5.28952	5.38226	4.90605	6.12444	5.79132	5.54391	5.52035	5.58754	5.45001	5.23647	5.20902	5.45405	5.35968	5.28596	5.7603	5.06813	5.34987	5.29237	4.92329	5.17173	4.94393	4.97937	5.15043	5.14985	4.46824	5.44937	5.29619	5.04462	5.42439	5.09613	4.76939	5.1854	5.07628	5.09825	5.32484	5.36327	4.97863	4.83676	5.02451	5.41097	5.09807	5.18407	5.01797	5.03183	5.91978	4.92176	6.11318	5.03783
ALKBH2	4.96006	5.12195	4.97634	5.69492	4.46192	5.00843	4.94388	4.83978	4.55841	4.95162	5.17214	5.27615	4.97834	4.69202	4.95493	4.9094	5.08237	4.96229	5.39405	4.98922	5.20716	5.17278	5.00085	5.31104	4.9038	4.88047	5.68964	5.4322	4.9357	5.19625	4.78179	5.31948	5.04492	5.27145	4.69423	5.00543	5.27967	4.97282	4.80924	4.98112	4.74784	4.85612	5.47934	5.02731	5.3268	4.8862	5.41529	5.20296	5.28303
ALKBH3	6.03705	5.9431	6.60532	6.33337	6.87448	6.4961	6.36065	6.48637	6.35426	6.50083	6.53868	6.42628	6.65727	6.38204	6.39544	6.62434	6.16885	6.06009	6.30445	7.35503	6.34644	6.36285	6.11284	6.64029	6.28473	6.55717	6.40984	6.60819	6.51072	6.36593	5.97458	6.52645	6.38443	6.21476	6.17623	6.21346	6.38787	6.73265	6.27533	6.32878	6.32441	6.27589	6.43036	6.41871	6.08616	6.38787	6.07345	6.06394	6.34396
ALKBH4	4.499	4.36258	4.45132	4.60559	4.70648	4.42097	4.49005	4.58158	4.73614	4.44506	4.4399	4.50591	4.94405	4.30808	4.51657	4.2911	4.51757	4.46368	4.63144	4.41018	4.55165	4.50504	4.17295	4.46684	4.53943	4.4262	4.49963	4.44739	4.46733	4.41345	4.33319	4.74593	4.33627	4.46868	4.58013	4.53044	4.56259	4.52554	4.54927	4.55985	4.28626	4.53265	4.51757	4.53847	4.434	4.55734	4.44121	4.48536	4.56417
ALKBH5	7.67531	7.81641	7.58608	7.70078	7.68782	7.4481	7.45526	7.40817	7.57993	7.76742	7.52835	7.58842	7.60721	7.59221	7.60576	7.48529	7.58037	7.56253	7.36437	7.23888	7.59985	7.17393	7.66925	7.58565	7.06743	7.87097	7.23934	7.64192	7.41357	7.19307	7.10813	7.40701	7.56693	7.26078	7.23906	7.35235	7.49651	7.49415	7.61695	7.51313	7.62173	7.69685	7.62199	7.7272	7.69029	7.80757	7.90735	7.71478	7.73286
ALKBH6	5.73087	5.50441	6.12689	5.52767	5.60479	6.06971	5.9067	6.10803	5.68449	5.79604	5.91403	5.63093	6.50113	5.7937	5.43245	5.3964	5.55594	5.63952	5.70038	5.29814	6.34139	5.7937	5.7937	5.79173	6.22623	5.94049	5.58634	5.69189	5.52526	5.76934	5.91702	5.7847	6.16426	5.71154	5.63359	6.25116	5.74503	6.33491	6.06763	5.67531	5.72094	5.80803	5.7164	6.10521	5.52956	5.31133	5.98579	5.42565	6.14682
ALKBH7	8.95287	8.91146	9.16436	9.838	9.44706	9.10247	9.53741	8.80633	9.15792	9.95475	9.1776	8.64873	8.93171	9.14308	9.56353	8.7549	9.14422	8.59013	9.6333	8.95897	9.13882	8.99686	9.26192	9.42919	8.52094	9.40878	9.03645	9.9343	8.67256	8.99014	9.03317	8.97918	8.77926	9.09448	9.04975	8.78974	9.74977	9.32799	8.43086	9.06505	9.34414	9.78515	10.2202	10.6926	9.80488	9.84668	9.99175	10.1045	10.6197
ALKBH8	5.63941	5.72951	5.75896	5.50883	5.78117	5.9243	5.89119	5.9602	5.95195	5.64449	5.87182	5.85117	5.72146	5.67015	5.71141	5.61474	5.28034	5.62186	5.38259	5.90073	5.75573	5.84294	5.64977	5.78796	5.5165	5.87418	5.76331	5.45052	5.83573	5.65519	5.88629	5.62098	5.5987	5.5221	5.65905	5.67183	5.79503	5.90489	5.72903	5.80343	5.86027	5.78673	5.69858	5.83126	5.48685	5.90225	5.80184	5.64044	5.92069
ALLC	3.9557	3.33372	3.4984	3.51785	3.30239	3.41634	3.44912	3.5234	3.52427	3.32597	3.6392	3.56644	3.83949	3.47334	3.89894	3.40494	3.43562	3.69905	3.30415	3.50141	3.60348	3.46562	3.77826	3.52277	3.28854	3.39	3.53876	3.81144	3.51914	3.28423	3.42765	3.46549	3.54545	3.5066	3.522	3.5155	3.49312	3.19962	3.66697	3.71164	3.63589	3.85425	3.75876	3.46996	3.81575	4.04597	3.50304	3.71885	3.50934
ALMS1	7.66488	7.8653	7.62705	7.8412	7.59109	7.72655	7.87478	7.80327	7.59652	7.52865	7.81016	7.72977	7.49831	7.64769	7.84127	8.13136	7.64029	7.65665	8.27576	7.58621	7.65665	8.02105	7.48471	7.57106	7.85585	7.40558	7.44824	7.75148	7.79499	7.74544	8.01965	7.51193	7.73813	7.42554	7.45015	7.95495	7.7668	7.88346	7.45305	7.47993	7.61461	7.53792	7.69878	7.09498	7.56845	7.63277	7.41619	7.58941	7.83501
ALOX12	3.82583	3.79382	3.78149	3.75834	3.77243	3.95123	3.7629	3.68439	3.80896	3.99314	3.81917	3.76213	3.70717	3.77292	3.49896	3.77176	3.8065	4.05336	4.10249	3.74087	3.98303	3.8445	3.97063	3.57673	3.75674	3.75834	3.87465	3.59085	3.92609	3.85924	3.83821	4.08117	3.75972	3.99251	3.89761	3.8369	3.7872	3.68868	3.70369	3.93516	3.82717	3.7463	3.63431	3.86417	3.7581	3.21809	3.6124	4.16461	3.62786
ALOX12B	3.77179	3.56574	3.5831	3.67214	3.5408	3.76916	3.56186	3.74689	3.89065	3.68163	3.71492	3.66542	3.59099	3.64908	3.8271	3.50892	3.63209	3.6887	3.67263	3.6825	3.65923	3.76969	3.77332	3.6726	3.68184	3.64484	3.73813	3.68293	3.75936	3.51003	3.78169	3.63559	3.74606	3.69226	3.72541	3.61174	3.52906	3.4417	3.84706	3.83	3.57019	3.69427	3.71239	3.6238	3.77144	3.62754	3.78473	3.76638	3.71798
ALOX15	3.2056	3.31701	3.39769	3.11991	3.27977	3.28666	3.23198	3.35247	3.25134	3.17273	3.25354	3.32007	3.31035	3.1311	3.30206	3.42213	3.21821	3.19842	3.22031	3.28346	3.28318	3.4805	3.28257	3.39854	3.32655	3.31145	3.64371	3.17702	3.28647	3.29668	3.21058	3.38377	3.24052	3.60391	3.1838	3.40403	3.35138	3.23196	3.30052	3.28346	3.24236	3.28346	3.12684	3.07803	3.34203	3.29352	3.31365	3.31425	3.19952
ALOX15B	3.68163	3.3628	3.41037	3.53732	3.45891	3.24542	3.33489	3.50613	3.46776	3.57054	3.44974	3.52873	3.40957	3.22485	3.5581	3.44227	3.38161	3.49417	3.44974	3.60799	3.44613	3.42091	3.36899	3.33668	3.62878	3.37347	3.56174	3.33777	3.44614	3.41651	3.36421	3.57805	3.44639	3.4264	3.51097	3.71921	3.43753	3.35239	3.64744	3.62497	3.34289	3.42347	3.31412	3.43659	3.35755	3.57313	3.55533	3.49675	3.38111
ALOX5	5.62169	5.52735	5.05713	4.94649	4.99727	4.86788	4.77245	5.22139	5.17527	4.97722	4.82187	5.19803	5.00604	4.93827	5.17308	5.18578	5.19543	4.88314	6.0767	5.10776	5.43347	5.82929	5.10552	5.89686	6.04963	5.7627	5.98277	5.86743	5.21754	6.12924	6.23675	6.46604	5.54656	6.41462	6.22178	5.64906	5.76604	5.73647	5.11466	5.57151	4.84573	5.1175	4.92248	5.65841	5.23574	6.38222	5.00869	4.92184	4.86577
ALOX5AP	4.93161	5.41698	4.83335	4.67121	4.75616	4.53916	5.16854	4.54685	4.51081	4.4892	4.5656	4.39655	4.25981	4.6034	4.47016	5.37625	4.3088	4.29797	7.45372	4.62779	6.30929	6.87365	5.26683	6.31213	6.70227	6.27921	5.93413	5.90082	4.77574	6.51489	6.33146	6.75087	5.61968	8.1023	6.5551	5.82281	5.88225	5.58327	5.53987	6.85077	4.47497	5.85391	5.39505	5.79502	4.86535	6.2563	4.80839	4.76127	4.90985
ALOXE3	3.2363	3.0326	3.28215	3.07612	3.10363	3.27925	3.19071	3.22582	3.33383	3.21266	3.3207	3.35007	3.19858	3.12048	3.23037	3.28251	3.21068	3.20563	3.26537	3.317	3.13854	3.35026	3.2249	3.24824	3.25339	3.12433	3.13618	3.14375	3.34475	3.2167	3.22897	3.12411	3.07191	3.3686	3.32508	3.34392	3.1885	3.16718	3.38149	3.18883	3.1104	3.21519	3.27631	3.13542	3.18037	3.2746	3.22899	3.16033	3.2592
ALPI	3.1781	3.11251	3.38466	3.2844	3.33329	3.24455	3.26843	3.16438	3.26187	3.25111	3.27045	3.22831	3.1188	3.25931	3.32397	3.3366	3.32814	3.33819	3.14835	3.29756	3.25891	3.42713	3.29068	3.34263	3.50455	3.28496	3.30982	3.26637	3.25312	3.37979	3.20297	3.14459	3.37394	3.2968	3.41026	3.30715	3.28728	3.18886	3.28266	3.37088	3.15441	3.34346	3.28325	3.28447	3.40553	3.40808	3.13429	3.37619	3.1579
ALPK1	5.37826	5.3983	5.27456	5.38519	5.21642	5.21773	5.24284	5.3491	5.40399	5.15088	5.36723	5.22325	5.01766	5.4427	5.0513	5.57767	5.44433	5.02824	5.36615	5.40143	5.42303	5.30272	5.28056	5.31412	5.24573	5.26972	5.27053	5.05331	4.96209	5.68402	5.42114	5.41303	5.50576	5.6821	5.62342	5.48582	5.00124	5.74751	5.25791	5.17753	5.31513	5.17544	5.1986	5.31722	5.05709	5.11095	5.24329	5.24718	5.32084
ALPK2	4.8468	4.56145	4.91892	5.48924	4.53215	5.06999	5.29627	4.37194	4.63856	5.41596	4.13909	4.68613	5.21948	5.00864	5.17499	5.71836	4.73489	3.73278	5.76182	5.10632	5.56041	5.80961	4.93032	6.92875	4.70682	5.03243	6.1072	5.90391	6.44546	6.59304	5.46527	7.00433	5.11099	4.35434	6.81474	5.8671	6.14794	5.41171	4.16334	5.52957	4.58724	4.65949	5.23314	5.23577	5.11693	5.01377	5.20645	4.53982	4.63955
ALPK3	4.50708	4.64172	4.46685	4.38145	4.47657	4.39759	4.86322	4.94279	4.65443	4.39468	4.75249	4.84082	4.4714	4.44154	4.5675	4.933	4.38837	4.23181	4.29824	4.75945	4.43243	4.39776	4.54043	4.28926	4.29067	4.38395	4.65283	4.46729	4.8199	4.5934	4.63414	4.55741	4.30548	4.5673	4.23649	4.87035	4.48334	5.0338	4.45701	4.41355	4.50431	4.44568	4.36752	4.63666	4.32666	4.58568	4.29841	4.31816	4.70449
ALPL	6.19408	4.44281	5.74502	6.5309	4.84209	5.47244	5.87464	4.587	5.59632	6.59943	5.91631	5.40031	6.21689	6.47739	5.25069	5.09862	5.30322	6.74339	4.78194	5.44224	5.93087	4.99566	6.6846	5.48075	4.97629	5.54769	5.20453	5.71789	5.04609	4.27957	5.69432	4.58173	5.27941	4.73927	5.52652	4.63347	4.879	5.3528	6.11752	5.59468	6.27054	6.10436	6.49382	7.47599	7.6661	8.50717	6.69465	7.21839	6.33277
ALPP	3.5275	3.32891	3.492	3.47373	3.58178	3.62514	3.51014	3.55926	3.80429	3.40067	3.5557	3.7227	3.53121	3.53611	3.53662	3.65004	3.47759	3.52485	3.51424	3.5907	3.50217	3.6369	3.60143	3.50545	3.73486	3.44144	3.47812	3.48018	3.55935	3.48413	3.50817	3.58498	3.55647	3.57763	3.66915	3.57549	3.67911	3.4074	3.63229	3.69673	3.44069	3.39787	3.60417	3.38303	3.46435	3.54241	3.51615	3.53395	3.53674
ALS2	6.6262	6.49575	6.75945	6.74796	6.97239	7.05704	6.85729	6.55377	6.6782	6.69225	6.60425	6.6377	6.6353	6.79997	6.83765	6.66133	6.81938	6.79937	6.45924	6.68134	6.27271	6.57006	6.56786	6.51184	6.08324	6.59907	6.33861	6.51372	6.97384	6.46926	6.5586	6.28307	6.60425	6.40794	6.22547	6.59754	6.82346	6.58672	6.61784	6.4888	6.9463	6.54447	6.41039	6.50907	6.12877	6.83001	6.60425	6.71749	6.71501
ALS2CL	7.87492	8.26192	8.14184	8.34114	8.91921	8.45839	7.70491	8.66616	8.83558	8.2931	8.75015	8.78708	8.51897	8.06235	8.64265	9.1201	8.44414	8.51868	6.17873	8.89306	7.07782	6.98575	8.2672	7.14912	6.12192	8.16858	6.66431	8.33704	8.59159	7.54157	6.22138	6.70336	7.59157	7.14596	5.4762	8.0708	7.03953	6.48657	8.01426	6.76908	8.13077	8.91229	8.8745	8.83925	8.24847	8.16028	8.441	8.22553	8.69891
ALX1	3.06785	3.105	2.88854	3.27117	3.47721	3.0901	2.76751	2.98683	3.14111	3.03766	3.12326	3.08664	3.02862	3.02821	3.22666	3.23337	3.3236	3.02236	3.1675	3.04485	3.5742	3.23591	2.99987	3.12745	3.61481	3.4947	3.39874	3.28734	3.40831	3.24872	3.35535	3.39953	3.2867	2.98678	3.69874	3.23642	3.30379	3.06254	2.97514	3.05586	3.13378	3.05703	3.03544	3.0701	2.99853	3.15188	3.36377	3.24054	3.1916
ALX3	2.98061	3.06614	3.28493	3.20159	2.96777	3.06258	3.03813	3.35487	3.26271	3.26192	3.13724	3.23018	3.11032	3.27205	3.18102	3.16957	3.45633	3.1725	3.12132	3.17567	3.20724	3.16224	3.22269	3.18021	3.04125	3.23498	3.18539	2.9278	3.20882	3.15929	3.20381	2.96462	3.12699	3.05024	3.17463	3.36501	3.13958	3.11853	3.31488	3.12309	2.98765	3.38836	3.05571	3.1727	3.26056	3.10976	3.30807	3.26993	3.16416
ALX4	3.43711	3.64034	3.55385	3.63753	3.42295	3.43866	3.5892	3.66904	3.46931	3.47233	3.55241	3.68147	3.64783	3.5261	3.66762	3.7067	3.49608	3.75806	3.42039	3.47796	3.46875	3.50441	3.42122	3.72092	3.68394	3.51665	3.86431	3.34197	3.73962	3.43035	3.66475	3.47886	3.56004	3.68053	3.28302	3.66282	3.56021	3.53055	3.74819	3.49416	3.59081	3.37875	3.4247	3.38484	3.52726	3.64767	3.58599	3.70746	3.55406
ALYREF	6.74007	6.57095	6.37503	6.62798	6.61063	6.26517	6.18845	6.57902	6.14952	6.61334	6.29952	6.55457	6.47494	6.45618	6.62689	6.34666	6.11016	6.10141	6.48384	6.12652	6.53737	6.76035	6.41434	6.7075	6.27042	6.85757	6.86234	6.78757	6.56451	6.59131	6.49065	6.84476	6.37689	6.62868	6.23389	6.3762	7.11717	6.53408	6.63896	6.8145	6.31859	6.31487	6.75527	6.8023	6.25657	6.62931	6.4708	6.72813	6.71408
AMACR	6.86297	5.99693	6.32227	7.43537	6.52853	6.36255	6.86926	5.77	6.10835	7.55142	6.19192	6.52634	7.05924	6.54174	6.48142	5.92672	6.27531	6.53442	6.53705	6.74822	7.28758	6.13638	6.85003	6.41994	5.86465	7.05051	6.87305	6.30952	6.46017	6.01502	6.64277	6.55038	6.56478	5.98716	8.30983	6.17969	6.46845	6.46791	6.2205	6.15174	7.37127	6.76633	6.5373	7.36518	6.94639	7.84807	6.95964	6.81107	6.82838
AMBN	3.26738	3.12938	3.10288	3.01131	3.58178	3.12221	3.08926	3.23143	3.31639	3.22992	3.38863	3.11987	3.14283	3.04891	3.27235	3.08712	3.24773	3.15958	3.43837	3.2487	3.07584	3.21686	3.15904	3.21686	3.16016	3.21264	3.21973	3.04784	3.21908	3.13773	2.95262	3.19754	3.17364	3.17428	3.22119	3.41151	3.02199	3.13638	3.32864	3.24868	3.2066	3.19664	3.25567	3.1986	3.16641	3.33591	3.31794	3.31503	3.28459
AMBP	3.70213	3.37183	3.46993	3.75966	3.35137	3.66086	3.69362	3.61228	3.51477	3.61931	3.57094	3.60008	3.68607	3.55448	3.6002	3.72329	3.7105	3.54974	3.6255	3.67471	4.05532	3.94518	3.57434	4.13275	3.63325	3.86052	3.63393	3.58666	3.55571	3.50681	3.66945	3.5452	3.89317	3.58177	3.81261	3.4219	3.66135	3.44741	3.81271	3.59951	3.54685	3.62003	3.5987	3.60515	3.56204	3.77609	3.43706	3.34298	3.9556
AMBRA1	5.76398	5.97967	5.79772	5.83773	5.84085	5.91011	5.7068	5.72407	5.57352	5.52733	5.84062	5.6629	5.77035	5.80007	5.81694	5.82632	5.81431	5.77409	5.44202	5.98243	5.69004	5.76156	5.72596	5.6694	5.65684	5.68094	5.51172	5.74912	5.32417	5.71101	5.93381	5.77698	5.71717	5.73346	5.58543	5.67853	6.01619	5.71514	5.75794	5.68397	5.58363	5.64197	5.86954	5.62276	5.7855	5.44347	5.4788	5.2902	5.93901
AMD1	8.23355	8.75185	8.58572	9.07666	8.70198	8.32416	8.82914	8.65151	8.3486	8.89932	8.33846	8.63297	8.47511	8.30276	8.59086	8.28083	8.49165	8.36229	8.48926	8.19412	9.5244	8.8348	8.60287	8.25139	8.49353	8.90344	8.61367	8.85709	8.45315	8.70171	8.69026	8.72831	8.80958	8.90989	8.71303	8.5109	8.44727	8.71726	8.45479	8.69573	8.5328	8.6441	8.54408	8.73721	8.74051	7.97808	8.391	8.74261	8.4356
AMDHD1	4.86284	3.88158	4.74471	4.91372	4.27295	4.76158	5.03528	4.03	4.41636	5.28566	4.45384	4.39278	4.5329	4.71923	4.46852	4.33047	4.30073	4.7412	4.35407	4.44928	4.74144	4.07759	4.61616	4.43884	3.87285	4.57794	4.46538	4.32614	4.42159	4.15203	4.47409	3.91509	4.20563	3.81437	4.53806	3.91856	4.04344	4.32259	4.32167	4.08897	4.54087	4.48928	4.33199	5.19605	4.68766	5.10771	4.94011	4.53723	4.98681
AMDHD2	4.79936	4.84262	4.82722	4.90606	4.76512	4.74369	4.9608	4.89837	4.87955	5.19061	4.87324	4.87182	4.95719	4.99839	4.91231	4.77008	4.86675	4.79679	5.31912	4.79459	4.79504	5.06386	4.91025	4.9331	4.92726	4.94966	5.02081	4.94506	4.80728	5.22894	5.22373	5.02627	4.9383	4.83195	5.41158	4.9608	4.75288	5.14347	4.9608	5.10503	4.93491	4.93734	5.11308	5.21483	5.04787	5.14601	5.03676	5.2292	5.09749
AMELX	3.62604	3.37296	3.44681	3.53534	3.57891	3.78115	3.33965	3.73563	3.54928	3.41879	3.98972	3.4965	3.48462	3.60469	3.42053	3.54925	3.89557	3.50058	3.18052	3.60734	4.02554	3.66531	3.52626	3.72017	3.73042	4.07624	4.19581	3.41133	3.5537	3.7768	3.34418	4.04448	4.17649	3.86002	4.07036	3.61678	3.99414	4.29757	3.9339	4.08097	3.55505	3.55197	3.72891	3.6493	3.58866	3.52092	3.63897	3.59611	3.44523
AMELY	3.49234	3.11256	2.94853	3.16614	3.03373	3.0486	3.37383	2.9434	3.03845	2.99821	3.33119	3.09369	3.11472	3.01856	3.21815	3.1059	3.32425	3.36574	3.46305	3.1777	3.46661	3.30755	3.14439	3.33621	3.25683	3.28955	3.55424	3.04607	3.30318	2.99049	3.07847	3.42058	3.22346	3.56638	3.44249	3.23122	3.05032	3.06801	3.14949	3.10799	3.0144	3.18976	3.13524	3.18658	3.33395	3.31244	3.23486	3.29633	3.13654
AMER1	4.2081	4.37166	4.22539	4.65241	4.51221	4.41515	4.99623	4.41479	4.91763	4.08242	4.48946	4.22897	4.47792	4.87912	4.82327	4.19628	4.78473	4.48258	4.4635	4.24334	4.66201	4.33053	4.32062	4.70392	4.37782	4.56233	4.35335	4.83718	4.48725	4.45831	4.48413	4.49151	4.49501	4.4171	4.80843	4.585	4.64776	4.57266	4.51917	4.81302	4.45474	4.72038	4.55081	4.39286	4.49304	4.22993	4.4751	4.10277	4.22818
AMER2	3.10844	2.84151	2.87815	2.84514	3.02577	2.79595	2.94872	3.02849	3.16104	2.8513	2.99764	3.04664	3.01199	2.94237	3.13149	3.01479	3.01392	3.01376	3.04148	2.94753	2.99849	2.96324	3.28583	2.85184	3.12078	2.93437	3.18689	2.81732	3.19057	2.81882	2.88229	3.07026	2.99578	3.1862	3.03703	3.28987	2.92619	2.8773	3.23047	3.01481	2.89735	3.23375	2.89328	3.11347	3.05239	3.0115	3.04025	2.97489	2.94233
AMER3	3.71801	3.54837	3.63052	3.41125	3.79155	3.77443	3.6616	3.71722	3.68284	3.70888	3.75781	3.68154	3.7863	3.62005	3.60604	3.58925	3.67945	3.68717	3.76531	3.65299	3.49786	3.52027	3.99153	3.7691	3.78278	3.74009	3.7405	3.60886	3.60101	3.64311	3.57931	3.60878	3.44202	3.87519	3.63419	3.68154	3.67876	3.52818	3.78911	3.78603	3.62636	3.73995	3.77388	3.57	3.81345	3.78884	3.77639	4.03555	3.75948
AMFR	10.8566	10.9327	10.8122	11.3078	11.1614	10.8263	10.7343	10.4979	10.6764	11.0708	10.4768	10.5992	10.72	10.6259	11.0296	10.6689	10.9396	10.6482	10.4926	10.2471	10.5034	10.2998	10.8552	11.3233	10.9436	11.1679	10.7676	10.8564	10.6094	10.1559	10.1946	10.6728	10.7474	10.5363	11.1562	10.9467	11.0365	11.0868	10.7155	10.4264	10.722	11.0046	10.8829	10.8958	10.9813	11.427	10.9565	11.0065	10.5847
AMH	3.65752	3.40239	3.63143	3.50085	3.59422	3.61269	3.47149	3.55101	3.64393	3.54162	3.56467	3.72	3.66853	3.52859	3.68263	3.45222	3.56937	3.43241	3.59395	3.34029	3.58661	3.59161	3.62894	3.5376	3.5312	3.48122	3.51897	3.55132	3.5772	3.4567	3.48409	3.4865	3.49983	3.57573	3.55711	3.55989	3.49416	3.51862	3.50551	3.59631	3.56747	3.6804	3.50578	3.64896	3.56823	3.59583	3.53876	3.52547	3.57388
AMHR2	4.04896	3.77659	3.98031	3.82601	3.99336	3.87122	3.9097	4.05851	3.99719	3.91615	3.86765	4.08977	3.94001	3.8325	4.19724	3.95714	3.79855	3.85477	3.92245	4.10106	3.92461	4.03581	3.98868	3.88747	4.01145	3.92461	4.07742	3.88613	3.92461	4.01977	3.80952	3.8065	3.76515	3.9581	3.7877	4.02916	3.85804	3.7507	3.9409	3.97354	3.93084	3.8987	3.92461	3.71425	4.10166	3.86623	3.90612	3.92461	3.95282
AMIGO1	5.55184	6.15219	6.50425	5.7415	7.27907	6.47056	6.38102	5.76351	5.77309	6.66059	5.3619	6.79602	6.10161	5.79274	5.76147	5.81923	6.358	5.8391	5.34634	5.71505	5.72595	5.51689	6.2521	5.95934	5.27537	5.84863	4.89543	5.31903	6.67283	5.47393	5.15987	5.16893	5.46949	5.16426	5.26712	5.84716	4.87574	5.03192	5.45413	5.38537	5.69742	6.81577	6.38854	5.80169	5.6439	5.77351	5.64212	6.13615	6.81248
AMIGO2	7.5698	8.60794	8.40185	7.97941	8.88184	8.32073	8.2438	8.57462	7.97207	7.95539	8.37587	7.89365	8.65961	8.56811	8.51172	8.36657	8.46128	7.79747	7.34446	7.87208	7.55156	7.27655	7.81389	8.48923	7.4173	9.09616	7.53502	8.30879	8.07705	7.56289	7.88521	8.37919	8.14002	7.80012	6.54603	8.43751	8.16985	7.61148	7.98825	7.78341	8.27057	8.15828	8.09347	8.33	7.92193	7.22201	7.86309	7.81108	8.06799
AMMECR1	5.40055	5.38696	5.05804	4.96798	5.4094	5.11572	5.35743	5.51363	5.24128	5.32841	5.07587	5.21737	5.04538	5.28122	5.05094	5.30777	5.20959	5.11243	5.73005	5.166	5.2884	5.1398	5.11223	5.43378	5.50981	5.11304	5.41681	5.33769	5.34206	5.45212	5.27054	5.61128	5.45158	5.10579	5.47348	5.264	5.46054	5.24464	5.2363	5.30197	5.23255	5.08258	5.14156	5.27529	5.40473	5.3461	4.86173	5.15092	5.03764
AMMECR1L	7.47982	7.6718	7.65895	7.58359	7.74803	7.67402	7.62285	7.38276	7.35096	7.4748	7.62345	7.68484	8.04579	7.72392	8.21278	7.55305	7.95563	7.54431	7.6348	7.38001	6.81041	7.73585	7.27864	8.21493	7.3319	7.73251	7.22223	8.28486	7.76399	7.62524	7.21521	7.32915	7.49721	7.35004	7.08725	7.79278	7.77847	7.47137	7.73085	7.58921	7.67048	8.08156	7.56255	7.9346	7.73998	7.68136	7.48466	7.81149	7.79975
AMN	4.60199	4.39399	4.50679	4.89476	4.44535	4.59343	4.85213	4.34267	4.50352	4.87797	4.5255	4.58374	4.82849	4.72728	4.40471	4.2267	4.6068	4.84861	4.46783	4.33882	4.84953	4.46846	4.82152	4.52394	4.39054	4.46316	4.6453	4.6118	4.35808	4.40086	4.77014	4.54118	4.44129	4.27566	4.98107	4.296	4.39937	4.41641	4.5653	4.4599	4.88989	4.63893	4.78907	4.84301	5.12856	4.9268	5.06552	4.62395	4.81382
AMN1	6.43749	7.01861	6.9823	6.90305	7.14341	6.61936	6.85141	7.1006	7.0664	7.13621	6.91486	7.0235	7.10437	7.08348	6.83009	6.97436	6.97125	7.03376	7.42236	7.11724	6.98517	6.91952	6.86967	6.81541	6.89657	6.95771	6.59452	6.69222	6.65577	7.64225	6.57574	6.68951	6.85409	6.77359	6.49557	6.61514	6.94414	7.0284	7.12114	6.93042	6.85841	6.81053	7.02868	6.85869	6.83185	6.99322	6.80918	7.06917	6.94364
AMOT	7.95944	10.3861	11.753	8.2312	7.81019	10.1521	8.12809	8.19081	9.20915	10.1596	7.97332	8.43948	10.3895	7.77032	10.7897	8.44385	11.6589	8.03851	7.75249	10.2146	8.58695	8.61755	8.03403	8.35276	7.65833	8.04475	8.69819	9.30428	8.13816	8.1871	8.20929	8.41274	8.02619	7.60015	8.63856	9.03584	9.31872	8.78078	7.94415	9.17592	8.13801	10.579	10.16	8.13816	9.11336	8.44018	8.31115	8.57644	8.49897
AMOTL1	9.6101	9.55221	9.30062	9.17672	8.87638	9.2739	9.11345	9.69386	9.0004	8.7555	9.66938	9.9993	8.95777	9.63131	9.45675	9.86983	9.24424	9.26586	9.86393	9.15003	9.23341	9.92352	9.24332	9.85052	9.33688	8.79258	9.91939	9.41291	9.86086	9.49937	9.56787	10.0396	9.60948	10.1921	9.02136	9.09526	9.93513	9.8378	9.47201	9.73133	8.91065	9.02558	9.03258	9.05665	8.88885	8.1836	8.87465	9.26705	9.13344
AMOTL2	5.99716	5.99279	5.97471	5.97706	6.11886	6.10349	5.92897	5.85993	6.10208	6.10088	5.98415	6.0358	6.30919	6.02912	6.39418	6.06591	5.94972	5.94403	5.89972	6.30637	5.68048	5.95342	5.9903	6.10243	6.10226	6.12719	5.89846	6.12728	6.18917	5.95592	5.86762	5.7712	5.7386	5.80414	5.84041	5.87871	6.06925	5.80314	5.75169	5.71322	5.82586	6.06518	6.01199	5.80001	6.00574	5.72523	5.97471	6.0417	5.98032
AMPD1	3.21415	3.173	2.95949	3.08793	3.16673	2.79139	3.18499	3.16513	3.22074	3.17759	3.14174	3.12341	3.34387	3.41568	3.26089	2.9251	3.57184	3.07382	3.24728	3.26344	3.06018	3.18489	3.45325	3.20246	3.55206	2.92752	3.16783	3.1149	3.28885	3.63912	2.98528	3.99275	2.91269	3.36703	3.07085	3.21003	3.10487	3.06089	3.29163	3.19795	3.07591	3.08629	3.21915	3.09867	3.16828	3.17099	3.16783	3.16173	2.95741
AMPD2	5.51063	5.84357	5.70063	5.75657	5.69968	5.59394	5.73876	5.58497	5.88063	5.98477	5.70337	5.58606	5.8145	5.60036	5.67285	5.62808	5.61817	5.55156	5.35674	5.81457	5.46747	5.55131	5.6347	5.64914	5.50412	5.80269	5.66124	5.70457	5.68372	5.87271	5.61546	5.67856	5.60275	5.64789	5.44853	5.72341	5.68472	5.59999	5.50794	5.26334	5.47666	5.57695	5.91333	5.61441	5.65429	5.73691	5.57486	5.6459	5.49811
AMPD3	4.92706	5.00662	4.97046	5.16521	5.19851	5.04441	4.98057	4.84383	5.15833	4.99744	5.17642	4.7214	4.99744	4.96254	4.97649	4.89394	4.94635	4.85602	5.05984	4.94749	4.70559	5.14185	5.02542	5.00765	5.37498	4.99274	4.78124	5.08318	4.96249	5.22519	5.10589	5.12017	4.75879	5.23443	5.28989	4.80072	4.88443	4.94194	4.93656	5.14161	5.00014	5.00153	4.98734	5.00179	5.21594	5.05834	4.91624	4.93536	4.99834
AMPH	4.27058	3.89053	3.91514	3.95119	3.92562	4.03641	4.1285	4.0035	4.0714	3.76244	3.92653	4.05855	4.16714	3.72829	4.0272	4.56211	3.9287	4.14497	4.34601	4.02194	3.90471	4.04575	3.96324	4.08147	4.1486	3.87708	3.99837	3.96753	3.91663	4.06544	3.82691	3.93847	3.83327	3.9695	3.82949	3.9695	3.75583	3.94729	4.11993	4.10199	3.90336	4.10659	3.86112	3.80005	4.36552	3.82989	3.97256	3.73343	3.92171
AMT	4.94066	5.02614	5.1179	5.0628	5.29134	5.12743	5.29995	4.96482	5.17798	5.27125	5.33702	5.17531	5.23289	5.1986	5.05075	5.03173	5.12047	5.31416	5.29884	5.22287	5.26959	5.39481	5.30516	4.8681	5.01	4.76617	5.05343	4.963	4.98061	5.22047	5.22563	4.95968	5.11253	5.07462	5.23084	5.28874	4.87597	5.12047	5.12737	4.86954	5.15985	5.18433	5.16231	5.24715	5.28493	5.24768	4.93113	4.92491	5.05794
AMTN	3.39066	3.25924	3.16764	3.1221	3.08019	3.12531	3.08063	3.34554	3.58538	3.04755	3.30773	3.27789	3.42409	3.32148	3.37472	3.20961	3.13516	3.35535	3.3472	3.56195	3.20771	3.41244	3.42408	3.2807	3.2774	3.24553	3.24319	3.25924	3.39354	3.14755	3.03686	3.14643	3.15416	3.28791	3.38647	3.50117	3.23283	3.13652	3.13867	3.31346	3.74995	3.13847	3.32961	3.19983	3.29038	3.47638	3.07554	3.34829	3.06402
AMY1A	5.82395	5.5445	5.61346	6.01757	5.56223	5.58018	5.81052	5.60447	6.01263	5.67118	6.04129	5.69857	6.02694	5.60579	5.58998	6.04653	5.50293	6.10913	5.73664	6.08359	5.84482	5.61104	5.58994	5.28622	5.96519	5.79385	5.73585	5.66591	5.82367	5.65944	5.80354	5.8232	5.4686	5.59122	5.4799	5.63516	5.48502	5.57742	5.68559	5.47577	5.66814	6.32797	5.4468	5.0995	6.00476	5.45197	5.34748	5.42404	5.71413
AMY1B	6.31307	5.88464	6.005775	6.644365	5.924615	5.96852	6.1253	5.91156	6.33393	6.118465	6.45612	6.08398	6.378795	5.93498	5.94919	6.57618	5.882955	6.459315	5.94223	6.48096	6.24532	5.93822	5.96389	5.589695	6.23534	6.288195	6.108295	6.15345	6.196155	6.05625	6.129445	6.112065	5.82687	5.88498	5.763565	5.94031	5.751205	5.887925	6.15298	5.726725	5.91809	6.700105	5.8223	5.405935	6.46137	5.83139	5.75615	5.81977	6.07949
AMY2A	5.87539	5.47005	5.46777	6.29731	5.52445	5.46275	5.91978	5.55865	5.7732	5.54171	6.72014	5.87229	5.88753	5.55404	5.42903	6.46948	5.42861	6.36334	5.88631	6.27201	5.75251	5.44658	5.58945	4.96873	5.81045	5.74627	5.37089	5.81309	5.94828	5.70674	6.0952	5.54187	5.18182	5.28271	5.27615	5.55935	5.33677	5.34248	5.97585	5.1379	5.40463	6.35422	5.42854	4.96473	6.00466	5.10296	5.22273	5.35437	5.68715
AMZ1	3.66883	3.63279	3.75847	3.62526	3.58442	3.60107	3.78436	3.75507	3.81518	3.4637	3.71433	3.87947	3.69712	3.70762	3.87851	3.82618	3.69355	3.69396	3.79977	3.86926	3.67035	3.71018	3.73441	3.69034	3.87868	3.70377	3.68572	3.54063	3.87006	3.80942	3.74163	3.62331	3.75328	3.8656	3.72216	3.84948	3.67803	3.6424	3.63006	3.73986	3.64407	3.6102	3.69712	3.65177	3.63785	3.70278	3.64902	3.76574	3.64563
AMZ2	9.44106	9.62883	9.55641	9.89339	9.79618	9.63128	9.57079	9.12148	9.37949	10.0788	9.40507	9.21782	9.71184	9.6458	9.34605	9.31949	9.72876	9.49354	9.35171	9.27555	9.5208	9.04946	9.54317	9.2794	9.07329	9.73397	9.21661	9.73291	9.51276	9.18487	8.83127	9.25647	9.24509	9.30605	9.25111	9.27292	9.48625	9.5786	9.34755	9.07741	9.42213	9.65989	9.96293	9.79769	9.52058	9.58285	9.70822	9.60376	9.72365
ANAPC1	7.36853	7.42173	7.27621	7.37354	7.41021	7.36628	7.18898	7.22768	7.18522	7.30087	7.17119	7.06007	7.323	7.29436	7.33526	7.35965	7.31094	7.22986	7.91389	7.10841	7.31558	7.15296	6.9604	7.36149	7.37295	7.24792	7.22607	7.20082	7.30468	7.57349	7.3872	7.37511	7.21895	7.22607	7.29083	7.12935	7.38823	7.25058	7.31514	7.14774	7.3306	7.08105	7.21824	7.04787	7.0757	7.12183	6.8571	7.20424	7.19534
ANAPC10	4.93877	4.65854	4.87502	4.78245	5.00865	4.9087	5.00637	4.92944	4.95871	4.90888	5.01174	4.86291	5.15792	4.87502	5.04992	4.93451	4.86548	4.87151	5.14602	4.82479	4.51157	4.95323	4.63062	4.8223	4.6373	4.84433	4.81239	5.18398	4.69617	5.15984	4.87502	4.82905	4.89139	4.82226	4.87474	4.98203	4.97917	4.94194	5.26279	4.98753	4.76719	4.66535	4.73172	4.8474	4.95471	4.98763	4.65928	4.83092	4.72152
ANAPC11	8.972	8.67737	8.50311	9.06599	8.86455	8.73958	8.6168	8.85849	8.6819	8.79304	8.68122	8.56587	8.57009	8.61501	8.51007	8.59206	8.91326	8.61968	8.87462	8.46537	8.50841	8.69159	8.95132	8.68622	8.06933	8.84859	8.77688	9.10804	8.55066	8.64595	8.5233	8.66634	8.74525	8.98252	8.82857	8.82621	9.2095	9.14237	8.94927	9.42479	9.07244	8.76135	9.05729	9.2976	8.84102	8.91281	9.16646	9.33342	9.59116
ANAPC13	6.50681	6.68904	6.65416	6.98268	6.85665	6.63544	6.79537	6.60094	6.35098	6.66804	6.61698	6.44482	6.55293	6.65233	6.68238	6.5763	6.79842	6.56677	6.41929	6.85522	6.68554	6.32823	6.69905	6.52859	6.70356	7.03217	6.80583	6.67883	6.48321	6.66776	6.58258	6.6886	6.75034	6.33789	6.26979	6.3825	6.56594	6.94981	6.55747	6.37631	6.97222	6.81657	6.89257	7.29109	7.03943	6.73077	6.75217	6.93177	6.91996
ANAPC15	7.45675	7.3649	7.76631	7.94273	7.74097	7.9567	8.03489	7.75693	7.38383	7.75787	7.62738	7.36414	7.55372	7.59023	7.31675	7.0845	7.17151	7.36572	7.96841	7.39872	8.26921	7.72967	7.76902	8.21064	6.99679	7.82455	7.51174	7.66004	7.46639	7.03222	7.59852	8.01214	7.79349	7.88088	7.90792	7.57556	7.90828	7.67471	7.99894	7.81197	7.89129	7.91559	7.91511	8.09642	7.66577	7.79109	7.63608	8.05152	8.26222
ANAPC16	11.8512	12.2512	11.948	12.2171	12.1787	12.1587	11.8575	12.0017	12.1245	12.2834	12.0424	12.2103	12.3541	11.8986	12.0077	12.1904	12.063	11.896	11.7668	12.3592	11.788	11.7212	12.1244	11.9956	11.6664	12.0749	11.6344	12.1709	11.8536	11.8344	11.5326	11.4968	11.5925	11.3074	11.6576	11.9943	12.0318	11.7133	11.9023	11.7839	11.834	12.0541	12.3338	12.1595	12.0231	12.1629	12.3519	12.5169	12.2282
ANAPC2	3.90935	3.96333	3.9541	3.81662	3.91533	3.83558	3.94708	4.00482	4.06149	4.08838	4.07663	4.10981	4.22418	4.01127	4.1175	3.83714	3.97002	4.0247	4.01447	3.80729	3.89501	4.10468	4.00625	4.07121	4.05529	4.09198	3.92058	4.04999	3.97521	4.00625	3.94172	4.02401	3.8919	4.08272	4.13397	4.03017	4.11027	4.00625	4.10192	4.00793	3.89821	3.9436	3.98341	3.95556	3.98185	3.98594	3.99771	4.038	4.03016
ANAPC4	6.40576	6.71821	6.39102	6.35225	6.7228	6.40067	6.29456	6.44494	6.63339	6.19122	6.63151	6.4269	6.34769	6.601	6.32297	6.84017	6.73148	6.6499	6.37417	6.9473	6.4681	6.65974	6.34044	6.25299	6.5404	6.69438	6.314	6.62261	5.96113	6.78506	6.25355	6.57409	6.555	6.38635	6.49217	6.94414	6.6457	6.50218	6.52738	6.36757	6.57695	6.20414	6.31264	6.39102	6.07354	6.04511	6.07734	6.37654	6.33018
ANAPC5	7.89805	8.2431	8.1225	8.14194	8.37257	8.39076	8.15402	8.00133	8.06773	8.26015	8.37774	8.15402	8.56711	8.21213	7.94016	8.25252	8.20513	8.2762	7.84538	8.21018	8.24133	8.0749	8.03139	8.00771	8.0047	8.28787	7.71648	8.15402	7.8021	8.09423	8.25392	8.19116	8.28594	7.9856	8.2221	8.15402	8.35559	8.37053	8.17567	7.93435	8.13384	8.17993	8.12511	8.54268	7.94958	8.19882	8.22179	8.19027	8.00815
ANAPC7	6.89218	7.19569	7.13044	7.26795	7.41062	7.17384	7.33812	7.13553	6.97939	6.99767	7.06572	7.11453	6.87796	7.01632	6.67998	6.76569	7.13003	6.97804	7.48637	6.90561	6.91311	6.90098	6.83781	7.0893	6.86541	6.92579	6.95197	7.17009	6.86951	7.08368	7.02484	7.54343	7.32122	7.12916	7.20614	7.09466	7.33442	7.49668	7.03614	7.04867	7.08368	7.08368	7.07229	7.13548	6.66442	7.10565	6.93698	6.55249	7.12581
ANG	7.09542	6.989	6.99978	7.38514	7.38514	7.11086	7.39731	6.91183	7.37564	7.94263	6.95724	6.88311	7.26491	7.17285	7.58895	6.64538	7.05624	6.93737	7.51483	7.30702	7.0052	7.33141	7.09299	7.38514	6.97783	7.2869	7.21515	7.05572	6.97097	7.08563	6.80415	7.14354	7.29488	6.59784	8.16263	6.94919	7.41195	6.91423	6.78646	7.08777	7.36151	7.70741	8.2145	7.73889	8.19806	7.82438	8.59125	7.97039	7.59437
ANGEL1	5.77611	5.6312	5.76018	5.57141	5.90678	5.56375	5.72091	5.87846	5.61828	5.82869	5.76395	5.74296	5.52073	5.76037	5.85985	5.57506	5.64981	5.78234	5.41475	5.38102	5.48381	5.85269	5.64368	5.46503	5.07192	5.52487	5.65935	5.35061	5.58304	5.61792	5.52137	5.48251	5.74094	5.73434	5.58059	5.534	5.65841	5.56845	5.3564	5.63727	5.51786	5.56942	5.5934	5.58685	5.31762	5.03697	5.46523	5.2377	5.39297
ANGEL2	6.85622	7.09733	7.1329	6.74135	6.9232	6.95891	7.0537	7.05863	7.31844	7.17031	7.04249	6.82634	6.89579	7.16756	6.88928	7.00476	6.95998	7.18273	6.94303	6.92384	7.28549	6.67728	6.78472	6.77894	6.68291	6.89579	6.6734	7.05389	6.7059	7.28891	6.4497	6.88221	7.05474	6.58525	6.69752	6.70731	6.90905	6.9294	7.4556	6.92044	6.75689	6.72069	6.77905	6.90812	6.65148	6.36484	6.76116	7.2484	6.89992
ANGPT1	5.00564	5.06803	5.77968	5.22079	5.41886	5.43539	5.24109	5.17346	5.60258	5.32068	5.03642	4.9944	5.11154	5.60328	5.31114	5.86204	5.33767	5.59131	5.90985	5.31446	5.77719	5.55069	5.58904	5.43539	5.37838	5.38923	5.56364	5.39818	5.21888	5.69363	6.03183	5.56239	5.01731	5.44549	5.80675	5.09194	5.67013	5.62255	5.63118	6.02421	5.55128	5.40571	5.74076	5.33183	5.48731	4.95861	5.46306	5.41567	5.28508
ANGPT2	6.19181	7.0193	5.42377	5.32824	5.04899	5.34808	5.51532	6.73972	5.9039	5.0558	6.28272	5.96669	5.43358	5.55082	5.50691	6.46439	5.99336	5.69778	7.08752	5.43241	6.70554	6.15939	5.60131	5.01182	7.78867	5.21511	5.93328	5.97252	5.48238	7.01461	6.27167	6.87923	7.13365	7.21885	6.13944	6.89847	5.96221	5.99491	5.8275	6.31934	5.52586	5.00007	5.19981	5.40459	4.92559	5.32755	4.84551	5.11086	4.85422
ANGPT4	3.3269	3.32586	3.46282	3.31718	3.21609	3.28645	3.35325	3.40183	3.41116	3.63099	3.53182	3.27785	3.4377	3.39789	3.38012	3.27756	3.09323	3.35206	3.57939	3.56748	3.18243	3.42562	3.40365	3.29737	3.5588	3.44461	3.56293	3.55924	3.51008	3.4408	3.37174	3.49394	3.3381	3.58814	3.44002	3.33056	3.37848	3.29657	3.27875	3.33357	3.37159	3.43586	3.26281	3.40922	3.31129	3.41605	3.42263	3.22878	3.16839
ANGPTL1	5.18506	5.573	5.04764	5.69159	5.51124	5.43716	5.20134	4.75968	5.6025	5.38232	5.24186	5.42367	5.41524	5.37061	5.69196	5.44406	5.28404	5.36278	5.01722	5.25521	6.07211	5.30703	5.19307	4.78109	5.19484	6.19447	4.77759	4.51731	5.25095	4.5053	5.74362	4.8017	5.5642	4.72327	5.77229	4.42611	4.68791	4.64318	4.57164	4.97529	5.55561	5.60053	6.45538	5.84264	5.48892	5.31633	6.15569	6.88167	5.72161
ANGPTL2	5.02114	5.1457	4.67319	4.79988	4.5536	4.79026	5.17006	4.91898	4.74424	5.04903	5.19917	4.61519	4.759	5.20582	4.39377	4.9452	5.00057	4.92149	5.76821	4.48296	5.49925	5.62674	4.6223	5.10669	5.33551	5.01639	5.37234	5.07325	4.56723	5.56774	5.30432	5.69073	5.17827	5.35843	5.88275	5.06167	5.54333	5.9305	5.31922	5.86324	4.86876	4.77887	4.72751	4.75502	4.79011	4.71223	4.88958	4.86402	4.73625
ANGPTL3	7.5586	4.20222	7.0424	8.36228	5.82097	6.66936	8.38482	5.20302	6.77793	7.49856	7.11766	5.91156	8.328	8.33698	6.16348	4.84927	6.44267	7.77777	4.73815	5.86346	8.63269	4.95262	8.54301	7.08644	4.64227	6.83047	7.24048	7.14122	5.40354	4.09742	9.10297	5.32819	7.08345	4.74798	10.3247	4.65875	5.20639	6.88	7.31603	6.42802	7.85406	8.16734	7.74724	8.53383	9.31052	8.90247	8.85214	7.62718	7.63011
ANGPTL4	4.11135	4.92567	4.41875	4.08708	4.44935	3.82774	4.22186	4.36424	4.08382	4.30733	5.16146	5.15982	4.52584	4.4375	4.23611	4.50054	4.61626	4.10662	4.54803	4.01497	4.21391	4.30031	4.44425	5.18725	4.3151	4.36956	4.108	4.33441	4.38824	4.36238	4.22855	4.32641	4.31893	4.21404	4.03421	4.27248	4.25065	4.33377	4.22505	4.88601	5.42443	4.72214	4.66604	4.8727	4.94267	4.5115	4.81939	4.97352	4.97625
ANGPTL5	3.12625	2.98707	2.96644	2.99363	3.11588	2.96524	3.1565	3.09189	2.90176	3.18472	3.15815	3.19397	3.11785	2.9412	3.42507	2.90868	2.98961	3.07136	3.48058	3.14409	2.88433	3.36779	3.27847	3.19016	3.4603	3.61877	3.247	2.92972	3.20545	2.97384	3.21603	3.06724	3.15875	3.32591	2.94397	2.8987	2.9634	3.00084	3.12439	3.03726	3.2378	3.21285	2.86126	3.11645	3.13886	3.08974	3.21746	3.18277	3.20548
ANGPTL6	4.37134	4.12935	4.16299	4.2067	4.26694	4.41519	4.16558	4.26815	4.32177	4.44969	4.45887	4.37561	4.167	4.43365	4.61851	4.22269	4.27463	4.36662	4.29389	4.59642	4.51509	4.16227	4.16252	4.27871	4.40305	3.94093	4.5315	4.47739	4.31576	4.24308	4.39937	4.26892	4.36425	4.18283	4.24623	4.2919	4.43856	4.21845	4.14557	4.21953	4.25095	4.19473	4.41542	4.2083	4.23513	4.09999	4.12134	4.26518	4.25551
ANGPTL7	3.62221	3.40053	3.81959	3.58594	3.45629	3.58386	4.17552	3.58005	3.70662	3.4999	3.88893	3.79783	3.74094	3.8544	3.63782	3.62784	3.50765	3.81355	3.59376	3.77309	3.54154	4.20063	3.69449	3.9839	3.88667	3.76433	3.79952	3.65287	3.4506	3.68791	3.81934	3.78556	3.69214	4.02733	3.92579	3.67034	3.67014	3.531	4.09789	3.95223	3.52683	3.63381	3.65024	3.42201	3.72482	3.66249	3.71469	3.63113	3.91393
ANHX	3.21254	3.25659	3.29616	3.17338	3.27105	3.10586	3.34825	3.20654	3.41011	3.41803	3.35174	3.20316	3.34904	3.18271	3.16095	3.12331	3.23796	3.14246	3.31615	3.23867	3.31845	3.4435	3.1843	3.1909	3.17633	3.19987	3.37555	3.0993	3.30266	3.27228	3.20217	3.06034	3.1715	3.19857	3.15357	3.00977	3.15779	3.15831	3.51402	3.14996	3.33473	3.07038	3.13237	3.12817	3.0049	3.06737	3.1354	3.20127	3.09725
ANK1	3.8021	3.81159	3.95071	3.52982	3.92861	3.90791	3.6536	4.39535	3.84917	3.53155	3.77	4.05094	3.77	3.87233	3.77	4.13702	3.82699	3.80408	3.76509	3.72947	3.68972	3.71851	3.67915	4.02352	3.9238	4.10378	3.76255	3.99766	3.78504	3.77	3.77816	3.88905	3.94243	3.87502	3.6991	4.05633	3.90572	3.66657	4.05042	3.96167	4.04334	3.63618	3.52215	3.77	3.64503	3.70719	3.71768	3.68519	3.49496
ANK2	7.50352	6.28301	6.41476	7.48578	6.08782	7.20761	7.58828	5.96047	6.61636	7.52878	6.81225	6.65091	6.64986	8.14348	6.61541	6.07179	7.20761	8.08931	7.29374	6.03112	6.53561	6.81698	7.66944	6.65537	5.83456	7.16522	7.45746	7.11449	6.93951	6.18162	6.85709	5.92304	7.31677	5.44241	8.76772	6.20079	7.15372	7.20761	7.08575	5.82054	7.6902	7.65726	7.15145	7.89208	8.23037	8.8223	7.592	7.65504	8.00419
ANK3	7.8505	7.23155	7.08461	8.01326	6.7458	7.41328	7.95447	6.57998	6.8001	8.00934	7.38934	6.93805	7.23646	7.45543	6.88783	7.04099	7.15402	7.58328	7.57878	7.37467	8.62968	7.38934	7.58442	7.25728	7.53482	7.00443	7.24695	7.26388	7.35839	6.92045	7.928	6.98089	7.67201	7.00146	8.53025	7.37108	7.44553	8.02653	7.46996	7.57826	7.50329	7.53702	7.23097	7.12932	7.9061	7.74593	7.38934	7.17021	7.31056
ANKAR	4.84628	5.02146	5.27773	5.00937	4.85202	5.26573	5.10952	5.26104	5.23413	5.17739	5.38107	4.97282	5.20127	5.1656	4.86968	5.2343	5.17709	5.30373	5.021	5.20722	5.21862	5.12658	5.12312	4.6013	5.18175	4.65828	4.89058	4.86359	5.07558	5.64832	5.18419	4.68079	5.13468	5.02405	5.01959	5.26688	5.08812	5.17869	5.05905	4.76758	4.96222	4.83712	4.97254	4.78203	4.82305	4.55871	4.75768	4.64012	4.96838
ANKDD1A	4.89332	4.96834	4.97047	4.81081	4.67411	4.85289	4.88007	5.09252	4.83848	4.75783	4.96023	4.83175	4.84571	5.01966	4.80363	4.90564	4.85721	5.29048	5.02242	4.87005	4.89881	4.93585	4.86579	4.88521	5.16475	4.75029	4.99458	4.77213	4.74807	5.29858	4.98469	5.18234	4.97385	5.07192	4.79615	4.88705	5.23489	5.20351	5.02837	5.10925	4.77069	4.77899	4.74531	4.59495	4.68501	4.64662	4.81294	4.62188	4.41568
ANKDD1B	3.4975	3.44394	3.46445	3.29232	3.75137	3.47683	3.71656	3.48682	3.35171	3.78569	3.43262	3.54404	3.54181	3.30792	3.4777	3.35378	3.47065	3.40335	3.32413	3.39753	3.88281	3.72244	3.63354	3.68253	3.33044	3.21278	3.60278	3.50018	3.46825	3.4886	3.51445	3.47058	3.28607	3.46181	3.81115	3.58324	3.43249	3.75675	3.88353	3.66067	3.55468	3.26163	3.50481	3.11508	3.5709	3.60327	3.37842	3.10927	3.66844
ANKEF1	4.99086	5.47024	5.33881	5.74519	5.54429	5.14073	5.35393	5.11242	5.39053	5.46954	5.46963	4.92165	5.57167	5.28575	5.50823	5.11251	5.23953	4.96371	5.31148	5.34904	5.17966	5.09104	5.3354	5.16642	4.70796	5.87489	4.99914	5.12127	5.6183	4.88602	5.28892	4.93041	5.36443	4.82915	5.15216	5.47968	5.15808	4.93883	4.73439	4.81625	5.35083	5.49469	5.58982	5.42521	5.40344	5.31498	5.19732	5.89324	5.37381
ANKFN1	3.16401	2.75588	2.93179	2.83207	2.87745	2.8333	3.01469	3.00042	3.13772	2.98438	2.85695	3.02544	2.85599	2.88231	3.03754	2.9647	2.82432	2.84983	3.01785	2.97446	3.00429	3.04766	2.94279	2.81724	3.01941	2.99858	2.98404	3.10643	2.88539	2.85517	3.06578	2.93182	2.80909	3.06286	3.10674	3.14108	2.86937	2.97331	3.12792	3.2705	2.90931	2.88264	2.8893	2.99525	2.88843	3.08511	3.00507	3.05292	2.92197
ANKFY1	7.41842	7.37246	7.19498	7.16991	7.29673	7.30126	6.87494	7.34882	7.36118	6.95777	7.23415	7.41837	7.21976	7.08417	7.25905	7.18307	7.00143	6.96816	6.75028	6.6162	7.24201	6.69316	7.00745	7.33917	7.29343	7.26911	7.18743	7.11313	7.22062	7.11177	7.31718	6.98376	7.00861	6.71225	6.95884	7.21597	7.10237	7.44418	7.04069	7.00922	7.17991	7.22046	7.04378	7.1298	7.04938	6.90944	7.39486	7.14898	7.14225
ANKH	8.74389	9.01661	7.79832	8.05538	8.07273	8.23947	8.28425	8.43594	7.7954	7.90288	7.91386	8.16945	8.2402	8.04917	8.21961	8.08681	7.96549	7.56607	8.08398	8.15431	8.23073	8.43806	7.86041	8.15809	8.93628	9.03415	8.15164	8.89228	8.07959	8.10979	8.18517	8.70911	8.68702	8.79707	8.30503	9.42713	9.13045	8.9383	8.25187	8.86563	7.77526	8.21416	8.17583	8.36657	7.86771	8.01624	8.13473	8.145	8.40445
ANKIB1	9.12835	9.00662	9.45083	9.36255	9.34872	9.11706	9.40636	8.88402	9.18831	9.70926	9.15619	9.05129	9.53133	9.11116	9.15381	9.05313	9.23885	9.18831	8.9182	9.1204	9.52868	8.66153	9.19931	9.19449	8.86967	9.27183	9.0281	8.89158	8.79809	8.86567	9.22985	9.18256	9.02632	8.85727	10.0606	8.73484	9.06966	9.34032	8.54261	9.04852	9.25577	9.0538	9.26065	9.19287	9.41293	9.49985	9.48663	9.60733	9.15036
ANKK1	3.63454	3.60008	3.7499	3.65054	3.75654	3.66902	3.60792	3.88377	3.70456	3.78689	3.68774	3.77929	3.69454	3.94436	3.69969	3.71403	3.66687	3.68993	3.57514	3.70681	3.83001	3.90579	3.91281	3.65051	3.80586	3.51058	3.43769	3.64358	3.60972	3.6221	3.70175	3.54988	3.7814	4.05061	4.10803	3.78898	3.75418	3.66934	3.72916	3.70456	3.78988	3.88065	3.54582	3.56539	3.70456	3.71712	3.65506	3.57511	3.61076
ANKLE1	3.70284	3.72433	3.74071	3.74538	3.78289	3.84546	3.63204	3.74071	3.76175	3.79469	3.76741	3.72838	3.84287	3.83832	3.74071	3.67332	3.65682	3.92299	3.78408	3.82183	3.76295	3.74426	3.74071	3.75033	3.87031	3.63635	3.74248	3.74533	3.75118	3.71575	3.72686	3.71661	3.71136	3.80908	3.74071	3.71757	3.64692	3.60402	3.75315	3.82895	3.78808	3.72841	3.63093	3.66824	3.70955	3.71772	3.75508	3.77384	3.68204
ANKLE2	7.73288	8.07099	7.78922	7.83033	7.70397	7.81338	7.82972	7.91515	7.65871	7.75476	7.83908	7.86112	7.84344	7.62431	7.74466	7.90758	7.91206	7.64374	7.92777	8.07105	7.92775	7.94396	7.7789	8.07394	7.79865	7.70445	8.10658	8.30199	7.81214	8.12518	7.88794	8.16561	8.34603	8.00911	7.85355	7.91839	8.09384	8.003	8.16528	7.90251	7.79377	7.57635	7.87089	7.81338	7.4541	7.51336	7.56286	7.2404	7.54179
ANKMY1	4.34712	4.36944	4.3431	4.3431	4.30743	4.3431	4.3431	4.37459	4.42618	4.33663	4.44186	4.41599	4.3431	4.34894	4.46397	4.31974	4.35509	4.35679	4.40043	4.25236	4.25956	4.43605	4.31129	4.39359	4.4769	4.30019	4.436	4.11452	4.47687	4.36018	4.41839	4.3431	4.33457	4.3431	4.3858	4.34322	4.20162	4.24609	4.37294	4.39593	4.3431	4.38609	4.40601	4.21839	4.40807	4.3431	4.3431	4.3431	4.37413
ANKMY2	6.92095	7.40269	7.22108	7.50896	7.18122	6.92248	7.31261	7.27522	7.2273	7.08178	7.13136	7.10485	6.90082	7.1157	7.16304	6.99757	7.3691	7.19001	6.90733	6.48464	7.18116	6.59212	6.98142	6.85148	6.97479	7.33888	7.01481	7.04077	6.91744	7.46596	6.56852	6.86742	6.99533	6.86863	6.82632	7.14369	7.43346	7.0771	6.96149	6.7168	7.1793	7.49287	7.00689	7.28477	7.27989	7.17608	7.12296	7.64703	7.67106
ANKRA2	6.49414	7.14738	7.25112	7.17296	7.3819	7.4987	7.16645	6.95177	7.00643	7.41243	7.10651	6.86772	7.04686	7.29718	6.77418	7.41119	6.993	7.22763	7.54503	7.93078	6.91583	7.05184	6.8808	7.24281	7.40077	7.07927	6.97155	7.39678	7.02978	7.62853	6.8148	7.34743	7.10726	7.14615	6.98677	6.82239	7.46136	7.22996	7.14168	7.25646	6.72925	7.0656	7.01465	7.40275	7.43336	7.11817	7.20215	7.29474	7.21585
ANKRD1	4.13109	3.69366	3.59074	3.45532	3.24064	3.55538	3.85687	3.39781	3.77134	3.96282	3.27782	3.72986	3.72908	3.73428	3.52213	3.34347	4.23531	3.25446	3.9919	3.84871	3.33183	4.35929	3.56595	4.99735	3.62704	3.44756	4.85734	4.11013	4.02937	4.16224	3.56125	4.96539	4.1779	4.04463	3.66331	4.62043	4.3824	5.53292	3.32269	3.63433	3.53395	3.40855	3.46951	3.47169	4.40832	3.48579	3.61349	3.54148	3.49668
ANKRD10	8.52568	8.78844	8.60391	8.3175	8.8388	8.64108	8.61579	8.837	8.88679	8.81824	9.07744	8.53022	8.49661	8.65818	7.9976	8.87322	8.58905	8.82907	9.14983	8.86043	9.15709	9.12989	8.46724	8.07138	9.12608	8.22565	8.88394	8.5483	8.10263	9.6772	9.0751	8.66061	9.01025	8.7486	9.24165	8.7358	9.33202	8.97043	9.17381	8.8279	8.60953	8.27048	8.38106	8.4772	8.40961	8.59319	8.12404	7.91945	7.82038
ANKRD11	6.57697	6.98711	6.68358	6.78814	6.93815	6.61311	6.85098	6.70113	6.76173	6.4493	6.70788	6.66614	6.87967	6.81391	7.08328	6.65694	6.55374	6.62493	7.01271	6.44499	6.48721	6.48472	6.53332	6.81928	6.66073	6.80708	6.40559	6.69525	6.8463	6.71822	6.66073	6.51101	6.56819	6.47217	6.25317	6.63967	6.44922	6.6019	6.35914	6.38181	6.80453	6.82486	7.02587	6.52112	6.54829	6.6905	6.61275	6.62975	6.77463
ANKRD12	10.2872	10.9521	11.1783	10.8403	10.4557	11.0365	10.8329	10.9136	11.2544	10.6032	10.6692	10.8758	10.7419	11.0314	10.8978	11.1775	10.9082	10.7216	10.6551	10.8519	10.4495	10.437	10.5498	10.411	10.5822	10.6929	9.95061	10.1393	10.3299	10.9356	10.4599	10.3458	10.7583	10.5363	10.2818	10.5742	10.2503	10.5073	10.5196	10.3811	10.7116	10.5492	10.607	10.3525	10.7638	10.7815	10.5236	10.6015	10.9188
ANKRD13A	7.36159	8.06973	7.70405	7.67292	7.91843	7.75679	7.80866	7.67158	7.87572	7.81318	7.44108	7.59262	8.07439	7.71345	7.66011	7.76767	7.58276	7.65669	7.75303	7.65889	7.62966	7.67158	7.67691	8.13894	8.19287	7.55299	7.72233	7.59229	7.62539	7.80543	7.50031	7.75575	7.73196	7.59374	7.73954	7.74974	8.09939	7.71186	7.78534	7.63185	7.66947	7.2491	7.59369	7.25832	7.58308	7.71898	7.45194	7.33943	7.51783
ANKRD13B	4.57997	4.40984	4.34458	4.46338	4.4841	4.49032	4.39026	4.48783	4.52505	4.48336	4.5326	4.53219	4.43093	4.51281	4.59405	4.40884	4.36826	4.51031	4.79014	4.5606	4.49297	4.82856	4.53446	4.68854	4.91162	4.5166	4.71145	4.56251	4.7275	4.59784	4.52058	4.75405	4.44153	4.61824	4.52382	4.681	4.53166	4.66444	4.46325	4.6443	4.51511	4.53446	4.54087	4.39866	4.42768	4.54157	4.3718	4.53339	4.45283
ANKRD13C	7.9429	8.33017	8.20205	8.33018	8.06032	8.04678	8.33621	8.35809	8.03672	8.53646	8.20422	8.08043	8.2226	8.47797	8.19436	8.07929	8.24204	7.82089	8.47986	7.79373	8.00813	8.2065	8.02399	8.25643	8.2095	8.25421	8.03667	8.08054	7.8669	8.44518	7.95607	8.17787	8.2254	8.03384	7.89599	7.91631	8.41957	8.1855	8.07148	8.07694	8.30602	7.93208	8.19876	8.56302	8.20871	8.63022	8.31247	8.78816	8.65592
ANKRD13D	4.33322	4.46702	4.35899	4.19154	4.3345	4.34061	4.34671	4.45229	4.42441	4.2016	4.38545	4.28599	4.31352	4.33738	4.3345	4.43167	4.32099	4.55972	4.4675	4.4667	4.49403	4.48074	4.3345	4.3345	4.45096	4.28361	4.52197	4.32964	4.37175	4.51232	4.36691	4.36159	4.42436	4.38693	4.3345	4.49946	4.39614	4.30566	4.47827	4.35261	4.38691	4.38069	4.3345	4.3634	4.29997	4.20981	4.28101	4.05855	4.26027
ANKRD16	4.52963	4.47092	4.78482	4.72152	4.80394	4.59751	4.90218	4.97782	4.60049	5.32477	5.0724	4.88517	4.88693	4.62217	4.63816	4.65251	4.7135	4.7131	4.87782	5.0122	4.45676	4.67142	4.57596	4.75522	4.60254	4.53211	4.56546	4.66662	4.56635	5.08222	5.10687	4.74999	4.71096	5.19583	5.00833	4.70118	4.9869	4.68881	4.75894	4.7625	4.74386	4.96702	4.94888	4.43215	4.78821	4.63398	4.59589	4.64228	4.88445
ANKRD17	10.535	10.7388	10.5538	10.7147	10.5422	10.5418	10.753	10.5672	10.5773	10.5698	10.5699	10.4269	10.5019	10.6551	10.6862	10.7558	10.5353	10.3531	10.1497	10.6537	10.6218	10.5083	10.6014	10.4311	10.0158	10.5867	10.4882	10.447	10.6363	10.3716	10.7129	10.2484	10.4132	10.4968	10.1562	10.548	10.2097	10.5869	10.1231	10.3209	10.5353	10.6239	10.8283	10.5353	10.5477	10.1231	10.2254	10.3982	10.753
ANKRD18A	4.62825	4.79523	4.9504	4.76612	4.59401	4.74044	4.69092	4.72617	4.79314	4.69155	4.89694	4.79683	4.7671	4.8021	4.64941	4.75776	4.81009	4.59373	5.01214	4.93886	4.75866	4.95557	4.79534	4.61326	4.89127	4.43153	5.06512	4.58817	4.92212	4.76296	5.0105	4.81355	5.01385	4.9638	4.89188	5.04499	5.04626	4.87333	4.92806	4.43187	4.64373	4.83373	4.79914	4.465	4.67922	4.52179	4.53704	4.72617	4.54285
ANKRD18B	3.81646	3.9272	3.83827	3.85342	3.80663	4.01494	3.9272	3.93996	3.99432	3.68749	4.10745	3.99284	4.03231	3.95823	3.90956	3.89768	4.02661	3.77986	4.26486	4.12372	3.87788	3.90466	4.05961	3.82923	4.07021	3.57906	4.23535	3.67759	4.1503	4.07132	4.14336	4.19122	4.23041	4.10645	4.25329	4.35053	3.93616	4.1501	4.02505	3.68489	4.00682	4.04703	3.88343	3.90411	3.91681	3.87268	3.77185	3.92951	3.83965
ANKRD2	3.84631	3.55336	3.59537	3.75571	3.57601	3.60665	3.69524	3.76826	3.71339	3.52667	3.70698	3.7186	3.85617	3.59036	3.71455	3.80765	3.59961	3.76488	3.63311	4.02146	4.01707	4.09245	3.77731	4.2877	3.61829	3.86861	3.91251	3.45073	3.72417	3.57235	3.79766	4.17604	3.93057	3.79684	4.81844	3.65679	3.75464	3.43728	3.73714	4.21793	3.64226	3.83081	3.4088	3.44599	3.80787	3.5117	3.77567	3.60491	3.51404
ANKRD20A1	5.22255	5.61845	5.55086	4.88379	5.12457	5.71697	5.59504	5.32215	5.30056	5.38955	5.5953	4.81204	5.0034	6.37718	4.88694	4.92111	5.64809	5.60488	4.94335	5.33198	6.56515	5.20902	5.31121	5.07538	4.63201	4.70066	4.99298	5.14466	5.3138	5.28666	5.56415	5.44491	5.34046	5.34254	5.65624	5.45341	5.37626	4.87605	5.42569	5.50161	5.40868	5.7924	5.9666	5.54029	5.46142	5.36431	5.19777	5.18747	4.71902
ANKRD22	4.08272	3.51136	3.17383	3.74743	3.18296	3.35001	3.21345	3.4952	3.55489	3.19544	3.45522	4.41412	3.58182	3.40338	3.7646	3.46344	3.81305	3.65463	4.09174	3.43437	3.61533	4.22341	3.69094	3.66491	3.31009	4.07094	3.72539	3.72571	3.54791	3.10683	3.68191	4.00377	3.50895	5.08513	3.15088	3.61125	3.73366	3.45331	3.36249	3.54756	3.95695	3.38055	3.64522	3.38989	3.48368	4.3178	3.71831	3.33414	3.42184
ANKRD23	3.47225	3.86214	3.55283	3.66514	3.4943	3.56138	3.56028	3.56995	3.61151	3.59555	3.6235	3.56546	3.76407	3.52897	3.5243	3.60725	3.67051	3.49022	4.09417	3.49842	3.59528	3.41482	3.49718	3.39098	3.77617	3.53828	3.56602	3.58359	3.55253	3.53413	3.80372	3.56028	3.47615	3.53155	3.73766	3.5914	3.65103	3.48963	3.53147	3.4579	3.49844	3.64113	3.7093	3.44883	3.52906	3.56325	3.53496	3.54515	3.45141
ANKRD24	3.8056	3.59319	3.81057	3.6779	3.72553	3.76588	3.8286	3.81763	3.90471	3.75652	3.89961	3.67246	3.90972	3.84377	3.82852	3.71733	3.68904	3.84465	3.83945	3.79378	3.75306	3.88151	3.84263	3.72717	3.9241	3.76801	3.87441	3.74561	3.73001	3.82768	3.74705	3.67687	3.73271	3.91792	3.77556	3.72453	3.66681	3.67643	3.74133	3.70492	3.73025	3.91048	3.7779	3.67875	3.88069	3.72721	3.7352	3.77763	3.73896
ANKRD26	6.31275	6.63028	6.8399	6.84012	6.93532	6.80217	6.86753	7.02717	6.684	6.60937	6.60552	6.65317	6.54954	6.80515	6.17561	7.18601	6.93632	6.99971	6.74482	6.70412	6.89007	6.74078	6.69513	6.32378	6.62864	6.42974	6.52738	6.82197	6.72164	6.68651	6.81548	6.52802	6.69444	6.66863	6.59586	6.93034	6.55699	6.85606	6.81514	6.60819	6.60937	6.44807	6.53384	6.24276	6.57926	6.11834	6.17225	6.30393	6.4182
ANKRD27	7.01675	7.28478	7.35639	7.11455	7.4268	7.35667	7.33836	7.01936	7.21032	7.35471	7.05624	7.06482	7.03283	6.84039	7.35433	6.77282	7.11029	6.89851	7.30942	6.60652	6.70244	6.58122	6.90216	7.33593	6.54733	7.08386	7.11885	6.91494	7.11029	6.36667	6.79577	6.95288	6.91176	6.81277	6.88063	6.73656	6.87562	6.62147	6.68092	6.89409	7.3796	7.29477	7.27195	7.50928	6.92809	7.14133	7.43613	7.66538	7.50425
ANKRD28	6.7192	7.15719	6.69705	6.77844	6.65265	6.7497	6.4846	6.99774	6.75323	6.74773	6.89454	6.69152	6.84352	6.67194	6.88175	6.61661	6.8143	6.65142	6.67821	6.91525	6.85965	6.5321	6.36654	6.85381	6.65321	7.09939	6.707	7.13943	6.8383	6.92735	6.88044	6.65305	6.83124	6.75379	6.56336	7.05094	6.79571	6.85752	6.89774	6.80592	6.89156	6.93001	6.59808	6.6976	6.62796	6.80962	6.86433	6.74571	6.65994
ANKRD29	4.39352	4.23948	4.10304	4.17875	4.00283	4.06193	4.20106	4.12874	4.18617	4.01508	4.02469	4.0626	4.56464	4.33696	4.15123	3.99739	4.37888	3.97084	4.83702	4.17253	4.21457	4.09807	4.15147	4.59728	4.49993	4.25358	4.48575	4.44405	4.14837	4.16816	4.29584	4.67656	4.31002	4.1401	4.38696	4.41983	4.47227	4.17428	4.13712	4.1809	3.99581	4.24003	3.82934	4.56342	4.22155	4.51323	4.28473	4.29772	4.21444
ANKRD30A	3.1937	3.13321	3.02338	3.05494	3.20579	3.17893	3.16172	3.04051	3.13877	2.96835	3.18312	3.14631	3.2033	3.04842	3.37049	3.19558	3.07554	3.18678	3.43981	2.98044	3.17893	3.32086	3.18125	3.21701	3.21123	3.41945	3.18057	3.19495	3.48885	3.04576	3.21786	3.02994	3.06429	3.19099	3.10316	3.06233	3.29623	3.0087	3.30218	3.11158	3.18593	3.26389	3.11487	3.14295	3.00812	3.10783	3.28016	3.34659	3.22265
ANKRD30B	3.57448	3.6498	3.71619	3.55157	3.67852	4.26944	3.84473	3.52244	4.01303	3.66921	3.65317	3.50633	4.03141	3.65897	4.04419	3.85377	3.32991	3.66921	3.6016	3.66921	3.60165	3.78742	3.72022	3.45541	3.55282	3.37082	3.49911	3.79463	4.0785	3.39066	3.46004	3.40486	3.33986	3.44392	3.44092	3.66921	3.57587	3.27932	3.34952	3.41033	3.7181	3.80545	4.3197	3.64777	3.58932	3.46075	3.73823	3.47185	3.82112
ANKRD30BL	3.52662	3.46063	3.42284	3.32446	3.61665	3.34081	3.49186	3.38267	3.66186	3.39996	3.44683	3.50355	3.52328	3.4142	3.47382	3.5123	3.32772	3.43405	3.34505	3.51488	3.49411	3.41358	3.45059	3.52115	3.58798	3.66517	3.40246	3.70338	3.5455	3.67056	3.43327	3.66709	3.38079	3.40562	3.48097	3.39247	3.49117	3.5036	3.51996	3.64144	3.58346	3.40461	3.54943	3.4639	3.54358	3.59524	3.5036	3.77382	3.54684
ANKRD31	3.62355	3.32589	3.28892	3.49134	3.53899	3.31219	3.33594	3.40826	3.49723	3.30423	3.462	3.5376	3.33621	3.45493	3.63769	3.27667	3.46146	3.42904	3.55882	3.36269	3.48134	3.74719	3.46215	3.35243	3.46833	3.19482	3.45493	3.47747	3.52735	3.46023	3.41515	3.45493	3.3216	3.32542	3.50488	3.48796	3.45845	3.48454	3.60012	3.34116	3.46598	3.44216	3.70436	3.33704	3.48765	3.36607	3.62607	3.55943	3.45493
ANKRD33	3.43421	3.3275	3.32907	3.38675	3.38455	3.38091	3.38016	3.40038	3.46929	3.26224	3.38953	3.52861	3.40381	3.33648	3.40839	3.31254	3.35292	3.54547	3.39593	3.32343	3.27296	3.39477	3.36018	3.26365	3.60976	3.28609	3.56003	3.36867	3.4165	3.46663	3.40538	3.4925	3.31594	3.40156	3.38737	3.38585	3.27032	3.24231	3.40985	3.48536	3.49369	3.27516	3.48377	3.32318	3.34717	3.44352	3.42125	3.46159	3.38675
ANKRD33B	4.05346	3.93296	3.69397	3.83856	4.12878	3.73064	3.52904	3.81441	3.68293	3.85862	3.78993	4.043	4.12563	3.91158	3.8442	3.81448	3.82135	3.64886	3.69772	3.76497	3.84713	3.88995	3.85899	3.93314	3.52557	3.98487	3.88217	3.97623	3.92118	3.76094	3.79309	3.66931	3.76049	3.73566	3.70554	3.91399	3.83948	3.68471	3.83276	3.70954	4.03981	3.84718	3.83713	3.86387	3.70299	3.88637	3.8789	3.96617	3.82232
ANKRD34A	3.47063	3.47499	3.25821	3.4592	3.49352	3.29268	3.46582	3.23827	3.7212	3.36914	3.34511	3.27631	3.6691	3.59897	3.55071	3.69517	3.50721	3.52695	3.36843	3.34575	3.51469	3.30669	3.46849	3.35771	3.46057	3.50243	3.43715	3.65389	3.70115	3.32309	3.6089	3.77626	3.73365	3.66102	3.31551	3.52812	3.2744	3.40347	3.82092	3.67759	3.23241	3.3978	3.43244	3.58873	3.47757	3.34233	3.14044	3.34298	3.33534
ANKRD34B	3.37862	3.10761	3.21663	3.15169	3.02909	3.1393	3.02033	2.96119	3.25474	3.03688	3.00569	3.24953	3.17671	2.9949	3.26071	3.04431	3.14484	3.19863	2.94227	3.03264	3.1593	3.32036	3.40946	3.07828	3.10578	3.37797	3.48536	3.13854	3.19012	3.32416	3.83704	3.95506	3.33177	3.32962	3.1856	3.15996	3.07127	3.07891	3.06875	3.19552	3.19426	3.18905	3.40442	3.27319	3.02268	3.41201	3.21354	3.52065	3.00393
ANKRD34C	2.70598	2.73149	2.74398	2.72128	2.71769	2.88466	2.75756	2.46232	2.52776	2.72667	2.88976	2.8713	3.03847	2.77103	2.61123	2.69203	2.61294	2.66866	2.63654	2.76315	2.89466	2.93746	2.84904	2.74906	2.75997	2.56404	3.09353	2.49519	3.15458	2.84946	2.60436	3.07416	2.80542	2.56728	2.81316	2.64119	2.80259	2.7505	2.97322	2.71752	2.95583	2.8955	2.56968	2.86449	2.57325	2.96446	2.63043	2.72712	2.75198
ANKRD35	3.69844	3.74935	3.55338	3.66196	3.67698	3.62592	4.0494	3.76314	3.81952	3.70996	3.60475	3.89009	3.82258	3.60899	3.99325	3.78936	3.77707	3.60295	3.97086	3.65218	3.60576	3.8699	3.6492	3.67253	4.19948	3.62047	3.72578	3.50406	3.77676	4.021	4.00475	4.15783	3.72533	3.81077	4.01187	3.89691	3.78294	3.59224	3.73932	3.87657	3.57519	3.66736	3.54456	3.50018	3.62874	3.72745	3.57335	3.4474	3.70171
ANKRD36	7.49189	8.64233	8.23646	7.74431	8.04516	8.25235	7.70664	8.7761	8.66497	8.23442	9.08313	8.13725	7.98164	8.49537	7.44336	9.16545	8.43372	8.83094	8.21276	8.97882	8.47389	8.80381	8.10978	7.18943	9.36544	7.5142	7.94754	8.02716	7.58135	9.45641	9.1781	8.25105	9.00517	8.72637	8.9276	8.85863	8.36945	8.30597	9.04002	8.45017	7.95854	7.47496	7.4479	7.67216	7.77131	7.76597	7.17396	6.79426	7.22914
ANKRD36B	7.18801	8.04353	7.84549	7.28956	7.69899	7.75889	7.66977	8.22515	8.16878	7.53803	8.56925	7.83187	7.43016	7.93066	6.81889	8.58799	7.78327	8.1249	7.98913	8.60886	8.28357	8.3048	7.58244	6.61071	8.85571	7.04514	7.43556	7.48336	7.51124	9.19773	8.53524	7.98071	8.50837	8.26642	8.3979	8.28254	7.86361	8.02084	8.53935	8.08616	7.64571	7.18992	6.90522	7.03807	7.10042	7.00652	7.05026	6.50957	6.8554
ANKRD37	7.39294	8.84459	8.14912	7.38867	8.88343	7.55628	7.7302	8.19751	7.42134	7.53749	7.6417	7.56946	7.53749	7.91539	6.94609	7.39314	8.68213	7.25009	6.7137	7.31908	7.69898	6.808	7.46607	7.34921	6.73853	7.53749	7.41936	7.45131	7.49478	7.16041	7.13735	7.69759	7.97705	7.98555	7.04564	8.03785	7.97275	7.23867	7.59921	7.53749	8.22244	8.92097	7.63117	9.11682	7.79337	7.62667	7.54147	7.54564	7.18146
ANKRD39	5.23811	4.72855	4.83893	4.85941	4.61082	4.93581	4.96858	4.73452	4.72635	5.09387	4.74704	4.63095	4.96309	4.80297	4.68453	4.63043	4.71295	4.89449	4.78832	4.69595	5.10616	4.83474	4.92865	4.89054	4.84965	4.74419	4.80515	4.85834	4.84141	4.48989	4.76043	4.63408	4.97287	4.7815	4.84997	4.7055	4.94205	4.90756	4.77606	4.84742	4.79679	5.02098	4.87338	5.42716	4.84911	5.01478	4.79703	4.3651	4.96221
ANKRD40	10.59	11.0481	10.8109	10.4738	10.8333	10.8774	10.9962	10.8814	10.5924	10.5393	10.4425	10.6378	10.8539	10.7849	10.686	10.568	10.9284	10.8138	9.61889	10.7907	10.0375	9.98283	10.7539	10.4959	9.86974	10.7028	9.94508	10.504	10.5016	10.5182	9.68054	10.1297	10.1387	9.81118	9.29573	10.4017	10.2451	10.2607	10.3951	10.3282	10.5158	10.6501	10.4813	10.5053	10.3819	10.4852	10.2573	10.4223	10.612
ANKRD42	5.97587	6.48916	6.7389	6.73001	6.48916	6.64793	6.7893	5.97671	6.15617	6.72896	6.36872	6.45524	6.5834	6.39375	6.6503	6.27809	6.9987	6.48916	6.21004	6.44394	6.72562	6.1337	6.72752	6.35519	6.69788	6.92842	6.2396	6.3866	6.38139	6.35874	6.43998	6.25824	6.36223	6.16276	6.43121	6.24719	6.12449	6.3208	6.08134	6.3205	6.4617	6.70926	6.53839	6.73879	6.62108	6.77514	6.48916	6.5862	6.53568
ANKRD44	6.17183	6.66061	6.71203	6.27039	7.19493	6.5941	6.51994	6.5086	6.96789	6.65057	6.67192	6.7395	6.66413	6.41769	6.82758	6.90738	6.63427	7.24116	6.5861	6.91885	6.13261	6.28097	6.2095	6.07689	6.86718	6.55341	5.86055	6.29273	6.26446	6.56514	6.19092	6.01008	6.11941	6.30903	6.3129	6.575	6.15302	6.07191	6.45873	5.96514	6.5224	6.33314	6.89381	6.63229	6.42155	6.07247	6.39387	6.76489	6.38289
ANKRD45	5.33065	5.80169	5.50064	5.59214	5.64245	5.79777	5.66961	5.4792	5.39971	5.5118	5.52932	5.4788	5.36802	5.7099	5.85947	5.58667	5.51798	5.58756	5.13123	6.19725	5.59145	5.68498	5.49748	5.53893	5.67134	5.31271	5.56572	5.8147	5.63428	5.97827	5.55211	5.44741	5.52956	5.5462	5.65464	5.34528	5.39403	5.77261	5.16715	5.38934	5.404	5.66015	5.57324	5.43144	5.69627	5.20101	5.53304	5.56767	5.15205
ANKRD46	6.43344	6.56078	6.5414	6.83687	6.83741	6.69002	6.7739	6.30303	6.43344	6.7164	6.47889	6.52776	6.39398	6.50496	6.55456	6.37124	6.69103	6.8107	6.04817	6.41045	6.485	6.03689	6.46978	6.32164	6.14599	6.3534	6.20836	6.34328	6.49341	6.0744	6.1807	6.11079	6.04662	6.0654	6.01561	6.40588	6.35686	6.30871	6.01466	6.34028	6.30026	6.43344	6.59201	6.60162	6.58428	6.36956	6.36082	6.32002	6.52381
ANKRD49	5.82667	5.92953	5.57578	5.88342	6.0921	5.80292	5.68063	5.69374	5.67813	5.93812	5.55599	5.98828	6.43731	5.7607	5.53911	5.96725	5.60369	5.68611	6.29629	5.72078	5.98667	5.35371	5.62951	5.61583	5.80644	6.08606	6.17905	6.57541	5.3661	5.8574	5.63941	5.72078	5.66996	5.36284	5.37373	6.16246	5.60233	5.23933	5.89259	5.36226	5.56612	5.52767	5.94519	5.7198	5.60383	5.38651	5.54773	5.45312	5.91672
ANKRD50	8.64547	9.08524	9.11049	8.42701	8.71067	8.6466	8.8194	9.3039	8.89135	8.25875	8.84073	9.05563	8.2387	8.57714	7.94074	9.09449	9.03098	9.37534	9.23262	9.16247	8.66167	9.04847	8.81938	8.76196	8.49947	8.59673	8.44877	8.53622	8.41914	9.8263	9.09665	9.17543	8.57828	9.14875	8.71898	8.78219	9.16061	9.80557	8.99123	9.42972	8.51705	8.58788	8.88838	7.95076	8.28838	7.71591	8.35697	8.77389	8.69192
ANKRD52	6.43948	6.743	6.77526	6.65424	6.35043	6.74044	6.66629	6.64137	6.32148	6.67122	6.45252	6.6815	6.61384	6.64131	6.78858	6.38972	6.6205	6.83819	6.32275	6.36874	6.4241	6.50351	6.50021	7.03138	6.60408	6.63578	6.73802	6.72983	6.70487	6.59233	6.56832	6.64114	6.61171	6.48777	6.66752	6.46524	6.74568	6.64646	6.56905	6.49619	6.7691	6.78335	6.64114	6.64114	6.66988	6.45603	6.69771	6.81523	6.65976
ANKRD53	3.7982	3.73812	3.87715	3.77756	4.28656	3.85498	3.81822	3.95724	3.80068	3.76518	3.9942	3.83663	3.84309	3.8809	4.1023	3.87016	3.77317	3.88561	4.01808	3.89056	3.87448	3.98601	3.79373	3.93451	3.96604	3.93553	4.12855	3.9184	4.04577	3.69411	3.76866	4.00038	3.74011	3.88511	3.9349	3.88849	3.78127	3.90698	3.79146	3.76388	3.80105	3.931	3.88427	3.73435	3.9095	3.91341	3.83987	3.89996	3.69625
ANKRD55	3.86995	3.82834	3.95908	3.82555	3.90906	3.99618	3.87884	3.97831	4.0197	3.91619	3.83726	3.91174	3.79502	3.82519	3.60282	3.87815	3.80585	3.99323	3.87884	4.04467	3.93086	3.91527	3.99214	3.81933	4.05649	3.68303	3.75308	3.61504	3.72297	4.14009	3.88916	3.87884	3.85077	3.91876	3.88666	3.68447	3.94739	3.87884	3.87708	3.97128	3.87884	3.6799	3.80386	3.8656	4.01	3.98272	3.82556	3.80585	3.85125
ANKRD6	4.8661	4.89195	4.83233	4.75505	4.58254	4.62256	4.92717	4.68574	4.77144	4.79222	4.823	4.83411	4.92583	4.76335	4.72589	4.82892	4.69145	4.70395	5.20551	4.76335	4.97853	4.82517	4.74147	4.91374	4.76884	4.86012	5.09257	5.02427	4.76335	4.86544	4.821	4.75945	4.76335	4.69093	4.90675	4.87901	5.3108	4.82935	4.60674	4.83282	4.7437	4.60826	4.76579	4.57777	4.73973	4.42816	4.55296	4.70872	4.64267
ANKRD60	3.09136	2.94207	3.06635	2.77342	2.93719	3.1886	2.92477	2.89449	3.17752	3.14396	3.25539	3.26506	3.15253	3.05556	3.08059	3.09993	2.98972	3.04082	2.99843	2.82798	3.0982	3.1333	3.12639	3.20696	3.61689	3.15614	2.99253	2.6723	3.16807	3.16457	3.22697	2.88311	3.13672	3.29989	3.35734	3.28136	3.053	2.93879	3.16896	3.06972	3.11339	3.05244	2.82248	3.02057	3.04349	3.06403	3.26339	2.98361	3.12883
ANKRD61	3.99015	4.27755	4.22397	3.65623	3.8392	4.47753	4.54858	4.58676	4.33998	4.10056	4.7207	4.25328	3.81114	3.81487	3.90318	4.73494	4.72129	4.16886	4.38297	4.96113	3.84219	4.45021	3.97357	3.4195	4.1348	3.59395	3.77636	4.23645	4.18809	4.44243	3.96417	4.26333	3.92184	3.88787	5.20271	4.25978	3.67473	4.3751	3.64285	3.62435	4.40001	3.95304	3.7601	3.74511	3.59024	3.2961	3.63587	3.9652	3.65554
ANKRD62	3.13219	3.31612	3.18068	3.10274	3.16872	3.16112	3.14153	3.2455	3.42332	3.16357	3.34673	3.10453	3.21525	3.29362	3.27608	3.10878	3.18417	3.18417	3.2277	3.00093	3.30366	3.28867	3.18987	3.16195	3.48344	3.1718	3.1068	3.02898	3.10208	3.29034	3.30335	3.06922	3.00381	3.06175	3.25554	3.48165	3.11291	3.17868	3.36252	3.1318	3.43169	3.39576	3.21949	3.01917	3.22482	3.22933	3.17504	3.30477	3.14302
ANKRD63	4.12775	3.66763	4.24378	3.98228	4.07111	3.84784	4.10782	3.90478	3.77081	4.16375	3.72094	3.94906	3.81398	4.18745	4.06506	4.14452	4.07825	4.06555	3.77235	3.95473	3.73049	3.85791	3.96822	3.95132	3.86018	4.19904	4.1005	4.11963	3.95579	3.98656	3.93776	3.81361	3.65264	4.00924	4.11228	4.27448	3.97976	3.99799	3.87961	4.40902	4.00905	4.07938	4.55212	4.12924	4.09078	4.07619	4.04848	3.93027	3.91411
ANKRD65	3.48303	3.52637	3.55887	3.48962	3.44573	3.57478	3.52267	3.61271	3.58555	3.47256	3.49249	3.66928	3.61775	3.48937	3.69252	3.3411	3.53424	3.50883	3.58926	3.51503	3.40262	3.52247	3.50452	3.55474	3.54997	3.48673	3.68234	3.44843	3.40374	3.38244	3.41731	3.71572	3.61009	3.50527	3.4585	3.66461	3.52122	3.42678	3.50754	3.41331	3.57244	3.45008	3.49746	3.73692	3.46334	3.45718	3.38964	3.44116	3.40607
ANKRD66	3.2782	2.93769	3.23702	3.05396	3.292	3.23562	3.46772	3.07339	3.34963	3.17736	2.98818	3.14895	3.25915	3.1819	3.26046	2.93194	3.50425	2.96208	3.34097	3.32609	3.17163	3.19695	3.19165	3.24304	3.28978	3.11918	3.34491	3.18451	3.333	3.09919	3.01355	3.18489	3.07635	3.43048	3.34777	3.21862	3.19711	3.21669	3.30229	3.34368	3.46223	3.05583	2.98423	3.62346	3.21377	3.38761	3.54476	3.4435	3.35793
ANKRD7	4.09779	3.08113	3.41313	3.2676	3.26055	3.17548	3.36296	3.15054	3.41624	3.2676	3.2676	3.24065	3.23735	3.06054	3.50438	3.277	3.17689	3.3645	3.16438	3.04167	3.28591	3.46723	3.24358	3.4932	3.21999	3.37463	3.46847	3.18774	3.86487	3.0427	3.04852	3.2676	3.22835	3.25566	3.42601	3.2245	3.33731	3.12415	3.35622	3.39005	3.2676	3.46204	3.17595	3.27028	3.29012	3.2676	3.19829	4.13108	3.02241
ANKRD9	4.5306	4.47165	4.47188	4.50822	4.59104	4.50309	4.34486	4.46692	4.62062	4.59633	4.76302	4.39896	4.76641	4.43495	4.5498	4.40795	4.22094	4.56596	4.56634	4.44263	4.41703	4.58534	4.25688	4.42724	4.26649	4.42949	4.39272	4.44694	5.04448	4.60051	4.24203	4.40395	4.32794	4.37735	4.24617	4.31705	4.50605	4.45223	4.43918	4.47891	4.54901	4.54507	4.47448	4.72753	4.76016	4.73666	4.68674	4.63749	4.43343
ANKS1A	7.04756	7.19271	7.1392	6.87168	7.34207	7.38407	7.16433	7.49197	7.34195	7.23573	7.29995	7.42883	7.22423	7.60823	7.3684	7.3051	7.30943	7.03883	6.52469	7.20911	6.38041	6.62568	7.14566	7.08436	6.37243	6.76429	6.75564	6.9976	6.75813	6.55684	6.56896	6.49766	6.8076	7.04287	6.38068	6.82528	6.89029	6.68505	6.85972	6.53915	7.43694	7.21751	7.53275	7.2266	7.39666	7.26411	7.20349	6.88492	6.80935
ANKS1B	4.94789	4.33877	4.55806	4.90951	4.45497	4.66906	4.67641	4.53731	5.43073	4.9416	4.9563	4.63705	5.21821	4.59463	5.82008	4.83398	4.37821	4.68895	4.45314	5.3257	4.78335	4.43642	4.66179	4.42916	4.46683	4.77055	4.36784	4.54912	4.90055	4.43096	4.27373	4.24664	4.35942	4.22312	4.65363	4.78305	4.36922	4.19399	4.27136	4.41935	4.71812	5.09077	5.71357	4.58876	5.56261	6.2225	5.59207	5.44739	5.50259
ANKS3	4.30556	4.25786	4.29121	4.28628	4.24816	4.30556	4.33279	4.3798	4.34693	4.26459	4.36588	4.34313	4.42059	4.38422	4.35691	4.24805	4.2889	4.18997	4.36748	4.34072	4.43015	4.30556	4.29589	4.37274	4.30556	4.2467	4.23718	4.29221	4.10844	4.2091	4.51853	4.35197	4.3946	4.30556	4.46484	4.30556	4.38401	4.30337	4.41587	4.27699	4.30207	4.30188	4.19316	4.27945	4.2915	4.09702	4.30965	4.35769	4.24218
ANKS4B	3.78989	2.63015	4.18887	4.08272	3.65882	3.56306	4.54047	3.41394	3.78615	5.51331	3.70927	3.87384	4.03678	3.80752	4.01306	2.96557	3.79705	4.23995	3.14626	3.66871	5.02992	3.38509	4.37786	4.22952	2.8388	3.96509	3.54355	3.40042	3.27088	3.13242	3.67423	3.0487	4.22877	3.13772	5.17282	3.37934	3.37387	3.89831	3.83127	3.52833	4.76927	4.65893	4.54362	4.93166	6.25373	7.00263	5.45023	6.28556	4.27522
ANKS6	4.96992	4.87096	4.70762	5.25979	4.6066	4.7222	5.07761	4.72978	4.85475	5.01465	4.92066	4.88864	4.90142	4.79904	4.86871	4.61305	4.80037	4.70229	5.2173	4.89298	4.88792	4.87536	4.71856	5.28958	5.05409	4.93617	4.94501	4.9542	4.85857	4.71675	5.22501	4.89811	5.16704	4.82459	5.10964	4.95339	5.28249	5.22883	4.6869	4.88072	4.81466	4.85063	4.78469	4.94508	4.86936	4.76397	4.56831	4.73768	4.8589
ANKUB1	4.082815	3.871895	3.74177	3.627355	4.282835	3.66572	3.58675	3.992485	3.77449	3.814435	4.0634	3.85542	3.9979	3.60301	3.919545	4.02741	4.09403	3.91666	4.001975	4.158735	3.90426	3.91481	3.942595	4.05595	4.07546	3.86203	3.84939	3.506975	3.92059	4.018205	3.729175	3.87657	3.996445	3.831495	3.81174	3.83171	4.011505	4.130735	3.98362	3.785215	3.99507	3.713575	3.812855	3.818245	3.72868	4.029745	3.78993	3.856485	3.766795
ANKZF1	5.62378	5.54947	5.59636	5.1148	5.62555	5.73303	5.4731	5.57879	5.52624	5.88337	5.82413	5.35863	5.69393	5.78116	5.43089	5.76857	5.5717	5.58023	5.5238	5.56142	5.78239	5.72736	5.60889	5.12341	5.50913	5.37554	5.4183	5.67552	5.43399	5.77351	5.71146	5.49424	5.75113	5.35635	5.94927	5.65261	5.77372	5.58751	5.56136	5.5238	5.5238	5.45342	5.43324	5.83995	5.50072	5.22037	5.28835	5.12218	5.39205
ANLN	4.01264	4.04292	3.59896	3.60119	3.42525	3.45838	3.63132	4.19488	3.50848	3.89179	3.76031	4.10632	4.01679	3.85603	3.80652	3.98459	3.67298	3.63447	3.98167	3.63035	4.14894	4.59475	3.79706	5.00401	4.61886	4.14804	5.12489	4.43799	3.97151	4.87101	4.11775	5.28444	5.05202	4.94641	4.28014	4.29355	4.5513	5.38354	4.45153	4.4098	4.27928	3.59454	3.90377	3.8405	3.95999	3.78391	3.90266	3.76238	3.45854
ANO1	5.58158	5.68962	4.63436	4.76151	4.72311	4.87631	4.99621	5.22508	4.78706	4.54114	4.76909	4.66889	5.00007	5.67362	4.88888	5.67428	4.55728	5.1851	5.63294	5.01138	5.45122	6.00594	4.62837	5.06851	5.79235	5.22805	5.67187	5.22813	5.0155	6.38434	6.0889	6.73464	5.84505	5.6956	5.33002	5.64454	6.23479	6.29024	6.71674	6.33789	4.33622	5.05387	4.78605	4.97288	4.75828	4.63093	5.00127	4.37694	4.57155
ANO10	6.86657	6.82771	6.84736	6.85702	6.75053	6.72786	6.68012	6.82771	6.88248	6.80686	6.69109	6.82771	6.82771	6.70168	6.82771	6.82771	6.82956	6.97163	6.76509	6.93713	6.91208	6.79066	6.82116	6.97215	6.94291	6.93425	6.93346	6.81583	6.77752	6.77789	6.87516	6.88996	6.88198	6.6204	6.82342	6.77248	6.86639	6.86602	6.82771	6.82771	6.68952	6.8129	6.96801	7.07212	6.85999	6.81378	6.88317	6.95621	6.82771
ANO2	3.42993	3.16278	3.23122	3.17273	3.19575	3.12057	3.36323	3.23685	3.26407	3.14516	3.36577	3.41481	3.21613	3.11668	3.23182	3.03822	3.20696	3.21886	3.19746	3.05511	3.11313	3.3113	3.29448	3.21613	3.21613	3.21613	3.29513	3.08041	3.12164	3.28518	3.37629	3.29561	3.21613	3.26019	3.14764	3.33915	3.21849	3.00959	3.24192	3.24008	3.19134	3.16661	3.19765	3.27163	3.25435	3.12842	3.17374	3.26358	3.21613
ANO3	4.38658	4.28251	4.52411	4.40834	5.06255	4.36382	5.04127	4.13313	5.18681	4.36649	4.27772	4.33918	4.31636	4.13802	4.58703	4.77509	4.82398	4.72987	5.73536	4.59833	4.59166	4.44756	4.58049	4.44129	4.52411	4.09953	4.4384	4.23319	3.99532	5.07247	4.97946	4.52176	4.14974	4.02032	4.59031	4.11251	4.19565	4.02655	4.71327	4.66879	4.40408	5.44513	4.79547	4.47585	4.21938	3.978	5.11157	4.6631	4.78801
ANO4	3.50817	3.28344	3.43521	3.38512	3.33983	3.53304	3.38704	3.38229	3.3034	3.42287	3.39638	3.48886	3.56366	3.31281	3.48511	3.34754	3.48596	3.53231	3.39292	3.52316	3.20352	3.38202	3.41668	3.40185	3.64684	3.20663	3.39638	3.28996	3.5354	3.33472	3.39638	3.42183	3.31855	3.35117	3.23058	3.39638	3.43242	3.34094	3.36886	3.32825	3.55881	3.33607	3.33226	3.43294	3.53973	3.29296	3.54877	3.53115	3.39412
ANO5	5.63664	6.03227	6.21434	6.32094	6.93486	6.37419	6.80303	5.95875	6.03686	6.48059	5.63639	6.01275	6.06132	5.94538	6.1375	6.14794	6.14081	5.50812	5.33768	6.3286	5.61311	4.80325	5.63878	5.47026	4.83849	6.84909	5.22026	5.71688	6.32845	5.65527	5.40004	5.01031	5.67625	4.73545	5.55869	5.32599	5.41364	5.58983	5.91537	5.06609	6.33923	6.346	6.42898	6.30742	6.07517	5.24253	6.15614	6.70262	5.96288
ANO6	11.0434	10.5597	10.8486	10.4885	10.4241	11.1314	10.7192	10.7659	11.0718	10.573	10.6824	10.9779	10.7056	10.8741	11.4467	11.3316	10.3492	10.7057	10.3272	10.9617	10.1083	10.4183	10.6086	10.8575	10.233	10.146	10.4535	10.5736	10.8257	11.2548	10.4923	10.0524	10.2487	10.2721	9.31772	10.2899	10.4198	10.7926	10.5227	10.3175	10.642	10.4279	11.1553	10.1778	10.4108	10.126	10.6086	10.7374	10.5354
ANO7	4.18358	4.10363	4.13524	4.11237	4.03777	4.09941	4.04189	4.20889	4.18407	4.07196	4.12583	4.13854	4.26972	4.14215	4.22816	4.17498	4.04377	4.11064	4.14671	4.1129	4.07545	4.15497	4.20927	4.14023	4.13524	4.20257	4.28115	4.15696	4.10548	4.13139	4.13324	4.13524	4.06817	4.25363	4.19871	4.14547	4.13524	4.13491	4.11522	4.27784	4.09062	4.02229	4.16738	4.13524	4.08686	4.17993	4.13524	4.18451	4.1337
ANO8	4.74738	4.70135	4.5869	4.5661	4.62509	4.56046	4.43475	4.66389	4.40354	4.28263	4.61368	4.5633	4.70406	4.51159	4.37281	4.54634	4.72305	4.42602	4.60923	4.61442	4.2934	4.58261	4.54697	4.63444	4.56252	4.74093	4.7009	4.71143	4.44765	4.48551	4.66049	4.48633	4.36354	4.51773	4.38149	4.57558	4.74272	4.47446	4.61594	4.511	4.57873	4.57656	4.62022	4.73152	4.77981	4.57428	4.73706	4.46077	4.90529
ANO9	4.41463	3.98673	3.99373	3.99749	4.03988	4.01373	4.26091	3.93386	3.9661	4.22911	4.01889	4.14653	4.27921	4.06538	4.0157	4.09095	3.96385	3.85616	4.53068	4.06991	4.27817	4.27861	4.13768	4.33766	4.67116	4.05497	4.31979	3.89755	4.28785	3.91007	4.27737	4.36553	4.11767	4.26036	4.42835	4.11832	4.21419	3.99071	4.08311	4.11832	4.02754	4.24535	4.11832	4.10157	4.4186	4.13884	4.13574	4.05557	3.90598
ANP32A	9.68985	9.42848	9.72237	9.76393	9.62587	9.50499	9.68265	9.63287	9.66917	9.38357	9.58522	9.29372	9.45093	9.49497	9.4339	9.64796	9.5091	9.48354	10.1999	9.60766	10.073	9.66955	9.71351	9.46633	9.43449	9.61947	9.46802	9.62304	9.62695	9.61588	9.85822	9.79564	9.50117	9.61202	9.50204	9.629	9.60728	10.2105	9.63542	9.64258	9.59945	9.47617	9.8482	9.6357	9.43514	9.29331	9.48133	9.89442	9.99281
ANP32B	11.7893	12.0714	11.7608	11.7434	11.7313	11.5642	12.0058	11.6938	11.7921	11.6378	11.6381	11.499	11.7652	11.7959	11.9452	11.7649	11.6618	11.6126	12.7478	11.3568	12.165	11.8459	11.772	11.8715	11.9608	11.8158	12.098	12.0747	11.7335	11.9578	11.8597	12.1304	11.6978	12.0408	11.7452	11.9633	12.119	11.8929	11.8608	11.8671	11.5343	11.3259	11.8723	11.4201	11.5671	11.2011	11.5362	11.2678	11.723
ANP32D	3.50798	3.06864	3.52543	3.60041	3.99111	3.49371	3.89479	3.49546	3.64625	3.4624	3.80457	2.90958	3.49781	4.25186	3.42293	3.4334	3.0846	3.39089	3.79182	3.71561	3.99568	3.87847	3.28251	3.52297	3.65417	3.57359	3.21074	2.91988	4.47512	3.45388	3.70269	3.15556	3.77498	3.74748	3.59822	3.12033	3.49618	3.61616	3.4687	3.82692	3.16624	4.06773	3.57143	3.70425	3.32109	3.74405	3.55181	3.29646	3.626
ANP32E	10.3818	10.5564	10.7282	10.4903	10.4461	10.3532	10.3978	10.4338	10.7176	9.90043	10.2065	9.82969	9.89264	10.1565	10.3258	10.3984	10.5351	10.1149	10.2875	10.4379	10.2748	10.1003	10.3928	10.1683	10.113	10.3307	10.349	10.039	10.4106	10.5481	10.2745	10.6266	10.4856	10.4206	10.0078	10.254	10.2952	10.6997	10.3542	10.4206	10.5014	10.4072	10.6403	10.3111	10.2537	10.2829	10.5685	10.4047	10.4803
ANPEP	13.8369	9.30487	12.656	13.8566	11.433	11.7356	13.5984	9.68772	11.6809	14.6148	12.5805	11.5968	12.8383	14.0129	11.7893	10.8542	11.937	14.1421	11.8411	12.3209	15.1642	11.5597	14.378	13.3229	10.7635	13.6101	13.0746	13.1331	11.9648	7.71976	14.6572	11.542	12.6061	10.222	15.0335	9.77567	10.7541	11.7646	12.5466	12.5283	13.1141	13.2196	12.8208	14.0246	14.4568	14.769	14.0138	12.864	13.0784
ANTXR1	7.79505	7.59491	8.62153	7.35742	8.1449	8.27665	7.90342	8.32919	7.67711	7.50618	7.49994	7.18281	7.59398	7.57535	8.10322	8.12358	8.46325	8.25478	8.62695	7.28326	7.12826	8.06647	7.53482	8.69484	8.38375	7.96426	8.01846	7.80181	7.8889	8.68887	7.86368	9.0055	7.90583	7.75818	8.0373	8.10118	8.5211	7.9998	7.25945	8.4522	7.67178	6.81577	7.60602	6.91431	7.42196	6.34071	7.36111	6.90858	7.33241
ANTXR2	8.45605	8.48162	8.6587	7.80627	8.16811	8.84314	8.62784	8.72917	8.80205	8.0005	8.38935	8.75651	7.91042	8.12413	8.23811	9.06196	8.42971	8.19882	8.20224	8.33193	8.28741	8.29052	8.489	8.25138	8.47894	8.04631	8.1112	8.2004	8.83251	8.88237	8.33311	8.33706	9.02305	8.53519	7.99726	8.28261	8.13506	8.53009	8.40324	8.46509	8.4049	8.22639	8.50713	8.38935	8.57496	8.36481	8.22325	8.49467	7.9122
ANTXRL	3.42956	3.36809	3.34225	3.43814	3.39869	3.41183	3.30655	3.5419	3.52996	3.32841	3.40683	3.41495	3.41118	3.43769	3.38826	3.48699	3.3191	3.53661	3.61324	3.50461	3.39136	3.49692	3.46877	3.54974	3.58097	3.34233	3.56432	3.31152	3.42169	3.40683	3.42541	3.48416	3.41562	3.46774	3.40585	3.44866	3.38963	3.25154	3.40683	3.35301	3.39574	3.39799	3.45261	3.25723	3.40676	3.39934	3.32353	3.23602	3.20391
ANXA1	11.9097	12.4888	12.6303	12.2139	12.5014	12.3807	11.7708	12.7432	11.1379	11.6527	11.5861	11.8649	11.5073	12.3531	11.8114	11.9117	12.4796	11.6708	12.5641	11.6003	11.9473	11.8088	11.7304	12.4849	11.9498	11.6286	12.2229	12.2651	12.1559	11.9391	11.6192	12.7162	12.3445	12.3267	11.5731	12.5121	12.563	12.5361	12.011	12.6147	12.1317	11.4656	11.5355	11.8668	10.4195	9.73203	10.7267	11.1655	11.2033
ANXA10	3.37463	2.97927	3.0739	2.95866	3.26655	3.57132	3.30739	3.56553	3.33318	3.29823	3.57542	3.39777	3.11478	3.02673	3.49234	3.25234	3.4157	3.29168	3.6268	3.33651	3.45682	3.28807	3.26953	3.21088	3.29639	3.02457	3.22157	3.03256	3.50299	3.51566	3.32951	3.45151	3.00351	3.29362	3.35524	3.34313	3.51094	3.51173	3.62746	3.11561	3.39575	3.0455	3.18811	3.11621	3.30731	3.12801	3.33841	3.21449	3.21737
ANXA11	6.41513	6.72396	6.65836	6.72914	6.94486	6.61745	6.49612	6.66897	6.51432	6.67245	6.51388	6.69948	6.61745	6.41799	6.68606	6.54589	6.41362	6.43614	6.82522	6.47509	6.50739	6.66511	6.43752	6.74922	6.80662	6.7174	6.61482	6.72042	6.50158	6.53048	6.66485	6.74517	6.59742	6.66496	6.52056	6.51995	6.64336	6.58446	6.70237	6.668	6.60821	6.79537	6.80127	6.82153	6.61202	6.38247	6.63767	6.40032	6.61745
ANXA13	4.78823	3.77329	4.44659	4.32211	4.3694	4.27945	5.11268	3.94493	4.06184	6.20409	3.98652	4.11519	5.08991	4.59806	4.32721	4.10983	4.16401	4.02787	3.9216	4.06788	5.00094	4.25508	4.48281	4.47775	4.07636	4.3169	4.44752	3.88466	4.12444	3.90725	4.74174	4.28024	4.23841	3.86431	5.09059	4.51881	4.67456	4.36014	4.22828	4.55827	4.51722	4.1659	4.52786	4.25871	5.38687	4.66856	5.17095	4.39581	5.14964
ANXA2	14.4046	14.7828	14.5371	14.4014	14.7619	14.7943	14.4409	14.6054	14.4777	14.3208	14.1752	14.4388	14.3462	14.2702	14.6457	14.4164	14.6782	14.0321	13.228	14.4777	13.6895	14.0663	14.2609	14.5533	14.0539	14.4777	14.21	14.5147	14.4472	14.3305	14.1181	14.3712	14.6286	14.2671	13.5582	14.4532	14.5369	14.4777	14.0465	14.3656	14.6953	14.6774	14.7323	14.7856	14.4281	14.0289	14.5609	14.7801	14.7474
ANXA2R	3.63401	3.89354	4.02629	3.84338	3.9553	4.02935	3.72948	4.05945	4.25324	4.25983	3.82242	4.84212	3.84482	3.9887	4.11538	4.101	4.01778	3.92093	4.33737	4.36487	3.62309	4.45031	4.18644	4.0002	4.52607	4.24324	4.08775	3.99184	4.12139	4.03991	4.40594	4.20364	4.07984	4.09469	4.46073	4.76901	4.50347	4.29394	3.8051	4.04128	3.74634	4.13227	3.98579	4.2364	3.88582	4.24063	3.70253	4.13573	3.95639
ANXA3	6.59261	5.34128	5.01362	5.57381	5.30508	5.54615	5.57673	5.44592	5.08201	5.38641	5.09743	5.42334	5.25744	5.28207	5.7807	6.12985	5.71108	4.64903	6.41079	5.51208	5.68553	6.26411	5.14739	7.15619	6.43334	5.6659	7.08153	6.06731	5.72723	5.8704	6.51844	7.25155	6.8845	6.05915	6.87761	6.11041	6.50252	6.64937	5.82346	6.35279	5.20505	5.49671	5.47747	4.79791	5.39014	5.21455	4.97327	4.8767	5.22244
ANXA4	7.80711	7.712	7.2946	8.27981	7.28081	7.54387	7.81384	7.34631	7.2673	7.78346	7.45556	7.33351	7.32036	7.21207	7.38128	7.89866	7.86753	7.31188	8.31782	7.3135	8.79635	8.42862	7.61356	8.35545	7.60904	7.72798	8.51176	7.96822	7.55343	7.81206	8.2599	8.65263	8.33533	8.15321	8.76395	8.1721	8.16776	8.01469	7.72381	8.04123	7.81777	7.66609	7.84346	7.66229	7.58013	7.60987	7.69321	7.44566	7.58762
ANXA5	14.0183	13.8506	13.76	13.4694	13.3322	13.3954	13.3804	13.829	13.2639	13.3471	13.7903	13.6041	12.9822	13.6586	13.488	13.6502	13.4236	13.0667	14.1931	13.6716	13.7529	14.1383	13.3651	14.1654	13.8042	13.8804	14.1901	13.7406	13.6718	14.1009	13.8368	14.1552	14.289	14.0953	13.9433	13.9808	14.4808	14.4834	13.963	14.2886	13.5976	13.1438	13.4021	13.7149	13.3167	13.5207	13.4559	13.2054	13.2517
ANXA6	7.65347	7.65929	7.75217	7.8689	7.29695	7.45775	7.78843	7.53986	7.09181	7.52043	7.41155	7.49444	7.39418	7.84479	7.58383	7.51739	7.24996	7.73743	9.17394	7.9561	7.96277	8.02176	7.85061	8.01497	8.8332	7.862	8.19806	7.50349	7.54013	8.32569	8.10856	8.15024	7.70621	7.85243	8.00899	7.80742	8.15634	8.35003	7.82129	8.46701	7.70603	7.70879	8.00373	7.81299	7.67168	7.44312	7.82895	7.76042	7.43491
ANXA7	12.4444	12.7789	12.7975	12.8278	12.6431	12.5474	12.6085	12.4108	12.3983	12.8144	12.4009	12.262	12.4422	12.5281	12.4815	12.4549	12.6853	12.5232	12.4633	12.8272	12.7239	12.4836	12.6687	12.7917	12.522	12.7187	12.6501	12.6867	12.5569	12.4714	12.4358	12.6297	12.5979	12.2742	12.4637	12.5244	12.6586	12.645	12.6512	12.6304	12.6118	12.5997	12.8888	12.8406	12.5166	12.5327	12.6411	12.5168	12.8036
ANXA8L1	3.58601	3.59537	3.61297	3.41814	3.47444	3.55239	3.61289	3.656395	3.66875	3.57879	3.649745	3.524455	3.593095	3.511085	3.68187	3.37893	3.505565	3.635585	3.713795	3.5364	3.54781	3.71011	3.759365	3.574275	3.952285	3.602795	3.604075	3.409905	3.443455	3.567475	3.53765	3.556145	3.66385	3.79159	3.64375	3.716675	3.45818	3.53181	3.629785	3.81938	3.549595	3.5744	3.471395	3.307245	3.56928	3.60747	3.445045	3.67839	3.49331
ANXA9	5.89353	5.70145	5.95855	7.40664	6.332	6.18401	6.98892	5.7978	6.39735	7.44915	6.14948	5.74709	6.2673	6.16842	6.15529	6.01618	5.93051	6.34313	5.24805	6.40662	6.53685	5.51115	6.57236	5.77921	5.0119	6.35797	5.49895	6.55437	6.49704	5.01728	5.86406	5.63253	5.87517	5.7858	6.23091	5.88318	5.52658	6.37813	5.77164	5.08431	6.52274	6.6132	6.82035	7.59975	7.06055	7.67361	7.76419	7.41176	7.56161
AOAH	5.05215	4.70141	4.84397	4.33071	4.56124	4.44232	4.54289	4.88061	4.52308	4.29521	4.35966	5.14523	4.55448	4.80321	4.36446	5.15113	4.54659	4.48604	5.86699	4.76626	5.27837	5.76349	4.91213	5.19234	6.93925	5.4795	5.43161	5.12034	4.66128	6.40074	5.85153	5.9356	5.15671	6.0603	6.21953	5.03607	5.42245	5.0444	4.75645	5.08992	4.78596	4.50474	4.65631	5.20906	4.56382	4.8985	4.68053	4.75051	4.50048
AOC2	3.83781	3.56896	3.39099	3.38766	3.57811	3.54574	3.71069	3.45715	3.3203	3.55998	3.36576	3.50973	3.57268	3.44279	3.46075	3.65368	3.30783	3.50864	3.56576	3.5093	3.2791	3.56105	3.27376	3.4714	3.46047	3.32872	3.41847	3.13336	3.53348	3.61932	3.41639	3.41208	3.26203	3.39018	3.26237	3.401	3.6822	3.15755	3.37776	3.42221	3.32365	3.37985	3.68056	3.62089	3.85486	3.89763	3.48653	3.16118	3.46164
AOC3	5.1178	4.96199	4.73944	5.07424	4.79592	4.47018	5.47978	4.79814	4.98229	5.15773	4.76469	4.30474	4.85581	5.26099	4.85547	4.72014	4.9673	4.49927	5.51047	4.47835	5.67688	5.90768	5.22121	5.08411	5.76298	5.83226	5.25514	4.61299	4.70588	4.89443	6.92833	5.71107	4.96936	5.51041	6.18263	4.56344	5.29441	5.03433	4.5472	4.89413	4.41241	4.79395	4.80108	4.81494	4.9916	5.68644	4.90444	3.94243	4.85748
AOX1	7.95804	7.37446	8.10667	8.70544	8.64288	7.6503	8.06181	5.97419	7.05302	8.51523	8.85106	7.29649	8.93164	9.13523	8.17351	6.55769	7.32685	9.36857	7.26879	8.88812	10.5133	6.84865	9.92477	8.25953	7.1355	8.40829	7.41381	7.52007	7.99759	5.20305	7.63861	8.10331	7.04921	6.12712	9.82601	6.21859	6.5927	5.42775	8.37501	7.86551	8.8729	9.10973	9.25771	9.42896	9.28851	9.35325	10.238	8.75456	7.70997
AP1AR	6.41872	5.73977	6.10685	6.32657	6.10685	6.12834	6.13729	5.68273	5.8942	6.13457	5.9959	6.0162	5.98763	6.03891	6.10716	5.49339	6.07317	6.13845	6.10685	5.92472	6.39455	6.2495	6.11894	6.14197	6.15993	6.07069	5.91293	5.91216	6.04406	5.90012	5.87796	6.46276	6.04557	5.75334	6.06906	6.00433	5.79705	5.82519	5.99567	6.06409	6.08322	6.06111	5.94269	6.43236	6.10685	6.33362	6.10685	6.37985	6.31583
AP1B1	7.24517	6.99707	6.97292	7.26925	7.20031	7.12164	7.16273	7.09446	6.7977	7.05042	6.89831	6.96212	7.34662	7.1191	7.27838	7.00605	6.94942	6.90463	6.62343	6.9261	7.18583	6.95973	7.17348	7.41076	6.99804	7.21366	6.90008	7.38682	7.02044	6.83371	7.09148	7.13364	6.87636	7.15799	6.93424	6.9771	7.04683	7.28241	6.86688	6.76232	7.1191	7.12554	7.01849	7.39484	7.52343	7.13318	7.54031	7.1191	7.25538
AP1G1	10.4765	10.5092	10.7401	10.9468	11.0497	10.5446	10.5896	10.5339	10.4358	10.5303	10.4907	10.4115	10.3508	10.5403	10.6062	10.4424	10.9299	10.6273	9.65696	10.3321	10.5437	10.2396	10.6274	10.4242	9.84704	10.4507	10.3756	10.7511	10.5515	10.1802	10.4116	10.1647	10.3346	10.2253	10.5214	10.592	10.1968	10.3689	9.92682	10.1099	10.7275	10.6118	10.3569	10.6796	10.5274	10.9675	10.5527	10.6183	10.4738
AP1G2	6.02965	6.15953	5.86814	5.67087	6.08285	6.1543	5.83606	6.00888	6.1032	6.1031	6.10424	5.70494	6.3698	6.07502	5.86485	6.35151	5.82998	6.01521	6.0737	6.2077	6.26284	6.4147	6.01521	5.93444	6.9148	6.01521	6.08323	6.27203	5.6948	6.38345	6.49383	6.19122	6.04122	6.43988	6.14898	6.23501	6.33401	5.76859	6.2602	6.00737	5.87758	6.06358	5.90831	6.14747	6.2993	5.58432	5.73165	5.74364	5.59708
AP1M1	6.73746	6.96854	7.04342	6.76174	7.1846	6.86442	6.79922	6.7685	6.67343	6.9393	6.75628	6.71276	7.19105	6.82437	7.18669	6.55905	6.78046	6.86442	6.78114	6.66953	6.76572	6.70614	6.87124	6.99587	6.57486	6.93857	6.49786	7.2089	6.64088	6.40719	6.86957	6.54329	6.54332	6.57954	6.80976	6.52107	6.60123	6.59468	6.695	6.65422	6.99007	7.00267	7.02013	7.09231	6.90878	6.66451	7.33077	6.92889	7.21064
AP1M2	4.52377	4.06361	4.25649	5.6229	4.32175	4.18942	4.29636	4.15894	4.32153	4.59851	4.30401	4.16566	4.52768	4.15749	4.21366	4.22246	4.30781	4.30224	4.28873	4.13631	5.20534	4.36255	4.94106	4.6697	4.24985	5.02378	4.41456	4.5248	4.34364	3.85376	4.49959	4.42047	4.34099	4.42609	4.88791	4.21268	3.97832	4.26918	4.77839	4.35751	4.40193	4.86822	4.6008	4.94122	5.24221	5.71558	5.15563	5.02311	5.09647
AP1S1	5.19739	5.53291	5.54235	5.25059	4.70127	5.00377	5.42709	5.17772	5.27575	5.09169	5.04976	5.08601	5.06663	4.85715	5.05499	5.1826	5.13816	5.18826	4.7684	5.1898	5.75349	4.93455	5.23039	5.26813	4.8307	5.17792	5.31536	5.1551	5.38484	5.0785	5.13081	6.15931	4.96723	5.06862	5.6312	4.88171	5.23804	5.03327	5.36108	5.20088	5.25113	5.01517	5.54329	5.54881	5.34317	5.39593	5.26155	4.74687	5.20088
AP1S2	7.20372	6.82712	7.21776	6.77046	7.28825	7.28122	7.3966	7.18494	7.49112	6.97526	6.81161	7.61844	6.60837	7.21191	6.98157	7.5877	7.67551	7.05985	7.11526	7.62146	6.35115	6.87617	6.89334	6.70189	7.0156	6.68734	6.98949	6.84446	7.30163	7.43737	6.54066	6.86967	6.56828	6.74635	6.10209	7.14295	6.99809	7.34135	7.19665	7.07906	7.03399	6.55261	7.03108	6.99952	6.99204	6.78558	6.72583	7.29957	7.37735
AP1S3	6.08422	6.78093	6.46747	6.20561	6.58987	6.71956	6.2648	6.31464	6.21946	6.26058	6.46984	6.1242	6.51479	6.13445	6.17617	6.6036	6.36911	6.13472	6.07938	6.4276	6.15362	6.33052	6.35664	6.31305	6.16051	6.19878	6.26443	6.35047	6.37372	6.21645	6.17093	6.53144	6.26623	6.07464	6.24984	6.43186	6.37364	6.00255	6.26287	6.14504	6.34271	6.25903	6.35763	6.2316	6.22584	5.72582	5.65436	6.21331	6.26147
AP2A1	6.80032	6.92637	6.82818	6.71703	6.8606	6.72754	6.74095	6.67389	6.70476	7.03713	6.49886	6.8268	7.12988	6.81172	6.86027	6.753	6.73471	6.81544	6.51258	6.40215	6.25426	6.67101	6.69771	6.86965	6.78865	6.81491	6.6095	7.13179	6.60957	6.89382	6.49172	6.90296	6.63086	6.93923	6.69386	6.60987	6.91767	6.85673	6.67019	6.63784	6.73849	7.00145	7.12881	7.2345	6.83305	6.78618	7.22001	6.99096	7.01628
AP2A2	7.6757	7.87282	7.27491	7.94022	7.52208	7.5968	7.76306	7.35082	7.36115	8.05436	7.45699	7.75469	7.83689	7.69276	7.71894	7.37386	7.40548	7.54436	7.68802	7.25992	7.84988	7.58795	7.76436	7.94252	7.66931	7.87016	7.76421	8.08584	7.53883	7.45945	7.80121	7.81636	7.57168	7.82885	7.85659	7.58754	7.68342	7.54185	7.58022	7.65975	7.65019	7.93323	7.81088	8.13511	8.03936	8.19104	8.08505	8.08878	8.04877
AP2B1	12.7627	12.9566	12.799	12.7126	12.7582	12.8603	12.5532	12.7909	12.5256	12.6329	12.4088	12.7516	12.4592	12.5085	12.6126	12.6308	13.0187	12.4165	11.9693	12.3807	12.1948	12.3112	12.6097	12.9139	12.3605	12.9839	12.9419	12.6364	12.5296	12.5553	12.7906	12.8664	12.9251	12.616	12.2688	12.712	12.8133	12.7451	12.5776	12.5505	12.6078	12.8455	12.7052	12.8057	12.6615	12.7413	12.6434	12.8272	12.7058
AP2M1	7.51558	7.33887	7.29205	7.30101	7.38321	7.2486	7.15783	7.35949	7.36055	7.39856	7.37826	7.39545	7.71031	7.26613	7.7628	7.28927	7.20782	7.36437	7.37826	7.09577	7.36091	7.46144	7.36504	7.65663	7.37826	7.53619	7.69351	7.63611	7.34686	7.29425	7.33898	7.33455	7.42713	7.66128	7.29613	7.51322	7.52328	7.34149	7.41523	7.45533	7.23978	7.37826	7.20665	7.59683	7.27167	7.40818	7.25299	7.47298	7.30227
AP2S1	10.3639	10.4842	10.5416	10.4565	10.2481	10.4173	10.7814	10.253	9.73342	10.3408	9.86657	10.3714	10.2217	10.5553	9.95196	9.83092	10.0822	10.1453	10.7791	10.1885	10.4763	10.7697	10.4197	10.7004	9.85697	10.1287	10.354	10.7995	9.20387	10.1007	9.79923	11.2292	10.4514	11.179	10.1514	10.2464	10.6216	10.6825	10.679	10.9664	10.6665	10.4912	10.8313	11.2571	10.6604	9.86299	10.5149	10.3629	11.05
AP3B1	8.88359	9.52044	9.22868	9.45449	9.42075	9.39428	9.29171	9.10164	9.18863	9.07128	9.24928	9.17928	9.01122	9.00896	9.04913	9.20984	9.26672	9.05318	9.0128	9.12709	9.06772	9.07581	9.45613	8.88678	8.76919	9.30652	8.89136	9.0442	9.18408	8.87525	9.32743	9.04076	9.3066	9.1032	9.00461	9.09401	8.91154	9.26256	8.66881	8.84692	9.37948	9.30838	9.21817	9.44827	9.40621	8.96225	9.13451	9.23835	9.20162
AP3B2	3.72261	3.60026	3.58863	3.72818	3.67663	3.57912	3.64022	3.65903	3.64048	3.71844	3.61182	3.68367	3.70755	3.59821	3.64818	3.76205	3.72899	3.65059	3.57697	3.7881	3.5561	3.64818	3.64299	3.53659	3.62244	3.57593	3.68374	3.62313	3.66061	3.52672	3.64818	3.73118	3.58629	3.6578	3.58139	3.72369	3.53317	3.51725	3.71133	3.60269	3.73279	3.5399	3.75078	3.49837	3.56672	3.75147	3.59462	3.87323	3.5548
AP3D1	7.89511	7.97755	7.78542	7.80986	7.8843	7.63893	7.69278	7.59321	7.39804	7.87168	7.56533	7.97828	8.25975	7.89726	8.25266	7.47497	7.5702	7.36626	7.51807	7.45729	7.61735	7.52463	7.80607	8.21484	7.43311	8.5275	7.83853	8.255	8.14512	7.63753	8.10461	7.83588	7.62068	7.54503	7.74071	7.4579	7.96966	7.56314	7.38464	7.25243	7.45642	7.81471	8.09363	8.19843	7.79123	7.8	8.07582	7.47803	7.91212
AP3M1	9.74023	9.74712	9.44516	9.55276	10.1944	9.93992	9.86458	10.0733	9.68131	9.51196	9.68614	9.74233	9.78647	9.86557	9.62648	9.75082	9.92204	9.72225	9.23418	9.68888	9.68925	9.37776	9.87539	9.38591	9.34685	10.0732	9.52242	9.87971	9.66409	9.83201	9.4739	9.72345	9.99151	9.68972	9.23837	9.83178	9.81747	9.77688	9.74178	9.61243	9.72776	9.97362	9.97629	10.1221	9.69575	10.134	9.81828	9.81525	10.264
AP3M2	6.05802	6.31469	6.52266	6.28338	7.15912	6.75387	6.28418	6.52586	6.74552	6.41989	6.59836	6.68702	6.48957	6.32547	6.41095	6.4292	6.87126	6.67615	6.03835	6.64064	6.38509	6.18142	6.39709	6.02961	5.92541	6.16728	5.79484	6.09353	6.38327	6.54558	6.12223	6.15801	6.20595	5.97671	5.49484	6.13334	6.17906	5.98478	6.56785	6.13564	6.44109	6.83464	6.34239	6.98415	6.55403	6.39539	6.54612	6.53261	6.47894
AP3S1	5.90511	6.21158	6.06735	6.06984	6.29737	6.02352	5.91712	6.23669	6.06984	5.90596	5.94983	6.11757	6.02267	5.94504	6.06984	6.16401	6.00492	6.06013	6.26646	6.48103	5.88311	5.93851	6.09696	5.91981	5.56358	6.10734	5.91187	6.31174	5.79973	6.50701	6.04272	6.21185	6.03449	6.06984	5.59483	6.17219	6.21869	6.04389	6.37613	6.41105	5.9644	6.00538	6.2561	6.06984	6.06123	5.88566	6.2525	6.02524	6.10472
AP3S2	8.25122	8.1585	8.26494	8.32127	8.55584	8.64004	8.47588	8.13465	9.04733	8.23025	8.32595	8.64021	8.53318	8.92884	8.64569	8.33134	8.20265	8.47201	8.48354	8.32757	8.57395	8.06875	8.3342	9.23311	7.51948	8.40635	8.03998	8.47722	8.90921	7.78721	7.85238	8.57639	8.6263	8.36307	8.30122	8.45481	8.17013	8.81605	8.66961	8.21289	8.28377	8.48965	8.21655	8.62157	8.24313	9.23239	9.13715	9.03652	8.59447
AP4B1	5.24854	5.3666	5.58169	5.17445	5.75138	5.61534	5.40963	5.60212	5.71031	5.30868	5.72755	5.23947	5.17426	5.53618	5.25621	5.34076	5.54538	5.31801	5.2479	5.66521	5.41506	5.36137	5.33009	5.19125	5.09128	5.24613	5.23608	5.1815	5.39869	6.16865	5.34951	5.50046	5.47931	5.42923	5.15095	5.55426	5.47075	5.70436	5.64137	5.28272	5.34272	5.33819	5.0605	5.32342	5.23323	5.2172	4.97984	5.37237	5.21146
AP4E1	6.13897	6.62423	6.72459	6.21939	6.22567	6.67324	6.02106	6.42106	6.04195	6.37757	6.21939	6.50272	6.24392	6.41609	5.95414	6.5743	6.37874	6.17494	6.00352	6.30594	6.11639	5.76516	6.48876	6.30879	6.24977	6.21939	6.21762	6.21939	6.33609	6.54334	6.24818	6.21939	6.19335	6.193	5.88253	6.31015	6.32828	6.79207	6.20533	6.28	6.49093	6.21939	6.16465	6.13004	5.92154	6.68174	5.85145	6.62744	5.95262
AP4M1	5.53584	5.70968	5.75377	5.69333	5.673	5.81012	5.68268	5.83692	5.88743	5.95424	5.75824	5.63134	5.69829	5.69829	5.46071	5.60302	5.62271	5.69829	5.66255	5.74786	5.82445	5.41645	5.72271	5.70195	5.69729	5.49228	5.76126	5.87174	5.51888	5.67325	5.60798	6.05014	5.65346	5.72063	5.69829	5.46874	5.86833	5.95548	5.50089	5.89472	5.58292	5.64763	5.76906	6.07224	5.73825	5.62177	5.83215	5.78404	5.56776
AP4S1	5.15902	5.46572	5.43221	5.55607	5.37577	5.73162	5.40687	5.61868	5.80137	5.39753	5.60735	5.38021	5.20061	5.40451	5.26162	5.45771	5.37721	5.52693	5.24521	5.74711	5.27682	4.87825	5.45277	5.39103	5.29471	5.21526	5.40935	5.65618	5.47103	5.53013	5.2197	5.19785	5.26574	5.3788	5.16516	5.38982	5.39619	5.30009	5.4109	5.12412	5.39146	5.39789	5.39546	5.43139	5.27289	5.00148	5.27003	5.56559	5.45364
AP5B1	4.13873	4.04553	4.30372	3.90995	4.12558	3.97612	3.88018	3.91054	4.07873	3.70106	4.13939	4.29018	4.25152	3.96419	3.92638	3.92746	3.8028	4.18919	4.18416	4.10203	3.98831	4.10356	4.26738	4.08289	3.90577	4.0267	4.18207	4.11448	3.85182	3.87364	3.90118	3.61998	3.75366	4.11581	4.04561	4.12622	3.65934	3.58328	4.41164	4.33759	4.12844	3.9801	3.68783	4.12889	3.7393	4.39004	4.14013	3.96431	4.0862
AP5M1	6.28902	6.47081	6.51851	6.71158	6.75128	6.50239	6.59459	6.27215	6.25523	6.95089	6.43613	6.29637	6.73425	6.66284	6.52253	6.42492	6.79799	6.3229	5.61916	5.96958	6.22763	5.9433	6.59828	6.672	5.92794	6.89997	6.40451	6.63619	6.76447	6.16215	6.35011	6.08522	6.45791	6.48931	6.38155	6.22869	6.86491	6.42556	6.34602	6.22533	6.46998	6.38959	6.41714	6.90731	6.72482	7.05306	6.6723	6.97413	6.44536
AP5S1	4.26398	4.27624	4.47648	4.48318	4.27755	4.34865	4.2269	4.56916	4.39938	4.62117	4.32208	4.36706	4.3103	4.29927	4.51479	4.28642	4.52182	4.28572	4.30738	4.24255	4.39468	4.21426	4.28348	4.36706	4.35262	4.45954	4.36706	4.3594	4.38924	4.4324	4.37114	4.34021	4.34832	4.31052	4.18421	4.34741	4.33832	4.35781	4.2333	4.20601	4.22408	4.2985	4.58679	4.43342	4.40767	4.57982	4.46421	4.36706	4.49103
AP5Z1	4.56932	4.58324	4.60458	4.73088	4.65345	4.56051	4.539	4.56995	4.66526	4.65864	4.55165	4.65783	4.66961	4.61315	4.69953	4.82159	4.57128	4.76856	4.53866	4.62866	4.55606	4.58309	4.51351	4.76357	4.62454	4.63508	4.89006	4.77354	4.61515	4.82666	4.57824	4.57432	4.54158	4.55003	4.63508	4.63508	4.58366	4.56647	4.70546	4.70438	4.51021	4.68355	4.59536	4.74719	4.65051	4.57846	4.70323	4.57651	4.58172
APAF1	5.95699	6.91235	6.29098	5.98883	6.15978	6.08637	5.91752	6.22607	6.60447	6.20762	6.2382	6.09956	6.28344	6.05289	6.23409	6.40609	6.22607	6.22607	6.68553	6.07829	5.98618	6.35797	5.99981	6.17692	6.71797	6.22607	6.48745	5.92815	6.02572	6.79228	6.31593	6.33625	6.20764	6.52357	6.24141	6.31342	6.70539	6.50355	6.17137	6.16703	6.29748	6.11533	6.17633	6.0336	5.95516	6.65829	6.173	6.33553	6.22607
APBA1	5.79172	6.35207	6.39261	6.85687	6.84662	6.39429	6.43283	6.11732	6.34108	6.45398	5.88229	6.13521	7.00557	6.33579	7.0149	6.80093	6.55297	6.0882	5.18796	5.93891	5.14772	5.52531	6.14976	6.27528	5.77573	6.11276	5.46378	6.28811	6.50043	5.84277	5.87214	5.6847	6.07609	5.73064	5.57267	6.38925	5.66606	6.08786	5.81309	5.64763	6.51273	6.68079	6.62665	6.17477	6.87106	5.91922	6.30027	6.57949	6.87416
APBA2	3.45071	3.30538	3.45071	3.35023	3.32983	3.45071	3.26012	3.48524	3.4286	3.34169	3.38947	3.27782	3.66157	3.38718	3.51595	3.40388	3.40067	3.51159	3.73578	3.50194	3.47845	3.67992	3.64462	3.77161	3.38655	3.61515	3.78249	3.38197	3.42086	3.36285	3.43251	3.82515	3.51881	3.51976	3.70753	3.45455	3.62092	3.3487	3.3604	3.53907	3.40603	3.38254	3.39664	3.40894	3.43433	3.45071	3.43037	3.41532	3.37476
APBA3	4.17494	4.08568	3.76963	3.86487	4.06686	3.95258	3.79983	3.99849	3.81153	4.22515	4.17809	3.89288	4.1265	3.86483	3.98784	3.78739	4.10138	3.97758	4.3904	3.80148	3.81007	4.13727	3.90363	4.0145	4.29159	4.20863	3.84772	4.10819	4.03587	3.92488	3.99651	3.95723	3.83384	4.0175	3.94593	3.94757	4.13851	3.7833	3.89405	3.92486	3.84682	3.98118	4.03262	4.1959	4.12223	3.86433	3.9709	4.18328	4.13499
APBB1	5.02594	5.0143	5.12203	5.22108	5.00627	5.16167	5.0172	5.02549	4.99434	5.03895	4.96377	5.03605	5.0197	5.08255	5.13805	5.11199	5.00238	4.92683	5.07112	5.05899	5.02393	5.13276	4.91779	5.01926	5.24747	4.90938	5.04714	5.00832	5.04352	4.95675	4.8301	5.10925	4.98441	4.92928	4.74276	4.84163	5.09461	4.91873	4.89389	4.89814	5.04647	5.17204	5.15688	5.29929	4.95259	4.91183	4.95413	5.04662	5.11457
APBB1IP	4.30225	4.71621	4.44014	4.16458	4.52472	4.33132	4.52447	4.54323	4.35983	4.60103	4.18912	4.5451	4.62031	4.43278	4.36337	4.67848	4.13402	4.39356	5.524	5.16692	4.62109	5.29569	4.61086	5.52491	5.36587	4.94658	5.31785	5.04312	4.43386	5.14508	5.46263	5.84898	4.68143	5.10169	6.22187	4.73576	4.82129	4.63417	4.37896	5.24278	4.40968	4.55411	4.87611	5.06052	4.60933	5.41394	4.81272	4.69242	4.57744
APBB2	10.6876	11.1374	11.2414	10.7572	11.0952	11.4269	10.8784	10.8355	11.0394	10.6957	10.8255	10.7409	11.0558	10.7146	11.178	11.3606	11.2097	10.8932	9.98144	11.117	9.86184	10.3677	10.6832	10.5588	10.0203	10.3948	10.0184	10.4351	11.0052	10.8484	10.1459	10.4257	10.7578	10.2935	9.24207	10.9008	10.4613	10.4844	10.4074	10.4713	11.2783	10.8478	11.1113	10.3181	10.3973	10.3277	10.5275	10.6766	10.8441
APBB3	4.11946	4.33487	4.37277	4.32871	4.44725	4.31373	4.21411	4.33049	4.31009	4.35167	4.48543	4.40393	4.416	4.32593	4.30333	4.41399	4.38709	4.45024	4.36099	4.32731	4.29465	4.3757	4.2918	4.17145	4.26933	4.23103	4.23396	4.50075	4.29211	4.34685	4.40463	4.25823	4.31009	4.23878	4.34305	4.45034	4.37985	4.32053	4.47253	4.25825	4.31009	4.38981	4.49411	4.35927	4.25381	4.31009	4.19708	4.31009	4.1898
APC	7.04788	7.52824	7.586	7.55345	7.56627	7.56097	7.47527	7.21077	7.45626	7.5255	7.3293	7.25707	7.33241	7.37284	7.53366	7.59793	7.68491	7.25506	6.81268	7.4026	6.84627	6.68128	7.2147	7.06137	6.80056	7.73431	6.87189	7.25096	7.4832	7.08306	7.25952	6.89618	7.19331	6.97379	6.77596	7.17917	6.82931	7.08104	7.10863	6.99329	7.30247	7.24619	7.24619	7.02272	6.90889	6.8066	7.06564	7.35565	7.38493
APC2	3.66511	3.67054	3.60557	3.77111	3.67787	3.76958	3.60388	3.67267	3.66511	3.62998	3.70084	3.63485	3.74958	3.55893	3.74681	3.76945	3.75972	3.78832	3.62296	3.71493	3.52667	3.71928	3.66875	3.66511	3.76916	3.66511	3.78331	3.66511	3.54367	3.61531	3.58134	3.72148	3.66511	3.6814	3.53754	3.67342	3.62226	3.51927	3.66511	3.57239	3.75497	3.73059	3.60232	3.69943	3.71592	3.6061	3.67307	3.56153	3.65436
APCDD1	4.97014	4.86115	4.80785	4.91766	4.80664	4.64941	5.04757	4.94141	4.88026	4.75959	4.80783	4.93262	4.81463	4.91346	4.7977	4.86988	5.00196	4.9187	5.02767	4.91853	5.17905	5.64306	4.96685	5.00926	5.17473	5.07915	5.38153	5.0896	4.92962	4.98454	5.12636	5.19349	5.26002	5.11841	5.2229	4.82269	5.16266	4.88391	4.9323	5.19383	4.91549	4.97322	4.86586	4.71148	4.84121	4.64244	4.88224	4.6358	4.84906
APCDD1L	3.76207	3.61796	3.58006	3.92637	3.55854	3.56109	3.52225	3.66489	3.74399	3.5878	3.45796	3.72951	3.85549	3.60898	3.59521	3.73076	3.62149	3.85445	3.70725	3.55247	3.69432	3.8721	3.69331	3.59245	3.62741	3.60751	3.91993	3.80851	3.60534	3.62729	3.81217	3.83876	3.71497	3.76899	3.46955	3.70009	3.64407	3.56967	3.82694	4.06462	3.81727	3.6405	3.77254	3.67746	3.70363	4.04783	3.71514	3.74204	3.58163
APCS	3.51173	3.18751	3.05117	3.25149	3.47123	3.34171	3.57134	3.45154	3.31202	3.61943	3.43196	3.3934	3.34673	3.13642	3.78632	3.27607	3.56054	3.05947	3.39809	3.38311	3.04467	3.57745	3.43362	3.59796	3.52846	3.50238	3.23006	3.32199	3.2996	3.82201	3.21017	3.14708	3.26949	3.3199	2.94159	3.43417	3.52018	3.29454	3.52711	3.48071	3.44845	3.51192	3.68451	3.43467	3.63304	3.86341	3.69452	3.3897	3.54388
APEH	7.19843	7.3449	7.184	7.47686	7.55602	7.34213	7.50733	7.10629	6.80282	7.52586	6.49545	7.11009	7.57267	7.41185	7.29968	6.90084	7.21306	7.26185	7.21697	7.08783	7.40756	6.98903	7.66978	8.03853	6.99954	7.71405	7.32377	7.64086	6.93966	7.10352	7.37144	7.32624	7.3586	7.04177	7.52773	6.9121	7.26876	7.52338	7.20541	7.31056	7.45665	7.38656	7.42162	7.77831	7.67159	7.75651	7.94751	7.5748	7.40963
APEX1	10.7486	10.6798	10.2704	10.6392	10.3434	10.1718	10.6368	10.4979	10.0685	10.6407	10.2251	9.81808	10.2668	10.634	10.2316	10.3369	10.8073	10.1956	10.793	10.4425	10.7287	11.0431	10.372	11.1386	10.5408	10.8526	11.2757	11.1392	10.41	10.7224	10.6588	11.5594	11.4698	11.2694	11.428	10.6398	11.2491	11.2415	11.0136	11.0651	10.4874	10.553	10.1605	10.6897	10.4355	10.8168	10.5806	10.6314	10.6601
APEX2	5.33778	5.43352	4.9762	5.01271	5.15928	5.16175	5.26892	5.00324	5.02839	5.19428	4.88329	5.3775	5.15928	5.07961	5.19101	4.76329	5.07792	5.0957	5.34532	4.74264	5.14425	4.95266	5.16157	5.14826	5.16678	5.10898	4.97758	4.85509	5.31629	4.91589	5.16067	5.05823	4.86519	5.04794	5.31881	5.4595	5.3874	5.09773	4.80707	5.03106	4.80018	5.36453	5.11588	5.44084	4.95931	5.37709	5.71069	5.0942	5.53015
APH1A	5.98754	5.36195	5.5635	5.53327	5.95443	5.51958	5.56906	5.53184	5.84181	5.77789	5.2343	5.1583	5.84123	5.42337	5.97044	5.64432	5.75599	5.67615	5.02961	6.00699	5.30339	5.66161	5.59672	6.13192	5.6791	5.77003	5.66198	5.89911	5.70366	5.79885	5.63482	5.59293	5.39251	5.36607	5.55567	5.73505	5.66161	5.87758	5.99805	5.74273	5.54025	5.54637	5.46794	5.78026	5.37011	6.03619	5.70385	6.316	5.66507
APH1B	5.52671	5.8079	5.52953	5.28484	6.11657	5.43886	5.58325	5.30539	5.56161	5.17083	5.11851	5.19852	5.53651	5.55632	5.60326	5.5299	5.7687	5.41834	5.44156	5.55094	5.27981	4.98638	5.38053	5.13672	5.36503	5.14724	5.31117	5.66576	5.08576	5.42367	5.34808	5.23967	5.35366	5.22723	5.34295	5.292	5.38891	5.44394	5.63485	5.28131	5.40965	5.46917	5.57319	5.77252	5.33197	6.08721	5.60915	5.96696	5.5461
API5	10.5605	10.5104	10.4221	10.5264	10.3926	10.4624	10.5833	10.2502	10.8274	10.3695	10.0708	9.99604	9.94976	10.3584	10.2333	10.4606	10.6168	10.2996	9.84371	10.1078	10.4452	10.2083	10.4562	10.3679	9.69735	10.6502	10.2743	10.3782	10.1253	10.3757	10.1565	10.3333	10.4122	9.96112	10.4429	10.4278	10.3669	10.7498	10.369	10.2615	10.3841	10.2923	10.1459	10.3706	10.21	10.7839	10.2049	10.4867	10.5626
APIP	6.24119	6.2535	6.36384	6.98144	6.04596	6.62226	6.47568	6.44391	6.23432	6.71446	6.34047	6.54675	6.62522	6.61304	6.30202	6.6552	6.31783	6.27611	6.81575	6.22788	6.79835	6.16848	6.24431	6.50493	6.24175	6.79227	6.58517	6.4442	6.19609	6.11125	6.0752	6.40574	6.53416	6.32392	5.90569	6.04517	6.58896	6.76383	6.29281	6.22432	6.61459	6.56776	6.79452	6.58562	6.51877	6.42933	6.61427	6.21871	6.81034
APLF	4.24607	4.37106	4.39737	4.61525	4.56724	4.45305	4.5067	4.36683	4.43935	4.37049	4.1866	4.41767	4.71652	4.25773	4.15176	4.46147	4.37172	4.22485	4.37379	4.21268	4.1171	4.14767	4.42201	4.70098	4.262	4.38464	4.22963	4.20524	4.20141	4.32366	4.00784	4.55563	4.36358	4.08857	4.05476	4.40125	4.24512	4.21715	4.47234	4.27015	4.37049	4.21283	4.40375	4.40307	4.37049	4.27204	4.29903	4.37734	4.63873
APLN	8.71846	8.85298	8.57857	8.96946	9.26302	8.21619	7.93695	9.75189	9.94906	9.02372	8.58567	8.68856	9.30054	9.04059	9.69447	8.56142	9.3604	8.91179	6.93822	8.48057	7.05516	6.85082	8.47803	8.20657	7.59729	10.1532	7.03129	8.43925	8.02719	7.84059	7.2145	7.60102	7.36747	7.38858	6.19668	8.73164	7.69993	7.53779	8.42348	7.65901	8.82458	9.17328	8.96165	9.78782	9.37192	8.52311	10.0879	9.51242	10.229
APLNR	12.1051	10.812	12.0482	11.3825	10.8653	12.277	11.4322	12.1624	11.5463	11.5374	11.088	12.5102	10.3185	11.4009	10.7695	12.0393	11.4585	10.4859	10.5526	10.8812	10.8067	11.321	11.1126	11.4191	10.7411	10.7654	11.0437	10.7796	12.3966	11.7739	10.3716	10.6343	10.8208	12.1186	8.12003	11.4889	11.5441	12.685	11.7237	11.7575	10.9673	10.968	11.1583	11.7819	11.2568	10.3988	11.9684	11.5906	11.4721
APLP1	5.15982	5.51447	5.62955	5.21932	5.55448	5.37768	5.04009	5.38455	5.22873	5.19472	5.02854	5.16493	5.2512	5.2586	5.22383	5.21659	5.37006	4.90863	4.99719	5.05178	5.0301	4.87895	5.15809	5.4335	5.05925	5.99852	4.83685	5.21632	5.13952	4.95398	5.29059	5.34756	5.06256	5.04641	4.79743	5.05359	5.44498	4.81942	5.00364	5.18279	5.20715	5.70648	5.54689	5.60057	5.29531	4.97501	5.25793	4.97199	5.59219
APLP2	14.904	14.7851	14.4135	14.6634	14.0529	14.5191	14.585	14.4631	14.6097	14.2192	14.503	14.4076	14.3538	14.598	14.9174	14.46	14.5603	14.3766	14.2246	14.388	14.5429	14.4273	14.5761	14.936	14.3948	14.835	14.9237	14.6187	14.585	14.3124	14.8673	14.6949	14.7552	14.4186	14.6341	14.585	14.574	14.4984	14.1778	14.4778	14.4949	14.7009	14.6866	14.2365	14.6361	14.6067	14.6196	14.5008	14.7476
APMAP	7.73879	8.36791	8.2799	8.09673	8.53988	8.20919	8.29842	8.26035	8.03173	7.59853	7.76984	7.99955	7.52209	7.94021	7.74677	8.32045	8.12201	7.54056	7.29699	8.1012	7.54744	7.65976	7.93573	7.92706	7.38229	8.55686	7.65669	7.9444	8.29403	7.84338	7.84526	8.40907	8.03602	7.77149	7.5035	8.22767	8.08302	8.60519	7.713	7.84293	8.22841	8.25889	8.19685	8.46412	7.91286	7.69208	8.26504	8.22293	8.43016
APOA1	3.59775	3.48225	3.39151	3.46245	3.44522	3.50823	3.28868	3.62279	3.37811	3.50628	3.40815	3.5246	3.52131	3.38714	3.4216	3.49137	3.54342	3.43885	3.66192	3.45784	3.45545	3.57184	3.57528	3.68907	3.45895	3.27541	3.71572	3.42708	3.46425	3.42529	3.46806	3.39787	3.43543	3.4537	3.64397	3.47741	3.53946	3.4616	3.59271	3.45761	3.55394	3.7089	3.26835	3.28319	3.26846	3.39797	3.4757	3.61346	3.28464
APOA2	4.1971	3.81782	3.98486	4.15947	3.65558	3.84957	3.79325	3.94451	3.91029	3.44548	3.8793	3.78002	3.70831	4.28604	3.9445	3.90924	3.64248	3.57605	3.94723	3.78039	3.76616	3.82632	3.75045	3.99994	3.77344	4.51099	4.43666	3.77441	3.70082	3.81135	3.72911	3.91743	4.8099	4.053	3.82337	3.74929	3.91743	3.75957	3.80948	3.66311	3.89748	3.6501	3.78407	4.2118	4.29143	3.81961	3.96679	5.18382	3.68357
APOA4	3.40676	3.2017	3.19329	3.36623	3.19258	3.22559	3.44109	3.44998	3.23641	3.02889	3.34375	3.27104	3.30243	3.14295	3.46994	3.25587	3.19129	3.66077	3.11332	3.32405	3.22193	3.32543	3.16084	3.39978	3.48949	3.35843	3.2216	3.4387	3.30246	3.27698	3.26606	3.29924	3.18651	3.18871	3.22966	3.53603	3.3701	3.21257	3.19244	3.39266	3.33126	3.57973	2.99582	3.06785	3.12692	3.33647	3.24288	3.13711	3.26817
APOA5	3.16006	3.15625	3.16795	2.85077	3.18163	3.14223	3.17122	3.39172	3.17368	3.24252	3.24606	3.16121	3.13199	3.12017	3.41782	3.10638	3.11042	3.31239	3.21685	3.14047	3.23548	3.35526	3.10725	3.33861	3.22998	2.94514	3.36863	2.95053	3.08533	3.11511	3.08512	3.28682	3.21716	3.12508	3.35052	3.16376	3.13578	3.12998	3.02563	3.09035	3.08124	2.90627	3.09992	2.99683	3.0654	3.12494	2.85478	3.14781	2.95657
APOB	3.17905	3.16281	3.04321	3.1636	3.13511	3.04908	3.11995	3.06618	3.07068	3.07931	3.10091	3.13555	3.09873	2.96552	3.35284	3.05586	3.11379	3.08026	3.13511	3.05637	3.0415	3.16115	3.20076	3.13511	3.10461	3.11585	3.27406	3.0368	3.13511	2.96134	3.17536	2.98172	3.05359	3.12537	3.58994	3.13511	3.09736	2.98238	3.13845	3.12233	3.04886	3.1392	3.23096	3.40547	3.3106	3.12383	3.36435	3.24671	3.13789
APOBEC1	3.69061	2.89864	3.05857	3.21353	3.34584	3.29919	3.32899	3.88305	3.55662	3.21037	3.46674	3.82893	3.28146	3.04823	3.49511	3.38774	3.36608	3.62988	3.754	3.11673	3.22988	3.37604	3.33839	3.27178	3.0931	3.15912	3.49238	3.04634	3.27372	3.6123	3.28633	3.29651	3.53681	3.14676	3.09655	3.70127	3.40781	3.06175	3.62417	3.32444	3.61031	3.42261	3.54907	2.87886	3.5615	3.31235	3.36942	3.50854	3.39343
APOBEC2	4.52703	4.27861	4.20347	4.66626	4.41093	4.21172	4.3536	4.18397	4.24974	4.29802	4.43622	4.01525	4.23365	4.06898	4.63166	4.37471	4.41055	4.55544	4.41594	4.70325	4.47908	4.08482	3.9819	4.22173	4.21091	4.23154	4.41011	4.12086	4.34609	4.21588	4.28067	4.14209	4.30553	4.342	4.65529	4.44976	4.10947	4.25398	4.31939	4.12725	4.19644	4.11907	4.38592	3.93833	4.08787	4.10856	4.19311	4.23546	4.22717
APOBEC3A	5.14324	4.74977	4.40272	4.44979	4.52969	4.22744	4.4688	4.65692	4.52906	4.81814	4.15554	5.94496	5.03888	4.84696	4.47019	4.62614	4.40958	4.51486	5.16841	4.55895	5.15312	4.61848	4.82584	4.5858	4.87791	4.77596	4.7511	4.85137	4.73449	4.54231	4.23919	5.16514	4.90533	5.94339	4.93121	4.7368	5.08439	5.11533	4.97781	5.16543	4.80408	4.94029	5.01934	5.643	4.85187	4.89719	4.91043	5.05155	4.76032
APOBEC3B	5.40652	5.21345	5.17167	4.99904	5.08101	5.00456	5.04039	5.27709	5.08501	5.30739	4.84484	5.69087	5.23371	5.19	5.26414	4.91131	5.163	4.90738	5.62464	5.01359	5.44251	5.10983	5.20152	5.15443	5.49053	5.23998	5.47648	5.51283	5.21044	5.15734	5.09287	5.54833	5.40429	5.89231	5.39121	5.31183	5.72646	5.73953	5.35078	5.47428	5.37383	5.29545	5.20679	5.48023	5.09165	5.23068	5.24315	5.3993	5.11844
APOBEC3C	8.48684	9.13341	8.95775	8.51666	8.45772	8.77362	8.45019	8.70116	8.64558	8.77743	8.23801	8.62951	8.88031	8.81492	8.4194	8.71474	8.16052	8.02739	8.73489	8.13946	7.87724	8.45614	8.6475	8.66519	8.64507	8.90073	8.06806	8.68976	8.59992	8.35285	8.29553	8.56269	8.92589	9.08881	8.18784	8.53542	9.29713	8.50803	8.03828	8.39832	8.42937	8.64296	8.73795	9.07756	8.49484	8.91902	8.91141	8.68044	9.01146
APOBEC3D	6.42541	7.23353	7.18009	6.46629	7.05398	6.20917	6.76503	6.74156	6.97403	7.31671	7.01608	6.94876	7.03096	7.34707	7.41552	6.88803	6.93578	6.62704	7.42969	7.09883	6.29921	6.82882	6.9659	6.64005	7.42378	7.08031	7.30833	7.8067	6.94891	7.45541	7.46155	6.74346	7.15973	7.73782	7.05655	6.6246	7.79304	7.12704	6.72626	6.49121	6.73473	6.83222	7.00808	6.92569	6.92768	6.89648	7.36074	7.07086	6.68908
APOBEC3F	7.26417	7.21437	7.05529	6.75592	6.84727	7.11453	6.99627	6.98533	7.07969	7.09931	6.69902	7.31602	6.97779	7.07586	7.40469	6.83444	7.0271	6.85653	7.1148	6.81684	6.58992	6.89152	7.2194	6.93441	7.17864	7.03879	6.88628	7.32761	7.05677	7.532	6.86116	7.07801	7.17704	7.09503	7.32614	7.0936	7.17143	7.30707	6.94654	6.88692	6.9632	6.91949	6.97601	7.1207	6.80604	7.2782	7.21877	7.23773	7.39433
APOBEC3G	5.844	5.58391	6.11755	5.42153	5.77737	5.80203	5.73454	5.55902	5.68821	5.61066	5.42121	6.11366	5.67893	5.92021	5.97584	5.79488	5.75381	5.72415	5.96118	5.82447	5.38625	5.6299	5.79277	5.9734	5.79488	5.85058	5.69319	5.84525	5.62992	5.96072	5.89084	5.94528	5.49321	6.019	5.83213	5.90883	5.81534	6.60312	5.86503	5.5511	5.79488	5.47146	5.48773	5.79488	5.72399	6.02113	5.69592	6.22888	5.88923
APOBEC3H	3.40277	3.9986	3.76833	3.37907	3.53157	3.73376	3.62184	3.58432	3.50852	3.90982	3.49695	3.48185	3.5674	3.59501	3.49809	3.51388	3.65643	4.29243	4.26817	3.88269	3.72065	3.56385	3.79588	3.73507	3.86009	3.63776	3.84331	3.64932	3.57047	3.66999	3.70251	3.98563	3.85167	4.17631	4.03896	3.83054	3.64982	3.77892	3.77972	3.66999	3.60218	3.55599	3.5913	3.5376	3.65325	3.54659	3.54773	3.65831	3.58897
APOBEC4	3.1327	3.35568	2.75821	3.29533	2.93305	2.95724	3.00842	2.81291	3.03675	3.25201	3.36274	2.64723	3.08106	2.95374	3.34733	3.01103	3.00995	2.9417	3.01714	3.0205	2.78286	3.08166	3.37102	2.93019	3.25951	3.02007	3.09932	2.88296	3.3541	2.73565	3.08213	2.94493	2.93255	2.96159	3.04244	3.09341	3.03627	2.84009	3.04662	2.8067	3.14022	3.30123	2.99031	2.99451	3.10717	2.64843	3.05076	3.31373	3.02785
APOBR	4.71003	5.06767	5.04681	4.86376	4.68794	4.67667	4.87489	5.13978	4.91473	4.99835	5.27112	5.11004	5.14854	5.1872	4.82489	4.85165	4.78567	4.92639	5.24965	4.95511	5.04022	5.28167	4.99856	4.985	5.36602	5.00098	4.90373	5.21175	4.98774	5.02846	4.95155	5.10813	5.04425	5.42366	5.10123	4.86414	4.88441	5.10314	5.31028	4.93628	5.02309	5.02734	5.01483	5.22695	4.85762	4.98983	4.95653	4.91171	4.61126
APOC1	9.45371	12.36	5.79908	6.59559	6.18647	5.72476	6.74578	7.53728	6.48128	5.96565	5.37409	5.46596	5.53567	7.07037	6.26192	6.81703	6.4059	6.29492	10.4797	6.2283	5.30441	8.4313	6.37778	11.643	8.78548	5.82954	10.905	11.9161	7.02505	8.37073	9.48324	11.9822	10.8563	12.7531	6.91405	13.2312	11.0538	12.3935	6.16801	8.8442	5.8377	6.55734	7.19696	5.10457	7.29049	6.59112	5.96775	6.4837	6.38768
APOC2	4.9925	6.35729	5.56308	5.03447	5.38411	4.90251	5.52204	4.8351	5.11041	5.07142	4.99377	4.74147	5.58226	5.78386	4.8288	4.58097	4.79465	5.05889	4.93347	4.78315	5.18083	5.41344	5.12183	5.19816	5.04767	5.47335	5.24447	5.25	5.05241	4.71712	5.1183	6.21057	5.90276	6.024	6.10571	5.50457	4.915	5.08064	5.20516	5.25532	5.69004	5.36227	5.71311	5.14079	4.60153	5.32199	4.82196	5.83104	5.45539
APOC3	4.64504	4.14424	4.47039	5.31905	4.35913	4.75914	5.16829	4.50675	4.5725	5.51566	4.70228	4.67443	4.9324	5.09131	4.59047	4.4084	4.92197	4.90167	4.30108	4.33642	4.43842	4.44414	5.02244	4.49101	4.51124	4.70409	5.37021	4.50916	4.49103	4.32113	4.16067	4.34807	4.3535	4.37535	4.75388	4.42221	4.61891	4.99888	4.45835	4.28557	4.64901	4.52408	4.7939	5.59792	5.44299	4.76798	4.88207	5.47752	5.11768
APOC4	6.51333	6.63456	6.56522	6.32571	6.46424	6.67368	6.4946	6.68627	6.71371	6.49093	6.75092	6.72209	6.69005	6.49616	6.56334	6.66696	6.5346	6.82069	6.58398	6.57782	6.84933	6.69005	6.62987	6.40595	6.81697	6.29001	6.38247	6.47067	6.58129	6.63414	6.665	6.72658	6.86016	6.77298	6.82421	6.48801	6.19951	6.66999	6.63431	6.57462	6.60413	6.49066	6.37295	6.22933	6.39427	6.28271	6.39285	6.12933	6.17452
APOD	15.5785	16.2979	15.8696	15.8699	16.1644	16.143	16.2444	16.4947	16.6025	15.6949	16.0318	15.861	16.0119	16.0119	16.0695	16.7864	16.4613	15.5739	14.0113	15.9235	15.2539	14.4121	15.6468	15.7915	14.7202	16.6393	14.4998	16.0187	15.6453	15.3723	14.269	14.7423	15.6502	13.9746	13.9154	15.8447	14.9106	14.7138	15.9979	15.7456	16.0692	16.5074	15.7458	16.1116	16.6809	16.0947	15.7274	16.3465	16.5758
APOE	5.7807	4.84489	5.51007	6.61863	5.0906	5.40124	6.40377	4.78435	5.2826	5.83994	5.32366	5.14349	5.25757	6.53821	5.22113	5.00458	5.25111	5.94507	5.25795	5.47717	6.03633	5.24692	6.4704	5.92143	4.883	5.66498	5.49765	5.58511	4.98808	4.83051	6.29809	5.25166	6.18332	5.10648	6.28657	5.25424	5.11	6.01235	5.8678	5.57512	6.26897	6.15026	6.18814	6.36465	6.57377	6.95139	6.59009	5.96802	6.35979
APOF	3.9844	3.40364	3.94321	3.76922	3.77205	3.6615	3.76094	4.00665	4.17587	3.83689	3.49266	3.59369	3.91631	3.85911	4.17962	3.83225	4.00649	3.51454	4.12045	3.77984	4.12861	3.7264	3.9522	4.13198	4.03683	4.08664	3.81173	3.66381	3.55776	3.34391	3.29484	3.98625	3.90146	4.08924	3.40529	3.60351	3.74114	3.6408	4.25861	4.40956	4.05145	3.92119	3.78179	4.42029	3.85799	4.01782	3.69826	3.95374	3.65491
APOH	4.74775	4.02283	5.38485	7.26328	5.57159	5.4032	7.58386	3.37641	6.38631	6.27877	5.41222	4.39371	4.89985	6.31352	6.56438	3.79461	5.33032	6.01851	4.27799	4.41755	5.39228	3.6345	6.04285	4.66597	4.60423	7.28816	4.91425	4.9809	4.42823	2.92302	4.12224	3.69931	5.59559	4.09448	5.27933	3.43556	4.22317	4.03899	4.4899	3.82991	5.47305	5.34968	6.00727	7.09025	8.5404	7.4247	6.95128	5.41747	6.58915
APOL1	9.73323	10.4634	10.4796	9.6234	10.1865	9.91581	9.56051	9.80319	9.77662	9.61288	9.35896	10.2789	9.04655	9.85134	9.6234	9.6188	9.78407	9.69651	9.3744	9.65481	9.48378	8.93569	10.0024	9.78821	8.97569	9.463	9.14947	9.09115	9.92649	9.3859	8.85425	9.50679	9.75947	9.54794	8.71205	9.87364	9.70107	9.87129	9.58847	9.80131	10.0522	9.9784	9.75487	9.98449	9.80435	9.75487	10.0241	9.93841	9.5668
APOL2	6.50881	6.94671	6.99864	6.52834	7.11771	6.9399	6.54503	6.65982	6.54837	6.86609	6.68628	7.28957	6.57296	6.84035	6.66173	6.57377	6.85243	6.70398	5.95489	6.53655	6.17535	6.22929	6.99818	6.29838	5.70175	6.31516	6.17847	5.90124	6.6252	6.45688	6.06269	6.31562	6.51678	6.5345	5.58902	6.60351	6.31504	6.52612	6.44803	6.36233	6.74025	7.03995	6.34676	6.70174	6.47111	6.67181	6.54503	6.92118	6.32897
APOL3	7.35277	7.22455	7.31701	6.47758	7.65251	7.28623	7.15033	7.26408	7.25755	6.66447	7.11048	7.76459	7.02633	7.47383	7.05719	7.64458	7.15884	7.07421	6.98351	6.84709	6.81267	6.8512	7.34059	6.92266	6.77013	6.73918	6.83368	6.43896	7.1594	7.27995	6.69756	6.55305	6.85916	7.00731	6.16311	7.07873	6.94011	7.17223	7.24088	6.87377	7.2	6.67276	7.03514	6.84386	6.65445	6.67316	6.83354	6.97592	6.94663
APOL4	4.52309	4.74742	4.30532	4.19586	4.5814	4.48584	4.55444	4.79389	4.47469	4.53715	4.63881	4.9591	4.47577	4.59753	4.63859	4.61795	4.38226	4.51656	4.55444	4.33342	4.65759	4.8606	4.85025	4.46091	4.62429	4.85135	4.99272	4.55274	4.39761	4.83724	4.46165	4.92196	4.89384	4.98481	4.45412	4.83619	4.61731	5.10405	4.80344	4.95899	4.55444	4.56148	4.34445	4.33411	4.22269	4.76569	4.47993	4.17466	4.26196
APOL5	3.43386	2.81219	2.93073	2.8882	2.66534	2.7179	2.97877	3.22025	3.25663	3.10819	2.99816	2.98861	3.04911	3.12077	3.32233	3.30611	2.95356	3.26438	2.81192	3.09268	3.18235	2.94309	3.09173	2.71237	3.22683	3.03243	3.23335	3.05041	3.17961	2.62876	3.04898	2.7851	2.93606	2.99966	3.22824	3.20792	3.06965	2.87106	3.19632	3.18211	2.79473	2.93249	2.81872	2.66671	3.13991	2.85561	2.81205	2.89425	2.70262
APOL6	9.56975	8.04127	8.41939	8.18808	8.30624	7.88465	7.92375	8.35299	8.51696	7.93436	8.00123	9.69944	8.30206	8.58503	8.63048	8.42353	7.95783	8.74584	8.29798	8.55601	7.74632	7.5621	8.46971	8.23937	7.54555	8.23429	7.70685	8.22979	8.51005	8.42645	7.67068	8.31623	7.92126	8.50319	7.87383	8.43132	8.30895	8.68743	8.47942	8.2527	8.66046	8.22429	8.30507	8.34019	8.17822	8.57222	8.64573	8.29813	8.31836
APOLD1	4.60477	5.09215	4.02637	3.83473	4.04423	4.13349	4.28278	4.94353	4.10437	4.04027	4.82336	4.23529	4.46068	4.69028	4.14102	4.74568	3.99875	4.05613	5.72665	4.63084	4.50472	4.65401	4.25986	4.48584	4.7817	4.42496	5.29665	4.72838	4.044	4.09388	4.16645	5.70343	4.68091	4.47806	4.16856	4.61375	5.0782	4.87986	5.07644	4.64085	4.22239	4.61458	6.15279	4.31233	5.09676	5.12679	3.74427	4.69533	4.20369
APOM	11.0034285714286	5.92007285714286	9.92014714285714	11.8316	9.27853	8.94021571428571	11.6713857142857	6.93886142857143	9.24035857142857	12.2658142857143	10.3940285714286	8.95000285714286	10.4247857142857	11.6643571428571	9.76354857142857	7.40102	9.97688714285714	10.6189857142857	7.73280857142857	8.47208857142857	11.8014	6.16451857142857	10.9381571428571	9.81413	6.33916428571429	9.89219285714286	9.46001	9.1454	8.55818714285714	5.87306857142857	10.3932571428571	7.44208857142857	9.98761428571429	6.11532428571429	11.6414857142857	7.03635285714286	7.63236428571429	8.75751	10.5247	9.55005142857143	11.0796714285714	10.2369857142857	10.5002428571429	11.7010571428571	12.0723428571429	11.9296857142857	11.2731285714286	10.5462	11.1598285714286
APOO	9.37488	9.45032	9.37011	10.6571	9.49902	9.61607	9.75816	9.70863	9.17567	10.2717	9.55126	9.08134	8.88217	9.76871	9.42123	8.7831	9.90419	9.15418	8.53423	9.04176	9.61688	9.35054	9.80982	9.37921	8.3665	10.4464	8.92885	9.59396	9.70049	8.87664	8.6942	8.88931	9.81234	9.3257	9.24036	9.09531	9.04394	9.31487	9.32369	9.39615	9.88459	10.295	9.68131	10.7966	10.0895	10.1328	10.5583	9.81243	10.6075
APOOL	9.27885	9.47619	9.47109	9.78662	9.55295	9.4151	9.32974	9.31489	9.63889	9.64246	9.1663	9.25149	8.89141	9.45371	9.19773	9.43457	9.27577	9.2829	9.11401	9.47619	9.35767	8.81767	9.47619	9.25492	8.40986	9.3133	9.04637	9.08603	9.05576	8.80759	9.03525	8.89744	9.28044	8.98213	9.61893	8.78147	9.0324	9.35621	8.9355	9.33794	9.72322	9.5604	9.61575	9.90744	9.85916	9.89063	10.0174	10.3353	10.0921
APP	14.789	14.6334	14.8787	14.5435	14.3557	14.8914	14.5555	14.9025	14.54	14.2723	14.7414	14.8234	14.2354	14.827	14.8007	14.8314	14.6257	14.7269	14.6276	14.4728	14.7913	14.6819	14.7662	14.6786	14.3268	14.3518	14.6864	14.5891	14.6423	14.4046	14.8739	14.766	14.6946	14.9476	14.1223	14.6698	14.7319	14.6635	14.4967	14.6247	14.6816	14.6505	14.6931	14.6651	14.6796	14.3641	14.5094	14.4331	14.5925
APPBP2	10.0448	10.7293	10.3135	10.5685	10.9668	10.6895	10.7005	10.4217	10.6172	10.6736	10.1273	9.95696	10.3708	10.3008	11.192	10.3673	10.8792	10.2368	9.30098	10.7674	9.48009	9.46888	10.4188	10.0044	9.54034	10.6486	9.76047	10.4743	10.4373	9.69399	9.45366	9.23262	9.94994	9.93762	9.36444	9.78919	9.84449	10.1745	9.55711	9.76786	10.6193	10.5551	10.7887	10.4816	10.381	10.8032	10.4525	10.9262	10.9657
APPL1	9.16431	9.42662	9.33016	9.28389	9.23093	9.22617	9.21743	9.28891	9.26323	9.06897	9.07936	9.21864	9.26825	9.26396	9.42416	9.33099	9.18566	9.23781	9.23781	9.04441	9.18998	9.27166	9.31572	9.37594	9.76177	9.36109	9.27662	9.12205	9.26781	9.23781	9.37742	9.28753	9.22669	9.29741	9.33161	9.20659	9.31496	9.39331	9.06602	9.25624	9.06601	9.13203	9.27434	9.02395	8.9625	9.21325	8.93111	9.23149	9.32964
APPL2	8.00955	8.05529	8.23202	8.3302	8.57284	8.32988	8.18744	8.16415	8.24856	8.52529	8.26339	8.46046	8.32702	8.18885	8.35288	8.24856	8.20888	8.2375	8.24856	8.27113	8.3074	8.28867	8.17959	8.46414	8.31275	8.02285	8.02663	8.28416	7.86795	8.14391	8.48946	8.25324	8.40155	8.342	8.67345	8.35703	8.25968	7.93932	7.93647	7.9012	8.32531	8.03341	8.04765	8.30508	8.30164	7.97346	8.24393	8.07077	8.13624
APRT	10.6853	10.6828	10.4865	11.102	10.8762	10.3514	10.8106	10.3603	10.4329	11.344	10.4637	10.8411	10.5294	10.6596	10.4218	9.90823	10.5966	10.4065	11.6206	9.90384	10.4081	10.661	10.6232	11.0512	9.85048	10.9074	10.9149	11.6721	10.3206	10.1502	10.4921	11.4188	10.6633	10.7826	11.253	11.3315	11.6529	10.8833	10.6491	10.9542	10.9159	10.8724	11.2744	11.4663	11.4455	10.7404	11.2224	10.6226	11.7945
APTX	6.15298	6.22174	6.44102	6.5415	6.72148	6.74097	6.60571	6.39461	6.43209	6.27794	6.27788	6.23495	6.14765	6.43041	6.35452	6.26765	6.56097	6.59766	6.43991	6.81896	6.60472	6.57393	6.51182	6.20042	6.83824	6.54569	6.1994	6.1177	6.14984	6.45818	6.3415	6.45301	6.34666	6.14835	6.24569	6.3732	6.47203	6.51408	6.55761	6.55933	6.3514	6.41073	6.31989	6.43041	5.88587	6.66482	6.15482	6.82371	6.44527
AQP10	3.47342	3.40456	3.49291	3.30686	3.45865	3.55257	3.18161	3.58402	3.55699	3.44453	3.47645	3.46475	3.63113	3.3664	3.5889	3.47411	3.51581	3.45476	3.43992	3.457	3.48925	3.58851	3.34319	3.47411	3.50878	3.33634	3.6285	3.55916	3.67029	3.40678	3.46704	3.2053	3.47411	3.60245	3.84674	3.22367	3.29976	3.4913	3.44052	3.40201	3.47411	3.41925	3.47411	3.47411	3.49302	3.6727	3.46816	3.71256	3.59876
AQP11	5.64713	5.68651	6.10971	6.08094	5.79046	5.9432	5.8498	5.58788	6.19169	6.99904	6.21739	5.41166	6.34991	6.14739	5.69166	5.58867	6.20024	6.42437	5.6127	6.13083	6.52944	5.6536	6.03121	5.80508	5.69799	5.93078	5.59206	5.74631	5.82736	5.72872	6.01832	5.74173	5.63376	4.99347	6.41725	5.56533	5.53741	5.59619	6.03388	5.69057	6.00788	5.77887	5.83126	6.11	5.91794	7.13726	5.98973	6.02605	6.33097
AQP12A	3.30477	3.42273	3.43982	3.41586	3.42273	3.42273	3.30824	3.47935	3.5196	3.42273	3.35304	3.45412	3.39355	3.34743	3.50973	3.3026	3.47544	3.52488	3.3194	3.57937	3.42273	3.54556	3.5124	3.39499	3.42666	3.28778	3.53848	3.38112	3.42514	3.48162	3.3732	3.37244	3.41211	3.34751	3.42273	3.71868	3.43782	3.44946	3.45709	3.42273	3.45104	3.40012	3.41096	3.39476	3.42999	3.42042	3.41093	3.51097	3.41987
AQP12B	3.222	3.33781	3.40759	3.35677	3.41322	3.45505	3.25015	3.4036	3.52089	3.45882	3.32827	3.37743	3.54115	3.34385	3.40382	3.49155	3.28765	3.55044	3.41255	3.46181	3.34706	3.46018	3.48966	3.4485	3.41026	3.4142	3.45155	3.45333	3.47269	3.33705	3.45452	3.38935	3.4156	3.43031	3.4675	3.49709	3.5138	3.3314	3.39297	3.40405	3.36004	3.33281	3.30246	3.38203	3.42163	3.4036	3.43636	3.44801	3.52821
AQP2	5.30908	3.50173	5.84672	9.04823	4.50474	4.11315	4.62634	4.80196	5.79134	9.24832	4.445	3.90117	5.53479	4.61817	6.47123	5.27218	4.92542	4.92371	4.24339	4.29581	10.6814	4.45198	8.33533	4.30591	4.21742	6.89266	5.85872	4.12542	4.00385	4.06483	4.47066	6.45608	6.59692	4.07996	3.71859	6.46059	3.49635	4.38124	4.12071	6.6636	9.12663	6.39166	4.83574	4.20868	5.16742	5.34929	8.13701	4.73396	5.34025
AQP3	8.10065	7.92454	7.45084	8.47211	7.69256	7.40085	7.85239	7.28434	7.38493	8.47802	7.24223	7.47892	8.01252	7.76866	7.82621	7.7306	8.28951	7.18774	7.01837	7.08512	8.03466	6.89889	8.16738	7.78726	7.62557	8.07082	7.16288	7.844	7.51622	6.8804	7.15588	7.35459	7.49891	6.96916	6.7672	7.84729	7.39392	7.66682	7.252	7.77016	8.19256	8.23394	7.72265	8.96124	8.13321	7.82135	8.71826	7.54261	7.74466
AQP4	3.50779	3.29245	3.48618	3.61115	3.30546	3.45311	3.38197	3.43542	3.6025	3.48706	3.49044	3.29662	3.31368	3.32803	3.34862	3.51599	3.6474	3.37527	3.67837	3.38591	3.52022	3.53464	3.30802	3.67583	3.23233	3.50049	3.38055	3.24262	3.36945	3.33023	3.58364	3.41959	3.52491	3.65502	3.53692	3.38947	3.23949	3.31587	3.35995	3.41101	3.33418	3.61949	3.3189	3.46035	3.37447	3.45751	3.44446	3.3969	3.28112
AQP5	3.92545	4.18891	4.07955	4.14441	4.02947	4.1724	4.05381	4.25176	4.08704	4.08655	4.18701	4.29085	4.25025	3.97745	4.19032	3.98965	4.29865	3.911	4.13893	4.13971	4.32083	4.13986	4.04569	4.24769	4.28758	4.48164	4.53474	4.3008	4.16679	3.87955	3.81549	4.15097	4.01175	4.1873	4.04173	4.17039	3.95431	3.795	4.08078	4.01124	4.06932	3.98184	4.0119	3.97284	4.20681	4.18476	3.97257	3.94137	4.05414
AQP6	3.7448	3.60579	3.63689	4.03438	3.60369	3.7049	3.63695	3.7448	3.71928	3.70485	3.59644	3.76709	3.72546	3.61542	3.81526	3.67804	3.67182	3.63971	3.85566	3.74089	3.75853	3.94586	3.88027	3.6101	3.7779	3.76329	3.75683	3.7448	3.74902	3.62955	3.74905	3.73073	3.62515	3.81876	3.67773	3.84216	3.67159	3.64804	3.7448	3.7344	4.0464	3.99087	3.72036	3.52603	3.68631	3.84217	3.8351	3.97736	3.65781
AQP7	6.14567	5.51651	6.00247	6.02886	5.75185	5.91259	6.18823	5.74074	5.6453	6.31931	6.12579	5.64671	6.00715	6.41466	5.50642	5.74809	5.74588	6.28966	5.63088	5.6173	6.32193	5.7413	6.08564	6.00469	5.38007	5.86834	5.64103	5.88377	5.52654	5.35532	6.15996	5.36789	5.74627	5.9252	6.3715	5.65209	5.44244	5.79821	6.17336	6.0306	6.38319	5.80298	6.12214	6.47941	6.63782	6.57158	6.27314	5.95415	5.712
AQP8	2.98575	2.9609	2.97051	3.05411	3.00636	3.01788	3.03739	3.05411	2.98912	3.04411	3.09919	3.33045	2.92416	2.99729	3.24686	3.03882	3.05411	2.98894	3.28686	3.16114	2.88842	3.17072	2.97402	3.14767	3.1761	3.00697	3.24269	2.97296	3.18927	2.92821	3.1716	3.24026	2.95333	3.12177	3.23541	3.11114	3.04396	2.92999	2.99755	2.86698	3.28944	3.06681	3.14752	2.86045	2.83567	3.10246	3.10448	3.00012	2.84219
AQP9	4.68644	5.12212	4.7639	4.26236	4.7468	4.39775	4.43922	4.91944	4.43306	4.72399	4.61761	4.96069	4.2152	4.39107	4.74329	4.4465	4.13387	4.16301	4.53507	5.42515	4.04472	4.6115	4.2061	5.00388	4.19984	3.81615	5.24414	5.20078	4.56646	4.33699	3.91698	4.32493	4.63366	5.43478	4.40389	5.50613	4.46209	4.47532	4.27598	4.83491	4.28097	6.33819	6.31493	6.78943	5.84784	6.89441	4.78478	5.05543	4.90534
AQR	8.66965	8.4485	8.73161	8.7895	8.69696	8.32998	8.52235	8.4946	8.45744	8.54609	8.36754	8.3194	8.3464	8.5549	8.77899	8.69396	8.71288	8.46321	8.89625	8.63547	8.76592	8.86104	8.38327	8.65441	8.54535	8.53055	8.30743	8.35092	8.53558	8.66217	8.47084	8.36025	8.31549	8.39718	8.27946	8.45098	8.41526	8.74538	8.19852	8.4916	8.34256	8.37203	8.64985	8.27109	8.15847	8.61644	8.53612	8.31253	8.60155
AR	5.153	5.00013	5.59094	5.19384	5.3492	5.78634	5.45738	5.33299	5.57562	5.49246	5.23936	5.33226	5.58385	5.35397	5.60118	5.42045	5.27453	5.66702	5.41164	5.43468	5.28582	5.31304	5.38716	5.51034	5.37554	5.36974	5.34135	5.09367	5.4041	5.33346	5.5777	5.21915	4.99614	5.20719	5.49839	5.17089	5.00674	5.38861	5.01576	5.34587	5.38844	5.36974	5.82171	5.42487	5.53343	5.37621	5.4023	5.4254	5.36974
ARAF	7.74192	8.075	8.02146	8.25231	8.54019	8.07586	8.08673	7.98425	7.73483	8.49702	7.86293	8.17762	8.40633	7.80098	8.08521	7.64174	7.92498	7.73771	7.0949	7.08619	7.5062	7.81712	8.19825	8.31956	7.80262	8.38015	7.72216	8.50767	8.00418	7.9795	7.99669	7.80024	7.66418	7.87414	7.5606	7.6106	7.91529	7.7574	8.20291	7.8608	8.05972	8.58358	8.46242	8.78541	8.36915	8.24434	8.44354	8.16655	8.45754
ARAP1	4.95203	4.88035	4.93819	4.80851	4.87979	4.88222	4.98391	4.84583	4.89494	4.93603	4.87722	4.94278	5.07498	4.94019	5.08957	4.84076	4.77949	4.93871	5.01142	4.73134	4.72478	4.99348	4.99608	5.01596	5.14583	5.10138	4.84242	4.93871	4.93871	4.95754	4.96826	4.98996	4.8512	5.0417	5.07036	4.91276	4.93153	4.71595	4.68198	4.81011	4.905	4.97674	4.91529	5.02768	4.93871	5.2183	5.11817	4.8204	5.12103
ARAP2	6.49151	7.13492	6.488	6.43611	6.6844	6.59269	6.4613	6.34573	6.36073	6.71404	6.42217	7.07675	6.90545	6.6714	6.58727	6.5515	6.67491	6.09952	6.67864	6.75567	6.2794	6.51392	6.47955	6.59989	6.7851	6.54098	6.75563	6.86616	6.56913	6.4506	6.40798	6.23082	6.59927	6.41544	6.38923	6.51745	6.47405	6.32692	6.3004	6.24896	6.44658	6.5154	6.6532	6.61104	6.34129	6.66689	6.38962	6.24828	6.81633
ARAP3	5.68283	5.74358	6.35139	5.50319	6.18044	6.16164	5.91718	6.45917	5.87387	5.85576	6.33795	6.04314	5.86122	6.08552	6.10491	6.23121	6.12081	6.49071	5.6829	6.05594	5.40015	5.99242	6.16381	5.65348	5.28428	5.52705	5.6928	5.86678	5.53913	6.27192	5.52306	5.53954	5.43723	5.8936	4.99189	5.68563	5.80413	6.11424	5.91953	5.88835	5.87814	5.55183	6.01143	5.78852	5.53854	5.44116	5.73928	5.97166	5.71706
ARC	3.8229	3.92383	3.85128	3.89481	4.03722	4.12066	3.76468	4.27541	3.81678	3.92187	3.8562	3.97413	4.02664	3.7891	3.69548	3.79166	3.71742	3.85407	3.8023	3.73421	3.75745	4.0587	3.7267	3.84961	3.9817	4.18746	3.62632	3.81355	3.61782	3.79135	3.47794	3.84485	3.6489	3.51429	3.55891	3.9096	3.79723	3.79453	3.84873	3.78171	3.84011	3.84975	3.79428	3.76697	4.00745	3.78997	3.91738	4.12595	3.48758
ARCN1	11.1297	11.4263	11.3129	11.3219	11.4428	11.4064	11.3924	11.4638	11.2709	11.1387	11.0999	11.229	10.9634	11.4764	11.3789	11.2843	11.5166	11.1259	11.2929	11.4337	11.3702	11.0243	11.3657	11.3027	10.7715	11.543	11.3048	11.4624	11.1984	11.2676	11.2569	11.4967	11.5251	11.1932	10.925	11.2511	11.3064	11.3684	10.9996	11.3269	11.4793	11.249	11.3725	11.5098	11.3173	11.2344	11.5717	11.3454	11.2586
AREG	5.64371	4.699725	4.034735	4.16325	4.99785	4.24769	4.504555	5.524735	4.04377	4.13097	4.30253	5.53495	5.03723	4.43041	4.389165	5.19193	4.298575	4.24353	4.399855	4.489685	4.20464	5.00871	4.32816	4.891945	4.537475	5.020405	5.58158	6.12856	4.3586	4.251465	4.1578	5.446115	5.012125	5.47981	4.275945	4.62132	4.64281	4.46568	5.452845	4.473345	4.32987	4.857485	4.507965	4.80002	4.48421	4.92166	4.63302	4.275155	4.178955
AREL1	8.37131	8.35727	8.43523	8.34394	8.6596	8.48131	8.32629	8.09763	8.11254	8.30392	8.2749	8.29578	8.48476	8.25632	8.12565	8.39847	8.20138	8.16271	7.92415	8.1747	8.29681	8.29496	8.21417	8.66274	8.13558	8.54285	8.08082	8.20902	8.54645	8.30706	8.05967	8.63333	8.33286	8.03769	7.99519	8.45537	8.12211	8.15768	8.09119	7.839	8.45699	8.35988	7.82646	8.25076	8.14332	8.15959	8.30283	8.1713	8.13064
ARF1	13.1899	13.5761	13.3809	13.4158	13.3173	13.4728	13.3871	13.5001	13.2335	13.2947	13.1595	13.3686	13.1912	13.1006	13.1765	12.9796	13.4939	13.0188	12.2338	13.0269	13.13	13.0999	13.4183	13.4124	12.8567	13.2671	12.9972	13.2669	12.9544	12.8564	12.9549	13.0338	13.0301	13.1997	12.6726	13.0935	13.2017	13.2206	13.4176	13.3765	13.5447	13.6989	13.3166	13.9232	13.5942	13.3634	13.7761	13.7576	13.9421
ARF3	9.2809	9.32243	9.00611	8.79274	9.10437	8.99171	8.93806	8.93891	8.9239	8.9614	8.90623	9.19434	9.29048	9.15843	9.33653	9.03391	9.11283	9.00513	8.51537	8.29922	8.29445	8.88104	9.03594	9.14832	8.73801	9.46942	8.8861	9.14194	9.0483	9.09549	8.67845	9.08029	8.79674	9.07612	8.74477	8.99423	8.98355	8.96299	8.63907	8.60415	8.78906	8.94952	8.88997	9.04795	9.06558	8.86478	8.86237	8.9677	9.08613
ARF4	11.2189	11.4339	11.304	11.3025	11.5959	11.5509	11.2306	11.3316	10.6999	11.2567	11.0938	11.2712	11.3201	11.2701	10.8598	10.7221	11.2672	11.0024	10.5664	10.72	11.1688	11.263	11.3701	11.6841	10.9629	11.4095	11.7768	11.4182	10.9776	10.9021	10.8974	11.8003	11.4939	11.3509	11.2712	11.2208	11.2604	11.4011	11.0523	11.4463	11.1577	11.3582	11.0487	11.877	11.316	11.4564	11.5396	11.6297	11.1455
ARF5	6.25055	6.52396	6.40146	6.25374	6.52657	6.11502	6.15626	6.49781	6.13376	6.60678	6.44557	6.16182	6.66366	6.26621	6.17238	6.19167	6.06916	6.31916	7.13426	5.91829	6.46766	6.41357	6.34135	6.60752	6.38951	6.53751	6.39952	6.76496	6.17659	6.4734	6.15826	6.29818	6.15197	6.40707	6.35411	6.3895	6.57456	6.40994	6.46021	6.68032	6.21373	6.44285	6.65408	6.80822	6.6919	6.48322	6.56488	6.57645	6.67899
ARF6	10.3042	10.6581	10.7459	10.8917	10.9352	10.9073	10.646	10.6936	11.0086	10.7824	10.6294	10.6987	10.8476	10.5137	10.882	10.6964	10.9499	10.6669	9.787	10.5762	10.0463	10.1978	10.6105	10.5302	9.91285	10.6891	10.1564	10.4634	10.6677	10.3809	9.95807	10.3432	10.4262	10.2133	9.88702	10.5067	10.2195	10.2756	10.1059	9.98693	11.0034	11.0397	10.958	10.948	10.8612	10.6122	10.8577	10.8814	11.0527
ARFGAP1	4.76094	4.87525	4.76378	4.75743	4.82697	4.82697	4.58892	4.76616	4.85283	4.69759	4.68451	4.69308	5.04128	4.75282	4.8327	4.76635	4.79105	4.79854	4.89236	4.65456	4.72873	4.9186	4.78216	4.95144	4.97145	4.87873	4.8988	4.9786	4.83303	4.94609	4.93193	4.72411	4.82594	4.82099	4.94574	4.80872	4.8954	4.79923	4.82697	4.82345	4.57931	4.82759	4.82697	4.88231	4.76821	4.93133	4.98665	4.91784	4.71926
ARFGAP2	6.19938	6.39469	6.1055	6.10928	6.15618	6.0941	6.18496	6.03503	6.12831	6.20167	6.15514	6.0367	6.30318	6.15002	6.30578	6.22564	6.20257	6.15859	5.76558	6.11719	6.20167	6.21791	6.30712	6.37716	6.73375	6.17266	5.98348	6.24172	6.40912	5.8458	6.10556	5.92098	6.1368	6.01644	6.14862	6.15869	6.10843	5.93875	6.41078	6.09561	6.02911	6.26286	6.11468	6.20086	6.10553	6.19594	6.35858	6.40448	6.49647
ARFGAP3	8.30939	8.53823	8.30473	8.39379	8.36952	8.25047	8.29113	8.26472	7.879	8.15444	8.24571	7.99068	7.98999	8.24927	8.14471	8.27429	8.36952	8.16103	8.02348	8.05038	8.71247	8.23483	8.24487	8.36952	8.20995	8.53053	8.55029	8.33777	8.34506	8.22684	8.44949	8.63947	8.55856	8.60185	8.49347	8.3308	8.50242	8.36942	8.53676	8.71994	8.24968	8.54409	8.1826	8.49292	8.51001	8.38998	8.51541	8.33446	7.90157
ARFGEF1	9.51707	9.65797	9.35124	9.60884	9.24778	9.42616	9.4199	9.48581	9.39428	9.34245	9.43567	9.29022	9.32477	9.39458	9.43344	9.4865	9.74929	9.57829	9.32029	9.35425	9.80856	9.44519	9.57842	9.28403	9.26889	9.41748	9.37294	9.22119	9.29617	9.56986	9.63939	9.37294	9.50025	9.24092	9.37294	9.34857	9.1563	9.23053	9.30112	9.20782	9.51804	9.38534	9.29339	9.214	9.23759	9.06541	9.19347	9.44221	9.39678
ARFGEF2	8.87282	8.89253	8.81856	8.82121	9.01568	8.88679	9.0452	8.80841	8.72958	8.89254	8.80841	8.53652	9.37092	8.8319	9.21418	8.74576	9.01229	8.80841	8.33285	8.58605	8.56732	8.35663	8.80841	8.75659	8.39718	9.07278	8.44642	8.73674	8.61421	8.63081	8.72632	8.62711	8.58641	8.4669	8.55693	8.59291	8.65658	8.80841	8.81069	8.4061	9.12882	8.81735	8.84404	8.66448	8.90124	9.11551	8.68697	8.8375	8.94158
ARFIP1	8.69076	9.04565	9.25274	9.08761	9.29748	9.1398	9.10126	9.33061	9.21164	9.03037	9.24507	8.90822	8.95191	8.89233	8.9776	9.26707	9.1689	9.21096	8.83529	9.09689	9.02741	8.98808	9.02495	8.86799	8.72601	9.09802	8.71314	9.02822	8.67567	9.09689	8.54636	9.24983	9.39972	8.87472	9.10306	9.09689	9.36941	9.22012	9.00933	9.02983	9.07134	9.29886	9.15909	9.10491	9.16253	9.46837	9.25832	8.92486	9.17198
ARFIP2	4.90648	5.12992	4.93403	5.23483	5.35379	5.03709	5.23641	4.78867	4.92738	5.18118	5.04338	5.07503	5.07659	4.92418	4.94188	4.82902	5.15611	4.94797	5.09067	4.92965	5.15985	4.95797	5.17124	5.09383	4.73992	5.02366	4.92259	5.3118	5.23756	4.98371	4.84707	5.23274	5.04593	4.85527	5.0509	4.9426	5.07503	5.49169	5.19241	5.05612	5.00784	5.12119	5.26793	5.25478	4.92682	4.88066	4.88696	5.15705	5.27003
ARFRP1	5.06906	5.02708	5.04647	4.85171	5.06575	5.16562	5.19315	5.04647	4.94423	5.04647	4.89406	5.04647	5.08966	4.9527	4.80515	5.0364	4.96212	5.04049	5.11762	4.6336	4.97487	5.02844	4.97239	5.17126	5.05966	5.08784	5.0385	4.89081	5.02422	4.91994	5.1544	5.16693	4.97173	4.98338	4.93042	4.95334	5.03862	4.99234	5.01425	5.07276	4.9724	5.1459	5.30976	5.05197	5.14674	4.99022	4.84017	5.17583	5.11318
ARG1	3.54157	3.60338	3.70193	3.47427	3.70251	3.88374	3.45328	3.44174	3.54557	3.41892	3.59695	3.50259	3.64069	3.69538	3.38302	3.42768	3.68855	3.69416	3.92182	3.46357	3.74486	3.58878	3.51951	3.53773	3.68608	3.31326	3.65584	3.53773	3.51253	3.58953	3.58632	3.57366	3.36423	3.77105	3.53551	3.80293	3.61603	3.48472	3.44833	3.55797	3.4976	3.54343	3.34542	3.53773	3.36207	3.54034	3.49458	3.53773	3.62057
ARG2	7.3568	6.90712	7.1857	8.70483	7.20616	6.99981	7.30555	6.89772	7.13538	8.16869	6.82104	7.03384	7.2418	7.28145	7.43555	6.79902	7.59086	7.33913	6.27178	6.60954	7.57617	6.45636	7.59675	7.06957	7.30556	7.94788	7.19108	7.1839	6.73696	6.5701	7.16368	6.95168	7.58525	6.8202	7.23431	7.11019	7.11811	7.69923	6.83964	7.19944	7.50705	8.22189	7.30638	8.66371	9.25344	10.2325	8.01414	8.60324	7.80347
ARGFX	3.29905	3.39469	3.39069	3.32443	3.41189	3.237	3.30227	3.58442	3.75979	3.43405	3.66729	3.27438	3.75377	3.2444	3.38408	3.15657	3.53282	3.51887	3.44213	3.47569	3.56781	3.46232	3.35138	3.18422	3.70337	3.46166	3.37122	3.35408	3.30852	3.40085	3.13324	3.64373	3.39088	3.46199	3.5535	3.43959	3.09616	3.51077	3.34029	3.29398	3.5459	3.11136	3.56028	3.02251	3.3266	3.57082	3.41844	3.43628	3.06168
ARGLU1	10.6068	11.0219	11.1669	10.5956	11.7361	11.4325	10.858	11.7549	11.4765	11.0138	11.8913	11.077	11.0607	11.392	10.5524	11.6394	11.0956	11.5258	10.5554	11.7341	11.2942	11.457	10.8978	10.116	10.8488	10.3321	10.5473	11.0964	10.5135	11.9251	10.8199	10.888	11.1897	11.0616	10.7522	11.1762	11.2626	11.1037	11.7445	10.9859	10.8653	10.74	10.5729	11.0093	10.3252	9.97382	10.5164	10.2416	10.2359
ARHGAP1	10.9228	10.8079	10.8854	10.2987	10.8148	10.8037	10.6142	10.6161	10.7751	10.6968	10.3176	10.3059	10.6482	10.949	10.9627	10.8485	10.8896	10.7484	10.9479	10.6063	10.3698	11.1846	10.6518	11.8235	10.949	11.0439	11.6654	11.264	10.4415	11.4319	10.8256	11.9057	11.3259	11.3317	11.4228	11.0476	11.7003	11.3811	10.5092	11.635	10.7268	10.7205	11.025	11.1823	11.0499	10.7581	11.281	10.6354	11.167
ARHGAP10	6.49921	6.92946	6.38441	6.51201	6.56285	6.49598	6.52794	6.44545	6.08782	6.31668	6.75938	6.15876	6.71758	6.8068	6.32802	6.23993	6.21819	6.39633	7.46154	6.61535	6.55656	6.38871	6.55042	6.7536	7.10972	6.36303	6.85338	6.61552	6.15996	6.63849	6.92958	6.36784	6.47573	6.41205	7.51195	6.48141	6.82677	7.09784	6.55813	6.55813	6.27761	6.23023	6.64752	6.56096	6.2312	7.01527	6.5065	6.78887	6.20781
ARHGAP11A	4.35087	4.58757	4.384	4.17405	4.50041	4.27112	4.01786	4.94256	3.94131	4.13578	4.37893	4.443	4.43439	4.30802	4.33587	4.75073	4.22629	4.14191	4.98329	4.04358	4.18159	5.27157	4.55853	4.93724	4.63802	4.52557	5.44537	4.42213	4.42855	4.99318	4.68601	5.47629	5.2992	5.16343	4.86069	5.06132	5.0318	5.15243	4.72048	4.93786	4.48421	4.02385	4.20824	4.27506	4.01257	4.16466	4.13854	4.02306	4.27987
ARHGAP11B	4.76631	5.29067	4.96405	4.39687	4.59162	4.73332	4.10623	4.82604	4.41242	4.46727	4.75734	4.4994	4.84536	4.63466	4.42122	5.16683	4.59932	4.26727	5.22817	4.24143	4.60249	5.36871	4.98133	5.1497	4.94909	4.87479	5.77597	4.89426	4.71286	6.04579	5.03281	4.95541	5.57448	5.4832	4.91954	5.17956	5.29953	5.07146	4.94121	5.2917	4.80645	4.45889	4.29138	4.39999	4.48009	4.06436	4.54509	4.32388	4.46332
ARHGAP12	8.25842	8.18691	8.92542	8.61422	8.68465	8.70817	8.5829	8.35824	8.81295	8.63361	8.49448	8.53727	8.30043	8.49903	8.40743	8.49903	8.62598	8.66937	8.1817	8.68873	8.49814	8.24838	8.49903	8.2583	7.74819	8.17978	7.92222	7.96036	8.29456	8.17228	7.93408	8.07235	8.45017	8.21338	8.34822	8.11249	8.38713	8.48249	8.54109	8.03846	8.8985	8.52947	8.60986	8.58457	8.57721	8.38325	8.90058	8.62915	8.6745
ARHGAP15	3.90988	4.57877	4.10247	4.16796	4.13117	3.90415	4.051985	4.356795	3.94093	4.063935	3.98651	3.87209	3.7866	3.952915	3.906715	4.16986	4.521035	4.069705	5.7321	4.145395	4.6177	4.92428	4.579955	4.820405	6.428555	4.56161	4.62024	4.056455	4.125425	4.988485	4.750245	5.276285	4.359605	5.02227	5.4743	4.419505	4.162355	4.3585	4.24773	4.741395	3.716605	3.95392	3.830865	4.06237	3.95215	4.294295	3.63849	3.66636	4.061235
ARHGAP17	7.4047	7.40661	7.15437	6.72773	6.92309	7.04991	7.14356	7.42266	6.84963	7.29006	7.15182	7.37996	7.14319	7.34216	7.10287	7.26054	7.07215	7.2428	7.06679	6.89233	7.1087	7.05122	7.15637	7.43156	7.31502	6.96394	7.15302	6.84442	7.04157	7.66006	7.39982	7.32239	7.17624	7.21069	6.9393	6.98679	7.17436	7.27336	7.01804	7.18175	7.31256	7.07603	7.15072	7.14047	7.10519	7.08905	7.40179	6.9855	7.26284
ARHGAP18	9.22553	9.51732	9.67038	10.2472	9.51907	9.87105	9.80464	10.3185	9.9967	9.64875	9.13455	8.59062	9.76498	9.66999	9.42625	10.6668	10.0057	9.8027	8.96668	9.78939	9.70995	10.2311	9.46416	8.96403	9.06648	9.93373	9.58898	9.35505	9.35757	9.79111	9.53232	9.80324	9.69585	10.5078	9.32003	9.74523	9.66494	9.6824	10.1392	9.59857	9.91856	9.77244	9.8027	10.1615	9.89562	10.1638	9.85896	9.27897	10.5793
ARHGAP19	10.178	11.0399	10.6818	10.4889	11.3083	10.8217	10.5511	10.7852	11.2363	10.5604	10.5174	10.7008	10.5354	10.2813	11.2311	10.1856	11.0216	10.5174	7.96163	10.6517	8.82382	8.92491	10.3097	9.29007	8.22954	10.4155	8.74341	9.64396	10.5969	9.59492	8.13814	8.30142	9.49863	8.99012	8.0535	10.5341	9.46836	9.12397	9.6185	8.88318	10.8361	11.0182	10.8434	10.7027	10.751	10.9704	10.9837	11.835	11.6534
ARHGAP20	4.74609	4.50942	4.65068	5.02373	4.69779	4.63654	4.77613	4.30431	5.04284	4.46374	4.55515	5.13436	4.62066	4.45134	4.99641	4.37987	4.65473	4.03312	4.98865	4.76357	4.53878	4.49571	4.48265	4.92225	4.97618	4.67751	4.68634	5.32465	4.73521	4.76806	4.54367	4.48812	4.71529	4.68522	4.86202	5.0701	5.01953	4.90922	4.62267	4.54893	4.59649	4.41114	4.78506	4.77446	4.66858	4.9258	4.54088	5.00256	5.46667
ARHGAP21	9.25061	9.59816	9.86544	9.81735	10.1026	9.98086	9.5344	9.49157	9.8986	9.75009	9.58681	9.80429	9.99889	9.45046	10.2013	9.34804	9.71785	9.63545	9.27257	9.72611	8.83467	9.24012	9.42642	9.0647	8.86065	9.57656	8.75323	9.26082	9.71222	9.43383	9.18773	9.0153	9.43107	9.19386	8.91919	9.45566	9.20008	9.01027	8.78404	9.19681	9.77315	9.87792	9.84957	9.09531	9.54438	9.39437	9.56686	9.67147	9.90416
ARHGAP22	3.50565	3.3013	3.29638	3.36843	3.39644	3.40531	3.28385	3.37212	3.33564	3.35502	3.38929	3.36029	3.48555	3.45755	3.37266	3.39241	3.31662	3.40531	3.80362	3.48048	3.42595	3.58444	3.37116	3.4041	3.68885	3.50718	3.57191	3.33825	3.45332	3.51064	3.54011	3.61085	3.40237	3.57626	3.50306	3.47341	3.53355	3.40531	3.42516	3.40531	3.42156	3.41959	3.3341	3.30395	3.3249	3.37665	3.44646	3.35437	3.39122
ARHGAP23	8.48245	9.50112	9.60318	8.79545	9.79471	9.29528	9.04029	9.3762	8.80722	9.28495	9.01324	9.4495	9.68627	8.98353	10.0298	8.67431	9.51523	8.9011	7.49869	8.6561	6.96735	7.88243	8.82037	9.44716	7.95942	9.15618	8.37595	8.8681	9.43065	8.57372	8.16458	8.28503	8.39385	8.00623	6.51709	8.73329	8.72465	8.3546	8.81907	8.20448	8.73141	9.22109	9.12819	8.94286	8.96757	8.52556	9.22583	9.56725	9.12215
ARHGAP24	5.77393	5.70207	5.69801	6.69526	5.83864	6.2649	6.27555	5.85438	5.90347	6.14683	5.99785	5.79244	6.15256	6.11271	5.96258	5.70047	6.03827	5.96545	5.73421	6.34655	6.43381	5.73164	5.97117	5.56359	5.63686	6.16309	5.83166	6.11989	5.79772	5.32514	6.27779	5.73029	6.31921	5.75344	6.48489	5.92843	5.76746	5.79741	6.09285	5.90314	6.04997	6.60391	6.45183	6.45095	6.61335	7.38331	6.76303	6.56316	6.57464
ARHGAP25	5.3305	5.52391	5.61117	4.97055	5.32521	5.48753	5.36464	5.5705	5.47277	4.85428	5.50861	5.49118	5.23246	5.52583	5.38622	5.71079	5.42143	5.46724	5.38569	5.11189	5.27622	5.53427	5.42089	5.47923	5.76156	5.27968	5.0119	5.24226	5.15575	5.53607	5.51155	5.71591	5.18087	5.67165	5.26521	5.37221	5.30487	5.78253	5.41677	5.41272	5.57468	5.33939	5.52141	5.76773	5.32261	5.73119	5.27562	5.4119	5.29966
ARHGAP26	6.07826	6.16852	6.04794	5.40099	5.93923	5.94963	5.77381	6.26904	5.613	5.75019	6.24249	5.85578	5.83527	6.19866	5.86757	5.87928	5.9033	6.15634	6.48851	5.93923	6.30415	6.1437	5.76385	5.9673	6.28226	5.98606	6.35052	5.93569	5.73228	6.2256	6.43748	6.10363	5.97066	6.70611	6.297	6.29113	6.45967	6.25864	6.19266	6.20762	5.87756	5.7578	5.94293	5.91932	5.73969	5.67443	5.95434	5.59667	5.45084
ARHGAP27	3.78981666666667	3.56609666666667	3.68048	3.44378	3.74835333333333	3.67953333333333	3.58529	3.86653	3.6479	3.55846333333333	3.83422666666667	3.73020666666667	3.76612333333333	3.87254666666667	3.79455333333333	3.74970333333333	3.56948666666667	3.71019333333333	3.78639666666667	3.73811	3.72973666666667	3.86369	3.60012666666667	3.73943333333333	3.80413666666667	3.56473333333333	3.93016666666667	3.73343333333333	3.61103333333333	3.77718666666667	3.70609	3.64291333333333	3.68803333333333	3.69934333333333	3.63895	3.78774666666667	3.73893333333333	3.78743666666667	3.94386333333333	3.81027333333333	3.7393	3.53164666666667	3.60479666666667	3.71477666666667	3.65430333333333	3.73169333333333	3.71975	3.72584333333333	3.64557333333333
ARHGAP28	11.3614	13.2039	12.7858	12.388	13.2058	13.354	12.3938	12.7535	11.9053	12.4917	12.4538	13.0737	12.9208	12.3626	12.6528	12.1554	12.8418	12.421	9.44597	12.4852	11.1623	10.4247	12.4439	12.0436	10.4184	12.6272	10.9335	12.2733	12.8805	11.1584	11.2412	10.917	11.7291	11.2708	9.34863	12.2189	11.1277	11.3023	11.7186	11.3363	12.7553	12.6988	12.4979	12.5589	11.9098	11.5426	12.5526	12.5072	12.592
ARHGAP29	11.9352	12.2829	12.1817	11.817	12.0834	12.1365	11.8313	12.0543	12.0401	12.0983	12.2529	12.3412	12.259	11.9473	12.1957	11.9539	12.4181	11.9943	11.2754	11.9063	11.1937	11.74	11.9169	11.9258	12.0185	12.0382	12.1243	12.1495	12.1635	12.0332	11.5739	11.5105	12.1692	11.8228	11.4298	12.0382	12.1418	12.0826	11.7569	11.9453	11.8971	11.7168	11.9524	11.7997	11.7284	11.3848	11.8643	11.9214	11.92
ARHGAP30	4.2363	4.79929	4.39335	4.04323	4.25249	4.09864	4.19406	4.45536	4.30976	4.12772	4.24806	4.50354	4.31792	4.3601	4.48236	4.43509	4.26235	4.2258	5.15941	4.39364	4.69228	5.22389	4.43155	4.92316	5.99279	4.9427	4.62838	4.59198	4.25913	4.95074	4.62453	5.09859	4.67011	5.11413	5.26589	4.70394	4.34973	4.44793	4.26447	4.68105	4.2818	4.34938	4.29163	4.83118	4.3553	4.86119	4.32375	4.05964	4.00593
ARHGAP31	9.17518	8.78617	8.98029	7.92911	8.76209	8.95315	8.61731	9.12009	8.60107	8.36327	9.21061	9.14612	8.58591	9.32552	9.01308	9.33578	8.44883	8.90191	9.15934	8.74416	7.84356	8.67325	8.58106	9.14269	8.23489	8.11765	8.78021	8.43879	8.5141	9.12541	8.64336	8.64347	8.45333	8.84597	7.33776	8.70458	9.01507	9.11898	8.9621	8.82763	8.61696	8.03918	8.88381	8.08659	8.32356	7.93292	8.04275	8.349	8.05107
ARHGAP32	5.54153	5.58106	5.36956	6.1514	5.00782	5.65697	5.84012	5.3242	5.4896	5.74798	5.39103	5.47935	5.66784	5.52355	5.50587	5.43132	5.33212	5.12092	5.7854	5.60351	6.16354	5.71227	5.72473	5.61116	6.10069	5.45286	5.58751	5.40392	5.56995	5.26115	5.95705	5.60351	5.53976	5.46674	6.2845	5.6892	5.33981	5.93503	5.2199	5.57645	5.42953	5.65158	5.72449	5.40882	5.73045	6.01297	5.72086	5.57987	5.60919
ARHGAP33	3.69662	3.62674	3.72748	3.68123	3.70463	3.69311	3.64223	3.74082	3.75876	3.83662	3.85358	3.75793	3.79212	3.75484	3.7655	3.6822	3.75535	3.73792	3.71885	3.86215	3.69531	3.80544	3.72565	3.68348	3.80551	3.72674	3.83348	3.66668	3.83193	3.75227	3.7297	3.76634	3.70437	3.92708	3.81062	3.76064	3.67799	3.53001	3.78921	3.68149	3.67896	3.79631	3.72806	3.72478	3.71662	3.69437	3.68038	3.65831	3.59624
ARHGAP35	10.1647	10.3631	10.4121	10.8439	10.3951	10.5342	10.6951	10.3573	10.6474	10.5681	10.276	10.138	10.6967	10.4361	10.9146	10.5074	10.4983	10.4375	9.85222	10.4816	10.5996	10.2366	10.3541	10.2469	9.89818	10.2987	10.1047	10.0911	10.983	9.97806	10.6474	10.0918	10.1281	10.0877	10.0269	10.2881	10.212	10.4562	10.0554	10.1846	10.6173	10.5752	10.5647	10.2858	10.4004	10.8112	10.5351	10.5373	10.8052
ARHGAP36	3.29419	2.93715	2.95381	3.04368	3.04919	2.94047	2.92135	3.20415	3.06707	2.85871	2.88426	3.17984	3.05989	2.96512	3.13725	2.80733	2.85306	3.03697	3.08538	3.21	2.99388	3.28603	2.96995	3.0364	3.32368	3.10138	3.04792	3.08518	3.07318	3.06779	3.02411	2.98923	2.92554	3.29197	2.92169	2.95904	3.08994	3.03565	3.02971	3.23346	3.01861	3.10292	3.05968	2.96179	3.06252	3.10364	3.13559	3.14043	3.06553
ARHGAP39	3.46175	3.36387	3.64333	3.37962	3.41468	3.35368	3.52583	3.33018	3.20112	3.4249	3.4886	3.58552	3.47196	3.43673	3.29965	3.27041	3.46687	3.33463	3.43673	3.50397	3.41423	3.48865	3.52127	3.58153	3.413	3.37662	3.39937	3.36636	3.44219	3.20894	3.43381	3.39822	3.57629	3.35984	3.29213	3.45185	3.47199	3.43804	3.54569	3.40268	3.28257	3.55083	3.38268	3.49109	3.59582	3.26326	3.59601	3.39743	3.30363
ARHGAP4	4.6249	4.6526	4.57661	4.51185	4.6249	4.62149	4.58788	4.75367	4.69348	4.54494	4.73893	4.79561	4.74013	4.66544	4.63085	4.63457	4.51382	4.73957	4.86178	4.6249	4.81955	4.99037	4.57066	4.67421	4.99071	4.74229	4.79142	4.52827	4.6249	4.84479	4.67818	4.72438	4.69287	4.88867	4.71613	4.71523	4.49539	4.48298	4.69321	4.6684	4.48342	4.58837	4.54129	4.57721	4.548	4.6249	4.41928	4.37022	4.38491
ARHGAP40	3.06996	3.23376	3.17439	3.02389	3.26124	3.38723	3.1507	3.26399	3.12029	3.04626	3.13443	3.2664	3.24773	3.14847	3.22164	3.38203	3.21266	3.16083	3.70297	3.75053	3.2712	3.44879	3.12659	3.23891	3.37564	3.55997	3.5911	3.12886	3.53477	3.27332	3.22069	3.34883	3.27044	3.30175	3.77562	3.27569	3.1235	3.12965	3.27988	3.45774	3.18423	3.04486	3.17726	3.12595	3.15124	3.27754	3.15508	3.25544	3.0971
ARHGAP42	6.18943	5.97428	5.70247	6.14812	5.70519	6.12991	5.99975	6.14235	5.74539	6.15681	6.21348	5.42393	6.19587	6.18849	6.38195	6.35921	5.80271	6.6355	6.42612	5.46346	6.31978	6.16673	5.93475	6.69561	6.31874	6.23106	6.32416	6.41678	5.71684	6.71676	6.62231	6.82658	6.59056	6.11251	6.79557	6.03914	6.19203	6.51739	6.08104	6.66124	5.46104	5.94084	6.02433	6.1265	6.25476	6.34285	6.42626	6.42476	5.88231
ARHGAP44	5.07532	5.37328	5.16844	5.6328	5.3774	5.34933	5.82923	5.20845	5.4788	5.11791	5.32899	5.24143	5.26732	5.26762	5.43272	5.13736	5.44784	5.41514	5.29172	5.00535	5.77202	5.28147	5.19838	5.26342	5.34561	5.76371	5.23028	5.55325	5.25017	5.64377	5.19816	5.34385	5.29252	5.24581	4.94737	5.6507	5.17217	5.83675	5.57031	5.33469	5.16967	5.22564	5.75462	5.28916	5.381	4.96085	5.61066	5.20516	5.64225
ARHGAP5	9.64613	10.2272	10.2586	10.3172	10.3222	10.045	10.3265	10.0672	10.364	10.4554	9.89056	10.128	10.2215	9.77096	10.2834	10.1065	10.2974	9.99384	9.50901	9.92688	9.84366	9.67474	9.96904	9.88932	9.45291	10.2395	9.41471	9.73884	9.85148	9.75537	9.55928	9.45791	9.98435	9.57573	9.40193	9.87647	9.71255	9.95437	9.48853	9.56535	10.2025	10.5787	10.5179	10.1624	10.2525	10.3932	10.239	10.5354	10.8326
ARHGAP6	4.21882	4.06235	3.88465	4.20832	3.85571	3.92296	4.00284	3.83477	3.74765	4.041	3.82966	3.7426	3.91011	4.041	4.17798	4.11593	3.82845	3.68236	4.49207	3.93584	4.54921	4.4964	4.041	4.21525	4.24724	4.23822	4.35504	4.05882	4.08007	4.14442	4.32513	4.27523	4.10646	4.47815	4.12408	4.09043	4.52119	4.32186	4.11679	4.2317	3.88217	3.92261	3.96085	4.041	3.97751	4.22182	4.041	4.07146	3.92947
ARHGAP9	4.66845	4.86507	4.61444	4.2896	4.6387	4.44805	4.40802	4.69374	4.5038	4.51018	4.55131	4.43031	4.79436	4.67635	4.46443	4.67635	4.67232	4.59039	5.17654	4.76522	4.69511	4.89629	4.67694	4.97233	5.76615	4.89973	4.81823	4.82265	4.63536	5.12092	4.96966	5.02937	4.66178	5.1129	5.11909	4.70588	4.7581	4.70994	4.67324	4.88521	4.54078	4.62996	4.70856	4.79569	4.57328	4.79691	4.53136	4.58301	4.5409
ARHGDIA	6.66823	6.88498	6.79511	6.96603	6.69212	6.51849	6.61644	6.75421	6.21449	6.49604	6.48097	6.57241	6.27989	6.70627	6.72342	6.62046	6.69555	6.59786	6.8958	6.77416	6.57949	6.6544	6.66675	7.1066	6.39167	6.97075	6.71558	7.08247	6.57446	6.79053	6.57548	7.23558	6.52331	6.51181	6.18361	6.80501	6.76803	6.87684	6.5821	6.75421	6.83675	6.94867	6.7683	7.06246	6.92712	6.93049	7.18404	7.17366	6.89808
ARHGDIB	12.2417	12.0971	12.8991	12.1698	12.488	12.5732	12.4015	12.7133	12.3884	12.4065	12.4055	12.8176	12.1324	12.3824	12.2806	12.9043	12.6028	12.4011	12.6115	12.2537	12.401	12.5546	12.493	12.4543	12.437	12.2608	12.1731	12.4256	11.9942	12.8237	12.0235	12.4975	12.5303	12.9448	11.8236	12.2732	12.3956	12.8196	12.3054	12.7413	12.5188	12.0153	12.447	12.911	12.4297	12.4045	12.3333	11.8915	12.4877
ARHGDIG	4.01526	4.03489	3.92011	4.05048	3.96309	4.00185	3.96305	4.0761	4.15464	3.96365	3.93172	3.96698	4.01492	3.91606	4.00185	4.06687	3.97806	3.96916	4.01333	4.02111	3.90779	4.00185	4.01875	4.10514	4.09566	4.00185	3.99683	3.94926	3.84291	4.01759	3.99888	4.1027	3.84978	4.02389	4.05159	4.09537	4.02309	4.04721	4.01774	3.93683	3.89847	4.02389	3.96764	3.82175	3.92443	4.09883	3.96867	4.05892	3.94425
ARHGEF1	4.80569	5.08221	4.95792	4.82836	4.86848	4.90487	4.8768	5.15835	4.81408	4.9475	4.98711	5.00171	4.92976	4.96871	4.85996	4.99541	4.94158	4.95421	5.41012	4.94026	4.93591	5.2692	4.93898	5.03334	5.46251	4.96574	5.08269	5.06117	4.83556	5.05899	5.18413	4.97999	4.92564	5.1084	4.97177	4.98679	4.96886	5.05554	5.10226	4.94771	4.88698	4.86391	5.11154	5.17204	5.02669	4.92999	4.93345	4.8121	4.94148
ARHGEF10	6.60122	6.89567	6.68306	6.71908	6.86049	7.12844	6.88592	6.8621	6.93175	6.52449	7.01048	6.9358	6.9271	6.93164	7.18395	6.94977	6.71908	7.04777	6.66776	6.8212	6.33994	6.66341	6.40842	6.59627	6.65057	6.68994	6.60662	6.71503	6.57698	6.97789	6.37549	6.49847	6.81405	6.513	6.16915	7.03273	6.89606	6.59683	6.77492	6.45745	6.79297	6.57948	6.70532	6.39653	6.4673	6.37625	6.53165	6.52533	6.77185
ARHGEF10L	4.55838	4.64582	4.91958	4.84408	4.71079	4.59367	4.82533	4.55569	4.52268	4.7048	4.63456	4.83333	4.69766	4.74441	4.64523	4.61375	4.66633	4.70343	4.57626	4.59543	5.07723	4.5997	4.82308	4.73343	4.72718	4.57741	4.70267	4.68095	4.50586	4.45084	4.74654	4.60052	4.66633	4.66791	4.7685	4.62894	4.64907	4.47274	4.66633	4.58236	4.64436	4.66633	4.79389	4.66863	4.6609	4.60506	4.72163	4.51261	4.64623
ARHGEF11	6.82115	7.20863	7.08423	6.79724	6.9535	6.97687	6.91839	7.08065	6.71328	6.89302	6.94715	7.03997	7.15015	7.00233	7.11982	6.99341	6.89542	6.89372	6.60588	6.63641	6.7053	6.94121	6.79039	6.94051	6.55327	6.92472	6.74817	7.17491	6.91896	6.93287	6.78372	6.78623	6.71794	6.77447	6.51065	6.89542	6.89542	6.66344	6.56636	6.80801	6.84481	6.98799	6.94347	6.88546	7.03892	6.56722	6.85466	6.67949	6.93639
ARHGEF12	15.1592	15.9683	15.8731	15.4923	15.9011	16.037	15.5844	15.888	15.5942	15.4923	15.617	15.8845	15.6791	15.5962	15.9295	15.5208	15.847	15.5407	13.7999	15.4904	14.7927	14.6055	15.5364	15.1651	14.3509	15.7893	14.4867	15.3633	15.7765	14.8716	14.9244	14.509	15.1923	14.8238	13.7525	15.6146	14.7638	14.9668	15.1675	14.7234	15.693	15.6304	15.4221	15.6291	15.5347	15.4596	15.6494	15.6885	15.7005
ARHGEF15	8.56014	8.01417	8.77285	7.45277	8.44473	8.72135	8.51322	8.74582	8.42817	8.25042	8.90228	8.72712	7.97422	8.71879	8.60909	8.64463	8.28159	8.5654	6.77392	7.9927	7.12072	8.03737	8.15333	8.26531	7.33386	7.32361	7.61502	7.85748	8.44347	8.25021	7.63851	7.86636	7.67474	8.4218	6.05502	8.1116	7.88697	8.13089	8.52067	8.10123	8.71375	8.35808	8.14455	8.1451	7.88182	7.12917	7.8144	7.73825	8.33624
ARHGEF16	4.218	4.11157	4.22855	4.05249	4.44959	4.15519	4.17004	4.19403	4.1384	4.21917	4.16222	4.1846	4.38237	4.053	4.30038	4.19087	4.1386	4.16177	4.0192	3.96004	4.16229	4.03479	4.11953	3.98147	3.95345	4.21128	3.99337	4.09199	3.99381	4.04716	4.06225	3.99507	4.13809	4.05764	3.86117	4.03232	4.13514	3.99815	4.08221	3.96351	4.14924	4.297	4.40096	4.11356	4.22593	4.08412	4.20645	4.27117	4.13573
ARHGEF17	6.91067	7.3526	7.15223	7.35154	7.62146	7.57158	7.14336	7.20948	7.2046	7.21702	7.06899	7.07482	7.3123	7.12572	7.62831	7.3619	7.33783	7.40349	6.66976	7.08818	6.90205	6.77321	7.12434	7.07959	6.76589	7.15864	6.64856	7.1571	7.27123	7.08772	6.91045	6.55825	6.78149	6.57873	6.24451	6.97867	7.25441	7.08302	6.93972	7.20466	7.08948	7.42603	7.69323	7.5913	7.25531	7.49758	7.42308	7.45467	7.50661
ARHGEF18	6.29804	6.39031	6.21261	6.29057	6.29757	6.3589	6.2256	6.36353	6.38783	6.23995	6.39451	6.3149	6.53429	6.20782	6.7353	5.93981	6.45293	6.08936	5.87184	5.98039	5.77131	6.14721	6.28585	6.48765	5.99753	6.49885	5.9008	6.36935	6.13379	5.88673	5.78372	6.09338	6.23758	6.02814	5.89787	6.51694	6.0113	5.86705	5.64206	5.75747	6.47283	6.65454	6.50308	6.47857	6.4053	6.06994	6.38981	6.49676	6.60795
ARHGEF19	4.00486	3.99782	4.00408	4.04492	4.02694	4.07774	3.93826	4.07919	4.22819	3.87537	4.12222	4.01133	4.06755	4.0268	3.98843	4.02687	4.00187	4.01397	4.12745	3.97424	3.98587	4.13921	4.03446	3.93963	4.21683	4.0163	4.14874	4.04511	3.99298	4.08821	4.02687	4.03215	4.02687	4.18488	3.91354	4.04999	4.02687	4.07747	4.04147	3.99006	4.06871	4.04112	3.98507	3.88743	3.90533	3.94603	3.97012	4.00966	4.00708
ARHGEF2	5.52011	5.65474	5.47745	5.30497	5.26777	5.42188	5.49755	5.87901	5.4552	5.45576	5.5252	5.5098	5.54862	5.61857	5.71969	5.70516	5.43196	5.57375	5.72129	5.42632	5.44167	5.50463	5.28392	5.53672	5.77014	5.61447	5.62349	5.57057	5.55941	5.5682	5.46178	5.6575	5.48171	5.72997	5.18977	5.41557	5.71399	5.6229	5.89079	5.66772	5.50358	5.37433	5.50129	5.40587	5.12609	5.2618	5.44099	5.23076	5.35043
ARHGEF25	6.73583	6.09502	6.0466	6.07429	6.1025	6.37958	5.85754	6.91395	6.64861	6.09074	5.75952	6.46146	5.80327	6.57358	6.30714	6.64706	6.60076	5.84565	7.04638	5.23808	6.46741	6.32452	6.05318	6.56237	5.96556	6.44218	6.13825	6.2991	5.95765	6.81497	5.87254	6.25215	5.95094	6.26612	5.7971	5.8099	6.59583	6.96174	6.6292	6.01824	5.55053	5.68716	6.06631	5.48881	5.95715	4.77312	5.58114	6.0686	6.17021
ARHGEF26	8.14001	9.72391	9.60901	9.41824	9.92524	9.71524	9.66689	9.06775	9.63855	9.39308	8.96549	9.1453	9.18482	8.88352	9.64864	9.28561	9.82194	8.97161	6.40577	9.38583	7.41541	7.025	8.95478	8.10953	6.47679	8.6349	6.67292	8.44616	8.81128	7.84993	6.48955	6.92927	8.18935	7.395	6.34283	8.44579	7.62494	7.46125	8.85214	7.53257	9.47618	9.29799	9.5977	8.95737	9.11978	8.68245	9.29745	9.55207	9.18085
ARHGEF28	6.53797	6.25022	6.14602	6.62181	5.65248	6.17383	6.55129	5.71934	6.34419	6.7382	6.06531	5.90337	6.39643	6.18897	6.0742	6.40764	6.64308	6.08726	6.49277	6.44614	6.51524	6.22963	6.50425	6.48714	6.42312	6.06157	6.77775	6.4272	6.43609	5.94627	6.56845	6.21217	6.64071	6.16904	7.22549	6.70737	6.99102	6.66841	5.98704	6.12515	6.16753	6.22073	6.33423	6.34709	6.46428	6.73188	6.52723	6.37494	6.31871
ARHGEF3	10.3598	10.8525	10.4651	10.4223	10.5272	10.7074	10.2554	10.7225	10.2524	10.2269	10.3833	11.0507	10.5874	10.5553	10.6017	10.4478	10.5845	10.2074	9.09727	10.3576	10.2495	9.48151	10.254	10.2882	9.82787	10.6685	9.75416	10.9342	10.5559	9.68018	10.1456	10.0236	10.398	10.1864	8.66384	10.47	9.99927	9.9512	10.3224	10.041	10.4941	10.5426	10.4468	10.7108	10.4991	10.0877	10.474	10.4321	10.7672
ARHGEF33	3.77099	3.71139	3.72702	3.83284	3.62672	3.83711	3.93642	3.97528	3.89967	3.89131	3.88859	4.02718	3.98852	3.65855	4.13152	3.86874	3.8299	3.74733	3.83739	3.98175	4.07968	3.98273	3.73928	3.81772	3.66724	3.66422	3.81577	3.80813	3.95386	3.8343	4.10811	3.78152	3.67342	3.86856	3.92496	3.62798	3.79147	3.61537	3.82243	3.81772	3.68363	3.86739	3.86225	3.72058	3.81772	3.86133	3.77997	3.88567	3.81772
ARHGEF35	8.13446	8.16261	8.43967	8.45424	8.0846	8.28952	8.17916	8.09995	8.13907	8.5265	7.62058	8.06492	7.5322	7.72506	7.68571	7.86176	7.96456	8.394	7.36872	7.83955	7.84802	7.79796	7.88089	7.93905	8.09095	7.89876	8.31426	8.30068	8.05688	7.9695	7.73342	8.16599	8.24117	7.68018	8.03551	8.08961	8.22588	8.37993	7.3911	7.70637	8.08854	8.26789	8.13392	7.93316	7.72906	8.45065	7.91905	8.09523	8.16551
ARHGEF37	6.29697	7.20987	6.77531	7.43371	6.97209	6.46365	6.85982	6.55826	6.56465	6.80591	6.91249	6.08807	6.6957	7.01864	7.8153	6.44938	7.10087	6.38211	5.41774	7.37899	5.55318	6.23233	6.87173	6.44956	5.64612	7.18576	5.75388	6.90431	6.98343	5.98677	6.18752	5.74821	6.03886	5.96395	5.02354	7.2644	5.80761	6.13906	5.72416	5.39168	6.34422	7.28363	7.47189	6.69594	6.59049	6.32988	7.11179	7.40799	7.26923
ARHGEF38	3.74862	3.84555	3.66744	4.19074	3.77343	3.86345	3.83798	3.87753	3.82149	3.82261	3.84419	3.74456	3.8369	3.61452	3.77326	3.74593	3.86864	3.542	4.06462	3.9071	4.95483	4.72853	3.86864	3.79399	4.24905	3.93529	3.86864	4.07673	4.09632	3.57902	4.2225	4.54426	4.24298	4.28674	3.75901	3.82838	3.56192	3.64592	4.22145	4.04437	3.90436	4.03068	3.7845	3.61665	3.86864	3.95436	3.76583	3.64859	3.87011
ARHGEF39	3.8939	3.73997	3.87599	3.85659	3.88269	3.74613	3.68695	3.64885	3.87609	3.66815	3.81605	3.7915	3.85068	3.81594	3.81746	3.83805	3.84205	3.82483	3.92132	3.9931	3.90882	3.84918	3.68817	3.82168	3.95398	3.72277	3.88484	3.72856	3.80068	3.89689	3.88554	3.82781	3.67087	3.8863	3.81594	3.66681	3.84502	3.81594	3.81746	3.82988	3.83486	3.72193	3.88049	3.82792	3.65946	3.79253	3.67249	4.0349	3.75611
ARHGEF4	3.35262	3.23761	3.22293	3.21093	3.28317	3.19763	3.29672	3.29967	3.36982	3.25437	3.26098	3.40921	3.39204	3.26649	3.27899	3.19457	3.23216	3.33891	3.38334	3.3827	3.25739	3.27767	3.19263	3.27767	3.43308	3.22799	3.29038	3.27759	3.44956	3.21085	3.31229	3.2978	3.26198	3.26712	3.35321	3.39424	3.23736	3.20073	3.27767	3.37234	3.32331	3.3245	3.20037	3.22335	3.26784	3.34594	3.29128	3.24066	3.21702
ARHGEF40	5.74256	6.01658	5.78745	5.68593	5.98115	5.86266	5.87402	6.11125	5.89241	5.69349	6.1022	6.07607	6.01529	5.89241	6.18173	5.86595	5.88596	5.76586	5.75469	5.74016	5.46243	5.64893	5.65399	5.82429	5.50773	6.25369	5.80606	6.30108	5.90874	5.93516	5.74581	5.68968	5.89241	5.57584	5.45377	5.99865	5.83367	5.56123	5.78416	5.70071	5.77566	6.00077	6.01229	6.09394	5.97444	5.67227	6.07344	6.05427	6.13201
ARHGEF5	6.91371	6.62137	7.88001	6.64513	6.53812	7.09107	6.8695	6.7654	6.62161	7.12168	6.18521	6.72103	6.67556	6.05317	6.64877	6.18302	6.43426	6.68122	6.03365	6.47168	6.77756	6.32054	7.19368	6.88993	6.44212	7.07183	6.36487	7.09167	7.45044	6.30625	6.86457	6.75196	6.53402	5.83553	6.61981	6.73617	6.71291	6.55065	6.11162	6.29227	7.11571	6.81557	6.7198	6.50152	6.68723	7.46545	6.78085	7.02714	6.96589
ARHGEF6	7.56982	8.4117	8.83865	7.71774	8.4702	8.4593	8.43039	8.57889	8.74245	8.41319	8.15024	8.47671	8.37334	8.2943	8.30222	8.87146	8.58997	8.49755	8.57375	8.37138	7.98313	8.35719	8.47617	7.94317	8.26586	8.2866	8.17016	8.12893	8.06301	8.82602	8.12686	8.14779	7.95339	8.37625	7.86835	7.9208	8.1567	8.72222	8.26586	8.67473	8.15403	7.94368	8.34718	8.42727	8.04307	8.50943	8.08006	8.13971	8.19345
ARHGEF7	6.12973	6.17885	6.12234	5.96765	6.32067	6.22216	6.16093	6.26849	6.15275	6.09701	6.44513	6.12445	6.10882	6.17923	6.06727	6.33567	6.0727	6.39154	5.90209	6.06727	6.05276	6.33074	6.07467	6.00076	6.10708	5.85303	6.05599	6.06727	6.14695	6.49818	5.92342	6.10192	6.06727	6.27651	5.87922	6.05761	6.28885	6.20414	6.40235	6.28253	6.09074	6.01799	5.7324	6.06508	5.8483	5.91336	6.09683	5.91992	5.8934
ARHGEF9	5.88923	6.15462	6.28196	6.57526	6.19978	6.43577	6.7605	6.29694	6.63755	6.40726	6.2397	6.30994	6.27172	6.21705	6.51375	6.42123	6.18769	6.16675	6.06957	6.14916	6.43116	6.21509	6.29694	6.03959	5.9643	6.27449	5.87653	6.13753	6.24855	6.41984	6.16948	6.16688	6.23249	6.08955	6.24564	6.29694	5.68625	6.39465	6.27012	6.18855	6.39303	6.29694	6.40054	6.46715	6.43954	7.15794	6.29507	6.29561	6.70853
ARID1A	7.91257	8.13294	8.15497	8.12572	7.94915	8.142	8.10287	8.14983	8.02019	8.14607	8.14983	8.08751	8.09825	8.21346	8.5791	8.36089	8.19125	8.26745	7.99575	8.04715	7.95629	8.21217	8.23668	8.20055	8.11787	8.06233	8.06307	8.23982	8.24462	8.36063	8.24073	8.14201	8.04355	8.30393	7.82845	8.13917	8.24905	7.99788	7.94898	8.09371	8.09015	8.14983	8.28828	8.13756	8.23957	8.01535	8.14983	8.04945	8.32736
ARID1B	7.37524	7.38955	7.40823	7.40743	7.21743	7.59178	7.26982	7.26312	7.17509	7.37747	7.48162	7.47479	7.51587	7.19008	7.59942	7.56076	7.27192	7.18443	7.01793	7.1787	7.18918	7.23179	7.37547	7.33794	7.10252	7.29369	6.95757	7.45844	7.34044	7.38087	7.36672	7.28385	7.37087	7.29994	6.99129	7.38142	7.29901	7.04764	7.15668	7.20554	7.42405	7.33199	7.37591	6.99815	7.35433	6.94506	7.36584	7.27975	7.37623
ARID2	8.51075	8.86348	8.76378	8.80182	8.69249	8.82707	8.76838	8.58278	8.49998	8.66827	8.70578	8.54617	8.75252	8.71991	8.88771	9.02697	8.755	8.69026	8.7803	8.58369	8.54722	8.73097	8.64939	8.41552	8.8469	8.66439	8.57605	8.6718	8.74935	8.62389	8.62491	8.47419	8.60507	8.17839	8.41189	8.6918	8.40889	8.59499	8.2669	8.33881	8.49238	8.49017	8.8173	8.40906	8.31124	8.26173	8.35691	8.82786	8.62936
ARID3A	4.82083	4.98371	4.95911	4.74865	4.87993	4.35361	5.0262	4.7817	4.63083	5.00084	4.99407	4.87652	5.16298	4.90119	5.02252	4.72171	4.8544	5.01732	4.71333	4.47156	4.65377	4.44568	4.85005	4.6535	4.59803	5.08743	4.81209	5.41283	4.83414	4.82032	5.04549	4.78023	4.75988	4.91927	4.59292	4.79511	4.65425	4.75616	4.81637	4.67733	4.82433	4.78757	4.90561	4.89367	4.67793	4.45408	5.18745	4.66355	5.02614
ARID3B	4.72812	4.87945	4.7212	5.08399	4.96832	4.92023	4.94071	4.91713	5.03116	4.83133	4.968	4.91019	5.08296	5.03646	4.87606	5.12098	4.8517	4.8541	4.94377	4.96556	4.85121	4.89326	4.91106	4.98924	4.89317	4.92839	4.8119	4.96455	4.87079	4.92047	5.19223	4.92137	4.88282	4.77545	4.74507	4.86231	4.61254	5.14419	4.95735	4.74983	4.85889	5.19523	4.92871	5.05966	4.68473	4.85583	4.90569	5.0445	4.76959
ARID3C	3.57693	3.39472	3.43255	3.45211	3.42132	3.26484	3.28195	3.38419	3.43052	3.25085	3.51207	3.5603	3.38901	3.25133	3.63477	3.40224	3.42239	3.36987	3.71928	3.3078	3.51419	3.59877	3.53327	3.66798	3.27381	3.12764	3.90853	3.50424	3.56805	3.27668	3.31538	3.46176	3.32497	3.18378	3.36527	3.32327	3.28452	3.19984	3.37332	3.36675	3.41328	3.52541	3.29512	3.47592	3.35088	3.7119	3.12759	3.49899	3.28511
ARID4A	7.97855	8.16143	8.17272	7.90647	7.88568	7.99669	8.2969	8.25468	8.15033	7.8394	8.11357	7.91058	7.92121	7.9883	8.16562	8.28615	7.93781	7.93731	8.56436	8.31171	8.04174	8.03172	7.98318	7.78662	8.05705	7.69919	7.98813	7.82611	7.9043	8.10448	8.02473	7.71994	8.05384	7.98813	7.9271	8.05335	7.91324	8.08933	7.90032	7.96898	8.05262	7.84567	8.14157	7.99162	8.04523	7.8284	7.74256	8.03094	8.13416
ARID4B	8.89265	8.9384	8.96756	8.73513	8.83995	9.08561	9.04293	9.098	8.97208	8.64268	8.96606	9.05702	8.51747	9.04021	9.052	9.032	9.12236	8.9854	9.24879	8.88606	8.81948	9.02316	8.85497	8.62071	8.67061	8.68703	8.93808	8.60466	8.63111	9.02627	8.69534	8.8806	8.89463	9.03047	8.36494	8.86189	8.81186	8.86638	8.8518	8.67423	8.97711	8.83986	9.04937	8.74045	8.63782	8.67207	8.6075	8.8428	8.73886
ARID5A	4.64658	4.52308	4.60631	4.2849	4.4382	4.51167	4.29883	4.58562	4.59934	4.35143	4.63513	4.46992	4.64483	4.30985	4.42345	4.57212	4.49932	4.34467	5.14581	4.62815	4.52793	4.73122	4.42821	4.67236	4.6574	4.69172	4.60546	4.68628	4.50901	4.45454	4.56018	4.61618	4.52827	4.82477	4.59998	4.64554	4.52308	4.53906	5.0313	4.90549	4.30997	4.58615	4.52338	4.42798	4.41104	4.4503	4.48141	4.2996	4.38173
ARID5B	9.90806	9.82008	9.73471	9.74564	9.58069	10.1471	9.6829	9.64934	9.58461	9.52171	9.52174	9.69978	9.39855	9.55009	9.22315	10.1381	9.78783	9.60872	10.6258	9.49226	9.8616	10.2422	9.43443	10.0487	10.0021	9.45271	9.90704	9.80347	9.84844	10.1994	10.159	10.1138	9.70207	10.3762	10.5611	10.0146	10.3728	10.4619	9.97714	10.8415	9.52513	10.0173	10.1981	10.1385	10.6089	10.0993	10.3481	10.4634	10.3289
ARIH2	7.93549	7.95921	8.0909	7.9196	8.25563	8.13109	7.99339	8.07983	7.99254	7.92199	8.25029	7.9798	8.05729	7.96807	7.72909	8.30988	8.03777	8.04322	7.91472	8.25757	7.98736	7.87268	7.95921	7.94825	8.0886	7.93254	7.81236	7.91546	7.6857	8.25023	7.87808	7.91355	7.97638	8.03417	7.69081	8.04586	7.98213	8.13342	7.95058	7.95927	7.96237	7.88067	7.71774	8.15263	7.80412	7.96533	7.86757	7.86238	7.73749
ARL1	9.54501	10.0365	9.80203	10.0234	10.0571	10.024	9.69486	10.2461	9.88593	10.2137	9.77223	9.93838	9.76001	9.74421	9.8355	9.6261	10.0012	9.73674	9.59543	9.76823	9.73554	9.38756	9.77538	9.89863	9.69419	9.71642	9.77105	9.67356	9.77468	9.59214	9.15152	9.68768	10.0368	9.77747	9.91372	9.75694	9.82924	9.8148	9.75692	10.0176	9.95283	10.2114	10.054	10.388	10.0015	9.66258	10.156	10.4226	10.1393
ARL10	4.45734	4.45108	4.40613	4.38698	4.35116	4.39943	4.38175	4.41869	4.41647	4.32343	4.54677	4.48903	4.27601	4.6447	4.5396	4.52715	4.33449	4.45421	4.46803	4.44509	4.66926	4.37374	4.41869	4.60928	4.57907	4.6615	4.65909	4.5152	4.18405	4.28285	4.64886	4.85678	4.42177	4.36531	4.64886	4.44331	4.52996	4.39043	4.26366	4.32121	4.39263	4.23984	4.26406	4.49396	4.41559	4.38339	4.34222	4.14128	4.27644
ARL11	3.29425	3.12146	3.07362	3.16688	3.29339	3.07577	3.03311	3.43496	3.24789	3.09345	3.20087	3.17858	3.19268	3.23129	3.26337	3.22119	3.14883	3.04337	3.7804	3.19959	3.26257	3.39584	3.27467	3.08963	3.40871	3.40924	3.28581	3.43028	3.25743	3.33804	3.52832	3.34919	3.23499	3.43631	3.59982	3.26968	3.22566	3.45442	3.30539	3.28946	3.08028	3.34048	3.11525	3.3965	3.55207	3.61011	3.31358	3.39291	3.11765
ARL13A	3.45518	3.55356	3.47154	3.55356	3.38739	3.66692	3.63777	3.55888	3.80413	3.37826	3.78989	3.72215	3.55356	3.2456	3.57222	3.41644	3.51271	3.55356	3.75587	3.4486	3.59755	3.63346	3.60907	3.29326	3.69305	3.55356	3.70246	3.78104	3.97587	3.64089	3.82552	3.42546	3.50967	3.60402	3.5931	3.79345	3.50025	3.54396	3.70896	3.57257	3.4933	3.70008	3.55356	3.34159	3.58971	3.35984	3.44038	3.57812	3.76798
ARL13B	8.94114	8.13583	9.06156	9.082	8.81423	9.07218	9.15424	8.99704	9.04548	8.86088	8.72975	9.00177	8.86958	8.90471	9.29618	8.88928	9.41576	8.56422	8.99879	8.90872	8.23794	8.66848	8.62363	8.94545	8.18833	8.62402	8.70951	8.59877	9.01708	8.6308	8.3133	8.59702	8.94949	8.53699	8.1195	8.70344	8.65905	9.0055	8.86125	8.32731	9.19131	8.8362	8.89243	8.66241	8.76087	7.99014	8.5651	8.96775	9.04392
ARL14	3.20961	2.82191	3.09612	3.36572	3.3636	3.04272	2.86868	2.73806	3.05755	3.35348	3.18862	3.34247	3.0691	2.98349	3.41945	3.06816	3.06161	3.33073	3.31443	3.66596	3.21715	2.7293	3.65563	3.95224	3.2948	3.28714	4.02515	3.25258	3.58884	3.0836	3.31015	3.55687	3.2565	3.08908	3.61005	2.84662	3.45475	2.94755	2.96517	2.87998	3.40402	3.06684	2.99591	3.28131	3.04061	3.40922	3.47265	3.42483	3.37193
ARL14EP	10.2543	10.3643	10.2737	11.0103	10.7166	10.2972	10.55	10.1062	10.4091	10.1241	10.2492	10.3154	10.5468	10.5257	10.6781	10.4995	10.3125	10.2227	11.1716	10.9175	10.4811	10.529	10.0285	10.4724	10.2798	10.8238	9.91635	10.3474	10.4379	10.1885	9.93265	10.6427	10.1663	10.0007	10.0789	9.97647	10.2121	10.7846	10.5121	9.91132	10.2878	10.431	10.4936	10.2624	10.5079	10.6194	10.566	10.4819	10.8788
ARL14EPL	2.83035	2.99327	3.37257	2.9532	3.35025	3.20294	3.56674	2.89165	3.0436	3.15989	3.06973	3.25432	3.03529	3.25667	3.11996	3.09401	2.67131	2.70843	3.66726	3.31891	3.06139	3.11793	2.73908	3.29792	2.86055	2.92329	3.20814	3.35153	3.41754	3.42935	3.19054	3.12814	2.97167	2.99261	3.16559	3.23106	3.13137	3.08829	3.12204	3.10857	2.88285	3.38651	2.69648	2.82093	2.82775	3.41155	2.96142	3.12161	3.09608
ARL15	7.89604	8.3617	8.50486	8.43451	8.62283	7.94987	8.43577	8.0316	8.76038	8.17168	8.06331	8.38547	8.13721	8.22084	7.77433	8.85103	8.36149	8.47121	7.07822	8.02295	8.25181	7.49203	8.25764	8.08981	7.76647	8.69761	7.96492	7.82089	8.23309	8.31073	7.39294	8.20672	8.23737	8.14962	8.14998	7.70913	8.34462	8.7175	8.58374	8.36782	8.77778	8.33952	8.1913	8.22099	7.9917	8.72615	8.02137	9.00482	8.30657
ARL16	4.87694	4.79909	4.9126	4.97035	4.81493	4.72782	4.87093	4.68925	4.74045	5.04456	4.82742	4.92983	4.91413	5.00864	5.02115	4.88239	4.7316	4.72628	4.82915	5.01248	5.11591	4.95332	4.87471	4.8461	4.6505	4.92204	4.84076	5.38051	4.23721	4.79529	4.86945	5.19685	4.83608	4.73543	4.84739	4.8932	5.21879	5.26112	4.97817	4.73498	4.81531	4.75502	5.3024	4.77732	4.7905	4.65638	5.00155	5.7525	5.09314
ARL17A	8.0644075	8.26459	8.481695	7.5678975	9.3426325	8.83781	8.201415	7.9797325	7.976035	7.4872825	7.809715	7.927885	7.7352075	8.3359175	8.2705375	8.10931	8.8553825	8.8389075	8.129255	8.655375	7.940605	9.38639	8.5972175	8.180835	7.8903425	7.67006	8.61533	8.70665	8.18101	8.027855	8.1978325	7.763345	7.55849	7.4116125	8.49113	8.6041	8.4998525	7.0630775	8.427825	8.1892925	8.4834575	7.15443	8.17936	7.32234	7.6297825	6.9250825	7.9140975	8.127435	7.8672675
ARL17B	7.357245	7.58264	8.01899	6.872385	8.33703	8.040435	7.832845	7.036825	6.89616	6.92497	7.100615	7.32055	7.264955	7.78771	7.35648	6.878975	7.915205	8.09582	7.423895	8.337875	7.122485	8.390655	8.01996	7.70079	6.893415	7.063135	7.93872	7.90541	7.499115	7.14402	7.46266	7.048725	7.067465	7.070275	7.694435	7.99479	7.613195	6.75678	7.577985	7.27438	7.973115	6.70868	7.61032	6.743685	7.01613	6.74841	7.17853	7.725415	7.480575
ARL2	10.721	10.829	10.8029	11.256	10.9917	11.0383	10.9983	10.7491	10.6135	11.2813	10.7064	11.1587	11.2563	11.1408	10.8847	10.5747	10.832	10.6391	10.2106	10.0431	9.82169	10.4291	11.0253	11.1549	10.1493	10.9925	10.3677	11.014	10.6925	10.4683	10.138	11.0575	10.628	10.4237	10.4329	10.6796	11.0284	10.5799	10.7363	10.8113	11.0645	11.3581	10.9997	11.4899	11.4469	11.2055	11.4836	11.1065	11.6317
ARL2BP	12.1323	11.9673	11.8963	12.0803	12.7838	12.4815	12.1031	12.3738	12.2469	12.3189	11.7305	12.1489	11.8671	12.0681	12.1489	12.0201	12.168	11.7917	11.6851	12.027	11.8208	12.0328	11.8113	11.9609	11.6112	11.9048	12.173	12.2577	12.2969	11.8009	11.3074	12.2798	12.1489	12.1806	11.3181	12.0959	11.9735	12.1439	11.8642	12.0349	12.0672	12.3274	12.2781	12.253	12.0581	11.8483	12.2611	12.7997	12.3091
ARL3	12.4015	12.7264	12.9122	13.2694	13.3193	12.9467	12.967	12.9552	13.0033	12.6766	12.898	12.9733	12.9214	12.4178	13.1894	12.4393	12.9646	12.4363	12.6541	12.9304	12.8632	12.5181	12.6833	12.7202	12.4519	13.1037	12.3775	12.9021	13.1453	12.4776	12.8081	12.5685	13.0256	12.3224	13.0294	12.7068	12.6662	12.4739	12.568	12.567	12.9041	13.0908	12.8311	13.0198	12.837	13.2973	13.1308	13.3258	13.0868
ARL4A	5.42957	5.3931	4.94933	5.37977	5.33176	4.8978	4.99583	5.70012	5.14898	5.332	5.04486	5.2506	5.10441	5.32351	5.10243	5.76122	5.23046	4.89789	5.78667	5.21372	5.3215	5.50929	5.38524	5.43601	5.33578	5.48467	5.95167	5.40395	5.11919	5.41491	5.18234	5.91522	5.37341	5.62714	5.98276	5.23539	5.58212	5.69715	5.2867	6.03445	5.26864	5.23485	5.19219	4.82697	5.36584	5.19001	5.18966	5.73807	5.13365
ARL4C	6.37525	4.89779	4.36748	4.3786	4.25052	4.0547	4.14271	4.51833	3.97296	4.11333	4.00627	4.11936	4.63196	4.08824	4.40611	4.62064	4.82621	4.18994	6.35194	3.97926	4.62681	5.62889	4.36914	6.17972	6.74979	5.26327	7.03621	6.52461	4.5873	6.37254	5.84811	8.05249	5.78316	5.96185	6.68731	5.12138	7.08218	5.1856	5.21273	5.82955	4.23628	4.38003	4.37787	4.65432	4.42382	4.61168	4.12215	4.2187	4.2215
ARL4D	5.42985	5.4864	5.36992	6.13888	5.61038	5.59651	5.85851	5.56729	5.58154	6.03276	5.14812	5.70282	5.84881	5.81436	5.51046	5.51056	5.73875	5.61831	5.49312	5.07405	5.43645	5.59676	5.93266	6.03106	5.72034	5.82985	5.71272	6.01484	5.58541	5.25237	5.28926	5.87827	5.44622	5.48478	5.07535	4.98368	5.77366	5.29399	5.3612	5.14548	5.96783	5.62015	5.59627	5.37296	6.16621	6.88682	5.35517	5.55496	6.06332
ARL5A	6.30009	6.29033	6.49283	6.21305	6.50929	6.74888	6.49632	6.2993	6.41546	6.67286	6.55721	6.43043	6.51792	6.45244	6.41845	6.49096	6.30901	6.30658	6.63223	7.04155	6.34405	6.30901	6.2122	6.19451	6.52854	6.39879	6.04354	6.30937	5.99417	6.56245	6.02509	6.06403	6.37285	6.25234	6.3586	6.247	6.34146	6.51204	6.1782	6.16	6.3198	6.25935	6.36998	6.17475	6.13275	6.29917	6.16981	6.05689	6.27607
ARL5B	7.45516	7.75105	7.4722	7.42698	7.11085	7.35478	7.46982	7.7026	7.17828	7.34233	7.14569	7.44499	7.43883	7.31608	6.86411	7.39737	7.48801	7.05755	6.94902	6.95074	6.59056	7.31751	7.63359	7.69038	7.01893	7.5819	7.63081	7.58216	7.26639	7.6603	7.70828	7.6337	7.09294	6.99022	7.93108	7.59272	7.77964	8.06427	6.85481	7.75604	7.30566	7.55006	8.0151	7.39108	7.18741	7.37777	6.96517	7.99527	7.49841
ARL5C	3.44537	3.21494	3.61182	3.1743	3.23282	3.47269	3.35456	3.42328	3.48526	3.23532	3.31102	3.65671	3.34137	3.47052	3.54623	3.35673	3.52023	3.32685	3.43856	3.46781	3.5478	3.3722	3.34891	3.44951	3.41489	3.46719	3.56729	3.39925	3.77847	3.43892	3.3038	3.32547	3.44675	3.56066	3.52686	3.48049	3.32284	3.27839	3.66617	3.51893	3.45798	3.36534	3.3917	3.53831	3.43176	3.44284	3.56259	3.59012	3.56252
ARL6	6.79808	7.09265	7.72206	7.47002	7.46814	7.62298	7.1737	7.06739	7.21497	7.48248	7.4126	7.09958	7.22918	6.90387	7.38312	7.22356	7.5983	7.28744	6.5555	7.41266	7.51449	6.66087	6.91914	7.33152	6.25846	7.04478	6.56257	7.03636	6.69842	6.89194	6.76125	6.63793	7.09809	6.5754	6.83592	7.06314	6.8658	7.26224	7.11295	6.91938	7.28011	7.24092	7.34719	7.56399	7.19267	7.4011	7.40568	7.93467	7.16976
ARL6IP1	13.8254	13.7899	13.4374	13.8961	13.3671	13.785	13.7819	13.795	13.7538	13.4412	13.2781	13.5153	12.7407	13.6962	13.4298	13.7793	13.8727	13.4239	11.9873	13.6229	13.655	13.8197	13.9343	13.8068	13.4177	13.7452	14.2645	13.8373	13.5826	13.8949	14.0667	14.1947	14.2299	13.6439	14.3746	13.4666	14.0349	14.3491	13.7322	14.117	13.8203	13.8	13.8058	13.8689	13.9122	13.7309	13.8204	13.963	14.0514
ARL6IP4	6.89459	7.09415	7.14934	7.47591	7.50729	7.33962	7.20224	7.26151	7.0431	7.44006	7.17024	7.08153	7.65093	7.35274	7.25012	6.95167	7.14794	7.13932	7.97854	6.85654	7.07831	7.3112	7.43472	7.49213	7.00218	7.51689	7.08622	7.71189	7.07287	6.99998	7.14119	7.41626	7.2641	7.18465	7.09426	6.98356	7.39579	7.20991	7.31819	7.15615	7.30447	7.55351	7.56402	7.31819	7.28029	7.61511	7.44685	7.52695	7.56543
ARL6IP5	12.5355	13.0818	13.2144	12.6446	12.9595	12.9911	13.0114	13.1117	12.7767	12.6733	12.7234	13.0539	12.592	12.408	12.6547	13.0817	12.967	12.7857	13.4657	13.1045	12.9819	12.9074	12.9524	13.3549	12.8105	13.3855	13.2843	12.984	12.7605	13.2528	12.5387	13.3437	13.0443	13.0386	13.1812	13.1277	13.3649	12.8853	12.8422	13.2412	12.9588	12.6135	13.6019	13.358	12.9859	12.6866	13.0772	12.8514	13.0826
ARL6IP6	7.33013	7.36853	7.38439	7.60751	7.79112	7.28128	7.38902	7.51733	7.38263	7.41728	7.63389	7.43678	7.4013	7.41229	7.88146	7.15648	7.14991	7.22415	7.48118	7.11632	6.9383	7.3843	6.88462	7.32962	7.43353	6.74415	7.54584	7.64195	7.22129	8.25262	6.84204	7.63768	7.32962	7.24906	7.22027	7.33964	7.72661	7.45242	7.50618	7.32196	7.23671	7.07054	7.38971	6.88878	7.05551	6.61586	7.32962	7.66679	7.36217
ARL8A	7.38198	7.78015	7.67485	7.11705	7.65925	7.52629	7.37304	7.62805	7.47211	7.91297	7.69263	8.19078	7.87457	7.6669	8.35007	7.76829	7.40724	7.95359	7.50941	7.43357	7.27407	7.39232	7.83456	8.15369	7.91704	8.16783	7.86307	8.04735	7.73844	7.6802	7.6248	7.53808	7.38745	7.18098	6.82543	7.64628	7.42215	7.52864	7.26748	7.35903	7.29678	7.90607	7.40565	8.032	7.8904	7.52758	7.93973	7.93371	7.67725
ARL8B	10.0881	10.2699	10.1881	10.2097	10.3091	10.3956	10.2648	10.1225	10.178	10.5539	10.2584	10.3219	10.3228	10.0912	10.3436	10.1946	10.2134	10.0911	10.159	10.0916	9.92883	10.1866	10.0814	10.2572	9.96458	10.2819	10.27	10.3671	9.87996	9.94972	9.67497	9.98622	10.2738	10.3052	10.1384	9.97463	10.2298	10.4824	9.99258	9.93877	10.2794	10.5362	10.3047	10.4535	10.4438	10.368	10.2485	10.4879	10.4074
ARL9	3.22035	3.60031	3.22899	3.40889	3.91362	3.34955	3.06068	3.42425	3.43368	3.75769	3.4095	3.62288	3.52337	3.47689	3.35113	3.08474	3.13478	3.53009	4.06089	4.02987	2.87602	4.20952	3.24996	3.49629	3.65889	3.5732	3.20607	3.05155	3.28305	3.97623	4.08662	3.92541	3.33029	3.41107	3.78498	3.17983	3.22349	3.28898	3.09421	3.66502	3.39405	3.6163	3.57082	3.04074	3.10051	3.44043	3.4781	3.28515	3.38467
ARMC1	8.28187	8.29693	8.74642	8.82305	9.07777	8.77123	8.80853	8.74974	8.58739	9.05256	8.50085	8.73714	8.99255	8.47504	9.03307	8.8318	8.70494	8.75708	8.79368	8.75828	8.92353	8.41739	8.97908	8.96754	8.21	8.65445	8.73345	8.71982	8.79047	8.50471	8.49051	8.69714	8.50051	8.11701	8.44067	8.31053	8.66547	8.91524	8.30247	8.66354	9.01951	8.47435	9.33905	9.14499	8.85283	9.11527	9.16627	9.27498	9.21928
ARMC10	7.56004	7.52861	7.33264	7.4599	7.87865	7.42643	7.37299	7.6825	7.56616	7.78222	7.53638	7.75334	7.98709	7.62031	7.70317	7.57464	7.4949	7.3914	7.59401	7.61561	7.66727	7.41126	7.60537	7.87713	7.60343	7.77168	7.80145	7.77739	7.43975	7.49114	7.20132	7.91001	7.75867	7.52031	7.59832	7.63105	7.85907	7.46848	7.03107	7.56177	7.30211	7.42812	7.69359	7.78021	7.74478	8.05751	7.81219	7.68808	7.42684
ARMC12	3.81375	3.72556	3.61382	3.78246	3.95756	3.81691	3.68762	3.90317	3.9886	3.85304	3.69109	3.6456	4.03041	3.69686	4.33614	3.64058	3.7584	3.79036	3.95301	3.81335	3.67553	3.6559	3.65147	3.74729	3.99086	3.77636	3.86778	3.98567	3.96492	3.63588	3.63943	3.61571	3.58661	3.85713	3.83176	4.22947	3.66063	3.73387	4.00582	3.88681	3.61469	3.82896	3.85249	4.11591	3.77737	3.76192	3.58871	3.75783	3.62163
ARMC2	4.91379	5.45112	5.18536	4.96158	5.14169	5.0704	4.81837	5.31668	5.01933	4.9071	5.32975	5.25485	5.21798	5.24037	5.21675	5.14666	5.23711	5.13214	5.43099	5.31296	5.26251	5.03108	4.96821	4.97381	5.1932	5.1558	5.0531	5.30398	5.14169	5.35257	5.34983	5.11631	5.22045	5.16068	5.38441	5.01379	5.27443	5.38624	5.08155	5.04134	5.12075	4.92977	5.22671	5.13267	5.19379	4.86331	5.21464	5.0526	5.13507
ARMC3	3.26333	3.00229	3.26862	3.23386	3.11435	3.26333	3.42616	3.25089	3.26208	3.37485	3.10394	3.12252	3.19071	3.19241	3.30451	3.21637	3.03811	3.214	3.35816	3.26333	3.26013	3.36154	3.27896	3.46072	3.25454	3.22071	3.17574	3.30904	3.48982	3.17627	3.21576	3.18522	3.0598	3.1007	3.94143	3.26115	3.32846	3.38489	3.30732	3.43807	3.29164	3.27467	3.41082	2.97451	3.31698	3.20729	3.41471	3.34087	3.14846
ARMC5	3.58609	3.50981	3.52147	3.48952	3.54103	3.55508	3.47058	3.5499	3.50351	3.5298	3.57134	3.48301	3.79053	3.50653	3.64094	3.43684	3.50812	3.46652	3.51849	3.61966	3.50571	3.61031	3.44423	3.61322	3.62884	3.58828	3.58326	3.61757	3.58565	3.67504	3.38983	3.56251	3.47037	3.54684	3.50486	3.4989	3.47743	3.51991	3.62527	3.65875	3.61049	3.50131	3.66731	3.43944	3.6892	3.63364	3.58962	3.64415	3.60112
ARMC6	4.20027	4.20007	4.14163	4.32319	4.31899	4.2059	4.20027	4.19146	4.25202	4.24348	4.1982	4.30867	4.25173	4.11304	4.18622	4.20027	4.11314	4.11967	4.35229	4.26535	4.08221	4.30848	4.1054	4.19053	4.18938	4.15756	4.20027	4.18906	4.20043	4.12564	4.25729	4.15717	4.19512	4.23832	4.13121	4.16469	4.18027	4.22767	4.07639	4.27938	4.19928	4.28654	4.05252	4.27609	4.02942	4.09172	4.22392	3.99578	4.23037
ARMC7	5.86208	5.99466	6.29528	5.99168	6.86286	6.40532	5.47842	6.14985	6.37032	6.39495	6.0295	5.54981	6.59377	5.90642	5.90446	5.64132	5.31123	5.99578	6.10096	5.20025	6.61547	6.41661	5.86783	6.33426	5.73584	6.36814	6.60218	6.97412	5.35125	6.45618	6.05143	6.60457	5.72463	5.78778	6.15745	5.85282	5.62051	6.65961	6.18416	7.12369	6.18262	6.27939	6.72857	6.67826	6.14587	5.35826	6.61532	7.03912	5.91189
ARMC8	7.46199	7.59013	7.68182	7.51323	7.90968	7.6518	7.66517	7.63325	7.56989	7.34515	7.69944	7.31969	7.53533	7.61944	7.26441	7.77086	7.71859	7.4963	7.25466	7.5152	7.62024	7.13794	7.45061	7.26852	7.27921	7.45638	7.42929	7.57983	7.38165	7.7708	7.51804	7.49413	7.49732	7.19755	7.71983	7.58924	7.46458	7.61819	7.46251	7.47657	7.47193	7.35898	7.44409	7.49592	7.33685	7.2568	7.29016	7.64857	7.37904
ARMC9	5.11897	5.13308	5.04755	5.20444	5.50885	5.25727	4.99196	5.02169	4.93254	5.12554	5.11252	5.04979	5.03044	5.13308	4.91	5.16028	5.42943	5.27132	5.20994	5.27457	5.21068	5.18931	5.12218	5.30428	5.09383	5.13308	5.33565	5.38048	5.29411	5.18212	5.17079	5.22828	5.33132	5.2594	5.29659	5.19596	5.25653	5.1215	5.08684	5.13308	5.04456	5.21905	4.99764	5.09887	5.11744	4.91185	5.12496	5.41705	5.03813
ARMCX1	7.66098	8.22038	7.69369	7.65411	7.96689	7.95011	7.58668	8.24362	7.83636	7.28738	8.00309	7.72796	7.6094	7.60835	8.41217	7.65004	7.85137	7.43043	6.62705	7.91905	6.55077	7.07049	7.30883	7.68712	7.26289	7.5009	7.26781	7.23507	7.48729	7.09198	8.20598	7.61741	7.41988	7.61599	6.86982	7.71327	7.64082	7.62415	7.3553	7.45156	7.42284	7.86421	8.3347	7.60288	7.2052	7.74836	7.57754	8.67356	8.33469
ARMCX2	6.56081	6.88627	6.55003	6.72954	6.49894	6.38241	6.47496	6.61485	6.40139	6.40188	6.43585	6.63016	6.47363	6.4054	6.72951	6.6638	6.42782	6.32105	6.34519	6.37928	5.92548	6.13259	6.55003	6.36514	5.98481	6.83184	5.98602	6.54892	6.74098	6.23454	6.15598	6.35399	6.5187	6.26375	6.1664	6.25652	6.47371	6.39323	6.37195	6.52156	6.40593	6.87623	6.99823	6.70627	6.67391	6.3447	6.93818	6.8638	6.70228
ARMCX3	8.8783	9.56205	9.22288	9.23954	9.46665	9.18762	9.13399	9.37475	9.38198	8.72069	9.0144	9.14254	8.65186	8.96174	9.02625	9.18468	9.316	9.04423	8.2371	9.22431	8.49586	8.47662	8.93529	8.64333	7.9969	9.5452	8.44161	8.79916	8.98588	8.33906	8.26604	8.48227	8.9264	8.59717	8.33338	8.92566	8.79273	9.10298	8.78945	8.86872	9.16266	9.39679	9.18464	9.78499	9.50842	8.98679	9.33854	9.60587	9.6143
ARMCX4	5.5152	5.67379	5.80617	5.51166	5.86144	6.01547	5.60866	6.12747	6.00744	5.46597	5.97464	5.49225	5.44176	5.65338	5.50221	5.9518	5.65383	6.26297	5.67768	6.20988	5.91856	5.47056	5.3359	5.19276	5.57609	5.23829	5.24356	5.477	5.59083	6.08626	5.56397	5.49967	5.65463	5.45587	5.73844	5.90213	5.54607	5.56341	5.66393	5.44507	5.5152	5.56282	5.45206	5.5152	5.38848	5.44908	5.24622	5.33886	5.22694
ARMCX5	5.09442	5.35103	5.31588	5.65494	5.1924	5.55347	5.07752	5.49102	5.21407	4.95628	5.22349	5.39432	5.11689	4.95741	5.07966	5.21981	5.13404	5.21407	5.46636	4.98896	5.17174	5.291	5.12792	5.04447	4.92105	5.39872	5.32549	5.25174	5.31344	5.15168	5.17421	5.1683	5.06986	5.18168	5.07897	5.48744	5.05591	5.31299	4.9554	5.33553	5.12618	5.09585	5.23663	5.25857	5.10633	4.69927	5.3869	5.52528	5.44578
ARMCX6	7.45898	7.75677	7.51871	7.74318	7.87619	7.29594	7.62021	7.91342	7.44409	7.5094	7.21271	7.32778	7.55366	7.60965	7.68579	7.65171	7.57495	7.377	7.57859	7.47255	7.29165	7.04861	7.58228	7.52796	7.23172	7.69879	7.38104	7.6073	7.47554	7.49623	7.54897	7.4913	7.82263	7.43782	7.09576	7.60322	7.37603	7.21428	7.48737	7.64156	7.4913	7.73202	7.66789	7.6053	7.38368	8.01688	7.63943	7.62493	7.43994
ARMS2	3.55375	3.78147	3.56317	4.01604	3.81947	3.80143	3.73535	3.6683	4.40334	4.13972	3.96822	4.01778	4.01734	4.00838	4.26952	3.91386	3.66033	3.85211	4.47906	4.16638	3.52096	3.59468	4.00245	3.99986	4.0142	3.72502	3.95814	3.94437	4.22672	3.36775	3.69492	4.07895	4.35315	3.83832	4.32949	3.97178	3.68483	3.68093	3.63464	3.81829	3.41774	3.83373	4.19761	3.61505	3.73607	4.14134	3.55431	3.70363	3.80056
ARNT	9.74285	10.1586	10.2486	10.0646	10.4274	10.5345	9.98039	10.3006	10.5445	10.1385	10.2499	10.2596	10.2498	9.87272	10.4371	10.3312	10.2777	10.0845	9.46044	10.5274	9.78879	9.93876	10.1706	9.85497	9.59341	10.3105	9.76309	10.0556	9.87679	10.3694	9.29847	9.43583	9.97116	9.79498	9.70873	10.1443	10.0006	10.152	9.62924	9.8066	10.0564	10.1385	10.0411	10.1982	10.1259	10.3254	10.0129	10.1963	10.3492
ARNT2	5.9888	6.13995	5.30286	6.31445	5.46268	5.87621	5.79746	5.52067	5.42238	5.42727	5.40544	5.58481	5.97856	5.57295	6.2104	5.57703	5.21222	5.02783	6.08484	5.45832	5.35675	5.90976	5.48985	6.26292	6.20499	5.52839	6.35454	6.24884	5.88622	5.65809	6.00365	5.66298	5.97104	5.8742	5.80593	6.23258	6.10112	6.09872	5.0731	5.5531	5.24662	5.67826	5.67826	5.53712	5.67608	4.94634	5.35074	5.5405	5.63762
ARPC1A	10.8031	11.2587	11.114	11.4572	11.3363	11.0111	11.0241	11.1689	10.9259	11.2118	10.6798	11.1828	11.0682	11.0322	11.2358	11.0577	10.8606	10.6563	11.6644	10.9081	11.2512	10.762	11.0828	10.9053	10.7312	11.2775	11.0057	11.3386	11.0107	11.0009	11.0348	10.7972	10.9225	10.9117	10.4676	10.9429	11.1929	11.0655	10.9927	10.6725	11.006	11.0376	11.1503	11.2319	10.8795	11.2055	11.1246	11.1935	11.4839
ARPC1B	7.45069	7.37746	7.3393	7.18236	7.41051	7.25776	6.96412	7.38076	6.9357	7.14022	7.2	7.36423	7.17181	7.28324	6.91929	7.2737	7.11295	7.03295	7.59755	7.55822	7.29034	7.46763	7.13413	7.66753	7.67127	7.60484	7.81969	7.68792	7.09639	7.92303	7.47855	8.43148	7.66715	8.22585	7.58878	7.67108	8.17402	7.74734	7.58534	7.96389	7.26621	6.99531	7.14929	7.52618	6.98666	7.44383	7.07	7.18578	7.12683
ARPC2	9.55304	9.70602	9.79744	9.44376	9.51143	9.65867	9.65819	9.894	9.40453	9.47087	9.77712	9.76723	9.47263	9.75061	9.33037	9.74508	9.96543	9.62087	9.80111	9.6304	9.65867	9.77443	9.59509	9.57956	9.65488	9.5599	9.5929	9.53351	9.26758	9.97375	9.64701	9.96469	9.90067	9.87558	9.63653	9.87826	9.88838	9.85646	9.8652	10.0661	9.76357	9.48048	9.44344	9.7024	9.40474	9.5468	9.47107	9.62217	9.47137
ARPC3	11.2606	11.4352	11.5051	11.3253	11.6098	11.6426	11.4638	11.6718	11.2392	11.5212	11.5711	11.5261	10.8794	11.4871	11.1115	11.5635	11.4936	11.2325	11.0824	11.5727	11.5861	11.5871	11.4119	11.4999	11.1861	11.3917	11.4	11.6018	10.9762	11.5711	11.1804	12.0296	11.7357	12.0638	11.9367	11.7009	11.8874	11.5699	11.4986	11.9825	11.5711	11.5326	11.5711	12.1434	11.4052	11.6012	11.641	11.3107	11.7038
ARPC4	8.9045	8.77411	8.9437	8.91867	8.91835	8.8167	8.9434	8.85472	8.71895	8.78073	8.61301	8.65565	8.71785	8.75977	8.6956	8.78125	9.02131	8.76708	9.14872	8.97597	8.95218	9.04692	8.87315	8.91149	9.07565	8.88592	8.94427	9.09466	8.76805	9.07752	8.94068	9.50489	9.03162	9.15751	8.87386	8.89439	9.151	9.31079	9.13206	9.23929	8.98683	8.84502	9.08043	9.19839	8.84706	8.90365	8.91179	8.94311	8.93544
ARPC5	8.404745	8.41456	8.234775	8.40579	8.18994	8.150225	8.07777	8.257325	8.09824	8.056305	7.893325	8.13595	8.024165	7.952845	8.51887	8.115205	8.48227	8.095865	8.797825	7.96892	8.215615	8.21238	7.90424	8.333325	8.31386	8.295965	8.199815	8.43609	8.022365	8.48293	8.167795	8.52146	8.236895	8.15574	7.75754	8.46864	8.25266	8.3965	8.053585	8.231975	7.95878	7.88774	7.821445	7.74313	7.694945	7.922955	7.706065	7.92029	7.913005
ARPC5L	6.86641	6.90116	7.24767	7.05182	7.51725	6.8264	7.39829	6.95051	6.82213	6.83537	7.04234	7.1129	6.63375	6.93477	7.07704	7.02507	6.83821	6.67021	7.78839	7.07604	7.16525	6.83638	7.02997	7.34897	6.26452	7.15746	6.86776	7.21373	6.72441	7.28786	7.09355	7.11796	6.91211	7.0682	6.49656	6.69391	7.09113	7.01881	6.89812	6.95633	7.38946	6.95655	7.34998	7.18808	6.96536	7.14713	6.63397	7.11601	6.68668
ARPP19	14.1036	14.5357	14.4587	14.0573	14.2529	14.3014	14.0475	14.2768	14.2216	14.044	13.9124	14.0426	14.1618	14.1466	14.2596	14.0726	14.4432	14.1404	13.5574	13.5133	13.7352	13.6244	14.033	13.741	13.8027	14.4229	13.7021	13.9547	14.0648	13.8957	13.3512	13.6726	13.8381	13.7059	13.2406	14.1579	13.7447	14.0187	13.9147	13.9493	14.0087	14.1732	13.9887	14.3122	14.0117	14.4983	14.1436	14.4947	13.9959
ARPP21	3.62668	3.49378	3.36574	3.4458	3.50229	3.41624	3.50229	3.50635	3.52518	3.48618	3.37608	3.50245	3.54264	3.36738	3.59972	3.39865	3.42997	3.4815	3.6646	3.39115	3.48011	3.51343	3.59007	3.65433	3.64138	3.44194	3.78021	3.50243	3.51282	3.46409	3.50048	3.55449	3.44923	3.59579	3.629	3.65632	3.5399	3.45946	3.60722	3.54719	3.53217	3.50229	3.32751	3.44294	3.68808	3.50229	3.54207	3.48234	3.46626
ARR3	3.85626	3.90369	3.70717	3.53434	3.70304	3.83854	3.90052	3.7559	4.126	3.68582	3.71554	3.7837	3.76023	3.91423	3.89096	3.8172	3.67196	3.83422	3.60715	3.82054	3.70885	4.21007	3.70885	3.70885	3.74249	3.40563	3.72686	3.57752	4.11191	3.70885	3.80991	3.75978	3.84156	3.78338	3.72599	3.82714	3.81444	3.70885	3.58825	3.75295	3.66464	3.6511	3.50582	3.52159	3.55479	3.95214	3.5395	3.50221	3.56305
ARRB1	10.5932	11.48	11.252	11.1834	11.3937	11.4857	11.121	11.4418	11.3497	11.0388	11.0134	11.2929	11.2885	11.2146	11.4539	11.1026	11.4496	10.7662	10.1808	10.1763	10.0243	10.112	11.0848	10.8315	9.80015	11.251	10.2481	10.8843	10.6047	10.5227	9.73654	10.1745	10.3292	10.8118	8.59238	10.6345	10.4316	10.1605	10.4662	9.98199	11.0022	10.7817	11.1146	10.8996	10.4599	9.76296	10.8734	10.9294	11.258
ARRB2	6.17775	6.7341	6.12655	5.78756	5.96345	5.85266	5.61865	6.26669	5.73741	6.22065	5.63802	5.916	6.2727	6.3102	6.1409	6.23618	5.84423	5.97635	7.32697	5.99187	6.50588	6.50808	6.35344	6.87069	7.295	6.34959	6.7781	7.32927	6.04823	6.83493	6.88261	6.92549	6.34171	7.48168	6.98217	6.45835	6.55986	7.05298	6.10245	7.06199	5.86495	6.1842	6.43411	7.50915	6.51002	7.75405	6.14347	6.01526	6.09553
ARRDC1	5.14198	5.12941	5.49644	5.17539	5.38687	5.14509	5.03127	5.34752	5.17202	5.21585	5.2285	5.3297	5.25751	5.34386	5.23003	5.11462	5.13631	5.23003	5.3746	5.07692	5.1222	5.25588	5.1742	5.19201	5.43516	5.27863	5.22841	5.26561	5.36578	5.14185	5.46354	5.19944	5.2163	5.295	5.22961	5.21966	5.13774	5.03078	5.21728	5.37675	4.98336	5.18764	5.30961	5.23003	5.4583	5.18387	5.18208	5.23003	5.13359
ARRDC2	4.15824	4.20433	4.0154	3.79737	4.07777	3.98754	3.84505	4.08471	3.75528	4.01326	3.86772	3.92323	3.79875	4.03576	3.846	4.18121	3.93948	3.66615	3.57358	3.75165	3.63156	3.96077	4.02642	3.97302	3.84905	4.12186	3.92348	4.00961	3.90767	3.86182	3.64913	3.77555	3.55798	3.74234	3.88035	3.93668	4.28312	3.77571	4.02707	4.07958	3.94586	4.04109	4.54944	4.32006	4.82379	4.10125	3.88626	6.51089	4.17555
ARRDC3	8.72309	8.29983	8.61429	9.23513	9.0257	9.52139	8.30547	8.01011	7.72362	9.09258	8.09548	7.74838	8.81661	8.70894	7.95288	8.32843	8.1918	8.56433	8.67281	8.49084	9.66278	8.54565	8.78643	8.50444	8.56337	9.01725	8.68282	8.87706	8.63004	8.78929	8.50833	8.98632	8.93525	8.56871	8.95079	8.37307	8.8073	9.01542	8.29682	8.83228	8.21098	8.80684	9.26721	9.30871	8.72445	8.97679	9.77543	8.46774	9.09201
ARRDC4	11.5447	14.2707	13.9733	12.9459	14.6743	13.03	13.5422	13.6904	13.5368	14.2945	14.3293	15.1951	14.1677	12.4564	13.3192	13.7459	13.2963	13.6725	10.0592	12.6479	11.5885	11.013	12.1582	12.9605	11.1863	13.6004	12.0409	12.8941	14.0338	12.0307	11.9007	11.0894	11.8835	11.0109	9.05957	12.326	11.4934	12.0295	13.0371	11.4433	14.3725	14.3855	13.1892	13.8366	14.3728	12.8543	13.8808	13.5808	13.2929
ARRDC5	2.57518	2.92697	2.69621	2.5404	3.08854	2.72748	3.01502	2.83248	2.90633	2.6556	2.84543	2.88824	3.11441	2.5839	3.61329	2.91261	3.19497	2.76311	3.65295	2.82879	2.78693	3.01289	3.20178	3.66429	3.16961	3.04839	2.93837	3.14304	2.86203	2.79824	3.23675	3.44607	3.03604	3.13393	3.34894	3.13485	3.40157	2.71145	3.23476	3.06177	2.8789	3.07425	2.5731	2.87415	3.10816	2.70416	3.03656	2.97905	2.66747
ARSA	5.10833	5.11343	4.96439	5.02739	5.31713	5.09772	4.83907	4.86777	4.84308	5.053	5.0295	5.09845	5.04746	4.92877	4.8857	4.77266	4.86316	4.94851	5.09679	4.91665	4.87809	4.96114	5.10677	5.08707	5.15611	5.378	5.38575	5.09679	4.76482	4.66901	5.04988	5.12333	4.93022	4.91966	5.12251	5.09884	4.81394	4.95816	4.87107	4.98218	5.18345	5.17255	5.22494	5.66901	5.13559	5.79257	5.38857	5.38399	5.08995
ARSB	5.79373	4.97143	5.74002	5.3371	5.16736	5.69365	5.56069	5.06833	5.79966	6.09641	5.21111	5.37426	5.85622	5.43704	5.4932	5.08221	5.60723	5.47953	5.45728	5.38623	5.77779	5.37067	5.8616	5.8579	5.28577	5.3001	5.56697	5.498	5.05498	5.28177	5.78246	5.63064	5.58793	5.50558	5.72008	5.33277	5.69155	5.57767	5.56697	5.57556	5.5117	5.64651	5.72205	5.65111	5.54259	5.68236	6.04334	6.23709	5.63413
ARSD	5.53854	5.13628	5.19755	6.48249	5.30571	5.39897	5.52588	5.27587	5.94003	6.1922	5.47974	5.76267	5.55754	5.38348	5.54758	5.30989	5.71788	5.61656	5.80216	5.24272	5.88657	5.50958	5.45533	5.66552	5.69978	5.67244	5.51508	5.63469	5.15257	5.17959	5.68785	5.5253	5.32492	5.22717	5.57016	6.17595	5.32539	5.94578	5.34691	4.99599	5.36586	5.49421	5.65642	5.46684	6.33745	5.49917	5.37808	5.35988	6.37653
ARSF	3.73213	3.15318	3.27594	3.86631	3.40304	3.2409	3.81067	3.13642	3.65634	3.996	3.5536	3.21717	3.52642	3.55142	3.32817	3.24648	3.2428	3.54218	3.2652	3.16371	3.98991	3.22346	3.73616	3.17096	3.01341	3.30125	3.35561	3.08395	3.34233	3.14718	3.42568	3.1184	3.16816	3.06438	3.84299	3.24105	3.2188	3.28361	3.26879	3.20499	3.55367	3.83222	3.65906	3.52209	4.31061	3.9373	3.63841	4.00933	3.75895
ARSG	5.06935	4.92265	4.91166	5.14355	4.74806	4.80424	4.82046	4.69131	4.95621	4.91958	4.57866	4.67619	4.6362	4.90261	4.79009	4.91837	4.85599	4.71387	5.00035	4.62574	4.94067	4.73887	4.82048	4.82643	4.7189	4.61056	4.91132	4.50267	4.77483	4.9593	4.91845	4.64361	4.85829	4.84494	4.86506	4.78075	4.64146	4.91268	4.80823	4.89149	4.70503	4.83431	4.8219	4.85916	4.69358	4.60276	4.86183	4.74168	4.81014
ARSH	3.3017	2.99589	3.1056	3.38385	3.46422	3.46259	3.24801	3.35292	3.39887	3.27839	3.36088	3.33062	3.27835	3.24044	3.33478	3.41306	3.24417	3.22484	3.34329	3.20488	3.14698	3.45813	3.34373	3.5457	3.62421	3.38679	3.54719	3.24471	3.55523	3.10112	3.24897	3.31095	3.05118	3.48064	3.09545	3.59658	3.53569	3.26749	3.38201	3.54883	3.21139	3.34909	3.12581	3.15424	3.15033	3.38131	3.28303	3.20562	3.12696
ARSI	3.62204	3.52262	3.68824	3.74196	3.71958	3.72283	3.73816	3.68285	3.69116	3.85929	3.67729	3.76665	3.7665	3.56033	3.75523	3.53956	3.84913	3.82421	3.97067	3.66286	3.5928	3.75365	3.78664	3.79088	3.70227	3.65589	3.86464	3.76097	3.68465	3.63479	3.61019	3.71507	3.63261	3.75641	3.74258	3.91269	3.76604	3.56084	3.71201	3.71555	3.62527	3.7884	3.8226	3.53361	3.7759	3.64581	3.64755	3.64162	3.65773
[truncated: 16,272 more rows]
[truncated: 12 more columns]
