# Supplementary material for: The cuproptosis-related gene ITGB6 and LTBP1 may be associated with diabetic kidney disease progression and immune cell infiltration
Source: PeerJ. 2025 Nov 11;13:e20346. doi: 10.7717/peerj.20346 (PMC12617370; doi:10.7717/peerj.20346)
Supplement: Supplemental Information 3 [file peerj-13-20346-s003.zip › supplementary file/11_immune_infiltration/cibersort/wilcox_res_unfilter_sample.csv]

	ImmuneCell	.y.	group1	group2	n1	n2	statistic	p	p.adj	p.signif
1	B cells memory	Score	disease	normal	41	20	500	0.0258	0.0645	*
2	B cells naive	Score	disease	normal	41	20	292.5	0.0719	0.119833333333333	ns
3	Dendritic cells activated	Score	disease	normal	41	20	383	0.431	0.478888888888889	ns
4	Dendritic cells resting	Score	disease	normal	41	20	650	0.000199	0.000995	***
5	Eosinophils	Score	disease	normal	41	20	450	0.157	0.224285714285714	ns
6	Macrophages M1	Score	disease	normal	41	20	655	9.55e-05	0.000636666666666667	****
7	Macrophages M2	Score	disease	normal	41	20	747.5	2.25e-07	2.25e-06	****
8	Mast cells activated	Score	disease	normal	41	20	175	0.000302	0.001208	***
9	Mast cells resting	Score	disease	normal	41	20	549.5	0.0069	0.023	**
10	Monocytes	Score	disease	normal	41	20	336	0.261	0.32625	ns
11	NK cells activated	Score	disease	normal	41	20	415	0.945	0.945	ns
12	NK cells resting	Score	disease	normal	41	20	318	0.0227	0.0645	*
13	Neutrophils	Score	disease	normal	41	20	27	4.7e-12	9.4e-11	****
14	Plasma cells	Score	disease	normal	41	20	430	0.766	0.806315789473684	ns
15	T cells CD4 memory activated	Score	disease	normal	41	20	477	0.154	0.224285714285714	ns
16	T cells CD4 memory resting	Score	disease	normal	41	20	328	0.212	0.282666666666667	ns
17	T cells CD8	Score	disease	normal	41	20	550	0.0313	0.0695555555555556	*
18	T cells follicular helper	Score	disease	normal	41	20	369	0.0437	0.0874	*
19	T cells gamma delta	Score	disease	normal	41	20	468	0.373	0.438823529411765	ns
20	T cells regulatory (Tregs)	Score	disease	normal	41	20	516	0.0521	0.0947272727272727	ns
