# Supplementary material for: The cuproptosis-related gene ITGB6 and LTBP1 may be associated with diabetic kidney disease progression and immune cell infiltration
Source: PeerJ. 2025 Nov 11;13:e20346. doi: 10.7717/peerj.20346 (PMC12617370; doi:10.7717/peerj.20346)
Supplement: Supplemental Information 3 [file peerj-13-20346-s003.zip › supplementary file/11_immune_infiltration/cibersort/DE_wilcox_res_unfilter_sample.csv]

	ImmuneCell	.y.	group1	group2	n1	n2	statistic	p	p.adj	p.signif
1	B cells memory	Score	disease	normal	41	20	500	0.0258	0.0645	*
2	Dendritic cells resting	Score	disease	normal	41	20	650	0.000199	0.000995	***
3	Macrophages M1	Score	disease	normal	41	20	655	9.55e-05	0.000636666666666667	****
4	Macrophages M2	Score	disease	normal	41	20	747.5	2.25e-07	2.25e-06	****
5	Mast cells activated	Score	disease	normal	41	20	175	0.000302	0.001208	***
6	Mast cells resting	Score	disease	normal	41	20	549.5	0.0069	0.023	**
7	NK cells resting	Score	disease	normal	41	20	318	0.0227	0.0645	*
8	Neutrophils	Score	disease	normal	41	20	27	4.7e-12	9.4e-11	****
9	T cells CD8	Score	disease	normal	41	20	550	0.0313	0.0695555555555556	*
10	T cells follicular helper	Score	disease	normal	41	20	369	0.0437	0.0874	*
