# Supplementary material for: The cuproptosis-related gene ITGB6 and LTBP1 may be associated with diabetic kidney disease progression and immune cell infiltration
Source: PeerJ. 2025 Nov 11;13:e20346. doi: 10.7717/peerj.20346 (PMC12617370; doi:10.7717/peerj.20346)
Supplement: Supplemental Information 3 [file peerj-13-20346-s003.zip › supplementary file/05_Machine_learning/xgboost/brown/brown_XGBoost_importance.csv]

Feature	Gain	Cover	Frequency
HSD17B14	0.460540750696555	0.320311306410673	0.23943661971831
MORN2	0.348716297084709	0.334906243574593	0.253521126760563
KIAA1191	0.0908780218331846	0.130175291568946	0.154929577464789
SLC34A1	0.0300588321214947	0.0299620756074677	0.0422535211267606
NAT8	0.0258884855385507	0.0337185472709421	0.0563380281690141
ETFB	0.0164191162188156	0.0639900231235468	0.0985915492957746
MAOA	0.00808423507689622	0.0222427608150309	0.028169014084507
PCK1	0.00696295592173105	0.0220374065645375	0.028169014084507
GK	0.00678390845674241	0.014937184314336	0.0422535211267606
AGXT2	0.00271002527091648	0.00510260372235711	0.0140845070422535
ACE2	0.00168042978131115	0.00447410641160659	0.0140845070422535
SLC22A8	0.00109077902369158	0.00613002861492832	0.0140845070422535
FUT6	0.000186162975401529	0.0120124220010358	0.0140845070422535
