# Supplementary material for: The cuproptosis-related gene ITGB6 and LTBP1 may be associated with diabetic kidney disease progression and immune cell infiltration
Source: PeerJ. 2025 Nov 11;13:e20346. doi: 10.7717/peerj.20346 (PMC12617370; doi:10.7717/peerj.20346)
Supplement: Supplemental Information 3 [file peerj-13-20346-s003.zip › supplementary file/05_Machine_learning/xgboost/brown/brown_xgb_geneids.csv]

x
HSD17B14
MORN2
KIAA1191
SLC34A1
NAT8
ETFB
MAOA
PCK1
GK
AGXT2
ACE2
SLC22A8
FUT6
