# Supplementary material for: The cuproptosis-related gene ITGB6 and LTBP1 may be associated with diabetic kidney disease progression and immune cell infiltration
Source: PeerJ. 2025 Nov 11;13:e20346. doi: 10.7717/peerj.20346 (PMC12617370; doi:10.7717/peerj.20346)
Supplement: Supplemental Information 3 [file peerj-13-20346-s003.zip › supplementary file/05_Machine_learning/xgboost/blue/blue_XGBoost_importance.csv]

Feature	Gain	Cover	Frequency
FN1	0.354280614895511	0.233267312078364	0.123711340206186
FBN1	0.345608785583574	0.222151439153012	0.134020618556701
SLIT3	0.0781754808316837	0.117764890648662	0.123711340206186
CTHRC1	0.0463853166871241	0.0654373378296016	0.0927835051546392
CCND2	0.0435158829122119	0.0599062381144033	0.103092783505155
COL6A3	0.0321992825993547	0.0713761772851253	0.103092783505155
C3	0.0278020182814513	0.057652039382236	0.0721649484536082
INHBA	0.0232885088335891	0.0416316695729057	0.0515463917525773
LTBP1	0.0147573138163895	0.0226828531517884	0.0206185567010309
CLDN1	0.0138304071675793	0.0375976261833411	0.0515463917525773
CDH11	0.00736894149394601	0.0170431618095391	0.0206185567010309
OLFML2B	0.00491788335980903	0.0132738518929794	0.0206185567010309
CCL2	0.00327378958057484	0.0126906945181756	0.0309278350515464
TGFBI	0.00254650227736351	0.00671322262652308	0.0103092783505155
AEBP1	0.00111932596086901	0.0048110030441132	0.0103092783505155
ITGB6	0.000692773591801803	0.00633152755337314	0.0103092783505155
TGFB2	0.000128562626161585	0.00421212979701294	0.0103092783505155
TPM1	0.000108609501005342	0.00545682535884468	0.0103092783505155
