# Supplementary material for: The cuproptosis-related gene ITGB6 and LTBP1 may be associated with diabetic kidney disease progression and immune cell infiltration
Source: PeerJ. 2025 Nov 11;13:e20346. doi: 10.7717/peerj.20346 (PMC12617370; doi:10.7717/peerj.20346)
Supplement: Supplemental Information 3 [file peerj-13-20346-s003.zip › supplementary file/05_Machine_learning/xgboost/blue/blue_xgb_geneids.csv]

x
FN1
FBN1
SLIT3
CTHRC1
CCND2
COL6A3
C3
INHBA
LTBP1
CLDN1
CDH11
OLFML2B
CCL2
TGFBI
AEBP1
ITGB6
TGFB2
TPM1
