# Supplementary material for: The cuproptosis-related gene ITGB6 and LTBP1 may be associated with diabetic kidney disease progression and immune cell infiltration
Source: PeerJ. 2025 Nov 11;13:e20346. doi: 10.7717/peerj.20346 (PMC12617370; doi:10.7717/peerj.20346)
Supplement: Supplemental Information 3 [file peerj-13-20346-s003.zip › supplementary file/05_Machine_learning/lasso/brown/brown_lasso_gene.csv]

	symbol
1	DAO
2	DCXR
3	ETFB
4	FMO1
5	FMO4
6	HSD17B14
7	KIAA1191
8	MAOA
9	MORN2
10	PCBD1
11	PCK1
12	SLC34A1
