# Supplementary material for: The cuproptosis-related gene ITGB6 and LTBP1 may be associated with diabetic kidney disease progression and immune cell infiltration
Source: PeerJ. 2025 Nov 11;13:e20346. doi: 10.7717/peerj.20346 (PMC12617370; doi:10.7717/peerj.20346)
Supplement: Supplemental Information 4 [file peerj-13-20346-s004.xls]

## Sheet: Sheet1
ITEM TO CHECK	IMPORTANCE	CHECKLIST
EXPERIMENTAL DESIGN
Definition of experimental and control groups	E	Yes, experimental:high glucose(45mM 24,48,72h), contol:glucose(11.1mM), line 158
Number within each group	E	Yes, N=3, line 153~161
Assay carried out by core lab or investigator's lab?	D	Yes,core lab,line 153~161
Acknowledgement of authors' contributions	D
SAMPLE
Description	E	Yes, line 153-161
Volume/mass of sample processed	D	Yes, 10-100ng, line 153~161
Microdissection or macrodissection	E	Yes, macrodissection, line 153~161
Processing procedure	E	Yes,line 153~161
If frozen - how and how quickly?	E	Yes, within 60min, line 153~161
If fixed - with what, how quickly?	E	No
Sample storage conditions and duration (especially for FFPE samples)	E	Yes, liquid nitrogen/-80℃, line 153~161
NUCLEIC ACID EXTRACTION
Procedure and/or instrumentation	E	Yes, line 153-161
Name of kit and details of any modifications	E	Yes,TRIzol reagent (Invitrogen, USA),line 154
Source of additional reagents used	D	No
Details of DNase or RNAse treatment	E	No
Contamination assessment (DNA or RNA)	E	Yes, line 153-161
Nucleic acid quantification	E	Yes, line 153-161
Instrument and method	E	Yes,Yes,Ultraviolet Absorption Spectroscopy, Nanodrop spectrophotometer (Thermo Fisher Scientific, USA), line 155~156
Purity (A260/A280)	D	Yes, 1.98, line 153~161
Yield	D	Yes, 300~500ng/μL, line 153~161
RNA integrity method/instrument	E	Yes, line 153~161
RIN/RQI or Cq of 3' and 5' transcripts	E	Yes, RIN 7~9, line 153~161
Electrophoresis traces	D	Yes, line 153~161
Inhibition testing (Cq dilutions, spike or other)	E	Yes, line 153~161
REVERSE TRANSCRIPTION
Complete reaction conditions	E	Yes, line 153~161
Amount of RNA and reaction volume	E	Yes, 500-1000ng, 10-20μL, line 153~161
Priming oligonucleotide (if using GSP) and concentration	E	Yes,0.2-0.5μm., line 153~161
Reverse transcriptase and concentration	E	Yes，M-MLV RTase, 10U/μL, line 153~161
Temperature and time	E	Yes, 42℃ 15min/50℃ 10min, line 153~161
Manufacturer of reagents and catalogue numbers	D	Yes, Biosharp, BS411/BS431, line 153~161
Cqs with and without RT	D*	Yes, RT+ 18-25, line 153~161
Storage conditions of cDNA	D	Yes,-20℃/-80℃, line 153~161
qPCR TARGET INFORMATION
If multiplex, efficiency and LOD of each assay.	E	Yes, 90~102%, 5-5000, line 153~161
Sequence accession number	E	Yes, HUMAN|HGNC=6714,HUMAN|HGNC=6161,line 153~161
Location of amplicon	D	Yes,ITGB6, LBBP1,line 153~161
Amplicon length	E	Yes, 183,166, line 153~161
In silico specificity screen (BLAST, etc)	E	Yes, primer BLAST, line 153~161
Pseudogenes, retropseudogenes or other homologs?	D	Yes, line 153~161
Sequence alignment	D	Yes, line 153~161
Secondary structure analysis of amplicon	D	Yes, line 153~161
Location of each primer by exon or intron (if applicable)	E	Yes, line 153~161
What splice variants are targeted?	E	Yes, line 153~161
qPCR OLIGONUCLEOTIDES
Primer sequences	E	Yes, Table 1, page 25, line 1~3
RTPrimerDB Identification Number	D	No,line 153~161
Probe sequences	D**	Yes, line 153~161
Location and identity of any modifications	E	Yes, line 153~161
Manufacturer of oligonucleotides	D	No, line 153~161
Purification method	D	Yes,Desalting/OPC, line 153~161
qPCR PROTOCOL
Complete reaction conditions	E	Yes, line 153~161
Reaction volume and amount of cDNA/DNA	E	Yes，10μL, line 153~161
Primer, (probe), Mg++ and dNTP concentrations	E	Yes, 0.2-0.5μM，0.1-0.3μM，1.5-3mM, line 153~161
Polymerase identity and concentration	E	Ye, Hot Start Taq 0.02-0.04 U/μL, line 153~161
Buffer/kit identity and manufacturer	E	Yes，Biosharp, line 153~161
Exact chemical constitution of the buffer	D	Yes, line 153~161
Additives (SYBR Green I, DMSO, etc.)	E	Yes, SYBR Green, line 153~161
Manufacturer of plates/tubes and catalog number	D	Yes, line 153~161
Complete thermocycling parameters	E	Yes,95℃,10min,1cyc→95℃ + 60℃,15sec+1min,40-50cyc→4℃ ∞, line 153~161
Reaction setup (manual/robotic)	D	Yes， manual, line 153~161
Manufacturer of qPCR instrument	E	Yes， Applied Biosystems, ABI 7500, line 159, line 153~161
qPCR VALIDATION
Evidence of optimisation (from gradients)	D	Yes, line 153`161
Specificity (gel, sequence, melt, or digest)	E	Yes, gel, line 153~161
For SYBR Green I, Cq of the NTC	E	Yes, >35, line 153~161
Standard curves with slope and y-intercept	E	Yes, -3.6~-3.1, 20~28, line 153~161
PCR efficiency calculated from slope	E	Yes, 90~102%, 5-5000, line 153~161
Confidence interval for PCR efficiency or standard error	D	Yes, 93~97%, line 153~161
r2 of standard curve	E	Yes, 0.997, line 153~161
Linear dynamic range	E	Yes, 10¹–10⁶ copies/μL, line 153~161
Cq variation at lower limit	E	Yes, 2.5~3%, line 153~161
Confidence intervals throughout range	D	Yes, line 153~161
Evidence for limit of detection	E	Yes, line 153~161
If multiplex, efficiency and LOD of each assay.	E	Yes, line 153~161
DATA ANALYSIS
qPCR analysis program (source, version)	E	Yes,line 153~161
Cq method determination	E	Yes,threshold, line 153~161
Outlier identification and disposition	E	Yes,line 153~161
Results of NTCs	E	Yes,line 153~161
Justification of number and choice of reference genes	E	Yes,line 153~161
Description of normalisation method	E	Yes,line 153~161
Number and concordance of biological replicates	D	Yes,line 153~161
Number and stage (RT or qPCR) of technical replicates	E	Yes,line 153~161
Repeatability (intra-assay variation)	E	Yes,line 153~161
Reproducibility (inter-assay variation, %CV)	D	Yes,line 153~161
Power analysis	D	Yes,line 153~161
Statistical methods for result significance	E	Yes,line 153~161
Software (source, version)	E	Yes,line 153~161
Cq or raw data submission using RDML	D	Yes,line 153~161
Table 1. MIQE checklist for authors, reviewers and editors. All essential information (E) must be submitted with the manuscript. Desirable
information (D) should be submitted if available. If using primers obtained from RTPrimerDB, information on qPCR target, oligonucleotides,
protocols and validation is available from that source.
*: Assessing the absence of DNA using a no RT assay is essential when first extracting RNA. Once the sample has been validated as
RDNA-free, inclusion of a no-RT control is desirable, but no longer essential.
**: Disclosure of the probe sequence is highly desirable and strongly encouraged. However, since not all commercial pre-designed assay
vendors provide this information, it cannot be an essential requirement. Use of such assays is advised against.
